# Supplementary material for: Bringing Molecules Together: Synergistic Coadsorption at Dopant Sites of Single Atom Alloys
Source: J Am Chem Soc. 2024 Oct 2;146(41):28119–30. doi: 10.1021/jacs.4c07621 (PMC11487606; doi:10.1021/jacs.4c07621)
Supplement: Supplementary file 2 — ja4c07621_si_002.zip [file ja4c07621_si_002.zip]

Archive with 1,125 entries (347 files):
- structures/
- structures/0_example_input/
- structures/0_example_input/KPOINTS
- structures/0_example_input/POTCAR
- structures/0_example_input/INCAR
- structures/1_Cu/
- structures/1_Cu/Cu111/
- structures/1_Cu/Cu111/01_YCu/
- structures/1_Cu/Cu111/01_YCu/02_CO/
- structures/1_Cu/Cu111/01_YCu/02_CO/2_KPOINTS-13-13-1_dipol/
- structures/1_Cu/Cu111/01_YCu/02_CO/2_KPOINTS-13-13-1_dipol/CONTCAR
- structures/1_Cu/Cu111/01_YCu/03_NO/
- structures/1_Cu/Cu111/01_YCu/03_NO/2_KPOINTS-13-13-1_dipol/
- structures/1_Cu/Cu111/01_YCu/03_NO/2_KPOINTS-13-13-1_dipol/CONTCAR
- structures/1_Cu/Cu111/01_YCu/04_H/
- structures/1_Cu/Cu111/01_YCu/04_H/2_KPOINTS-13-13-1_dipol/
- structures/1_Cu/Cu111/01_YCu/04_H/2_KPOINTS-13-13-1_dipol/CONTCAR
- structures/1_Cu/Cu111/01_YCu/05_H-H/
- structures/1_Cu/Cu111/01_YCu/05_H-H/new/
- structures/1_Cu/Cu111/01_YCu/05_H-H/new/1_KPOINTS-331_dipol/
- structures/1_Cu/Cu111/01_YCu/05_H-H/new/1_KPOINTS-331_dipol/CONTCAR
- structures/1_Cu/Cu111/01_YCu/05_H-H/new/2_KPOINTS-13-13-1_dipol/
- structures/1_Cu/Cu111/01_YCu/05_H-H/new/2_KPOINTS-13-13-1_dipol/CONTCAR
- structures/1_Cu/Cu111/01_YCu/06_H-H-H/
- structures/1_Cu/Cu111/01_YCu/06_H-H-H/2_KPOINTS-13-13-1_dipol/
- structures/1_Cu/Cu111/01_YCu/06_H-H-H/2_KPOINTS-13-13-1_dipol/CONTCAR
- structures/1_Cu/Cu111/01_YCu/07_CO-CO/
- structures/1_Cu/Cu111/01_YCu/07_CO-CO/2_KPOINTS-13-13-1_dipol/
- structures/1_Cu/Cu111/01_YCu/07_CO-CO/2_KPOINTS-13-13-1_dipol/CONTCAR
- structures/1_Cu/Cu111/01_YCu/08_CO-H/
- structures/1_Cu/Cu111/01_YCu/08_CO-H/2_KPOINTS-13-13-1_dipol/
- structures/1_Cu/Cu111/01_YCu/08_CO-H/2_KPOINTS-13-13-1_dipol/CONTCAR
- structures/1_Cu/Cu111/01_YCu/09_CO-NO/
- structures/1_Cu/Cu111/01_YCu/09_CO-NO/2_KPOINTS-13-13-1_dipol/
- structures/1_Cu/Cu111/01_YCu/09_CO-NO/2_KPOINTS-13-13-1_dipol/CONTCAR
- structures/1_Cu/Cu111/01_YCu/10_NO-H/
- structures/1_Cu/Cu111/01_YCu/10_NO-H/2_KPOINTS-13-13-1_dipol/
- structures/1_Cu/Cu111/01_YCu/10_NO-H/2_KPOINTS-13-13-1_dipol/CONTCAR
- structures/1_Cu/Cu111/01_YCu/01_clean/
- structures/1_Cu/Cu111/01_YCu/01_clean/2_KPOINTS-13-13-1_dipol/
- structures/1_Cu/Cu111/01_YCu/01_clean/2_KPOINTS-13-13-1_dipol/CONTCAR
- structures/1_Cu/Cu111/01_YCu/11_NO-NO/
- structures/1_Cu/Cu111/01_YCu/11_NO-NO/2_KPOINTS-13-13-1_dipol/
- structures/1_Cu/Cu111/01_YCu/11_NO-NO/2_KPOINTS-13-13-1_dipol/CONTCAR
- structures/1_Cu/Cu111/02_ZrCu/
- structures/1_Cu/Cu111/02_ZrCu/04_H/
- structures/1_Cu/Cu111/02_ZrCu/04_H/2_KPOINTS-13-13-1_dipol/
- structures/1_Cu/Cu111/02_ZrCu/04_H/2_KPOINTS-13-13-1_dipol/CONTCAR
- structures/1_Cu/Cu111/02_ZrCu/05_H-H/
- structures/1_Cu/Cu111/02_ZrCu/05_H-H/new/
- structures/1_Cu/Cu111/02_ZrCu/05_H-H/new/1_KPOINTS-331_dipol/
- structures/1_Cu/Cu111/02_ZrCu/05_H-H/new/1_KPOINTS-331_dipol/CONTCAR
- structures/1_Cu/Cu111/02_ZrCu/05_H-H/new/2_KPOINTS-13-13-1_dipol/
- structures/1_Cu/Cu111/02_ZrCu/05_H-H/new/2_KPOINTS-13-13-1_dipol/CONTCAR
- structures/1_Cu/Cu111/02_ZrCu/06_H-H-H/
- structures/1_Cu/Cu111/02_ZrCu/06_H-H-H/2_KPOINTS-13-13-1_dipol/
- structures/1_Cu/Cu111/02_ZrCu/06_H-H-H/2_KPOINTS-13-13-1_dipol/CONTCAR
- structures/1_Cu/Cu111/02_ZrCu/07_CO-CO/
- structures/1_Cu/Cu111/02_ZrCu/07_CO-CO/2_KPOINTS-13-13-1_dipol/
- structures/1_Cu/Cu111/02_ZrCu/07_CO-CO/2_KPOINTS-13-13-1_dipol/CONTCAR
- structures/1_Cu/Cu111/02_ZrCu/08_CO-H/
- structures/1_Cu/Cu111/02_ZrCu/08_CO-H/2_KPOINTS-13-13-1_dipol/
- structures/1_Cu/Cu111/02_ZrCu/08_CO-H/2_KPOINTS-13-13-1_dipol/CONTCAR
- structures/1_Cu/Cu111/02_ZrCu/09_CO-NO/
- structures/1_Cu/Cu111/02_ZrCu/09_CO-NO/2_KPOINTS-13-13-1_dipol/
- structures/1_Cu/Cu111/02_ZrCu/09_CO-NO/2_KPOINTS-13-13-1_dipol/CONTCAR
- structures/1_Cu/Cu111/02_ZrCu/10_NO-H/
- structures/1_Cu/Cu111/02_ZrCu/10_NO-H/2_KPOINTS-13-13-1_dipol/
- structures/1_Cu/Cu111/02_ZrCu/10_NO-H/2_KPOINTS-13-13-1_dipol/CONTCAR
- structures/1_Cu/Cu111/02_ZrCu/01_clean/
- structures/1_Cu/Cu111/02_ZrCu/01_clean/2_KPOINTS-13-13-1_dipol/
- structures/1_Cu/Cu111/02_ZrCu/01_clean/2_KPOINTS-13-13-1_dipol/CONTCAR
- structures/1_Cu/Cu111/02_ZrCu/02_CO/
- structures/1_Cu/Cu111/02_ZrCu/02_CO/2_KPOINTS-13-13-1_dipol/
- structures/1_Cu/Cu111/02_ZrCu/02_CO/2_KPOINTS-13-13-1_dipol/CONTCAR
- structures/1_Cu/Cu111/02_ZrCu/03_NO/
- structures/1_Cu/Cu111/02_ZrCu/03_NO/2_KPOINTS-13-13-1_dipol/
- structures/1_Cu/Cu111/02_ZrCu/03_NO/2_KPOINTS-13-13-1_dipol/CONTCAR
- structures/1_Cu/Cu111/02_ZrCu/11_NO-NO/
- structures/1_Cu/Cu111/02_ZrCu/11_NO-NO/2_KPOINTS-13-13-1_dipol/
- structures/1_Cu/Cu111/02_ZrCu/11_NO-NO/2_KPOINTS-13-13-1_dipol/CONTCAR
- structures/1_Cu/Cu111/03_NbCu/
- structures/1_Cu/Cu111/03_NbCu/03_NO/
- structures/1_Cu/Cu111/03_NbCu/03_NO/2_KPOINTS-13-13-1_dipol/
- structures/1_Cu/Cu111/03_NbCu/03_NO/2_KPOINTS-13-13-1_dipol/CONTCAR
- structures/1_Cu/Cu111/03_NbCu/01_clean/
- structures/1_Cu/Cu111/03_NbCu/01_clean/2_KPOINTS-13-13-1_dipol/
- structures/1_Cu/Cu111/03_NbCu/01_clean/2_KPOINTS-13-13-1_dipol/CONTCAR
- structures/1_Cu/Cu111/03_NbCu/02_CO/
- structures/1_Cu/Cu111/03_NbCu/02_CO/2_KPOINTS-13-13-1_dipol/
- structures/1_Cu/Cu111/03_NbCu/02_CO/2_KPOINTS-13-13-1_dipol/CONTCAR
- structures/1_Cu/Cu111/03_NbCu/04_H/
- structures/1_Cu/Cu111/03_NbCu/04_H/2_KPOINTS-13-13-1_dipol/
- structures/1_Cu/Cu111/03_NbCu/04_H/2_KPOINTS-13-13-1_dipol/CONTCAR
- structures/1_Cu/Cu111/03_NbCu/05_H-H/
- structures/1_Cu/Cu111/03_NbCu/05_H-H/new/
- structures/1_Cu/Cu111/03_NbCu/05_H-H/new/1_KPOINTS-331_dipol/
- structures/1_Cu/Cu111/03_NbCu/05_H-H/new/1_KPOINTS-331_dipol/CONTCAR
- structures/1_Cu/Cu111/03_NbCu/05_H-H/new/2_KPOINTS-13-13-1_dipol/
- structures/1_Cu/Cu111/03_NbCu/05_H-H/new/2_KPOINTS-13-13-1_dipol/CONTCAR
- structures/1_Cu/Cu111/03_NbCu/06_H-H-H/
- structures/1_Cu/Cu111/03_NbCu/06_H-H-H/2_KPOINTS-13-13-1_dipol/
- structures/1_Cu/Cu111/03_NbCu/06_H-H-H/2_KPOINTS-13-13-1_dipol/CONTCAR
- structures/1_Cu/Cu111/03_NbCu/07_CO-CO/
- structures/1_Cu/Cu111/03_NbCu/07_CO-CO/2_KPOINTS-13-13-1_dipol/
- structures/1_Cu/Cu111/03_NbCu/07_CO-CO/2_KPOINTS-13-13-1_dipol/CONTCAR
- structures/1_Cu/Cu111/03_NbCu/08_CO-H/
- structures/1_Cu/Cu111/03_NbCu/08_CO-H/2_KPOINTS-13-13-1_dipol/
- structures/1_Cu/Cu111/03_NbCu/08_CO-H/2_KPOINTS-13-13-1_dipol/CONTCAR
- structures/1_Cu/Cu111/03_NbCu/09_CO-NO/
- structures/1_Cu/Cu111/03_NbCu/09_CO-NO/2_KPOINTS-13-13-1_dipol/
- structures/1_Cu/Cu111/03_NbCu/09_CO-NO/2_KPOINTS-13-13-1_dipol/CONTCAR
- structures/1_Cu/Cu111/03_NbCu/10_NO-H/
- structures/1_Cu/Cu111/03_NbCu/10_NO-H/2_KPOINTS-13-13-1_dipol/
- structures/1_Cu/Cu111/03_NbCu/10_NO-H/2_KPOINTS-13-13-1_dipol/CONTCAR
- structures/1_Cu/Cu111/03_NbCu/11_NO-NO/
- structures/1_Cu/Cu111/03_NbCu/11_NO-NO/2_KPOINTS-13-13-1_dipol/
- structures/1_Cu/Cu111/03_NbCu/11_NO-NO/2_KPOINTS-13-13-1_dipol/CONTCAR
- structures/1_Cu/Cu111/04_MoCu/
- structures/1_Cu/Cu111/04_MoCu/01_clean/
- structures/1_Cu/Cu111/04_MoCu/01_clean/2_KPOINTS-13-13-1_dipol/
- structures/1_Cu/Cu111/04_MoCu/01_clean/2_KPOINTS-13-13-1_dipol/CONTCAR
- structures/1_Cu/Cu111/04_MoCu/02_CO/
- structures/1_Cu/Cu111/04_MoCu/02_CO/2_KPOINTS-13-13-1_dipol/
- structures/1_Cu/Cu111/04_MoCu/02_CO/2_KPOINTS-13-13-1_dipol/CONTCAR
- structures/1_Cu/Cu111/04_MoCu/03_NO/
- structures/1_Cu/Cu111/04_MoCu/03_NO/2_KPOINTS-13-13-1_dipol/
- structures/1_Cu/Cu111/04_MoCu/03_NO/2_KPOINTS-13-13-1_dipol/CONTCAR
- structures/1_Cu/Cu111/04_MoCu/04_H/
- structures/1_Cu/Cu111/04_MoCu/04_H/2_KPOINTS-13-13-1_dipol/
- structures/1_Cu/Cu111/04_MoCu/04_H/2_KPOINTS-13-13-1_dipol/CONTCAR
- structures/1_Cu/Cu111/04_MoCu/05_H-H/
- structures/1_Cu/Cu111/04_MoCu/05_H-H/new/
- structures/1_Cu/Cu111/04_MoCu/05_H-H/new/1_KPOINTS-331_dipol/
- structures/1_Cu/Cu111/04_MoCu/05_H-H/new/1_KPOINTS-331_dipol/CONTCAR
- structures/1_Cu/Cu111/04_MoCu/05_H-H/new/2_KPOINTS-13-13-1_dipol/
- structures/1_Cu/Cu111/04_MoCu/05_H-H/new/2_KPOINTS-13-13-1_dipol/CONTCAR
- structures/1_Cu/Cu111/04_MoCu/06_H-H-H/
- structures/1_Cu/Cu111/04_MoCu/06_H-H-H/2_KPOINTS-13-13-1_dipol/
- structures/1_Cu/Cu111/04_MoCu/06_H-H-H/2_KPOINTS-13-13-1_dipol/CONTCAR
- structures/1_Cu/Cu111/04_MoCu/07_CO-CO/
- structures/1_Cu/Cu111/04_MoCu/07_CO-CO/2_KPOINTS-13-13-1_dipol/
- structures/1_Cu/Cu111/04_MoCu/07_CO-CO/2_KPOINTS-13-13-1_dipol/CONTCAR
- structures/1_Cu/Cu111/04_MoCu/08_CO-H/
- structures/1_Cu/Cu111/04_MoCu/08_CO-H/2_KPOINTS-13-13-1_dipol/
- structures/1_Cu/Cu111/04_MoCu/08_CO-H/2_KPOINTS-13-13-1_dipol/CONTCAR
- structures/1_Cu/Cu111/04_MoCu/09_CO-NO/
- structures/1_Cu/Cu111/04_MoCu/09_CO-NO/2_KPOINTS-13-13-1_dipol/
- structures/1_Cu/Cu111/04_MoCu/09_CO-NO/2_KPOINTS-13-13-1_dipol/CONTCAR
- structures/1_Cu/Cu111/04_MoCu/10_NO-H/
- structures/1_Cu/Cu111/04_MoCu/10_NO-H/2_KPOINTS-13-13-1_dipol/
- structures/1_Cu/Cu111/04_MoCu/10_NO-H/2_KPOINTS-13-13-1_dipol/CONTCAR
- structures/1_Cu/Cu111/04_MoCu/11_NO-NO/
- structures/1_Cu/Cu111/04_MoCu/11_NO-NO/2_KPOINTS-13-13-1_dipol/
- structures/1_Cu/Cu111/04_MoCu/11_NO-NO/2_KPOINTS-13-13-1_dipol/CONTCAR
- structures/1_Cu/Cu111/05_TcCu/
- structures/1_Cu/Cu111/05_TcCu/01_clean/
- structures/1_Cu/Cu111/05_TcCu/01_clean/2_KPOINTS-13-13-1_dipol/
- structures/1_Cu/Cu111/05_TcCu/01_clean/2_KPOINTS-13-13-1_dipol/CONTCAR
- structures/1_Cu/Cu111/05_TcCu/02_CO/
- structures/1_Cu/Cu111/05_TcCu/02_CO/2_KPOINTS-13-13-1_dipol/
- structures/1_Cu/Cu111/05_TcCu/02_CO/2_KPOINTS-13-13-1_dipol/CONTCAR
- structures/1_Cu/Cu111/05_TcCu/03_NO/
- structures/1_Cu/Cu111/05_TcCu/03_NO/2_KPOINTS-13-13-1_dipol/
- structures/1_Cu/Cu111/05_TcCu/03_NO/2_KPOINTS-13-13-1_dipol/CONTCAR
- structures/1_Cu/Cu111/05_TcCu/04_H/
- structures/1_Cu/Cu111/05_TcCu/04_H/2_KPOINTS-13-13-1_dipol/
- structures/1_Cu/Cu111/05_TcCu/04_H/2_KPOINTS-13-13-1_dipol/CONTCAR
- structures/1_Cu/Cu111/05_TcCu/05_H-H/
- structures/1_Cu/Cu111/05_TcCu/05_H-H/new/
- structures/1_Cu/Cu111/05_TcCu/05_H-H/new/1_KPOINTS-331_dipol/
- structures/1_Cu/Cu111/05_TcCu/05_H-H/new/1_KPOINTS-331_dipol/CONTCAR
- structures/1_Cu/Cu111/05_TcCu/05_H-H/new/2_KPOINTS-13-13-1_dipol/
- structures/1_Cu/Cu111/05_TcCu/05_H-H/new/2_KPOINTS-13-13-1_dipol/CONTCAR
- structures/1_Cu/Cu111/05_TcCu/06_H-H-H/
- structures/1_Cu/Cu111/05_TcCu/06_H-H-H/2_KPOINTS-13-13-1_dipol/
- structures/1_Cu/Cu111/05_TcCu/06_H-H-H/2_KPOINTS-13-13-1_dipol/CONTCAR
- structures/1_Cu/Cu111/05_TcCu/07_CO-CO/
- structures/1_Cu/Cu111/05_TcCu/07_CO-CO/2_KPOINTS-13-13-1_dipol/
- structures/1_Cu/Cu111/05_TcCu/07_CO-CO/2_KPOINTS-13-13-1_dipol/CONTCAR
- structures/1_Cu/Cu111/05_TcCu/08_CO-H/
- structures/1_Cu/Cu111/05_TcCu/08_CO-H/2_KPOINTS-13-13-1_dipol/
- structures/1_Cu/Cu111/05_TcCu/08_CO-H/2_KPOINTS-13-13-1_dipol/CONTCAR
- structures/1_Cu/Cu111/05_TcCu/09_CO-NO/
- structures/1_Cu/Cu111/05_TcCu/09_CO-NO/2_KPOINTS-13-13-1_dipol/
- structures/1_Cu/Cu111/05_TcCu/09_CO-NO/2_KPOINTS-13-13-1_dipol/CONTCAR
- structures/1_Cu/Cu111/05_TcCu/10_NO-H/
- structures/1_Cu/Cu111/05_TcCu/10_NO-H/2_KPOINTS-13-13-1_dipol/
- structures/1_Cu/Cu111/05_TcCu/10_NO-H/2_KPOINTS-13-13-1_dipol/CONTCAR
- structures/1_Cu/Cu111/05_TcCu/11_NO-NO/
- structures/1_Cu/Cu111/05_TcCu/11_NO-NO/2_KPOINTS-13-13-1_dipol/
- structures/1_Cu/Cu111/05_TcCu/11_NO-NO/2_KPOINTS-13-13-1_dipol/CONTCAR
- structures/1_Cu/Cu111/06_RuCu/
- structures/1_Cu/Cu111/06_RuCu/01_clean/
- structures/1_Cu/Cu111/06_RuCu/01_clean/2_KPOINTS-13-13-1_dipol/
- structures/1_Cu/Cu111/06_RuCu/01_clean/2_KPOINTS-13-13-1_dipol/CONTCAR
- structures/1_Cu/Cu111/06_RuCu/02_CO/
- structures/1_Cu/Cu111/06_RuCu/02_CO/2_KPOINTS-13-13-1_dipol/
- structures/1_Cu/Cu111/06_RuCu/02_CO/2_KPOINTS-13-13-1_dipol/CONTCAR
- structures/1_Cu/Cu111/06_RuCu/03_NO/
- structures/1_Cu/Cu111/06_RuCu/03_NO/2_KPOINTS-13-13-1_dipol/
- structures/1_Cu/Cu111/06_RuCu/03_NO/2_KPOINTS-13-13-1_dipol/CONTCAR
- structures/1_Cu/Cu111/06_RuCu/04_H/
- structures/1_Cu/Cu111/06_RuCu/04_H/2_KPOINTS-13-13-1_dipol/
- structures/1_Cu/Cu111/06_RuCu/04_H/2_KPOINTS-13-13-1_dipol/CONTCAR
- structures/1_Cu/Cu111/06_RuCu/05_H-H/
- structures/1_Cu/Cu111/06_RuCu/05_H-H/new/
- structures/1_Cu/Cu111/06_RuCu/05_H-H/new/1_KPOINTS-331_dipol/
- structures/1_Cu/Cu111/06_RuCu/05_H-H/new/1_KPOINTS-331_dipol/CONTCAR
- structures/1_Cu/Cu111/06_RuCu/05_H-H/new/2_KPOINTS-13-13-1_dipol/
- structures/1_Cu/Cu111/06_RuCu/05_H-H/new/2_KPOINTS-13-13-1_dipol/CONTCAR
- structures/1_Cu/Cu111/06_RuCu/06_H-H-H/
- structures/1_Cu/Cu111/06_RuCu/06_H-H-H/2_KPOINTS-13-13-1_dipol/
- structures/1_Cu/Cu111/06_RuCu/06_H-H-H/2_KPOINTS-13-13-1_dipol/CONTCAR
- structures/1_Cu/Cu111/06_RuCu/07_CO-CO/
- structures/1_Cu/Cu111/06_RuCu/07_CO-CO/2_KPOINTS-13-13-1_dipol/
- structures/1_Cu/Cu111/06_RuCu/07_CO-CO/2_KPOINTS-13-13-1_dipol/CONTCAR
- structures/1_Cu/Cu111/06_RuCu/08_CO-H/
- structures/1_Cu/Cu111/06_RuCu/08_CO-H/2_KPOINTS-13-13-1_dipol/
- structures/1_Cu/Cu111/06_RuCu/08_CO-H/2_KPOINTS-13-13-1_dipol/CONTCAR
- structures/1_Cu/Cu111/06_RuCu/09_CO-NO/
- structures/1_Cu/Cu111/06_RuCu/09_CO-NO/2_KPOINTS-13-13-1_dipol/
- structures/1_Cu/Cu111/06_RuCu/09_CO-NO/2_KPOINTS-13-13-1_dipol/CONTCAR
- structures/1_Cu/Cu111/06_RuCu/10_NO-H/
- structures/1_Cu/Cu111/06_RuCu/10_NO-H/2_KPOINTS-13-13-1_dipol/
- structures/1_Cu/Cu111/06_RuCu/10_NO-H/2_KPOINTS-13-13-1_dipol/CONTCAR
- structures/1_Cu/Cu111/06_RuCu/11_NO-NO/
- structures/1_Cu/Cu111/06_RuCu/11_NO-NO/2_KPOINTS-13-13-1_dipol/
- structures/1_Cu/Cu111/06_RuCu/11_NO-NO/2_KPOINTS-13-13-1_dipol/CONTCAR
- structures/1_Cu/Cu111/07_RhCu/
- structures/1_Cu/Cu111/07_RhCu/10_NO-H/
- structures/1_Cu/Cu111/07_RhCu/10_NO-H/2_KPOINTS-13-13-1_dipol/
- structures/1_Cu/Cu111/07_RhCu/10_NO-H/2_KPOINTS-13-13-1_dipol/CONTCAR
- structures/1_Cu/Cu111/07_RhCu/01_clean/
- structures/1_Cu/Cu111/07_RhCu/01_clean/2_KPOINTS-13-13-1_dipol/
- structures/1_Cu/Cu111/07_RhCu/01_clean/2_KPOINTS-13-13-1_dipol/CONTCAR
- structures/1_Cu/Cu111/07_RhCu/02_CO/
- structures/1_Cu/Cu111/07_RhCu/02_CO/2_KPOINTS-13-13-1_dipol/
- structures/1_Cu/Cu111/07_RhCu/02_CO/2_KPOINTS-13-13-1_dipol/CONTCAR
- structures/1_Cu/Cu111/07_RhCu/03_NO/
- structures/1_Cu/Cu111/07_RhCu/03_NO/2_KPOINTS-13-13-1_dipol/
- structures/1_Cu/Cu111/07_RhCu/03_NO/2_KPOINTS-13-13-1_dipol/CONTCAR
- structures/1_Cu/Cu111/07_RhCu/04_H/
- structures/1_Cu/Cu111/07_RhCu/04_H/2_KPOINTS-13-13-1_dipol/
- structures/1_Cu/Cu111/07_RhCu/04_H/2_KPOINTS-13-13-1_dipol/CONTCAR
- structures/1_Cu/Cu111/07_RhCu/05_H-H/
- structures/1_Cu/Cu111/07_RhCu/05_H-H/new/
- structures/1_Cu/Cu111/07_RhCu/05_H-H/new/1_KPOINTS-331_dipol/
- structures/1_Cu/Cu111/07_RhCu/05_H-H/new/1_KPOINTS-331_dipol/CONTCAR
- structures/1_Cu/Cu111/07_RhCu/05_H-H/new/2_KPOINTS-13-13-1_dipol/
- structures/1_Cu/Cu111/07_RhCu/05_H-H/new/2_KPOINTS-13-13-1_dipol/CONTCAR
- structures/1_Cu/Cu111/07_RhCu/06_H-H-H/
- structures/1_Cu/Cu111/07_RhCu/06_H-H-H/2_KPOINTS-13-13-1_dipol/
- structures/1_Cu/Cu111/07_RhCu/06_H-H-H/2_KPOINTS-13-13-1_dipol/CONTCAR
- structures/1_Cu/Cu111/07_RhCu/07_CO-CO/
- structures/1_Cu/Cu111/07_RhCu/07_CO-CO/2_KPOINTS-13-13-1_dipol/
- structures/1_Cu/Cu111/07_RhCu/07_CO-CO/2_KPOINTS-13-13-1_dipol/CONTCAR
- structures/1_Cu/Cu111/07_RhCu/08_CO-H/
- structures/1_Cu/Cu111/07_RhCu/08_CO-H/2_KPOINTS-13-13-1_dipol/
- structures/1_Cu/Cu111/07_RhCu/08_CO-H/2_KPOINTS-13-13-1_dipol/CONTCAR
- structures/1_Cu/Cu111/07_RhCu/09_CO-NO/
- structures/1_Cu/Cu111/07_RhCu/09_CO-NO/2_KPOINTS-13-13-1_dipol/
- structures/1_Cu/Cu111/07_RhCu/09_CO-NO/2_KPOINTS-13-13-1_dipol/CONTCAR
- structures/1_Cu/Cu111/07_RhCu/11_NO-NO/
- structures/1_Cu/Cu111/07_RhCu/11_NO-NO/2_KPOINTS-13-13-1_dipol/
- structures/1_Cu/Cu111/07_RhCu/11_NO-NO/2_KPOINTS-13-13-1_dipol/CONTCAR
- structures/1_Cu/Cu111/08_PdCu/
- structures/1_Cu/Cu111/08_PdCu/01_clean/
- structures/1_Cu/Cu111/08_PdCu/01_clean/2_KPOINTS-13-13-1_dipol/
- structures/1_Cu/Cu111/08_PdCu/01_clean/2_KPOINTS-13-13-1_dipol/CONTCAR
- structures/1_Cu/Cu111/08_PdCu/02_CO/
- structures/1_Cu/Cu111/08_PdCu/02_CO/2_KPOINTS-13-13-1_dipol/
- structures/1_Cu/Cu111/08_PdCu/02_CO/2_KPOINTS-13-13-1_dipol/CONTCAR
- structures/1_Cu/Cu111/08_PdCu/03_NO/
- structures/1_Cu/Cu111/08_PdCu/03_NO/2_KPOINTS-13-13-1_dipol/
- structures/1_Cu/Cu111/08_PdCu/03_NO/2_KPOINTS-13-13-1_dipol/CONTCAR
- structures/1_Cu/Cu111/08_PdCu/04_H/
- structures/1_Cu/Cu111/08_PdCu/04_H/2_KPOINTS-13-13-1_dipol/
- structures/1_Cu/Cu111/08_PdCu/04_H/2_KPOINTS-13-13-1_dipol/CONTCAR
- structures/1_Cu/Cu111/08_PdCu/05_H-H/
- structures/1_Cu/Cu111/08_PdCu/05_H-H/new/
- structures/1_Cu/Cu111/08_PdCu/05_H-H/new/1_KPOINTS-331_dipol/
- structures/1_Cu/Cu111/08_PdCu/05_H-H/new/1_KPOINTS-331_dipol/CONTCAR
- structures/1_Cu/Cu111/08_PdCu/05_H-H/new/2_KPOINTS-13-13-1_dipol/
- structures/1_Cu/Cu111/08_PdCu/05_H-H/new/2_KPOINTS-13-13-1_dipol/CONTCAR
- structures/1_Cu/Cu111/08_PdCu/06_H-H-H/
- structures/1_Cu/Cu111/08_PdCu/06_H-H-H/2_KPOINTS-13-13-1_dipol/
- structures/1_Cu/Cu111/08_PdCu/06_H-H-H/2_KPOINTS-13-13-1_dipol/CONTCAR
- structures/1_Cu/Cu111/08_PdCu/07_CO-CO/
- structures/1_Cu/Cu111/08_PdCu/07_CO-CO/2_KPOINTS-13-13-1_dipol/
- structures/1_Cu/Cu111/08_PdCu/07_CO-CO/2_KPOINTS-13-13-1_dipol/CONTCAR
- structures/1_Cu/Cu111/08_PdCu/08_CO-H/
- structures/1_Cu/Cu111/08_PdCu/08_CO-H/2_KPOINTS-13-13-1_dipol/
- structures/1_Cu/Cu111/08_PdCu/08_CO-H/2_KPOINTS-13-13-1_dipol/CONTCAR
- structures/1_Cu/Cu111/08_PdCu/09_CO-NO/
- structures/1_Cu/Cu111/08_PdCu/09_CO-NO/2_KPOINTS-13-13-1_dipol/
- structures/1_Cu/Cu111/08_PdCu/09_CO-NO/2_KPOINTS-13-13-1_dipol/CONTCAR
- structures/1_Cu/Cu111/08_PdCu/10_NO-H/
- structures/1_Cu/Cu111/08_PdCu/10_NO-H/2_KPOINTS-13-13-1_dipol/
- structures/1_Cu/Cu111/08_PdCu/10_NO-H/2_KPOINTS-13-13-1_dipol/CONTCAR
[truncated: 825 more entries]
