# Supplementary material for: Bringing Molecules Together: Synergistic Coadsorption at Dopant Sites of Single Atom Alloys
Source: J Am Chem Soc. 2024 Oct 2;146(41):28119–30. doi: 10.1021/jacs.4c07621 (PMC11487606; doi:10.1021/jacs.4c07621)
Supplement: Supplementary file 2 — ja4c07621_si_002.zip [file ja4c07621_si_002.zip › structures/0_example_input/POTCAR]

  PAW_PBE Ag 02Apr2005                   
   11.0000000000000     
 parameters from PSCTR are:
   VRHFIN =Ag : s1 d10
   LEXCH  = PE
   EATOM  =  1037.2675 eV,   76.2370 Ry

   TITEL  = PAW_PBE Ag 02Apr2005
   LULTRA =        F    use ultrasoft PP ?
   IUNSCR =        1    unscreen: 0-lin 1-nonlin 2-no
   RPACOR =    2.000    partial core radius
   POMASS =  107.868; ZVAL   =   11.000    mass and valenz
   RCORE  =    2.500    outmost cutoff radius
   RWIGS  =    2.840; RWIGS  =    1.503    wigner-seitz radius (au A)
   ENMAX  =  249.844; ENMIN  =  187.383 eV
   ICORE  =        3    local potential
   LCOR   =        T    correct aug charges
   LPAW   =        T    paw PP
   EAUG   =  412.496
   DEXC   =    0.000
   RMAX   =    2.560    core radius for proj-oper
   RAUG   =    1.300    factor for augmentation sphere
   RDEP   =    2.576    radius for radial grids
   RDEPT  =    2.072    core radius for aug-charge

[...]
 End of Dataset

  PAW_PBE Ru 04Feb2005                   
   8.00000000000000     
 parameters from PSCTR are:
   VRHFIN =Ru: s1 d7
   LEXCH  = PE
   EATOM  =   454.8837 eV,   33.4330 Ry

   TITEL  = PAW_PBE Ru 04Feb2005
   LULTRA =        F    use ultrasoft PP ?
   IUNSCR =        1    unscreen: 0-lin 1-nonlin 2-no
   RPACOR =    2.170    partial core radius
   POMASS =  101.070; ZVAL   =    8.000    mass and valenz
   RCORE  =    2.700    outmost cutoff radius
   RWIGS  =    2.650; RWIGS  =    1.402    wigner-seitz radius (au A)
   ENMAX  =  213.271; ENMIN  =  159.953 eV
   ICORE  =        3    local potential
   LCOR   =        T    correct aug charges
   LPAW   =        T    paw PP
   EAUG   =  333.494
   DEXC   =    0.000
   RMAX   =    2.758    core radius for proj-oper
   RAUG   =    1.300    factor for augmentation sphere
   RDEP   =    2.865    radius for radial grids
   RDEPT  =    2.250    core radius for aug-charge

[...] 
 End of Dataset

  PAW_PBE O 08Apr2002                    
   6.00000000000000     
 parameters from PSCTR are:
   VRHFIN =O: s2p4
   LEXCH  = PE
   EATOM  =   432.3788 eV,   31.7789 Ry

   TITEL  = PAW_PBE O 08Apr2002
   LULTRA =        F    use ultrasoft PP ?
   IUNSCR =        1    unscreen: 0-lin 1-nonlin 2-no
   RPACOR =    1.200    partial core radius
   POMASS =   16.000; ZVAL   =    6.000    mass and valenz
   RCORE  =    1.520    outmost cutoff radius
   RWIGS  =    1.550; RWIGS  =    0.820    wigner-seitz radius (au A)
   ENMAX  =  400.000; ENMIN  =  300.000 eV
   ICORE  =        2    local potential
   LCOR   =        T    correct aug charges
   LPAW   =        T    paw PP
   EAUG   =  605.392
   DEXC   =    0.000
   RMAX   =    1.553    core radius for proj-oper
   RAUG   =    1.300    factor for augmentation sphere
   RDEP   =    1.550    radius for radial grids
   RDEPT  =    1.329    core radius for aug-charge
 
[...]
 End of Dataset

  PAW_PBE C 08Apr2002                    
   4.00000000000000     
 parameters from PSCTR are:
   VRHFIN =C: s2p2
   LEXCH  = PE
   EATOM  =   147.1560 eV,   10.8157 Ry

   TITEL  = PAW_PBE C 08Apr2002
   LULTRA =        F    use ultrasoft PP ?
   IUNSCR =        1    unscreen: 0-lin 1-nonlin 2-no
   RPACOR =    1.200    partial core radius
   POMASS =   12.011; ZVAL   =    4.000    mass and valenz
   RCORE  =    1.500    outmost cutoff radius
   RWIGS  =    1.630; RWIGS  =    0.863    wigner-seitz radius (au A)
   ENMAX  =  400.000; ENMIN  =  300.000 eV
   ICORE  =        2    local potential
   LCOR   =        T    correct aug charges
   LPAW   =        T    paw PP
   EAUG   =  644.873
   DEXC   =    0.000
   RMAX   =    1.529    core radius for proj-oper
   RAUG   =    1.300    factor for augmentation sphere
   RDEP   =    1.501    radius for radial grids
   RDEPT  =    1.300    core radius for aug-charge
 
[...]
 End of Dataset
