# Supplementary material for: Bringing Molecules Together: Synergistic Coadsorption at Dopant Sites of Single Atom Alloys
Source: J Am Chem Soc. 2024 Oct 2;146(41):28119–30. doi: 10.1021/jacs.4c07621 (PMC11487606; doi:10.1021/jacs.4c07621)
Supplement: Supplementary file 2 — ja4c07621_si_002.zip [file ja4c07621_si_002.zip › structures/0_example_input/INCAR]

INCAR created by Atomic Simulation Environment
 ENCUT = 400.000000
 POTIM = 0.100000
 SIGMA = 0.100000
 EDIFF = 1.00e-06
 EDIFFG = -1.00e-02
 ALGO = Fast
 GGA = RP
 PREC = Accurate
 IBRION = 2
 ICHARG = 1
 IDIPOL = 3
 ISIF = 2
 ISMEAR = 1
 ISTART = 0
 ISYM = -1
 NSW = 60
 NCORE = 16
 DIPOL = 0.5000 0.5000 0.5000 
 LASPH = .TRUE.
 LCHARG = .TRUE.
 LDIPOL = .TRUE.
 LREAL = AUTO
