# Supplementary material for: Bringing Molecules Together: Synergistic Coadsorption at Dopant Sites of Single Atom Alloys
Source: J Am Chem Soc. 2024 Oct 2;146(41):28119–30. doi: 10.1021/jacs.4c07621 (PMC11487606; doi:10.1021/jacs.4c07621)
Supplement: Supplementary file 2 — ja4c07621_si_002.zip [file ja4c07621_si_002.zip › structures/1_Cu/Cu111/01_YCu/02_CO/2_KPOINTS-13-13-1_dipol/CONTCAR]

Cu  Y  O  C                             
   1.0000000000000000     
     7.8064588642994845    0.0000000000000000    0.0000000000000000
     3.9032294321497423    6.7605916900815703    0.0000000000000000
     0.0000000000000000    0.0000000000000000   23.4985959624712919
   Cu   Y    O    C 
    44     1     1     1
Selective dynamics
Direct
  0.8888888888888857  0.2222222222222214  0.3191680052705266   F   F   F
  0.2222222222222214  0.2222222222222214  0.3191680052705266   F   F   F
  0.5555555555555571  0.2222222222222214  0.3191680052705266   F   F   F
  0.8888888888888857  0.5555555555555571  0.3191680052705266   F   F   F
  0.2222222222222214  0.5555555555555571  0.3191680052705266   F   F   F
  0.5555555555555571  0.5555555555555571  0.3191680052705266   F   F   F
  0.8888888888888857  0.8888888888888857  0.3191680052705266   F   F   F
  0.2222222222222214  0.8888888888888857  0.3191680052705266   F   F   F
  0.5555555555555571  0.8888888888888857  0.3191680052705266   F   F   F
  0.0000000000000000  0.0000000000000000  0.4095840026352633   F   F   F
  0.3333333333333357  0.0000000000000000  0.4095840026352633   F   F   F
  0.6666666666666643  0.0000000000000000  0.4095840026352633   F   F   F
  0.0000000000000000  0.3333333333333357  0.4095840026352633   F   F   F
  0.3333333333333357  0.3333333333333357  0.4095840026352633   F   F   F
  0.6666666666666643  0.3333333333333357  0.4095840026352633   F   F   F
  0.0000000000000000  0.6666666666666643  0.4095840026352633   F   F   F
  0.3333333333333357  0.6666666666666643  0.4095840026352633   F   F   F
  0.6666666666666643  0.6666666666666643  0.4095840026352633   F   F   F
  0.1116485401336178  0.1116485401336178  0.4993276497053825   T   T   T
  0.4441272735636249  0.1117454528727362  0.5003094012035743   T   T   T
  0.7767029197327646  0.1116485401336178  0.4993276497053825   T   T   T
  0.1117454528727362  0.4441272735636249  0.5003094012035743   T   T   T
  0.4441272735636249  0.4441272735636249  0.5003094012035743   T   T   T
  0.7777433476073513  0.4445133047853115  0.4995529273020509   T   T   T
  0.1116485401336178  0.7767029197327646  0.4993276497053825   T   T   T
  0.4445133047853186  0.7777433476073513  0.4995529273020509   T   T   T
  0.7777433476073513  0.7777433476073513  0.4995529273020509   T   T   T
  0.8896981787762347  0.2206036424475304  0.5883114928099006   T   T   T
  0.2235652524477457  0.2235652524477457  0.5920605471879722   T   T   T
  0.5528694951044945  0.2235652524477457  0.5920605471879722   T   T   T
  0.8886059443218419  0.5556970278390754  0.5896258975254346   T   T   T
  0.2235652524477457  0.5528694951044945  0.5920605471879722   T   T   T
  0.5556970278390754  0.5556970278390754  0.5896258975254346   T   T   T
  0.8896981787762347  0.8896981787762347  0.5883114928099006   T   T   T
  0.2206036424475304  0.8896981787762347  0.5883114928099006   T   T   T
  0.5556970278390754  0.8886059443218419  0.5896258975254346   T   T   T
  0.0000000000000000 -0.0000000000000000  0.6798370095704644   T   T   T
  0.3341775939017307  0.9933271939722944  0.6786611367092237   T   T   T
  0.6724952121259608  0.9933271939722944  0.6786611367092237   T   T   T
  0.9933271939722944  0.3341775939017307  0.6786611367092237   T   T   T
  0.6724952121259608  0.3341775939017307  0.6786611367092237   T   T   T
  0.9933271939722944  0.6724952121259608  0.6786611367092237   T   T   T
  0.3341775939017307  0.6724952121259608  0.6786611367092237   T   T   T
  0.6666666666666643  0.6666666666666643  0.6813027166763187   T   T   T
  0.3333333333333357  0.3333333333333357  0.7179811062869089   T   T   T
  0.3333333333333357  0.3333333333333357  0.8788640508803148   T   T   T
  0.3333333333333357  0.3333333333333357  0.8297794249441643   T   T   T

  0.00000000E+00  0.00000000E+00  0.00000000E+00
  0.00000000E+00  0.00000000E+00  0.00000000E+00
  0.00000000E+00  0.00000000E+00  0.00000000E+00
  0.00000000E+00  0.00000000E+00  0.00000000E+00
  0.00000000E+00  0.00000000E+00  0.00000000E+00
  0.00000000E+00  0.00000000E+00  0.00000000E+00
  0.00000000E+00  0.00000000E+00  0.00000000E+00
  0.00000000E+00  0.00000000E+00  0.00000000E+00
  0.00000000E+00  0.00000000E+00  0.00000000E+00
  0.00000000E+00  0.00000000E+00  0.00000000E+00
  0.00000000E+00  0.00000000E+00  0.00000000E+00
  0.00000000E+00  0.00000000E+00  0.00000000E+00
  0.00000000E+00  0.00000000E+00  0.00000000E+00
  0.00000000E+00  0.00000000E+00  0.00000000E+00
  0.00000000E+00  0.00000000E+00  0.00000000E+00
  0.00000000E+00  0.00000000E+00  0.00000000E+00
  0.00000000E+00  0.00000000E+00  0.00000000E+00
  0.00000000E+00  0.00000000E+00  0.00000000E+00
  0.00000000E+00  0.00000000E+00  0.00000000E+00
  0.00000000E+00  0.00000000E+00  0.00000000E+00
  0.00000000E+00  0.00000000E+00  0.00000000E+00
  0.00000000E+00  0.00000000E+00  0.00000000E+00
  0.00000000E+00  0.00000000E+00  0.00000000E+00
  0.00000000E+00  0.00000000E+00  0.00000000E+00
  0.00000000E+00  0.00000000E+00  0.00000000E+00
  0.00000000E+00  0.00000000E+00  0.00000000E+00
  0.00000000E+00  0.00000000E+00  0.00000000E+00
  0.00000000E+00  0.00000000E+00  0.00000000E+00
  0.00000000E+00  0.00000000E+00  0.00000000E+00
  0.00000000E+00  0.00000000E+00  0.00000000E+00
  0.00000000E+00  0.00000000E+00  0.00000000E+00
  0.00000000E+00  0.00000000E+00  0.00000000E+00
  0.00000000E+00  0.00000000E+00  0.00000000E+00
  0.00000000E+00  0.00000000E+00  0.00000000E+00
  0.00000000E+00  0.00000000E+00  0.00000000E+00
  0.00000000E+00  0.00000000E+00  0.00000000E+00
  0.00000000E+00  0.00000000E+00  0.00000000E+00
  0.00000000E+00  0.00000000E+00  0.00000000E+00
  0.00000000E+00  0.00000000E+00  0.00000000E+00
  0.00000000E+00  0.00000000E+00  0.00000000E+00
  0.00000000E+00  0.00000000E+00  0.00000000E+00
  0.00000000E+00  0.00000000E+00  0.00000000E+00
  0.00000000E+00  0.00000000E+00  0.00000000E+00
  0.00000000E+00  0.00000000E+00  0.00000000E+00
  0.00000000E+00  0.00000000E+00  0.00000000E+00
  0.00000000E+00  0.00000000E+00  0.00000000E+00
  0.00000000E+00  0.00000000E+00  0.00000000E+00
