# Supplementary material for: Bringing Molecules Together: Synergistic Coadsorption at Dopant Sites of Single Atom Alloys
Source: J Am Chem Soc. 2024 Oct 2;146(41):28119–30. doi: 10.1021/jacs.4c07621 (PMC11487606; doi:10.1021/jacs.4c07621)
Supplement: Supplementary file 2 — ja4c07621_si_002.zip [file ja4c07621_si_002.zip › structures/1_Cu/Cu111/01_YCu/03_NO/2_KPOINTS-13-13-1_dipol/CONTCAR]

Cu  Y  O  N                             
   1.0000000000000000     
     7.8064588642994845    0.0000000000000000    0.0000000000000000
     3.9032294321497423    6.7605916900815703    0.0000000000000000
     0.0000000000000000    0.0000000000000000   23.4985959624712919
   Cu   Y    O    N 
    44     1     1     1
Selective dynamics
Direct
  0.8888888888888857  0.2222222222222214  0.3191680052705266   F   F   F
  0.2222222222222214  0.2222222222222214  0.3191680052705266   F   F   F
  0.5555555555555571  0.2222222222222214  0.3191680052705266   F   F   F
  0.8888888888888857  0.5555555555555571  0.3191680052705266   F   F   F
  0.2222222222222214  0.5555555555555571  0.3191680052705266   F   F   F
  0.5555555555555571  0.5555555555555571  0.3191680052705266   F   F   F
  0.8888888888888857  0.8888888888888857  0.3191680052705266   F   F   F
  0.2222222222222214  0.8888888888888857  0.3191680052705266   F   F   F
  0.5555555555555571  0.8888888888888857  0.3191680052705266   F   F   F
  0.0000000000000000  0.0000000000000000  0.4095840026352633   F   F   F
  0.3333333333333357  0.0000000000000000  0.4095840026352633   F   F   F
  0.6666666666666643  0.0000000000000000  0.4095840026352633   F   F   F
  0.0000000000000000  0.3333333333333357  0.4095840026352633   F   F   F
  0.3333333333333357  0.3333333333333357  0.4095840026352633   F   F   F
  0.6666666666666643  0.3333333333333357  0.4095840026352633   F   F   F
  0.0000000000000000  0.6666666666666643  0.4095840026352633   F   F   F
  0.3333333333333357  0.6666666666666643  0.4095840026352633   F   F   F
  0.6666666666666643  0.6666666666666643  0.4095840026352633   F   F   F
  0.1115677359698123  0.1115677359698123  0.4990955994385993   T   T   T
  0.4442439944358723  0.1115120111282411  0.4997832441081291   T   T   T
  0.7768645280603753  0.1115677359698123  0.4990955994385993   T   T   T
  0.1115120111282411  0.4442439944358723  0.4997832441081291   T   T   T
  0.4442439944358723  0.4442439944358723  0.4997832441081291   T   T   T
  0.7778241691832466  0.4443516616335219  0.4991612027560579   T   T   T
  0.1115677359698123  0.7768645280603753  0.4990955994385993   T   T   T
  0.4443516616335290  0.7778241691832466  0.4991612027560579   T   T   T
  0.7778241691832466  0.7778241691832466  0.4991612027560579   T   T   T
  0.8894243010619588  0.2211513978760900  0.5882004303531477   T   T   T
  0.2236430996988844  0.2236430996988844  0.5908171084058607   T   T   T
  0.5527138006022170  0.2236430996988844  0.5908171084058607   T   T   T
  0.8889059590757168  0.5555470204621418  0.5890207761820124   T   T   T
  0.2236430996988844  0.5527138006022170  0.5908171084058607   T   T   T
  0.5555470204621418  0.5555470204621418  0.5890207761820124   T   T   T
  0.8894243010619588  0.8894243010619588  0.5882004303531477   T   T   T
  0.2211513978760900  0.8894243010619588  0.5882004303531477   T   T   T
  0.5555470204621418  0.8889059590757168  0.5890207761820124   T   T   T
 -0.0000000000000000  0.0000000000000000  0.6787383194872673   T   T   T
  0.3339807486533488  0.9968876557804276  0.6778109509784042   T   T   T
  0.6691315955662092  0.9968876557804276  0.6778109509784042   T   T   T
  0.9968876557804276  0.3339807486533488  0.6778109509784042   T   T   T
  0.6691315955662092  0.3339807486533488  0.6778109509784042   T   T   T
  0.9968876557804276  0.6691315955662092  0.6778109509784042   T   T   T
  0.3339807486533488  0.6691315955662092  0.6778109509784042   T   T   T
  0.6666666666666643  0.6666666666666643  0.6795063502223919   T   T   T
  0.3333333333333357  0.3333333333333357  0.7349198141775564   T   T   T
  0.3333333333333357  0.3333333333333357  0.8793591567607462   T   T   T
  0.3333333333333357  0.3333333333333357  0.8277378736443027   T   T   T

  0.00000000E+00  0.00000000E+00  0.00000000E+00
  0.00000000E+00  0.00000000E+00  0.00000000E+00
  0.00000000E+00  0.00000000E+00  0.00000000E+00
  0.00000000E+00  0.00000000E+00  0.00000000E+00
  0.00000000E+00  0.00000000E+00  0.00000000E+00
  0.00000000E+00  0.00000000E+00  0.00000000E+00
  0.00000000E+00  0.00000000E+00  0.00000000E+00
  0.00000000E+00  0.00000000E+00  0.00000000E+00
  0.00000000E+00  0.00000000E+00  0.00000000E+00
  0.00000000E+00  0.00000000E+00  0.00000000E+00
  0.00000000E+00  0.00000000E+00  0.00000000E+00
  0.00000000E+00  0.00000000E+00  0.00000000E+00
  0.00000000E+00  0.00000000E+00  0.00000000E+00
  0.00000000E+00  0.00000000E+00  0.00000000E+00
  0.00000000E+00  0.00000000E+00  0.00000000E+00
  0.00000000E+00  0.00000000E+00  0.00000000E+00
  0.00000000E+00  0.00000000E+00  0.00000000E+00
  0.00000000E+00  0.00000000E+00  0.00000000E+00
  0.00000000E+00  0.00000000E+00  0.00000000E+00
  0.00000000E+00  0.00000000E+00  0.00000000E+00
  0.00000000E+00  0.00000000E+00  0.00000000E+00
  0.00000000E+00  0.00000000E+00  0.00000000E+00
  0.00000000E+00  0.00000000E+00  0.00000000E+00
  0.00000000E+00  0.00000000E+00  0.00000000E+00
  0.00000000E+00  0.00000000E+00  0.00000000E+00
  0.00000000E+00  0.00000000E+00  0.00000000E+00
  0.00000000E+00  0.00000000E+00  0.00000000E+00
  0.00000000E+00  0.00000000E+00  0.00000000E+00
  0.00000000E+00  0.00000000E+00  0.00000000E+00
  0.00000000E+00  0.00000000E+00  0.00000000E+00
  0.00000000E+00  0.00000000E+00  0.00000000E+00
  0.00000000E+00  0.00000000E+00  0.00000000E+00
  0.00000000E+00  0.00000000E+00  0.00000000E+00
  0.00000000E+00  0.00000000E+00  0.00000000E+00
  0.00000000E+00  0.00000000E+00  0.00000000E+00
  0.00000000E+00  0.00000000E+00  0.00000000E+00
  0.00000000E+00  0.00000000E+00  0.00000000E+00
  0.00000000E+00  0.00000000E+00  0.00000000E+00
  0.00000000E+00  0.00000000E+00  0.00000000E+00
  0.00000000E+00  0.00000000E+00  0.00000000E+00
  0.00000000E+00  0.00000000E+00  0.00000000E+00
  0.00000000E+00  0.00000000E+00  0.00000000E+00
  0.00000000E+00  0.00000000E+00  0.00000000E+00
  0.00000000E+00  0.00000000E+00  0.00000000E+00
  0.00000000E+00  0.00000000E+00  0.00000000E+00
  0.00000000E+00  0.00000000E+00  0.00000000E+00
  0.00000000E+00  0.00000000E+00  0.00000000E+00
