# Supplementary material for: Bringing Molecules Together: Synergistic Coadsorption at Dopant Sites of Single Atom Alloys
Source: J Am Chem Soc. 2024 Oct 2;146(41):28119–30. doi: 10.1021/jacs.4c07621 (PMC11487606; doi:10.1021/jacs.4c07621)
Supplement: Supplementary file 2 — ja4c07621_si_002.zip [file ja4c07621_si_002.zip › structures/1_Cu/Cu111/01_YCu/04_H/2_KPOINTS-13-13-1_dipol/CONTCAR]

Cu Y  H                                 
   1.00000000000000     
     7.8064588642994845    0.0000000000000000    0.0000000000000000
     3.9032294321497423    6.7605916900815703    0.0000000000000000
     0.0000000000000000    0.0000000000000000   23.4985959624712919
   Cu   Y    H 
    44     1     1
Selective dynamics
Direct
  0.8888888888888857  0.2222222222222214  0.3191680052705266   F   F   F
  0.2222222222222214  0.2222222222222214  0.3191680052705266   F   F   F
  0.5555555555555571  0.2222222222222214  0.3191680052705266   F   F   F
  0.8888888888888857  0.5555555555555571  0.3191680052705266   F   F   F
  0.2222222222222214  0.5555555555555571  0.3191680052705266   F   F   F
  0.5555555555555571  0.5555555555555571  0.3191680052705266   F   F   F
  0.8888888888888857  0.8888888888888857  0.3191680052705266   F   F   F
  0.2222222222222214  0.8888888888888857  0.3191680052705266   F   F   F
  0.5555555555555571  0.8888888888888857  0.3191680052705266   F   F   F
  0.0000000000000000  0.0000000000000000  0.4095840026352633   F   F   F
  0.3333333333333357  0.0000000000000000  0.4095840026352633   F   F   F
  0.6666666666666643  0.0000000000000000  0.4095840026352633   F   F   F
  0.0000000000000000  0.3333333333333357  0.4095840026352633   F   F   F
  0.3333333333333357  0.3333333333333357  0.4095840026352633   F   F   F
  0.6666666666666643  0.3333333333333357  0.4095840026352633   F   F   F
  0.0000000000000000  0.6666666666666643  0.4095840026352633   F   F   F
  0.3333333333333357  0.6666666666666643  0.4095840026352633   F   F   F
  0.6666666666666643  0.6666666666666643  0.4095840026352633   F   F   F
  0.1115354471792688  0.1115354451483397  0.4991184052089586   T   T   T
  0.4442741564706223  0.1114536570124542  0.4998420591561161   T   T   T
  0.7769322305939821  0.1115337551142659  0.4991182629070504   T   T   T
  0.1114536589340263  0.4442741575894776  0.4998420621836585   T   T   T
  0.4442735299585598  0.4442735332323777  0.4998420706529967   T   T   T
  0.7778550097324372  0.4442910254758956  0.4992287412206072   T   T   T
  0.1115337579049314  0.7769322280245319  0.4991182647448057   T   T   T
  0.4442910254791850  0.7778550077642081  0.4992287399271757   T   T   T
  0.7778550071748294  0.7778550034961724  0.4992291076811760   T   T   T
  0.8893848666682584  0.2212316523515845  0.5883378390903089   T   T   T
  0.2235261273429104  0.2235261411241953  0.5908123169130421   T   T   T
  0.5529539537764624  0.2235233307320968  0.5908124254509085   T   T   T
  0.8889453310025262  0.5555279815008093  0.5891426392236820   T   T   T
  0.2235233229885961  0.5529539567485431  0.5908124261253567   T   T   T
  0.5555283647254901  0.5555283600087055  0.5891421395756393   T   T   T
  0.8893850606946762  0.8893850574665350  0.5883384867948172   T   T   T
  0.2212316454583659  0.8893848685158111  0.5883378376248010   T   T   T
  0.5555279847764457  0.8889453268505718  0.5891426385119384   T   T   T
  0.0000008912555119  0.0000009003934129  0.6788509603860260   T   T   T
  0.3340869693223373  0.9974742670383898  0.6781004812161054   T   T   T
  0.6684390090009796  0.9974740889860092  0.6781009207429947   T   T   T
  0.9974742638898718  0.3340869668915178  0.6781004792610459   T   T   T
  0.6684394199828356  0.3340891619137502  0.6781007651807657   T   T   T
  0.9974740826802175  0.6684390135512461  0.6781009202357068   T   T   T
  0.3340891680774368  0.6684394179776199  0.6781007668065077   T   T   T
  0.6666672984396337  0.6666672996777553  0.6796739559766255   T   T   T
  0.3333335952715315  0.3333335868993993  0.7378270232954237   T   T   T
  0.3333333388470278  0.3333333464324647  0.8218974600658372   T   T   T
 
  0.00000000E+00  0.00000000E+00  0.00000000E+00
  0.00000000E+00  0.00000000E+00  0.00000000E+00
  0.00000000E+00  0.00000000E+00  0.00000000E+00
  0.00000000E+00  0.00000000E+00  0.00000000E+00
  0.00000000E+00  0.00000000E+00  0.00000000E+00
  0.00000000E+00  0.00000000E+00  0.00000000E+00
  0.00000000E+00  0.00000000E+00  0.00000000E+00
  0.00000000E+00  0.00000000E+00  0.00000000E+00
  0.00000000E+00  0.00000000E+00  0.00000000E+00
  0.00000000E+00  0.00000000E+00  0.00000000E+00
  0.00000000E+00  0.00000000E+00  0.00000000E+00
  0.00000000E+00  0.00000000E+00  0.00000000E+00
  0.00000000E+00  0.00000000E+00  0.00000000E+00
  0.00000000E+00  0.00000000E+00  0.00000000E+00
  0.00000000E+00  0.00000000E+00  0.00000000E+00
  0.00000000E+00  0.00000000E+00  0.00000000E+00
  0.00000000E+00  0.00000000E+00  0.00000000E+00
  0.00000000E+00  0.00000000E+00  0.00000000E+00
  0.00000000E+00  0.00000000E+00  0.00000000E+00
  0.00000000E+00  0.00000000E+00  0.00000000E+00
  0.00000000E+00  0.00000000E+00  0.00000000E+00
  0.00000000E+00  0.00000000E+00  0.00000000E+00
  0.00000000E+00  0.00000000E+00  0.00000000E+00
  0.00000000E+00  0.00000000E+00  0.00000000E+00
  0.00000000E+00  0.00000000E+00  0.00000000E+00
  0.00000000E+00  0.00000000E+00  0.00000000E+00
  0.00000000E+00  0.00000000E+00  0.00000000E+00
  0.00000000E+00  0.00000000E+00  0.00000000E+00
  0.00000000E+00  0.00000000E+00  0.00000000E+00
  0.00000000E+00  0.00000000E+00  0.00000000E+00
  0.00000000E+00  0.00000000E+00  0.00000000E+00
  0.00000000E+00  0.00000000E+00  0.00000000E+00
  0.00000000E+00  0.00000000E+00  0.00000000E+00
  0.00000000E+00  0.00000000E+00  0.00000000E+00
  0.00000000E+00  0.00000000E+00  0.00000000E+00
  0.00000000E+00  0.00000000E+00  0.00000000E+00
  0.00000000E+00  0.00000000E+00  0.00000000E+00
  0.00000000E+00  0.00000000E+00  0.00000000E+00
  0.00000000E+00  0.00000000E+00  0.00000000E+00
  0.00000000E+00  0.00000000E+00  0.00000000E+00
  0.00000000E+00  0.00000000E+00  0.00000000E+00
  0.00000000E+00  0.00000000E+00  0.00000000E+00
  0.00000000E+00  0.00000000E+00  0.00000000E+00
  0.00000000E+00  0.00000000E+00  0.00000000E+00
  0.00000000E+00  0.00000000E+00  0.00000000E+00
  0.00000000E+00  0.00000000E+00  0.00000000E+00
