# Supplementary material for: Bringing Molecules Together: Synergistic Coadsorption at Dopant Sites of Single Atom Alloys
Source: J Am Chem Soc. 2024 Oct 2;146(41):28119–30. doi: 10.1021/jacs.4c07621 (PMC11487606; doi:10.1021/jacs.4c07621)
Supplement: Supplementary file 2 — ja4c07621_si_002.zip [file ja4c07621_si_002.zip › structures/1_Cu/Cu111/01_YCu/05_H-H/new/1_KPOINTS-331_dipol/CONTCAR]

Cu Y  H                                 
   1.0000000000000000     
     7.8064588642994845    0.0000000000000000    0.0000000000000000
     3.9032294321497423    6.7605916900815703    0.0000000000000000
     0.0000000000000000    0.0000000000000000   23.4985959624712919
   Cu   Y    H 
    44     1     2
Selective dynamics
Direct
  0.8888888888888857  0.2222222222222214  0.3191680052705266   F   F   F
  0.2222222222222214  0.2222222222222214  0.3191680052705266   F   F   F
  0.5555555555555571  0.2222222222222214  0.3191680052705266   F   F   F
  0.8888888888888857  0.5555555555555571  0.3191680052705266   F   F   F
  0.2222222222222214  0.5555555555555571  0.3191680052705266   F   F   F
  0.5555555555555571  0.5555555555555571  0.3191680052705266   F   F   F
  0.8888888888888857  0.8888888888888857  0.3191680052705266   F   F   F
  0.2222222222222214  0.8888888888888857  0.3191680052705266   F   F   F
  0.5555555555555571  0.8888888888888857  0.3191680052705266   F   F   F
  0.0000000000000000  0.0000000000000000  0.4095840026352633   F   F   F
  0.3333333333333357  0.0000000000000000  0.4095840026352633   F   F   F
  0.6666666666666643  0.0000000000000000  0.4095840026352633   F   F   F
  0.0000000000000000  0.3333333333333357  0.4095840026352633   F   F   F
  0.3333333333333357  0.3333333333333357  0.4095840026352633   F   F   F
  0.6666666666666643  0.3333333333333357  0.4095840026352633   F   F   F
  0.0000000000000000  0.6666666666666643  0.4095840026352633   F   F   F
  0.3333333333333357  0.6666666666666643  0.4095840026352633   F   F   F
  0.6666666666666643  0.6666666666666643  0.4095840026352633   F   F   F
  0.1106752689959637  0.1106600885617980  0.5003953471746131   T   T   T
  0.4450879898807963  0.1108953868105954  0.5000462494637676   T   T   T
  0.7768457962827856  0.1124712767247724  0.4995888315311218   T   T   T
  0.1111197077871050  0.4448757327269632  0.5000647798542924   T   T   T
  0.4434614224115233  0.4433667674959574  0.5002090519337339   T   T   T
  0.7787977612258739  0.4434852368581905  0.4993115679897682   T   T   T
  0.1126187599808344  0.7766914890248927  0.4996073369338683   T   T   T
  0.4436962060263626  0.7786981365601160  0.4993040546471973   T   T   T
  0.7768103087370535  0.7766965927651910  0.5007019378376880   T   T   T
  0.8869862976479271  0.2225989486311519  0.5904445786598025   T   T   T
  0.2235735362371206  0.2234081467304411  0.5908731153556375   T   T   T
  0.5525017650801745  0.2240395904290393  0.5924661069681144   T   T   T
  0.8903438185688610  0.5517121512338300  0.5910356765571929   T   T   T
  0.2241018548173350  0.5523790374502673  0.5924883021637518   T   T   T
  0.5557737568482325  0.5554994020499888  0.5888500959834696   T   T   T
  0.8885190264734010  0.8884412310058172  0.5884433814618552   T   T   T
  0.2228294366783651  0.8867148045064547  0.5904273944831184   T   T   T
  0.5518472923451890  0.8902105605361451  0.5910286478243331   T   T   T
 -0.0036373033463246 -0.0039639147930688  0.6799503401422721   T   T   T
  0.3331553117028108 -0.0049881072119120  0.6811626539557225   T   T   T
  0.6705309356048436 -0.0046785120600284  0.6798064063484689   T   T   T
 -0.0048603581652592  0.3328433018083365  0.6811753602282741   T   T   T
  0.6719965280849525  0.3340121056733596  0.6808031729661220   T   T   T
 -0.0044278503174635  0.6702170317977643  0.6798231539754280   T   T   T
  0.3343604078799792  0.6718699316846011  0.6807871863917094   T   T   T
  0.6699408357593746  0.6695938030813686  0.6806580614445148   T   T   T
  0.3336515832756885  0.3333759586323915  0.7201906120575799   T   T   T
  0.5023194852083021  0.5021295470790246  0.7289479518308608   T   T   T
  0.1650512454303934  0.1648087577717640  0.7295102392934624   T   T   T

  0.00000000E+00  0.00000000E+00  0.00000000E+00
  0.00000000E+00  0.00000000E+00  0.00000000E+00
  0.00000000E+00  0.00000000E+00  0.00000000E+00
  0.00000000E+00  0.00000000E+00  0.00000000E+00
  0.00000000E+00  0.00000000E+00  0.00000000E+00
  0.00000000E+00  0.00000000E+00  0.00000000E+00
  0.00000000E+00  0.00000000E+00  0.00000000E+00
  0.00000000E+00  0.00000000E+00  0.00000000E+00
  0.00000000E+00  0.00000000E+00  0.00000000E+00
  0.00000000E+00  0.00000000E+00  0.00000000E+00
  0.00000000E+00  0.00000000E+00  0.00000000E+00
  0.00000000E+00  0.00000000E+00  0.00000000E+00
  0.00000000E+00  0.00000000E+00  0.00000000E+00
  0.00000000E+00  0.00000000E+00  0.00000000E+00
  0.00000000E+00  0.00000000E+00  0.00000000E+00
  0.00000000E+00  0.00000000E+00  0.00000000E+00
  0.00000000E+00  0.00000000E+00  0.00000000E+00
  0.00000000E+00  0.00000000E+00  0.00000000E+00
  0.00000000E+00  0.00000000E+00  0.00000000E+00
  0.00000000E+00  0.00000000E+00  0.00000000E+00
  0.00000000E+00  0.00000000E+00  0.00000000E+00
  0.00000000E+00  0.00000000E+00  0.00000000E+00
  0.00000000E+00  0.00000000E+00  0.00000000E+00
  0.00000000E+00  0.00000000E+00  0.00000000E+00
  0.00000000E+00  0.00000000E+00  0.00000000E+00
  0.00000000E+00  0.00000000E+00  0.00000000E+00
  0.00000000E+00  0.00000000E+00  0.00000000E+00
  0.00000000E+00  0.00000000E+00  0.00000000E+00
  0.00000000E+00  0.00000000E+00  0.00000000E+00
  0.00000000E+00  0.00000000E+00  0.00000000E+00
  0.00000000E+00  0.00000000E+00  0.00000000E+00
  0.00000000E+00  0.00000000E+00  0.00000000E+00
  0.00000000E+00  0.00000000E+00  0.00000000E+00
  0.00000000E+00  0.00000000E+00  0.00000000E+00
  0.00000000E+00  0.00000000E+00  0.00000000E+00
  0.00000000E+00  0.00000000E+00  0.00000000E+00
  0.00000000E+00  0.00000000E+00  0.00000000E+00
  0.00000000E+00  0.00000000E+00  0.00000000E+00
  0.00000000E+00  0.00000000E+00  0.00000000E+00
  0.00000000E+00  0.00000000E+00  0.00000000E+00
  0.00000000E+00  0.00000000E+00  0.00000000E+00
  0.00000000E+00  0.00000000E+00  0.00000000E+00
  0.00000000E+00  0.00000000E+00  0.00000000E+00
  0.00000000E+00  0.00000000E+00  0.00000000E+00
  0.00000000E+00  0.00000000E+00  0.00000000E+00
  0.00000000E+00  0.00000000E+00  0.00000000E+00
  0.00000000E+00  0.00000000E+00  0.00000000E+00
