# Supplementary material for: Bringing Molecules Together: Synergistic Coadsorption at Dopant Sites of Single Atom Alloys
Source: J Am Chem Soc. 2024 Oct 2;146(41):28119–30. doi: 10.1021/jacs.4c07621 (PMC11487606; doi:10.1021/jacs.4c07621)
Supplement: Supplementary file 2 — ja4c07621_si_002.zip [file ja4c07621_si_002.zip › structures/1_Cu/Cu111/01_YCu/05_H-H/new/2_KPOINTS-13-13-1_dipol/CONTCAR]

Cu Y  H                                 
   1.0000000000000000     
     7.8064588642994845    0.0000000000000000    0.0000000000000000
     3.9032294321497423    6.7605916900815703    0.0000000000000000
     0.0000000000000000    0.0000000000000000   23.4985959624712919
   Cu   Y    H 
    44     1     2
Selective dynamics
Direct
  0.8888888888888857  0.2222222222222214  0.3191680052705266   F   F   F
  0.2222222222222214  0.2222222222222214  0.3191680052705266   F   F   F
  0.5555555555555571  0.2222222222222214  0.3191680052705266   F   F   F
  0.8888888888888857  0.5555555555555571  0.3191680052705266   F   F   F
  0.2222222222222214  0.5555555555555571  0.3191680052705266   F   F   F
  0.5555555555555571  0.5555555555555571  0.3191680052705266   F   F   F
  0.8888888888888857  0.8888888888888857  0.3191680052705266   F   F   F
  0.2222222222222214  0.8888888888888857  0.3191680052705266   F   F   F
  0.5555555555555571  0.8888888888888857  0.3191680052705266   F   F   F
  0.0000000000000000  0.0000000000000000  0.4095840026352633   F   F   F
  0.3333333333333357  0.0000000000000000  0.4095840026352633   F   F   F
  0.6666666666666643  0.0000000000000000  0.4095840026352633   F   F   F
  0.0000000000000000  0.3333333333333357  0.4095840026352633   F   F   F
  0.3333333333333357  0.3333333333333357  0.4095840026352633   F   F   F
  0.6666666666666643  0.3333333333333357  0.4095840026352633   F   F   F
  0.0000000000000000  0.6666666666666643  0.4095840026352633   F   F   F
  0.3333333333333357  0.6666666666666643  0.4095840026352633   F   F   F
  0.6666666666666643  0.6666666666666643  0.4095840026352633   F   F   F
  0.1108442650381122  0.1107582195398156  0.4999504307398311   T   T   T
  0.4448984990791544  0.1110384654597545  0.4996946155404799   T   T   T
  0.7767002990507715  0.1122077220361492  0.4991801359707158   T   T   T
  0.1111152227083372  0.4448187163001402  0.4996941248877450   T   T   T
  0.4435791442740024  0.4434982905283522  0.4997684324612040   T   T   T
  0.7784298757270580  0.4437342158275815  0.4989914308816555   T   T   T
  0.1122938528507876  0.7766221706719856  0.4991789072335013   T   T   T
  0.4437893619372571  0.7783754306901302  0.4989943275124086   T   T   T
  0.7765967309479925  0.7764927229469342  0.5001353145959089   T   T   T
  0.8875700499906333  0.2219615338922827  0.5894759055434995   T   T   T
  0.2237234443133913  0.2235748032383647  0.5902179634964393   T   T   T
  0.5519727961779300  0.2246932314273796  0.5919226472160809   T   T   T
  0.8901848856132027  0.5513440230372930  0.5900604812322392   T   T   T
  0.2248587274608782  0.5518026908156082  0.5919255955856704   T   T   T
  0.5558795140865032  0.5557282359259361  0.5879522189479602   T   T   T
  0.8887627120791284  0.8886156349563951  0.5870804260884802   T   T   T
  0.2221085861978264  0.8874066202844171  0.5894753928600570   T   T   T
  0.5514961099386935  0.8900317147031381  0.5900615385104423   T   T   T
  0.9961411416470265  0.9959302819491287  0.6784085930003720   T   T   T
  0.3327595528386806  0.9946646799440287  0.6798094749039283   T   T   T
  0.6719010862117213  0.9940918769757588  0.6779304780056182   T   T   T
  0.9948543699601601  0.3325705394159612  0.6798080699245370   T   T   T
  0.6723212416553941  0.3357684882867752  0.6794402763487805   T   T   T
  0.9943158169050814  0.6716856012020738  0.6779281135232202   T   T   T
  0.3359570016766960  0.6721157903377075  0.6794397316646821   T   T   T
  0.6700517364499202  0.6698148963529579  0.6795469705731469   T   T   T
  0.3338800208338540  0.3336740932524192  0.7161595803253816   T   T   T
  0.5020789576737850  0.5018859231779567  0.7280658121674318   T   T   T
  0.1665337646460081  0.1663357187805626  0.7284529122546402   T   T   T

  0.00000000E+00  0.00000000E+00  0.00000000E+00
  0.00000000E+00  0.00000000E+00  0.00000000E+00
  0.00000000E+00  0.00000000E+00  0.00000000E+00
  0.00000000E+00  0.00000000E+00  0.00000000E+00
  0.00000000E+00  0.00000000E+00  0.00000000E+00
  0.00000000E+00  0.00000000E+00  0.00000000E+00
  0.00000000E+00  0.00000000E+00  0.00000000E+00
  0.00000000E+00  0.00000000E+00  0.00000000E+00
  0.00000000E+00  0.00000000E+00  0.00000000E+00
  0.00000000E+00  0.00000000E+00  0.00000000E+00
  0.00000000E+00  0.00000000E+00  0.00000000E+00
  0.00000000E+00  0.00000000E+00  0.00000000E+00
  0.00000000E+00  0.00000000E+00  0.00000000E+00
  0.00000000E+00  0.00000000E+00  0.00000000E+00
  0.00000000E+00  0.00000000E+00  0.00000000E+00
  0.00000000E+00  0.00000000E+00  0.00000000E+00
  0.00000000E+00  0.00000000E+00  0.00000000E+00
  0.00000000E+00  0.00000000E+00  0.00000000E+00
  0.00000000E+00  0.00000000E+00  0.00000000E+00
  0.00000000E+00  0.00000000E+00  0.00000000E+00
  0.00000000E+00  0.00000000E+00  0.00000000E+00
  0.00000000E+00  0.00000000E+00  0.00000000E+00
  0.00000000E+00  0.00000000E+00  0.00000000E+00
  0.00000000E+00  0.00000000E+00  0.00000000E+00
  0.00000000E+00  0.00000000E+00  0.00000000E+00
  0.00000000E+00  0.00000000E+00  0.00000000E+00
  0.00000000E+00  0.00000000E+00  0.00000000E+00
  0.00000000E+00  0.00000000E+00  0.00000000E+00
  0.00000000E+00  0.00000000E+00  0.00000000E+00
  0.00000000E+00  0.00000000E+00  0.00000000E+00
  0.00000000E+00  0.00000000E+00  0.00000000E+00
  0.00000000E+00  0.00000000E+00  0.00000000E+00
  0.00000000E+00  0.00000000E+00  0.00000000E+00
  0.00000000E+00  0.00000000E+00  0.00000000E+00
  0.00000000E+00  0.00000000E+00  0.00000000E+00
  0.00000000E+00  0.00000000E+00  0.00000000E+00
  0.00000000E+00  0.00000000E+00  0.00000000E+00
  0.00000000E+00  0.00000000E+00  0.00000000E+00
  0.00000000E+00  0.00000000E+00  0.00000000E+00
  0.00000000E+00  0.00000000E+00  0.00000000E+00
  0.00000000E+00  0.00000000E+00  0.00000000E+00
  0.00000000E+00  0.00000000E+00  0.00000000E+00
  0.00000000E+00  0.00000000E+00  0.00000000E+00
  0.00000000E+00  0.00000000E+00  0.00000000E+00
  0.00000000E+00  0.00000000E+00  0.00000000E+00
  0.00000000E+00  0.00000000E+00  0.00000000E+00
  0.00000000E+00  0.00000000E+00  0.00000000E+00
