# Supplementary material for: Bringing Molecules Together: Synergistic Coadsorption at Dopant Sites of Single Atom Alloys
Source: J Am Chem Soc. 2024 Oct 2;146(41):28119–30. doi: 10.1021/jacs.4c07621 (PMC11487606; doi:10.1021/jacs.4c07621)
Supplement: Supplementary file 2 — ja4c07621_si_002.zip [file ja4c07621_si_002.zip › structures/1_Cu/Cu111/01_YCu/06_H-H-H/2_KPOINTS-13-13-1_dipol/CONTCAR]

Cu Y  H                                 
   1.00000000000000     
     7.8064588642994845    0.0000000000000000    0.0000000000000000
     3.9032294321497423    6.7605916900815703    0.0000000000000000
     0.0000000000000000    0.0000000000000000   23.4985959624712919
   Cu   Y    H 
    44     1     3
Selective dynamics
Direct
  0.8888888888888857  0.2222222222222214  0.3191680052705266   F   F   F
  0.2222222222222214  0.2222222222222214  0.3191680052705266   F   F   F
  0.5555555555555571  0.2222222222222214  0.3191680052705266   F   F   F
  0.8888888888888857  0.5555555555555571  0.3191680052705266   F   F   F
  0.2222222222222214  0.5555555555555571  0.3191680052705266   F   F   F
  0.5555555555555571  0.5555555555555571  0.3191680052705266   F   F   F
  0.8888888888888857  0.8888888888888857  0.3191680052705266   F   F   F
  0.2222222222222214  0.8888888888888857  0.3191680052705266   F   F   F
  0.5555555555555571  0.8888888888888857  0.3191680052705266   F   F   F
  0.0000000000000000  0.0000000000000000  0.4095840026352633   F   F   F
  0.3333333333333357  0.0000000000000000  0.4095840026352633   F   F   F
  0.6666666666666643  0.0000000000000000  0.4095840026352633   F   F   F
  0.0000000000000000  0.3333333333333357  0.4095840026352633   F   F   F
  0.3333333333333357  0.3333333333333357  0.4095840026352633   F   F   F
  0.6666666666666643  0.3333333333333357  0.4095840026352633   F   F   F
  0.0000000000000000  0.6666666666666643  0.4095840026352633   F   F   F
  0.3333333333333357  0.6666666666666643  0.4095840026352633   F   F   F
  0.6666666666666643  0.6666666666666643  0.4095840026352633   F   F   F
  0.1117419073181230  0.1117868968790178  0.4991508290070752   T   T   T
  0.4444871246527571  0.1113788130579911  0.4993514953619813   T   T   T
  0.7768006232160278  0.1117923912590666  0.4991584173580072   T   T   T
  0.1113283552381973  0.4445346189067716  0.4993526080107187   T   T   T
  0.4444948813270697  0.4445386779215945  0.4993575562017508   T   T   T
  0.7770912444086180  0.4461783498089392  0.5002525566751190   T   T   T
  0.1117491381226460  0.7768438294938096  0.4991587372410873   T   T   T
  0.4461332867330156  0.7771366474927226  0.5002510202320031   T   T   T
  0.7770748514058234  0.7771216970983023  0.5002552601203466   T   T   T
  0.8891973848547960  0.2222045657094399  0.5883863324874041   T   T   T
  0.2246567549389530  0.2247459751074295  0.5905309038728319   T   T   T
  0.5511869606483096  0.2247625644154973  0.5905526353275622   T   T   T
  0.8921841056306690  0.5542537619182295  0.5910632069262858   T   T   T
  0.2246803614639517  0.5512647223399704  0.5905575315780597   T   T   T
  0.5542117585679114  0.5542665722143393  0.5910672895735702   T   T   T
  0.8891872186575042  0.8892835015328121  0.5883838755325264   T   T   T
  0.2221142953134284  0.8892922189821864  0.5883831852526014   T   T   T
  0.5541752342739682  0.8922805549961608  0.5910672418109316   T   T   T
  0.0002288759395098  0.0003127518949866  0.6760079788328694   T   T   T
  0.3337444441177049  0.9953279459963061  0.6794524875749529   T   T   T
  0.6717889892602171  0.9952550215997182  0.6794501895499137   T   T   T
  0.9952134806350644  0.3338634265589958  0.6794544978361220   T   T   T
  0.6718279415176012  0.3338989743480237  0.6794494636691388   T   T   T
  0.9952417468008197  0.6718545701912301  0.6794727614159539   T   T   T
  0.3337309016599247  0.6718964867380143  0.6794689524461867   T   T   T
  0.6669019079706336  0.6670183582692655  0.6802378909756661   T   T   T
  0.3334984771571172  0.3338943308986923  0.7212795435194912   T   T   T
  0.1684522472231695  0.6640229030428412  0.7286573941825559   T   T   T
  0.1684654797965655  0.1685921926523752  0.7286781607064174   T   T   T
  0.6639390768689493  0.1685531218058769  0.7286752620733340   T   T   T
 
  0.00000000E+00  0.00000000E+00  0.00000000E+00
  0.00000000E+00  0.00000000E+00  0.00000000E+00
  0.00000000E+00  0.00000000E+00  0.00000000E+00
  0.00000000E+00  0.00000000E+00  0.00000000E+00
  0.00000000E+00  0.00000000E+00  0.00000000E+00
  0.00000000E+00  0.00000000E+00  0.00000000E+00
  0.00000000E+00  0.00000000E+00  0.00000000E+00
  0.00000000E+00  0.00000000E+00  0.00000000E+00
  0.00000000E+00  0.00000000E+00  0.00000000E+00
  0.00000000E+00  0.00000000E+00  0.00000000E+00
  0.00000000E+00  0.00000000E+00  0.00000000E+00
  0.00000000E+00  0.00000000E+00  0.00000000E+00
  0.00000000E+00  0.00000000E+00  0.00000000E+00
  0.00000000E+00  0.00000000E+00  0.00000000E+00
  0.00000000E+00  0.00000000E+00  0.00000000E+00
  0.00000000E+00  0.00000000E+00  0.00000000E+00
  0.00000000E+00  0.00000000E+00  0.00000000E+00
  0.00000000E+00  0.00000000E+00  0.00000000E+00
  0.00000000E+00  0.00000000E+00  0.00000000E+00
  0.00000000E+00  0.00000000E+00  0.00000000E+00
  0.00000000E+00  0.00000000E+00  0.00000000E+00
  0.00000000E+00  0.00000000E+00  0.00000000E+00
  0.00000000E+00  0.00000000E+00  0.00000000E+00
  0.00000000E+00  0.00000000E+00  0.00000000E+00
  0.00000000E+00  0.00000000E+00  0.00000000E+00
  0.00000000E+00  0.00000000E+00  0.00000000E+00
  0.00000000E+00  0.00000000E+00  0.00000000E+00
  0.00000000E+00  0.00000000E+00  0.00000000E+00
  0.00000000E+00  0.00000000E+00  0.00000000E+00
  0.00000000E+00  0.00000000E+00  0.00000000E+00
  0.00000000E+00  0.00000000E+00  0.00000000E+00
  0.00000000E+00  0.00000000E+00  0.00000000E+00
  0.00000000E+00  0.00000000E+00  0.00000000E+00
  0.00000000E+00  0.00000000E+00  0.00000000E+00
  0.00000000E+00  0.00000000E+00  0.00000000E+00
  0.00000000E+00  0.00000000E+00  0.00000000E+00
  0.00000000E+00  0.00000000E+00  0.00000000E+00
  0.00000000E+00  0.00000000E+00  0.00000000E+00
  0.00000000E+00  0.00000000E+00  0.00000000E+00
  0.00000000E+00  0.00000000E+00  0.00000000E+00
  0.00000000E+00  0.00000000E+00  0.00000000E+00
  0.00000000E+00  0.00000000E+00  0.00000000E+00
  0.00000000E+00  0.00000000E+00  0.00000000E+00
  0.00000000E+00  0.00000000E+00  0.00000000E+00
  0.00000000E+00  0.00000000E+00  0.00000000E+00
  0.00000000E+00  0.00000000E+00  0.00000000E+00
  0.00000000E+00  0.00000000E+00  0.00000000E+00
  0.00000000E+00  0.00000000E+00  0.00000000E+00
