# Supplementary material for: Bringing Molecules Together: Synergistic Coadsorption at Dopant Sites of Single Atom Alloys
Source: J Am Chem Soc. 2024 Oct 2;146(41):28119–30. doi: 10.1021/jacs.4c07621 (PMC11487606; doi:10.1021/jacs.4c07621)
Supplement: Supplementary file 2 — ja4c07621_si_002.zip [file ja4c07621_si_002.zip › structures/1_Cu/Cu111/01_YCu/07_CO-CO/2_KPOINTS-13-13-1_dipol/CONTCAR]

Cu  Y  O  C                             
   1.00000000000000     
     7.8064588642994845    0.0000000000000000    0.0000000000000000
     3.9032294321497423    6.7605916900815703    0.0000000000000000
     0.0000000000000000    0.0000000000000000   23.4985959624712919
   Cu   Y    O    C 
    44     1     2     2
Selective dynamics
Direct
  0.8888888888888857  0.2222222222222214  0.3191680052705266   F   F   F
  0.2222222222222214  0.2222222222222214  0.3191680052705266   F   F   F
  0.5555555555555571  0.2222222222222214  0.3191680052705266   F   F   F
  0.8888888888888857  0.5555555555555571  0.3191680052705266   F   F   F
  0.2222222222222214  0.5555555555555571  0.3191680052705266   F   F   F
  0.5555555555555571  0.5555555555555571  0.3191680052705266   F   F   F
  0.8888888888888857  0.8888888888888857  0.3191680052705266   F   F   F
  0.2222222222222214  0.8888888888888857  0.3191680052705266   F   F   F
  0.5555555555555571  0.8888888888888857  0.3191680052705266   F   F   F
  0.0000000000000000  0.0000000000000000  0.4095840026352633   F   F   F
  0.3333333333333357  0.0000000000000000  0.4095840026352633   F   F   F
  0.6666666666666643  0.0000000000000000  0.4095840026352633   F   F   F
  0.0000000000000000  0.3333333333333357  0.4095840026352633   F   F   F
  0.3333333333333357  0.3333333333333357  0.4095840026352633   F   F   F
  0.6666666666666643  0.3333333333333357  0.4095840026352633   F   F   F
  0.0000000000000000  0.6666666666666643  0.4095840026352633   F   F   F
  0.3333333333333357  0.6666666666666643  0.4095840026352633   F   F   F
  0.6666666666666643  0.6666666666666643  0.4095840026352633   F   F   F
  0.1107212203397390  0.1124313469612734  0.4991637395172273   T   T   T
  0.4435837215068826  0.1120673451623014  0.4997824033785083   T   T   T
  0.7761264067144170  0.1124263563565432  0.4991654428153282   T   T   T
  0.1110259793320896  0.4445148810866964  0.4999180643289622   T   T   T
  0.4436669022955623  0.4445160512888469  0.4999015802862981   T   T   T
  0.7773542089177300  0.4445450882354439  0.4993381787162287   T   T   T
  0.1112058122818478  0.7768297387573206  0.4989948260309286   T   T   T
  0.4439315060251028  0.7780325540810294  0.4993099062058993   T   T   T
  0.7772905137855137  0.7780233754204126  0.4993201864679921   T   T   T
  0.8881084751091893  0.2225177376887510  0.5886275026066878   T   T   T
  0.2223078579745537  0.2246568857060080  0.5914329120032341   T   T   T
  0.5516214365335016  0.2246529728406008  0.5913917237553720   T   T   T
  0.8881327850402229  0.5556113962555228  0.5893250438726374   T   T   T
  0.2226473519589116  0.5533246575640374  0.5914004549106346   T   T   T
  0.5549094189857706  0.5556610601969852  0.5892974346487668   T   T   T
  0.8885475185580655  0.8903903227625899  0.5876735392837957   T   T   T
  0.2196716491372676  0.8903928148574992  0.5876569695117168   T   T   T
  0.5543434284607033  0.8899429069498327  0.5889497028624791   T   T   T
  0.9988797466225621  0.0003755516031671  0.6787420293113281   T   T   T
  0.3328757149769931  0.9948187189424601  0.6776271008136387   T   T   T
  0.6704584590126496  0.9948553204195777  0.6776331292927649   T   T   T
  0.9918889825463432  0.3355822835083699  0.6793238881100628   T   T   T
  0.6706759273071592  0.3356058359324341  0.6791981961273105   T   T   T
  0.9918729155953059  0.6738937406664263  0.6777514877462789   T   T   T
  0.3324086313103216  0.6738800904986147  0.6777402709043664   T   T   T
  0.6648518014804150  0.6684421424904469  0.6799239393436728   T   T   T
  0.3316014360305878  0.3348178601394273  0.7217306993189108   T   T   T
  0.6379258101328966  0.3198434240734112  0.8417751006445687   T   T   T
  0.0350830986519709  0.3220601983228740  0.8405255917068027   T   T   T
  0.5428883834030539  0.3246328345235269  0.8033067880222764   T   T   T
  0.1269405827588097  0.3260941064097210  0.8023523861882700   T   T   T
 
  0.00000000E+00  0.00000000E+00  0.00000000E+00
  0.00000000E+00  0.00000000E+00  0.00000000E+00
  0.00000000E+00  0.00000000E+00  0.00000000E+00
  0.00000000E+00  0.00000000E+00  0.00000000E+00
  0.00000000E+00  0.00000000E+00  0.00000000E+00
  0.00000000E+00  0.00000000E+00  0.00000000E+00
  0.00000000E+00  0.00000000E+00  0.00000000E+00
  0.00000000E+00  0.00000000E+00  0.00000000E+00
  0.00000000E+00  0.00000000E+00  0.00000000E+00
  0.00000000E+00  0.00000000E+00  0.00000000E+00
  0.00000000E+00  0.00000000E+00  0.00000000E+00
  0.00000000E+00  0.00000000E+00  0.00000000E+00
  0.00000000E+00  0.00000000E+00  0.00000000E+00
  0.00000000E+00  0.00000000E+00  0.00000000E+00
  0.00000000E+00  0.00000000E+00  0.00000000E+00
  0.00000000E+00  0.00000000E+00  0.00000000E+00
  0.00000000E+00  0.00000000E+00  0.00000000E+00
  0.00000000E+00  0.00000000E+00  0.00000000E+00
  0.00000000E+00  0.00000000E+00  0.00000000E+00
  0.00000000E+00  0.00000000E+00  0.00000000E+00
  0.00000000E+00  0.00000000E+00  0.00000000E+00
  0.00000000E+00  0.00000000E+00  0.00000000E+00
  0.00000000E+00  0.00000000E+00  0.00000000E+00
  0.00000000E+00  0.00000000E+00  0.00000000E+00
  0.00000000E+00  0.00000000E+00  0.00000000E+00
  0.00000000E+00  0.00000000E+00  0.00000000E+00
  0.00000000E+00  0.00000000E+00  0.00000000E+00
  0.00000000E+00  0.00000000E+00  0.00000000E+00
  0.00000000E+00  0.00000000E+00  0.00000000E+00
  0.00000000E+00  0.00000000E+00  0.00000000E+00
  0.00000000E+00  0.00000000E+00  0.00000000E+00
  0.00000000E+00  0.00000000E+00  0.00000000E+00
  0.00000000E+00  0.00000000E+00  0.00000000E+00
  0.00000000E+00  0.00000000E+00  0.00000000E+00
  0.00000000E+00  0.00000000E+00  0.00000000E+00
  0.00000000E+00  0.00000000E+00  0.00000000E+00
  0.00000000E+00  0.00000000E+00  0.00000000E+00
  0.00000000E+00  0.00000000E+00  0.00000000E+00
  0.00000000E+00  0.00000000E+00  0.00000000E+00
  0.00000000E+00  0.00000000E+00  0.00000000E+00
  0.00000000E+00  0.00000000E+00  0.00000000E+00
  0.00000000E+00  0.00000000E+00  0.00000000E+00
  0.00000000E+00  0.00000000E+00  0.00000000E+00
  0.00000000E+00  0.00000000E+00  0.00000000E+00
  0.00000000E+00  0.00000000E+00  0.00000000E+00
  0.00000000E+00  0.00000000E+00  0.00000000E+00
  0.00000000E+00  0.00000000E+00  0.00000000E+00
  0.00000000E+00  0.00000000E+00  0.00000000E+00
  0.00000000E+00  0.00000000E+00  0.00000000E+00
