# Supplementary material for: Bringing Molecules Together: Synergistic Coadsorption at Dopant Sites of Single Atom Alloys
Source: J Am Chem Soc. 2024 Oct 2;146(41):28119–30. doi: 10.1021/jacs.4c07621 (PMC11487606; doi:10.1021/jacs.4c07621)
Supplement: Supplementary file 2 — ja4c07621_si_002.zip [file ja4c07621_si_002.zip › structures/1_Cu/Cu111/01_YCu/08_CO-H/2_KPOINTS-13-13-1_dipol/CONTCAR]

Cu Y  O  H  C                           
   1.00000000000000     
     7.8064588642994845    0.0000000000000000    0.0000000000000000
     3.9032294321497423    6.7605916900815703    0.0000000000000000
     0.0000000000000000    0.0000000000000000   23.4985959624712919
   Cu   Y    O    H    C 
    44     1     1     1     1
Selective dynamics
Direct
  0.8888888888888857  0.2222222222222214  0.3191680052705266   F   F   F
  0.2222222222222214  0.2222222222222214  0.3191680052705266   F   F   F
  0.5555555555555571  0.2222222222222214  0.3191680052705266   F   F   F
  0.8888888888888857  0.5555555555555571  0.3191680052705266   F   F   F
  0.2222222222222214  0.5555555555555571  0.3191680052705266   F   F   F
  0.5555555555555571  0.5555555555555571  0.3191680052705266   F   F   F
  0.8888888888888857  0.8888888888888857  0.3191680052705266   F   F   F
  0.2222222222222214  0.8888888888888857  0.3191680052705266   F   F   F
  0.5555555555555571  0.8888888888888857  0.3191680052705266   F   F   F
  0.0000000000000000  0.0000000000000000  0.4095840026352633   F   F   F
  0.3333333333333357  0.0000000000000000  0.4095840026352633   F   F   F
  0.6666666666666643  0.0000000000000000  0.4095840026352633   F   F   F
  0.0000000000000000  0.3333333333333357  0.4095840026352633   F   F   F
  0.3333333333333357  0.3333333333333357  0.4095840026352633   F   F   F
  0.6666666666666643  0.3333333333333357  0.4095840026352633   F   F   F
  0.0000000000000000  0.6666666666666643  0.4095840026352633   F   F   F
  0.3333333333333357  0.6666666666666643  0.4095840026352633   F   F   F
  0.6666666666666643  0.6666666666666643  0.4095840026352633   F   F   F
  0.1101080723754243  0.1136579137502798  0.4993399031338296   T   T   T
  0.4429510707022998  0.1123917671396371  0.4993977636692078   T   T   T
  0.7754928901009379  0.1133155469154040  0.4988823657050624   T   T   T
  0.1107971984578295  0.4449425362003601  0.4999877257872458   T   T   T
  0.4433114629833192  0.4454418021769034  0.4992968110570148   T   T   T
  0.7773244705798703  0.4450320429653487  0.4993567246224263   T   T   T
  0.1104859880699728  0.7771613255972627  0.4990326573463351   T   T   T
  0.4449335812116419  0.7782610749896044  0.4998332529461773   T   T   T
  0.7771490787584076  0.7785300253682365  0.4994229119792162   T   T   T
  0.8869954014932958  0.2238503013318922  0.5890181424938286   T   T   T
  0.2206622775071529  0.2266469293764232  0.5919066337707667   T   T   T
  0.5501349510394785  0.2253557582040707  0.5898088153257489   T   T   T
  0.8880243424626435  0.5556307770203608  0.5892554175003188   T   T   T
  0.2230686689575819  0.5535370578503606  0.5908428089238844   T   T   T
  0.5552649419578503  0.5545585378032186  0.5895358511610080   T   T   T
  0.8858075930071890  0.8937364316490007  0.5878728196680340   T   T   T
  0.2198604754890260  0.8908889959891995  0.5870979693977088   T   T   T
  0.5548139922338348  0.8930277282642707  0.5896666288342292   T   T   T
  0.0043462807990359  0.9985668283538014  0.6774398007418483   T   T   T
  0.3324099147988899  0.9961875371766346  0.6774244587646138   T   T   T
  0.6685763137707764 -0.0010120505028178  0.6797306503192352   T   T   T
  0.9888056065563541  0.3384098192266091  0.6815622963017844   T   T   T
  0.6666838623304918  0.3362232002526115  0.6789178522533462   T   T   T
  0.9910380123628250  0.6758491362651128  0.6761596321732060   T   T   T
  0.3319344257441365  0.6729201093392807  0.6774343414229019   T   T   T
  0.6624728281892922  0.6708452013947866  0.6790417560052998   T   T   T
  0.3220259386187931  0.3380568627690202  0.7225387555661567   T   T   T
  0.9288117947153277  0.3869402117567899  0.8132172508537543   T   T   T
  0.6581030842294270  0.1735937222019834  0.7275943930732628   T   T   T
  0.0417714523142738  0.3717134774666210  0.7777027079309863   T   T   T
 
  0.00000000E+00  0.00000000E+00  0.00000000E+00
  0.00000000E+00  0.00000000E+00  0.00000000E+00
  0.00000000E+00  0.00000000E+00  0.00000000E+00
  0.00000000E+00  0.00000000E+00  0.00000000E+00
  0.00000000E+00  0.00000000E+00  0.00000000E+00
  0.00000000E+00  0.00000000E+00  0.00000000E+00
  0.00000000E+00  0.00000000E+00  0.00000000E+00
  0.00000000E+00  0.00000000E+00  0.00000000E+00
  0.00000000E+00  0.00000000E+00  0.00000000E+00
  0.00000000E+00  0.00000000E+00  0.00000000E+00
  0.00000000E+00  0.00000000E+00  0.00000000E+00
  0.00000000E+00  0.00000000E+00  0.00000000E+00
  0.00000000E+00  0.00000000E+00  0.00000000E+00
  0.00000000E+00  0.00000000E+00  0.00000000E+00
  0.00000000E+00  0.00000000E+00  0.00000000E+00
  0.00000000E+00  0.00000000E+00  0.00000000E+00
  0.00000000E+00  0.00000000E+00  0.00000000E+00
  0.00000000E+00  0.00000000E+00  0.00000000E+00
  0.00000000E+00  0.00000000E+00  0.00000000E+00
  0.00000000E+00  0.00000000E+00  0.00000000E+00
  0.00000000E+00  0.00000000E+00  0.00000000E+00
  0.00000000E+00  0.00000000E+00  0.00000000E+00
  0.00000000E+00  0.00000000E+00  0.00000000E+00
  0.00000000E+00  0.00000000E+00  0.00000000E+00
  0.00000000E+00  0.00000000E+00  0.00000000E+00
  0.00000000E+00  0.00000000E+00  0.00000000E+00
  0.00000000E+00  0.00000000E+00  0.00000000E+00
  0.00000000E+00  0.00000000E+00  0.00000000E+00
  0.00000000E+00  0.00000000E+00  0.00000000E+00
  0.00000000E+00  0.00000000E+00  0.00000000E+00
  0.00000000E+00  0.00000000E+00  0.00000000E+00
  0.00000000E+00  0.00000000E+00  0.00000000E+00
  0.00000000E+00  0.00000000E+00  0.00000000E+00
  0.00000000E+00  0.00000000E+00  0.00000000E+00
  0.00000000E+00  0.00000000E+00  0.00000000E+00
  0.00000000E+00  0.00000000E+00  0.00000000E+00
  0.00000000E+00  0.00000000E+00  0.00000000E+00
  0.00000000E+00  0.00000000E+00  0.00000000E+00
  0.00000000E+00  0.00000000E+00  0.00000000E+00
  0.00000000E+00  0.00000000E+00  0.00000000E+00
  0.00000000E+00  0.00000000E+00  0.00000000E+00
  0.00000000E+00  0.00000000E+00  0.00000000E+00
  0.00000000E+00  0.00000000E+00  0.00000000E+00
  0.00000000E+00  0.00000000E+00  0.00000000E+00
  0.00000000E+00  0.00000000E+00  0.00000000E+00
  0.00000000E+00  0.00000000E+00  0.00000000E+00
  0.00000000E+00  0.00000000E+00  0.00000000E+00
  0.00000000E+00  0.00000000E+00  0.00000000E+00
