# Supplementary material for: Bringing Molecules Together: Synergistic Coadsorption at Dopant Sites of Single Atom Alloys
Source: J Am Chem Soc. 2024 Oct 2;146(41):28119–30. doi: 10.1021/jacs.4c07621 (PMC11487606; doi:10.1021/jacs.4c07621)
Supplement: Supplementary file 2 — ja4c07621_si_002.zip [file ja4c07621_si_002.zip › structures/1_Cu/Cu111/01_YCu/09_CO-NO/2_KPOINTS-13-13-1_dipol/CONTCAR]

Cu Y  O  N  C                           
   1.00000000000000     
     7.8064588642994845    0.0000000000000000    0.0000000000000000
     3.9032294321497423    6.7605916900815703    0.0000000000000000
     0.0000000000000000    0.0000000000000000   23.4985959624712919
   Cu   Y    O    N    C 
    44     1     2     1     1
Selective dynamics
Direct
  0.8888888888888857  0.2222222222222214  0.3191680052705266   F   F   F
  0.2222222222222214  0.2222222222222214  0.3191680052705266   F   F   F
  0.5555555555555571  0.2222222222222214  0.3191680052705266   F   F   F
  0.8888888888888857  0.5555555555555571  0.3191680052705266   F   F   F
  0.2222222222222214  0.5555555555555571  0.3191680052705266   F   F   F
  0.5555555555555571  0.5555555555555571  0.3191680052705266   F   F   F
  0.8888888888888857  0.8888888888888857  0.3191680052705266   F   F   F
  0.2222222222222214  0.8888888888888857  0.3191680052705266   F   F   F
  0.5555555555555571  0.8888888888888857  0.3191680052705266   F   F   F
  0.0000000000000000  0.0000000000000000  0.4095840026352633   F   F   F
  0.3333333333333357  0.0000000000000000  0.4095840026352633   F   F   F
  0.6666666666666643  0.0000000000000000  0.4095840026352633   F   F   F
  0.0000000000000000  0.3333333333333357  0.4095840026352633   F   F   F
  0.3333333333333357  0.3333333333333357  0.4095840026352633   F   F   F
  0.6666666666666643  0.3333333333333357  0.4095840026352633   F   F   F
  0.0000000000000000  0.6666666666666643  0.4095840026352633   F   F   F
  0.3333333333333357  0.6666666666666643  0.4095840026352633   F   F   F
  0.6666666666666643  0.6666666666666643  0.4095840026352633   F   F   F
  0.1097957053347091  0.1126927263576635  0.4993752497387653   T   T   T
  0.4436543535862570  0.1120559089607194  0.4996817920123623   T   T   T
  0.7753525651994775  0.1126620933351472  0.4990562710106822   T   T   T
  0.1108080565272579  0.4445929216458156  0.4996374830698099   T   T   T
  0.4439173288955732  0.4441767847057624  0.5001195146701337   T   T   T
  0.7766470180648700  0.4442652157426591  0.4992437405106809   T   T   T
  0.1111200372403938  0.7766378624559412  0.4987488876928464   T   T   T
  0.4442821400888222  0.7773532755481566  0.4992546373549931   T   T   T
  0.7769589574067356  0.7780469134416723  0.4989034872108369   T   T   T
  0.8838724182349161  0.2228756086023443  0.5891300360879254   T   T   T
  0.2229721796540400  0.2246706778441684  0.5905985823577004   T   T   T
  0.5517685138643835  0.2250504117144418  0.5922775390711168   T   T   T
  0.8868220658304672  0.5558589631380828  0.5883210255935203   T   T   T
  0.2223600133029205  0.5528632814704981  0.5909884042792949   T   T   T
  0.5549542532916543  0.5534397937428808  0.5903700482560662   T   T   T
  0.8876679709764493  0.8904216510005123  0.5872903045541199   T   T   T
  0.2201985936964683  0.8891805469231002  0.5872556229968396   T   T   T
  0.5541355759162726  0.8898250573839048  0.5885743610792308   T   T   T
  0.0006172387645184  0.9985976700663493  0.6775701080104271   T   T   T
  0.3321850470816231  0.9952839203207740  0.6764959577447004   T   T   T
  0.6706641414882931  0.9921885308410303  0.6772317917187025   T   T   T
  0.9902687944657551  0.3355883884552859  0.6761630113576429   T   T   T
  0.6680967168795170  0.3334640704360631  0.6847553413620132   T   T   T
  0.9928920748028067  0.6714156710598371  0.6767769590591591   T   T   T
  0.3297931073484157  0.6744273176200426  0.6774231385697586   T   T   T
  0.6658373262025138  0.6687429506593430  0.6788235485639920   T   T   T
  0.3299274642625777  0.3334921121202445  0.7254221008395555   T   T   T
  0.6781309365539716  0.3436288738613567  0.8104076370169502   T   T   T
  0.1034812129639502  0.3178867519971769  0.8638288313663304   T   T   T
  0.5707020657099383  0.3395684422503185  0.7731541325589480   T   T   T
  0.1738342787892226  0.3231862102062268  0.8213414465032653   T   T   T
 
  0.00000000E+00  0.00000000E+00  0.00000000E+00
  0.00000000E+00  0.00000000E+00  0.00000000E+00
  0.00000000E+00  0.00000000E+00  0.00000000E+00
  0.00000000E+00  0.00000000E+00  0.00000000E+00
  0.00000000E+00  0.00000000E+00  0.00000000E+00
  0.00000000E+00  0.00000000E+00  0.00000000E+00
  0.00000000E+00  0.00000000E+00  0.00000000E+00
  0.00000000E+00  0.00000000E+00  0.00000000E+00
  0.00000000E+00  0.00000000E+00  0.00000000E+00
  0.00000000E+00  0.00000000E+00  0.00000000E+00
  0.00000000E+00  0.00000000E+00  0.00000000E+00
  0.00000000E+00  0.00000000E+00  0.00000000E+00
  0.00000000E+00  0.00000000E+00  0.00000000E+00
  0.00000000E+00  0.00000000E+00  0.00000000E+00
  0.00000000E+00  0.00000000E+00  0.00000000E+00
  0.00000000E+00  0.00000000E+00  0.00000000E+00
  0.00000000E+00  0.00000000E+00  0.00000000E+00
  0.00000000E+00  0.00000000E+00  0.00000000E+00
  0.00000000E+00  0.00000000E+00  0.00000000E+00
  0.00000000E+00  0.00000000E+00  0.00000000E+00
  0.00000000E+00  0.00000000E+00  0.00000000E+00
  0.00000000E+00  0.00000000E+00  0.00000000E+00
  0.00000000E+00  0.00000000E+00  0.00000000E+00
  0.00000000E+00  0.00000000E+00  0.00000000E+00
  0.00000000E+00  0.00000000E+00  0.00000000E+00
  0.00000000E+00  0.00000000E+00  0.00000000E+00
  0.00000000E+00  0.00000000E+00  0.00000000E+00
  0.00000000E+00  0.00000000E+00  0.00000000E+00
  0.00000000E+00  0.00000000E+00  0.00000000E+00
  0.00000000E+00  0.00000000E+00  0.00000000E+00
  0.00000000E+00  0.00000000E+00  0.00000000E+00
  0.00000000E+00  0.00000000E+00  0.00000000E+00
  0.00000000E+00  0.00000000E+00  0.00000000E+00
  0.00000000E+00  0.00000000E+00  0.00000000E+00
  0.00000000E+00  0.00000000E+00  0.00000000E+00
  0.00000000E+00  0.00000000E+00  0.00000000E+00
  0.00000000E+00  0.00000000E+00  0.00000000E+00
  0.00000000E+00  0.00000000E+00  0.00000000E+00
  0.00000000E+00  0.00000000E+00  0.00000000E+00
  0.00000000E+00  0.00000000E+00  0.00000000E+00
  0.00000000E+00  0.00000000E+00  0.00000000E+00
  0.00000000E+00  0.00000000E+00  0.00000000E+00
  0.00000000E+00  0.00000000E+00  0.00000000E+00
  0.00000000E+00  0.00000000E+00  0.00000000E+00
  0.00000000E+00  0.00000000E+00  0.00000000E+00
  0.00000000E+00  0.00000000E+00  0.00000000E+00
  0.00000000E+00  0.00000000E+00  0.00000000E+00
  0.00000000E+00  0.00000000E+00  0.00000000E+00
  0.00000000E+00  0.00000000E+00  0.00000000E+00
