# Supplementary material for: Bringing Molecules Together: Synergistic Coadsorption at Dopant Sites of Single Atom Alloys
Source: J Am Chem Soc. 2024 Oct 2;146(41):28119–30. doi: 10.1021/jacs.4c07621 (PMC11487606; doi:10.1021/jacs.4c07621)
Supplement: Supplementary file 2 — ja4c07621_si_002.zip [file ja4c07621_si_002.zip › structures/1_Cu/Cu111/01_YCu/10_NO-H/2_KPOINTS-13-13-1_dipol/CONTCAR]

Cu Y  O  N  H                           
   1.00000000000000     
     7.8064588642994845    0.0000000000000000    0.0000000000000000
     3.9032294321497423    6.7605916900815703    0.0000000000000000
     0.0000000000000000    0.0000000000000000   23.4985959624712919
   Cu   Y    O    N    H 
    44     1     1     1     1
Selective dynamics
Direct
  0.8888888888888857  0.2222222222222214  0.3191680052705266   F   F   F
  0.2222222222222214  0.2222222222222214  0.3191680052705266   F   F   F
  0.5555555555555571  0.2222222222222214  0.3191680052705266   F   F   F
  0.8888888888888857  0.5555555555555571  0.3191680052705266   F   F   F
  0.2222222222222214  0.5555555555555571  0.3191680052705266   F   F   F
  0.5555555555555571  0.5555555555555571  0.3191680052705266   F   F   F
  0.8888888888888857  0.8888888888888857  0.3191680052705266   F   F   F
  0.2222222222222214  0.8888888888888857  0.3191680052705266   F   F   F
  0.5555555555555571  0.8888888888888857  0.3191680052705266   F   F   F
  0.0000000000000000  0.0000000000000000  0.4095840026352633   F   F   F
  0.3333333333333357  0.0000000000000000  0.4095840026352633   F   F   F
  0.6666666666666643  0.0000000000000000  0.4095840026352633   F   F   F
  0.0000000000000000  0.3333333333333357  0.4095840026352633   F   F   F
  0.3333333333333357  0.3333333333333357  0.4095840026352633   F   F   F
  0.6666666666666643  0.3333333333333357  0.4095840026352633   F   F   F
  0.0000000000000000  0.6666666666666643  0.4095840026352633   F   F   F
  0.3333333333333357  0.6666666666666643  0.4095840026352633   F   F   F
  0.6666666666666643  0.6666666666666643  0.4095840026352633   F   F   F
  0.1090341412432956  0.1122334969032336  0.4991757058268511   T   T   T
  0.4436736739525046  0.1114096336700996  0.4992940510388418   T   T   T
  0.7747469175306035  0.1128450568947713  0.4992387860513179   T   T   T
  0.1096886485181854  0.4448680551899157  0.4991804699524876   T   T   T
  0.4428544190506298  0.4440462628938592  0.5000761557717242   T   T   T
  0.7760643913852046  0.4440676755770931  0.4991696361189645   T   T   T
  0.1108776266831479  0.7765351691928611  0.4989658232768406   T   T   T
  0.4432789374587796  0.7773798774061766  0.4992877161635688   T   T   T
  0.7753292538882981  0.7773274130935115  0.4997550353140076   T   T   T
  0.8843231780422691  0.2227097522867895  0.5895476806645777   T   T   T
  0.2219895625218477  0.2239803506602235  0.5891354933688538   T   T   T
  0.5495873476188194  0.2251286812172824  0.5921735808280896   T   T   T
  0.8873629019275469  0.5524187351573567  0.5890241175739258   T   T   T
  0.2208938118823260  0.5516912078949562  0.5907227494062853   T   T   T
  0.5540313260046940  0.5533517983378708  0.5896132408723229   T   T   T
  0.8862899422588536  0.8899436024706625  0.5870963697153028   T   T   T
  0.2189449101439702  0.8904723441894825  0.5879221052923606   T   T   T
  0.5492523034545473  0.8916136031836867  0.5894451985584337   T   T   T
  0.9961872847296976  0.9948860353072263  0.6771539723737187   T   T   T
  0.3295077917222455  0.9974699076566451  0.6790853108406955   T   T   T
  0.6687981761215053  0.9931887388629288  0.6772256880965133   T   T   T
  0.9937920516014361  0.3344548428663862  0.6780066573973796   T   T   T
  0.6675603759312652  0.3345147531104111  0.6831187387963610   T   T   T
  0.9934195532329106  0.6695356694955137  0.6768413175785286   T   T   T
  0.3297195999859217  0.6725946124150777  0.6765469124173685   T   T   T
  0.6649205629614701  0.6695776837083632  0.6779443626528093   T   T   T
  0.3346794326023487  0.3348839585881806  0.7266782610652834   T   T   T
  0.6578534537561540  0.3963383103442367  0.8073580041786046   T   T   T
  0.5602022325827966  0.3772860617615843  0.7694289172048099   T   T   T
  0.1597298317565416  0.1674868382280679  0.7265613528054506   T   T   T
 
  0.00000000E+00  0.00000000E+00  0.00000000E+00
  0.00000000E+00  0.00000000E+00  0.00000000E+00
  0.00000000E+00  0.00000000E+00  0.00000000E+00
  0.00000000E+00  0.00000000E+00  0.00000000E+00
  0.00000000E+00  0.00000000E+00  0.00000000E+00
  0.00000000E+00  0.00000000E+00  0.00000000E+00
  0.00000000E+00  0.00000000E+00  0.00000000E+00
  0.00000000E+00  0.00000000E+00  0.00000000E+00
  0.00000000E+00  0.00000000E+00  0.00000000E+00
  0.00000000E+00  0.00000000E+00  0.00000000E+00
  0.00000000E+00  0.00000000E+00  0.00000000E+00
  0.00000000E+00  0.00000000E+00  0.00000000E+00
  0.00000000E+00  0.00000000E+00  0.00000000E+00
  0.00000000E+00  0.00000000E+00  0.00000000E+00
  0.00000000E+00  0.00000000E+00  0.00000000E+00
  0.00000000E+00  0.00000000E+00  0.00000000E+00
  0.00000000E+00  0.00000000E+00  0.00000000E+00
  0.00000000E+00  0.00000000E+00  0.00000000E+00
  0.00000000E+00  0.00000000E+00  0.00000000E+00
  0.00000000E+00  0.00000000E+00  0.00000000E+00
  0.00000000E+00  0.00000000E+00  0.00000000E+00
  0.00000000E+00  0.00000000E+00  0.00000000E+00
  0.00000000E+00  0.00000000E+00  0.00000000E+00
  0.00000000E+00  0.00000000E+00  0.00000000E+00
  0.00000000E+00  0.00000000E+00  0.00000000E+00
  0.00000000E+00  0.00000000E+00  0.00000000E+00
  0.00000000E+00  0.00000000E+00  0.00000000E+00
  0.00000000E+00  0.00000000E+00  0.00000000E+00
  0.00000000E+00  0.00000000E+00  0.00000000E+00
  0.00000000E+00  0.00000000E+00  0.00000000E+00
  0.00000000E+00  0.00000000E+00  0.00000000E+00
  0.00000000E+00  0.00000000E+00  0.00000000E+00
  0.00000000E+00  0.00000000E+00  0.00000000E+00
  0.00000000E+00  0.00000000E+00  0.00000000E+00
  0.00000000E+00  0.00000000E+00  0.00000000E+00
  0.00000000E+00  0.00000000E+00  0.00000000E+00
  0.00000000E+00  0.00000000E+00  0.00000000E+00
  0.00000000E+00  0.00000000E+00  0.00000000E+00
  0.00000000E+00  0.00000000E+00  0.00000000E+00
  0.00000000E+00  0.00000000E+00  0.00000000E+00
  0.00000000E+00  0.00000000E+00  0.00000000E+00
  0.00000000E+00  0.00000000E+00  0.00000000E+00
  0.00000000E+00  0.00000000E+00  0.00000000E+00
  0.00000000E+00  0.00000000E+00  0.00000000E+00
  0.00000000E+00  0.00000000E+00  0.00000000E+00
  0.00000000E+00  0.00000000E+00  0.00000000E+00
  0.00000000E+00  0.00000000E+00  0.00000000E+00
  0.00000000E+00  0.00000000E+00  0.00000000E+00
