# Supplementary material for: Bringing Molecules Together: Synergistic Coadsorption at Dopant Sites of Single Atom Alloys
Source: J Am Chem Soc. 2024 Oct 2;146(41):28119–30. doi: 10.1021/jacs.4c07621 (PMC11487606; doi:10.1021/jacs.4c07621)
Supplement: Supplementary file 2 — ja4c07621_si_002.zip [file ja4c07621_si_002.zip › structures/1_Cu/Cu111/01_YCu/01_clean/2_KPOINTS-13-13-1_dipol/CONTCAR]

Cu  Y                                   
   1.00000000000000     
     7.8064588642994845    0.0000000000000000    0.0000000000000000
     3.9032294321497423    6.7605916900815703    0.0000000000000000
     0.0000000000000000    0.0000000000000000   23.4985959624712919
   Cu   Y 
    44     1
Selective dynamics
Direct
  0.8888888888888857  0.2222222222222214  0.3191680052705266   F   F   F
  0.2222222222222214  0.2222222222222214  0.3191680052705266   F   F   F
  0.5555555555555571  0.2222222222222214  0.3191680052705266   F   F   F
  0.8888888888888857  0.5555555555555571  0.3191680052705266   F   F   F
  0.2222222222222214  0.5555555555555571  0.3191680052705266   F   F   F
  0.5555555555555571  0.5555555555555571  0.3191680052705266   F   F   F
  0.8888888888888857  0.8888888888888857  0.3191680052705266   F   F   F
  0.2222222222222214  0.8888888888888857  0.3191680052705266   F   F   F
  0.5555555555555571  0.8888888888888857  0.3191680052705266   F   F   F
  0.0000000000000000  0.0000000000000000  0.4095840026352633   F   F   F
  0.3333333333333357  0.0000000000000000  0.4095840026352633   F   F   F
  0.6666666666666643  0.0000000000000000  0.4095840026352633   F   F   F
  0.0000000000000000  0.3333333333333357  0.4095840026352633   F   F   F
  0.3333333333333357  0.3333333333333357  0.4095840026352633   F   F   F
  0.6666666666666643  0.3333333333333357  0.4095840026352633   F   F   F
  0.0000000000000000  0.6666666666666643  0.4095840026352633   F   F   F
  0.3333333333333357  0.6666666666666643  0.4095840026352633   F   F   F
  0.6666666666666643  0.6666666666666643  0.4095840026352633   F   F   F
  0.1117323334585191  0.1117323334585191  0.4992720050122298   T   T   T
  0.4441131856022290  0.1117736287955350  0.5001575804982547   T   T   T
  0.7765353330829760  0.1117323334585191  0.4992720050122298   T   T   T
  0.1117736287955350  0.4441131856022290  0.5001575804982547   T   T   T
  0.4441131856022290  0.4441131856022290  0.5001575804982547   T   T   T
  0.7777996924133183  0.4444006151733704  0.4993329651639627   T   T   T
  0.1117323334585120  0.7765353330829760  0.4992720050122298   T   T   T
  0.4444006151733704  0.7777996924133183  0.4993329651639627   T   T   T
  0.7777996924133183  0.7777996924133183  0.4993329651639627   T   T   T
  0.8895611868081919  0.2208776263836164  0.5882706724237464   T   T   T
  0.2236170841134895  0.2236170841134895  0.5919078579966044   T   T   T
  0.5527658317730141  0.2236170841134895  0.5919078579966044   T   T   T
  0.8885478929223307  0.5557260535388383  0.5893418887296499   T   T   T
  0.2236170841134895  0.5527658317730141  0.5919078579966044   T   T   T
  0.5557260535388383  0.5557260535388383  0.5893418887296499   T   T   T
  0.8895611868081919  0.8895611868081919  0.5882706724237464   T   T   T
  0.2208776263836164  0.8895611868081919  0.5882706724237464   T   T   T
  0.5557260535388383  0.8885478929223307  0.5893418887296499   T   T   T
  0.0000000000000000 -0.0000000000000000  0.6795019312014473   T   T   T
  0.3344484608074832  0.9929680892686632  0.6786344307778436   T   T   T
  0.6725834499238397  0.9929680892686632  0.6786344307778436   T   T   T
  0.9929680892686632  0.3344484608074832  0.6786344307778436   T   T   T
  0.6725834499238397  0.3344484608074832  0.6786344307778436   T   T   T
  0.9929680892686632  0.6725834499238397  0.6786344307778436   T   T   T
  0.3344484608074832  0.6725834499238397  0.6786344307778436   T   T   T
  0.6666666666666643  0.6666666666666643  0.6808260257761609   T   T   T
  0.3333333333333357  0.3333333333333357  0.7155545053102310   T   T   T
 
  0.00000000E+00  0.00000000E+00  0.00000000E+00
  0.00000000E+00  0.00000000E+00  0.00000000E+00
  0.00000000E+00  0.00000000E+00  0.00000000E+00
  0.00000000E+00  0.00000000E+00  0.00000000E+00
  0.00000000E+00  0.00000000E+00  0.00000000E+00
  0.00000000E+00  0.00000000E+00  0.00000000E+00
  0.00000000E+00  0.00000000E+00  0.00000000E+00
  0.00000000E+00  0.00000000E+00  0.00000000E+00
  0.00000000E+00  0.00000000E+00  0.00000000E+00
  0.00000000E+00  0.00000000E+00  0.00000000E+00
  0.00000000E+00  0.00000000E+00  0.00000000E+00
  0.00000000E+00  0.00000000E+00  0.00000000E+00
  0.00000000E+00  0.00000000E+00  0.00000000E+00
  0.00000000E+00  0.00000000E+00  0.00000000E+00
  0.00000000E+00  0.00000000E+00  0.00000000E+00
  0.00000000E+00  0.00000000E+00  0.00000000E+00
  0.00000000E+00  0.00000000E+00  0.00000000E+00
  0.00000000E+00  0.00000000E+00  0.00000000E+00
  0.00000000E+00  0.00000000E+00  0.00000000E+00
  0.00000000E+00  0.00000000E+00  0.00000000E+00
  0.00000000E+00  0.00000000E+00  0.00000000E+00
  0.00000000E+00  0.00000000E+00  0.00000000E+00
  0.00000000E+00  0.00000000E+00  0.00000000E+00
  0.00000000E+00  0.00000000E+00  0.00000000E+00
  0.00000000E+00  0.00000000E+00  0.00000000E+00
  0.00000000E+00  0.00000000E+00  0.00000000E+00
  0.00000000E+00  0.00000000E+00  0.00000000E+00
  0.00000000E+00  0.00000000E+00  0.00000000E+00
  0.00000000E+00  0.00000000E+00  0.00000000E+00
  0.00000000E+00  0.00000000E+00  0.00000000E+00
  0.00000000E+00  0.00000000E+00  0.00000000E+00
  0.00000000E+00  0.00000000E+00  0.00000000E+00
  0.00000000E+00  0.00000000E+00  0.00000000E+00
  0.00000000E+00  0.00000000E+00  0.00000000E+00
  0.00000000E+00  0.00000000E+00  0.00000000E+00
  0.00000000E+00  0.00000000E+00  0.00000000E+00
  0.00000000E+00  0.00000000E+00  0.00000000E+00
  0.00000000E+00  0.00000000E+00  0.00000000E+00
  0.00000000E+00  0.00000000E+00  0.00000000E+00
  0.00000000E+00  0.00000000E+00  0.00000000E+00
  0.00000000E+00  0.00000000E+00  0.00000000E+00
  0.00000000E+00  0.00000000E+00  0.00000000E+00
  0.00000000E+00  0.00000000E+00  0.00000000E+00
  0.00000000E+00  0.00000000E+00  0.00000000E+00
  0.00000000E+00  0.00000000E+00  0.00000000E+00
