# Supplementary material for: Bringing Molecules Together: Synergistic Coadsorption at Dopant Sites of Single Atom Alloys
Source: J Am Chem Soc. 2024 Oct 2;146(41):28119–30. doi: 10.1021/jacs.4c07621 (PMC11487606; doi:10.1021/jacs.4c07621)
Supplement: Supplementary file 2 — ja4c07621_si_002.zip [file ja4c07621_si_002.zip › structures/1_Cu/Cu111/01_YCu/11_NO-NO/2_KPOINTS-13-13-1_dipol/CONTCAR]

Cu  Y  O  N                             
   1.00000000000000     
     7.8064588642994845    0.0000000000000000    0.0000000000000000
     3.9032294321497423    6.7605916900815703    0.0000000000000000
     0.0000000000000000    0.0000000000000000   23.4985959624712919
   Cu   Y    O    N 
    44     1     2     2
Selective dynamics
Direct
  0.8888888888888857  0.2222222222222214  0.3191680052705266   F   F   F
  0.2222222222222214  0.2222222222222214  0.3191680052705266   F   F   F
  0.5555555555555571  0.2222222222222214  0.3191680052705266   F   F   F
  0.8888888888888857  0.5555555555555571  0.3191680052705266   F   F   F
  0.2222222222222214  0.5555555555555571  0.3191680052705266   F   F   F
  0.5555555555555571  0.5555555555555571  0.3191680052705266   F   F   F
  0.8888888888888857  0.8888888888888857  0.3191680052705266   F   F   F
  0.2222222222222214  0.8888888888888857  0.3191680052705266   F   F   F
  0.5555555555555571  0.8888888888888857  0.3191680052705266   F   F   F
  0.0000000000000000  0.0000000000000000  0.4095840026352633   F   F   F
  0.3333333333333357  0.0000000000000000  0.4095840026352633   F   F   F
  0.6666666666666643  0.0000000000000000  0.4095840026352633   F   F   F
  0.0000000000000000  0.3333333333333357  0.4095840026352633   F   F   F
  0.3333333333333357  0.3333333333333357  0.4095840026352633   F   F   F
  0.6666666666666643  0.3333333333333357  0.4095840026352633   F   F   F
  0.0000000000000000  0.6666666666666643  0.4095840026352633   F   F   F
  0.3333333333333357  0.6666666666666643  0.4095840026352633   F   F   F
  0.6666666666666643  0.6666666666666643  0.4095840026352633   F   F   F
  0.1107649541415304  0.1123847144501035  0.4991494772347921   T   T   T
  0.4445202322550257  0.1111729743625991  0.4995413844134073   T   T   T
  0.7770613259907752  0.1112222077935954  0.4997696374213265   T   T   T
  0.1109995885634632  0.4441586440735995  0.4999276037105078   T   T   T
  0.4443712711383208  0.4436192045437968  0.4995676920146018   T   T   T
  0.7783081706940158  0.4437084511765280  0.4991769985128058   T   T   T
  0.1112038153417195  0.7756825386928385  0.4988700213278613   T   T   T
  0.4455254389160166  0.7766390787119156  0.4988760880240075   T   T   T
  0.7783248856109556  0.7769683296747070  0.4990439791745937   T   T   T
  0.8884279821939189  0.2230321514786377  0.5895891712615731   T   T   T
  0.2233955554210567  0.2240926648948958  0.5910125618430416   T   T   T
  0.5519198427735403  0.2241733903299760  0.5910923070017704   T   T   T
  0.8892402080810742  0.5544399924664039  0.5897768225333746   T   T   T
  0.2231056708781982  0.5509608915164447  0.5912675559664008   T   T   T
  0.5564384989639993  0.5516687185743622  0.5887531252507057   T   T   T
  0.8902498900477596  0.8858375290165670  0.5887106621493923   T   T   T
  0.2216709986273550  0.8880447730646390  0.5861838282608729   T   T   T
  0.5556389781419367  0.8894067715297406  0.5880897778046449   T   T   T
  0.0067090209644993  0.9946496730121930  0.6757898527306214   T   T   T
  0.3332066718490453  0.9943932987893421  0.6759515265184323   T   T   T
  0.6700436447748229  0.9929361796693243  0.6768391812124307   T   T   T
  0.9977084887628630  0.3310404009745538  0.6799150895195172   T   T   T
  0.6699074549581516  0.3333902773074918  0.6805592759020241   T   T   T
  0.9975722589097619  0.6700324605307754  0.6806335788821130   T   T   T
  0.3329174894143490  0.6709283662231009  0.6762402020471476   T   T   T
  0.6576060047986992  0.6711663071830246  0.6764479293992525   T   T   T
  0.3387458830462961  0.3296752605887728  0.7295684864294802   T   T   T
  0.7748476698640022  0.1767526023802970  0.7973647578695424   T   T   T
  0.8831110536885005  0.5563063408671600  0.7876928087018396   T   T   T
  0.6432795481687883  0.2266611558812117  0.7616692058957973   T   T   T
  0.0188291464658527  0.4867542932564343  0.7517407506774147   T   T   T
 
  0.00000000E+00  0.00000000E+00  0.00000000E+00
  0.00000000E+00  0.00000000E+00  0.00000000E+00
  0.00000000E+00  0.00000000E+00  0.00000000E+00
  0.00000000E+00  0.00000000E+00  0.00000000E+00
  0.00000000E+00  0.00000000E+00  0.00000000E+00
  0.00000000E+00  0.00000000E+00  0.00000000E+00
  0.00000000E+00  0.00000000E+00  0.00000000E+00
  0.00000000E+00  0.00000000E+00  0.00000000E+00
  0.00000000E+00  0.00000000E+00  0.00000000E+00
  0.00000000E+00  0.00000000E+00  0.00000000E+00
  0.00000000E+00  0.00000000E+00  0.00000000E+00
  0.00000000E+00  0.00000000E+00  0.00000000E+00
  0.00000000E+00  0.00000000E+00  0.00000000E+00
  0.00000000E+00  0.00000000E+00  0.00000000E+00
  0.00000000E+00  0.00000000E+00  0.00000000E+00
  0.00000000E+00  0.00000000E+00  0.00000000E+00
  0.00000000E+00  0.00000000E+00  0.00000000E+00
  0.00000000E+00  0.00000000E+00  0.00000000E+00
  0.00000000E+00  0.00000000E+00  0.00000000E+00
  0.00000000E+00  0.00000000E+00  0.00000000E+00
  0.00000000E+00  0.00000000E+00  0.00000000E+00
  0.00000000E+00  0.00000000E+00  0.00000000E+00
  0.00000000E+00  0.00000000E+00  0.00000000E+00
  0.00000000E+00  0.00000000E+00  0.00000000E+00
  0.00000000E+00  0.00000000E+00  0.00000000E+00
  0.00000000E+00  0.00000000E+00  0.00000000E+00
  0.00000000E+00  0.00000000E+00  0.00000000E+00
  0.00000000E+00  0.00000000E+00  0.00000000E+00
  0.00000000E+00  0.00000000E+00  0.00000000E+00
  0.00000000E+00  0.00000000E+00  0.00000000E+00
  0.00000000E+00  0.00000000E+00  0.00000000E+00
  0.00000000E+00  0.00000000E+00  0.00000000E+00
  0.00000000E+00  0.00000000E+00  0.00000000E+00
  0.00000000E+00  0.00000000E+00  0.00000000E+00
  0.00000000E+00  0.00000000E+00  0.00000000E+00
  0.00000000E+00  0.00000000E+00  0.00000000E+00
  0.00000000E+00  0.00000000E+00  0.00000000E+00
  0.00000000E+00  0.00000000E+00  0.00000000E+00
  0.00000000E+00  0.00000000E+00  0.00000000E+00
  0.00000000E+00  0.00000000E+00  0.00000000E+00
  0.00000000E+00  0.00000000E+00  0.00000000E+00
  0.00000000E+00  0.00000000E+00  0.00000000E+00
  0.00000000E+00  0.00000000E+00  0.00000000E+00
  0.00000000E+00  0.00000000E+00  0.00000000E+00
  0.00000000E+00  0.00000000E+00  0.00000000E+00
  0.00000000E+00  0.00000000E+00  0.00000000E+00
  0.00000000E+00  0.00000000E+00  0.00000000E+00
  0.00000000E+00  0.00000000E+00  0.00000000E+00
  0.00000000E+00  0.00000000E+00  0.00000000E+00
