# Supplementary material for: Bringing Molecules Together: Synergistic Coadsorption at Dopant Sites of Single Atom Alloys
Source: J Am Chem Soc. 2024 Oct 2;146(41):28119–30. doi: 10.1021/jacs.4c07621 (PMC11487606; doi:10.1021/jacs.4c07621)
Supplement: Supplementary file 2 — ja4c07621_si_002.zip [file ja4c07621_si_002.zip › structures/1_Cu/Cu111/02_ZrCu/04_H/2_KPOINTS-13-13-1_dipol/CONTCAR]

Cu Zr  H                                
   1.00000000000000     
     7.8064588642994845    0.0000000000000000    0.0000000000000000
     3.9032294321497423    6.7605916900815703    0.0000000000000000
     0.0000000000000000    0.0000000000000000   23.4985959624712919
   Cu   Zr   H 
    44     1     1
Selective dynamics
Direct
  0.8888888888888857  0.2222222222222214  0.3191680052705266   F   F   F
  0.2222222222222214  0.2222222222222214  0.3191680052705266   F   F   F
  0.5555555555555571  0.2222222222222214  0.3191680052705266   F   F   F
  0.8888888888888857  0.5555555555555571  0.3191680052705266   F   F   F
  0.2222222222222214  0.5555555555555571  0.3191680052705266   F   F   F
  0.5555555555555571  0.5555555555555571  0.3191680052705266   F   F   F
  0.8888888888888857  0.8888888888888857  0.3191680052705266   F   F   F
  0.2222222222222214  0.8888888888888857  0.3191680052705266   F   F   F
  0.5555555555555571  0.8888888888888857  0.3191680052705266   F   F   F
  0.0000000000000000  0.0000000000000000  0.4095840026352633   F   F   F
  0.3333333333333357  0.0000000000000000  0.4095840026352633   F   F   F
  0.6666666666666643  0.0000000000000000  0.4095840026352633   F   F   F
  0.0000000000000000  0.3333333333333357  0.4095840026352633   F   F   F
  0.3333333333333357  0.3333333333333357  0.4095840026352633   F   F   F
  0.6666666666666643  0.3333333333333357  0.4095840026352633   F   F   F
  0.0000000000000000  0.6666666666666643  0.4095840026352633   F   F   F
  0.3333333333333357  0.6666666666666643  0.4095840026352633   F   F   F
  0.6666666666666643  0.6666666666666643  0.4095840026352633   F   F   F
  0.1114308590388224  0.1114308535369809  0.4993483526652874   T   T   T
  0.4442581798500855  0.1114860816645428  0.4999286661255662   T   T   T
  0.7771411063174649  0.1114298335079439  0.4993482317851300   T   T   T
  0.1114860887260061  0.4442581745357798  0.4999286665319796   T   T   T
  0.4442569911691812  0.4442569878962264  0.4999285451076456   T   T   T
  0.7777771124862192  0.4444470394114234  0.4995471178083174   T   T   T
  0.1114298376154194  0.7771411032838315  0.4993482318418599   T   T   T
  0.4444470441184487  0.7777771071836054  0.4995471184617049   T   T   T
  0.7777768659271483  0.7777768594137185  0.4995474280394387   T   T   T
  0.8892941393008816  0.2214134561134663  0.5886585441093719   T   T   T
  0.2235400835464074  0.2235400781301858  0.5911984327558897   T   T   T
  0.5529263806520907  0.2235371619173779  0.5911984329847551   T   T   T
  0.8889983624053821  0.5555016090867265  0.5893845984922867   T   T   T
  0.2235371709230150  0.5529263700643899  0.5911984321917512   T   T   T
  0.5555019058318640  0.5555018987202400  0.5893842524703555   T   T   T
  0.8892944597941425  0.8892944518561033  0.5886591564116492   T   T   T
  0.2214134640997866  0.8892941302359437  0.5886585446258296   T   T   T
  0.5555016186799452  0.8889983533723725  0.5893845991373818   T   T   T
  0.0000011749832594  0.0000011618207290  0.6790801290667139   T   T   T
  0.3344098332119507  0.9970492812043156  0.6789011457710913   T   T   T
  0.6685417738021905  0.9970493722072590  0.6789014992363079   T   T   T
  0.9970492978693074  0.3344098231486374  0.6789011455559018   T   T   T
  0.6685434133841199  0.3344111948498621  0.6789014967516531   T   T   T
  0.9970493824529467  0.6685417639818729  0.6789014989575292   T   T   T
  0.3344112047765344  0.6685434106972853  0.6789014970824974   T   T   T
  0.6666673672252529  0.6666673623654773  0.6799840339477802   T   T   T
  0.3333342790435860  0.3333342664824059  0.7134915428417504   T   T   T
  0.3333334405558872  0.3333334480658506  0.7929110731536601   T   T   T
 
  0.00000000E+00  0.00000000E+00  0.00000000E+00
  0.00000000E+00  0.00000000E+00  0.00000000E+00
  0.00000000E+00  0.00000000E+00  0.00000000E+00
  0.00000000E+00  0.00000000E+00  0.00000000E+00
  0.00000000E+00  0.00000000E+00  0.00000000E+00
  0.00000000E+00  0.00000000E+00  0.00000000E+00
  0.00000000E+00  0.00000000E+00  0.00000000E+00
  0.00000000E+00  0.00000000E+00  0.00000000E+00
  0.00000000E+00  0.00000000E+00  0.00000000E+00
  0.00000000E+00  0.00000000E+00  0.00000000E+00
  0.00000000E+00  0.00000000E+00  0.00000000E+00
  0.00000000E+00  0.00000000E+00  0.00000000E+00
  0.00000000E+00  0.00000000E+00  0.00000000E+00
  0.00000000E+00  0.00000000E+00  0.00000000E+00
  0.00000000E+00  0.00000000E+00  0.00000000E+00
  0.00000000E+00  0.00000000E+00  0.00000000E+00
  0.00000000E+00  0.00000000E+00  0.00000000E+00
  0.00000000E+00  0.00000000E+00  0.00000000E+00
  0.00000000E+00  0.00000000E+00  0.00000000E+00
  0.00000000E+00  0.00000000E+00  0.00000000E+00
  0.00000000E+00  0.00000000E+00  0.00000000E+00
  0.00000000E+00  0.00000000E+00  0.00000000E+00
  0.00000000E+00  0.00000000E+00  0.00000000E+00
  0.00000000E+00  0.00000000E+00  0.00000000E+00
  0.00000000E+00  0.00000000E+00  0.00000000E+00
  0.00000000E+00  0.00000000E+00  0.00000000E+00
  0.00000000E+00  0.00000000E+00  0.00000000E+00
  0.00000000E+00  0.00000000E+00  0.00000000E+00
  0.00000000E+00  0.00000000E+00  0.00000000E+00
  0.00000000E+00  0.00000000E+00  0.00000000E+00
  0.00000000E+00  0.00000000E+00  0.00000000E+00
  0.00000000E+00  0.00000000E+00  0.00000000E+00
  0.00000000E+00  0.00000000E+00  0.00000000E+00
  0.00000000E+00  0.00000000E+00  0.00000000E+00
  0.00000000E+00  0.00000000E+00  0.00000000E+00
  0.00000000E+00  0.00000000E+00  0.00000000E+00
  0.00000000E+00  0.00000000E+00  0.00000000E+00
  0.00000000E+00  0.00000000E+00  0.00000000E+00
  0.00000000E+00  0.00000000E+00  0.00000000E+00
  0.00000000E+00  0.00000000E+00  0.00000000E+00
  0.00000000E+00  0.00000000E+00  0.00000000E+00
  0.00000000E+00  0.00000000E+00  0.00000000E+00
  0.00000000E+00  0.00000000E+00  0.00000000E+00
  0.00000000E+00  0.00000000E+00  0.00000000E+00
  0.00000000E+00  0.00000000E+00  0.00000000E+00
  0.00000000E+00  0.00000000E+00  0.00000000E+00
