# Supplementary material for: Bringing Molecules Together: Synergistic Coadsorption at Dopant Sites of Single Atom Alloys
Source: J Am Chem Soc. 2024 Oct 2;146(41):28119–30. doi: 10.1021/jacs.4c07621 (PMC11487606; doi:10.1021/jacs.4c07621)
Supplement: Supplementary file 2 — ja4c07621_si_002.zip [file ja4c07621_si_002.zip › structures/1_Cu/Cu111/02_ZrCu/05_H-H/new/1_KPOINTS-331_dipol/CONTCAR]

Cu Zr  H                                
   1.0000000000000000     
     7.8064588642994845    0.0000000000000000    0.0000000000000000
     3.9032294321497423    6.7605916900815703    0.0000000000000000
     0.0000000000000000    0.0000000000000000   23.4985959624712919
   Cu   Zr   H 
    44     1     2
Selective dynamics
Direct
  0.8888888888888857  0.2222222222222214  0.3191680052705266   F   F   F
  0.2222222222222214  0.2222222222222214  0.3191680052705266   F   F   F
  0.5555555555555571  0.2222222222222214  0.3191680052705266   F   F   F
  0.8888888888888857  0.5555555555555571  0.3191680052705266   F   F   F
  0.2222222222222214  0.5555555555555571  0.3191680052705266   F   F   F
  0.5555555555555571  0.5555555555555571  0.3191680052705266   F   F   F
  0.8888888888888857  0.8888888888888857  0.3191680052705266   F   F   F
  0.2222222222222214  0.8888888888888857  0.3191680052705266   F   F   F
  0.5555555555555571  0.8888888888888857  0.3191680052705266   F   F   F
  0.0000000000000000  0.0000000000000000  0.4095840026352633   F   F   F
  0.3333333333333357  0.0000000000000000  0.4095840026352633   F   F   F
  0.6666666666666643  0.0000000000000000  0.4095840026352633   F   F   F
  0.0000000000000000  0.3333333333333357  0.4095840026352633   F   F   F
  0.3333333333333357  0.3333333333333357  0.4095840026352633   F   F   F
  0.6666666666666643  0.3333333333333357  0.4095840026352633   F   F   F
  0.0000000000000000  0.6666666666666643  0.4095840026352633   F   F   F
  0.3333333333333357  0.6666666666666643  0.4095840026352633   F   F   F
  0.6666666666666643  0.6666666666666643  0.4095840026352633   F   F   F
  0.1102337244791665  0.1101840768917323  0.5006346371869349   T   T   T
  0.4444888586727394  0.1109485118736922  0.4997599139197015   T   T   T
  0.7780435803561886  0.1117291014025993  0.4997796643227385   T   T   T
  0.1109540435287080  0.4445247277629362  0.4997299318449486   T   T   T
  0.4437692069355633  0.4436393619021575  0.4998077839135323   T   T   T
  0.7780713818245607  0.4435718741318120  0.5001574272744042   T   T   T
  0.1117983660557147  0.7780366650404797  0.4997584239102817   T   T   T
  0.4436342523233853  0.7779695794010091  0.5001738893444860   T   T   T
  0.7763359166582011  0.7763619968048260  0.5007510634921942   T   T   T
  0.8876667930868118  0.2227047338795889  0.5918805310490485   T   T   T
  0.2226804016711182  0.2221258385473451  0.5905378855869375   T   T   T
  0.5550325740874382  0.2227110998566494  0.5910310765062611   T   T   T
  0.8920851218259196  0.5507956504260737  0.5914977820302012   T   T   T
  0.2231986669709980  0.5545081340635269  0.5909743198048312   T   T   T
  0.5552578279519913  0.5549369172973218  0.5900586879718012   T   T   T
  0.8876457894351297  0.8870305622098068  0.5886112720160037   T   T   T
  0.2229800743160326  0.8875310842773376  0.5918598352023251   T   T   T
  0.5514634839018392  0.8915247174138957  0.5914993149345521   T   T   T
 -0.0051604125831052 -0.0053334696570646  0.6802428508195886   T   T   T
  0.3319961833906241  0.9900846607277102  0.6840963619130541   T   T   T
  0.6714004657420592 -0.0070524514236410  0.6804696862402513   T   T   T
  0.9909361732792898  0.3309710574169706  0.6840226393982547   T   T   T
  0.6727315057000912  0.3318009922371837  0.6828705495617116   T   T   T
 -0.0068876102325589  0.6710975587685916  0.6804601528678405   T   T   T
  0.3317086624693032  0.6722993317833666  0.6827356160607465   T   T   T
  0.6692488655573600  0.6685228470513745  0.6801206663445757   T   T   T
  0.3311875801773270  0.3305027169131554  0.6946720213705389   T   T   T
  0.4731933138204312  0.4724718046870353  0.7286083448643461   T   T   T
  0.1907993557389737  0.1897205134149795  0.7303504633121254   T   T   T

  0.00000000E+00  0.00000000E+00  0.00000000E+00
  0.00000000E+00  0.00000000E+00  0.00000000E+00
  0.00000000E+00  0.00000000E+00  0.00000000E+00
  0.00000000E+00  0.00000000E+00  0.00000000E+00
  0.00000000E+00  0.00000000E+00  0.00000000E+00
  0.00000000E+00  0.00000000E+00  0.00000000E+00
  0.00000000E+00  0.00000000E+00  0.00000000E+00
  0.00000000E+00  0.00000000E+00  0.00000000E+00
  0.00000000E+00  0.00000000E+00  0.00000000E+00
  0.00000000E+00  0.00000000E+00  0.00000000E+00
  0.00000000E+00  0.00000000E+00  0.00000000E+00
  0.00000000E+00  0.00000000E+00  0.00000000E+00
  0.00000000E+00  0.00000000E+00  0.00000000E+00
  0.00000000E+00  0.00000000E+00  0.00000000E+00
  0.00000000E+00  0.00000000E+00  0.00000000E+00
  0.00000000E+00  0.00000000E+00  0.00000000E+00
  0.00000000E+00  0.00000000E+00  0.00000000E+00
  0.00000000E+00  0.00000000E+00  0.00000000E+00
  0.00000000E+00  0.00000000E+00  0.00000000E+00
  0.00000000E+00  0.00000000E+00  0.00000000E+00
  0.00000000E+00  0.00000000E+00  0.00000000E+00
  0.00000000E+00  0.00000000E+00  0.00000000E+00
  0.00000000E+00  0.00000000E+00  0.00000000E+00
  0.00000000E+00  0.00000000E+00  0.00000000E+00
  0.00000000E+00  0.00000000E+00  0.00000000E+00
  0.00000000E+00  0.00000000E+00  0.00000000E+00
  0.00000000E+00  0.00000000E+00  0.00000000E+00
  0.00000000E+00  0.00000000E+00  0.00000000E+00
  0.00000000E+00  0.00000000E+00  0.00000000E+00
  0.00000000E+00  0.00000000E+00  0.00000000E+00
  0.00000000E+00  0.00000000E+00  0.00000000E+00
  0.00000000E+00  0.00000000E+00  0.00000000E+00
  0.00000000E+00  0.00000000E+00  0.00000000E+00
  0.00000000E+00  0.00000000E+00  0.00000000E+00
  0.00000000E+00  0.00000000E+00  0.00000000E+00
  0.00000000E+00  0.00000000E+00  0.00000000E+00
  0.00000000E+00  0.00000000E+00  0.00000000E+00
  0.00000000E+00  0.00000000E+00  0.00000000E+00
  0.00000000E+00  0.00000000E+00  0.00000000E+00
  0.00000000E+00  0.00000000E+00  0.00000000E+00
  0.00000000E+00  0.00000000E+00  0.00000000E+00
  0.00000000E+00  0.00000000E+00  0.00000000E+00
  0.00000000E+00  0.00000000E+00  0.00000000E+00
  0.00000000E+00  0.00000000E+00  0.00000000E+00
  0.00000000E+00  0.00000000E+00  0.00000000E+00
  0.00000000E+00  0.00000000E+00  0.00000000E+00
  0.00000000E+00  0.00000000E+00  0.00000000E+00
