# Supplementary material for: Bringing Molecules Together: Synergistic Coadsorption at Dopant Sites of Single Atom Alloys
Source: J Am Chem Soc. 2024 Oct 2;146(41):28119–30. doi: 10.1021/jacs.4c07621 (PMC11487606; doi:10.1021/jacs.4c07621)
Supplement: Supplementary file 2 — ja4c07621_si_002.zip [file ja4c07621_si_002.zip › structures/1_Cu/Cu111/02_ZrCu/05_H-H/new/2_KPOINTS-13-13-1_dipol/CONTCAR]

Cu Zr  H                                
   1.0000000000000000     
     7.8064588642994845    0.0000000000000000    0.0000000000000000
     3.9032294321497423    6.7605916900815703    0.0000000000000000
     0.0000000000000000    0.0000000000000000   23.4985959624712919
   Cu   Zr   H 
    44     1     2
Selective dynamics
Direct
  0.8888888888888857  0.2222222222222214  0.3191680052705266   F   F   F
  0.2222222222222214  0.2222222222222214  0.3191680052705266   F   F   F
  0.5555555555555571  0.2222222222222214  0.3191680052705266   F   F   F
  0.8888888888888857  0.5555555555555571  0.3191680052705266   F   F   F
  0.2222222222222214  0.5555555555555571  0.3191680052705266   F   F   F
  0.5555555555555571  0.5555555555555571  0.3191680052705266   F   F   F
  0.8888888888888857  0.8888888888888857  0.3191680052705266   F   F   F
  0.2222222222222214  0.8888888888888857  0.3191680052705266   F   F   F
  0.5555555555555571  0.8888888888888857  0.3191680052705266   F   F   F
  0.0000000000000000  0.0000000000000000  0.4095840026352633   F   F   F
  0.3333333333333357  0.0000000000000000  0.4095840026352633   F   F   F
  0.6666666666666643  0.0000000000000000  0.4095840026352633   F   F   F
  0.0000000000000000  0.3333333333333357  0.4095840026352633   F   F   F
  0.3333333333333357  0.3333333333333357  0.4095840026352633   F   F   F
  0.6666666666666643  0.3333333333333357  0.4095840026352633   F   F   F
  0.0000000000000000  0.6666666666666643  0.4095840026352633   F   F   F
  0.3333333333333357  0.6666666666666643  0.4095840026352633   F   F   F
  0.6666666666666643  0.6666666666666643  0.4095840026352633   F   F   F
  0.1103514979776960  0.1101256486460857  0.5000177529607164   T   T   T
  0.4447771939984511  0.1105432549574290  0.4993878703885405   T   T   T
  0.7777267173201092  0.1118542344712293  0.4992613953347767   T   T   T
  0.1107398158535043  0.4445793275196263  0.4993893533329102   T   T   T
  0.4439361604988115  0.4437691631993131  0.4994028441259611   T   T   T
  0.7783600033777206  0.4433926202836102  0.4996081400714377   T   T   T
  0.1120276138723692  0.7775323432932245  0.4992653386135133   T   T   T
  0.4436033466327612  0.7781415707235271  0.4996093255343280   T   T   T
  0.7761820260435406  0.7759849100771326  0.5001116763041219   T   T   T
  0.8882659596766546  0.2220139102827003  0.5906772758593140   T   T   T
  0.2228733678078566  0.2226465893375738  0.5900299371093155   T   T   T
  0.5540375064110065  0.2238867936218484  0.5907048658533233   T   T   T
  0.8909661210347740  0.5513817920907712  0.5904343534078180   T   T   T
  0.2242051960584285  0.5537498336043544  0.5907148101868605   T   T   T
  0.5556995709767740  0.5553712601820359  0.5891240975185350   T   T   T
  0.8881431265628236  0.8878708624243987  0.5873426382928492   T   T   T
  0.2223460140615828  0.8879065087427805  0.5906727818466504   T   T   T
  0.5516401742274571  0.8907002183552937  0.5904363209961979   T   T   T
  0.9951732496570617  0.9946736554944721  0.6787319135812268   T   T   T
  0.3314197810590884  0.9912322238767526  0.6821118910583905   T   T   T
  0.6712855966590947  0.9929713416781006  0.6787862303130622   T   T   T
  0.9916533677329921  0.3310507538067287  0.6821373680434113   T   T   T
  0.6722708703682819  0.3327046634422089  0.6810286338555802   T   T   T
  0.9934477709105384  0.6708232589908549  0.6787808753740293   T   T   T
  0.3332502607859809  0.6717652747607740  0.6810445906435527   T   T   T
  0.6691688963821135  0.6687513643793747  0.6792006926114605   T   T   T
  0.3314089444134692  0.3309090551600051  0.6942750177963956   T   T   T
  0.4735913325526032  0.4731239665390771  0.7282308514206943   T   T   T
  0.1907419559345345  0.1903593133823597  0.7297744650881052   T   T   T

  0.00000000E+00  0.00000000E+00  0.00000000E+00
  0.00000000E+00  0.00000000E+00  0.00000000E+00
  0.00000000E+00  0.00000000E+00  0.00000000E+00
  0.00000000E+00  0.00000000E+00  0.00000000E+00
  0.00000000E+00  0.00000000E+00  0.00000000E+00
  0.00000000E+00  0.00000000E+00  0.00000000E+00
  0.00000000E+00  0.00000000E+00  0.00000000E+00
  0.00000000E+00  0.00000000E+00  0.00000000E+00
  0.00000000E+00  0.00000000E+00  0.00000000E+00
  0.00000000E+00  0.00000000E+00  0.00000000E+00
  0.00000000E+00  0.00000000E+00  0.00000000E+00
  0.00000000E+00  0.00000000E+00  0.00000000E+00
  0.00000000E+00  0.00000000E+00  0.00000000E+00
  0.00000000E+00  0.00000000E+00  0.00000000E+00
  0.00000000E+00  0.00000000E+00  0.00000000E+00
  0.00000000E+00  0.00000000E+00  0.00000000E+00
  0.00000000E+00  0.00000000E+00  0.00000000E+00
  0.00000000E+00  0.00000000E+00  0.00000000E+00
  0.00000000E+00  0.00000000E+00  0.00000000E+00
  0.00000000E+00  0.00000000E+00  0.00000000E+00
  0.00000000E+00  0.00000000E+00  0.00000000E+00
  0.00000000E+00  0.00000000E+00  0.00000000E+00
  0.00000000E+00  0.00000000E+00  0.00000000E+00
  0.00000000E+00  0.00000000E+00  0.00000000E+00
  0.00000000E+00  0.00000000E+00  0.00000000E+00
  0.00000000E+00  0.00000000E+00  0.00000000E+00
  0.00000000E+00  0.00000000E+00  0.00000000E+00
  0.00000000E+00  0.00000000E+00  0.00000000E+00
  0.00000000E+00  0.00000000E+00  0.00000000E+00
  0.00000000E+00  0.00000000E+00  0.00000000E+00
  0.00000000E+00  0.00000000E+00  0.00000000E+00
  0.00000000E+00  0.00000000E+00  0.00000000E+00
  0.00000000E+00  0.00000000E+00  0.00000000E+00
  0.00000000E+00  0.00000000E+00  0.00000000E+00
  0.00000000E+00  0.00000000E+00  0.00000000E+00
  0.00000000E+00  0.00000000E+00  0.00000000E+00
  0.00000000E+00  0.00000000E+00  0.00000000E+00
  0.00000000E+00  0.00000000E+00  0.00000000E+00
  0.00000000E+00  0.00000000E+00  0.00000000E+00
  0.00000000E+00  0.00000000E+00  0.00000000E+00
  0.00000000E+00  0.00000000E+00  0.00000000E+00
  0.00000000E+00  0.00000000E+00  0.00000000E+00
  0.00000000E+00  0.00000000E+00  0.00000000E+00
  0.00000000E+00  0.00000000E+00  0.00000000E+00
  0.00000000E+00  0.00000000E+00  0.00000000E+00
  0.00000000E+00  0.00000000E+00  0.00000000E+00
  0.00000000E+00  0.00000000E+00  0.00000000E+00
