# Supplementary material for: Bringing Molecules Together: Synergistic Coadsorption at Dopant Sites of Single Atom Alloys
Source: J Am Chem Soc. 2024 Oct 2;146(41):28119–30. doi: 10.1021/jacs.4c07621 (PMC11487606; doi:10.1021/jacs.4c07621)
Supplement: Supplementary file 2 — ja4c07621_si_002.zip [file ja4c07621_si_002.zip › structures/1_Cu/Cu111/02_ZrCu/06_H-H-H/2_KPOINTS-13-13-1_dipol/CONTCAR]

Cu Zr  H                                
   1.00000000000000     
     7.8064588642994845    0.0000000000000000    0.0000000000000000
     3.9032294321497423    6.7605916900815703    0.0000000000000000
     0.0000000000000000    0.0000000000000000   23.4985959624712919
   Cu   Zr   H 
    44     1     3
Selective dynamics
Direct
  0.8888888888888857  0.2222222222222214  0.3191680052705266   F   F   F
  0.2222222222222214  0.2222222222222214  0.3191680052705266   F   F   F
  0.5555555555555571  0.2222222222222214  0.3191680052705266   F   F   F
  0.8888888888888857  0.5555555555555571  0.3191680052705266   F   F   F
  0.2222222222222214  0.5555555555555571  0.3191680052705266   F   F   F
  0.5555555555555571  0.5555555555555571  0.3191680052705266   F   F   F
  0.8888888888888857  0.8888888888888857  0.3191680052705266   F   F   F
  0.2222222222222214  0.8888888888888857  0.3191680052705266   F   F   F
  0.5555555555555571  0.8888888888888857  0.3191680052705266   F   F   F
  0.0000000000000000  0.0000000000000000  0.4095840026352633   F   F   F
  0.3333333333333357  0.0000000000000000  0.4095840026352633   F   F   F
  0.6666666666666643  0.0000000000000000  0.4095840026352633   F   F   F
  0.0000000000000000  0.3333333333333357  0.4095840026352633   F   F   F
  0.3333333333333357  0.3333333333333357  0.4095840026352633   F   F   F
  0.6666666666666643  0.3333333333333357  0.4095840026352633   F   F   F
  0.0000000000000000  0.6666666666666643  0.4095840026352633   F   F   F
  0.3333333333333357  0.6666666666666643  0.4095840026352633   F   F   F
  0.6666666666666643  0.6666666666666643  0.4095840026352633   F   F   F
  0.1105368045663858  0.1105863590290338  0.4992809432123608   T   T   T
  0.4450466908015712  0.1103132607506271  0.4989882205039735   T   T   T
  0.7792922511740192  0.1105906912598457  0.4992816897171788   T   T   T
  0.1102651952092145  0.4450963933546520  0.4989880361672592   T   T   T
  0.4450424470107622  0.4450943990029582  0.4989858069811696   T   T   T
  0.7770734837061547  0.4462754639021906  0.5008951173729718   T   T   T
  0.1105400740322619  0.7793433362510352  0.4992816441238486   T   T   T
  0.4462225126019381  0.7771252785473441  0.5008961898654661   T   T   T
  0.7770741474885499  0.7771250853625015  0.5009024515918381   T   T   T
  0.8887587109501065  0.2232628275505102  0.5899510228687497   T   T   T
  0.2224413663801471  0.2225292507923124  0.5886655281109713   T   T   T
  0.5557787201126039  0.2225375912826158  0.5886611038895221   T   T   T
  0.8927877979411161  0.5540495721786939  0.5919883068985774   T   T   T
  0.2224438995093806  0.5558786640597928  0.5886571874649161   T   T   T
  0.5539638505420365  0.5540581048313871  0.5919887049408732   T   T   T
  0.8887613485454021  0.8888545919213739  0.5899481903647782   T   T   T
  0.2231723582409490  0.8888507359632909  0.5899519247267845   T   T   T
  0.5539554077473082  0.8928815043742913  0.5919884200502610   T   T   T
  0.0002903999519394  0.0004048620164696  0.6767604797339367   T   T   T
  0.3328232490736738  0.9934948844505379  0.6820728037051187   T   T   T
  0.6747058308255499  0.9934884105592482  0.6820666270917963   T   T   T
  0.9933528154272041  0.3329346719202491  0.6820717014675526   T   T   T
  0.6747533016336448  0.3329522903212005  0.6820711714144698   T   T   T
  0.9932903251251808  0.6748907122449422  0.6820642753510117   T   T   T
  0.3328544517673282  0.6749073354072245  0.6820695350086193   T   T   T
  0.6669747383452889  0.6670930912258638  0.6806762583926166   T   T   T
  0.3336967055815864  0.3337074767776231  0.6899887976431585   T   T   T
  0.1946049746974320  0.6119274987514883  0.7288061793578691   T   T   T
  0.1946180655890168  0.1947475796648540  0.7288081677096846   T   T   T
  0.6117490614284381  0.1947603096772217  0.7287965023983878   T   T   T
 
  0.00000000E+00  0.00000000E+00  0.00000000E+00
  0.00000000E+00  0.00000000E+00  0.00000000E+00
  0.00000000E+00  0.00000000E+00  0.00000000E+00
  0.00000000E+00  0.00000000E+00  0.00000000E+00
  0.00000000E+00  0.00000000E+00  0.00000000E+00
  0.00000000E+00  0.00000000E+00  0.00000000E+00
  0.00000000E+00  0.00000000E+00  0.00000000E+00
  0.00000000E+00  0.00000000E+00  0.00000000E+00
  0.00000000E+00  0.00000000E+00  0.00000000E+00
  0.00000000E+00  0.00000000E+00  0.00000000E+00
  0.00000000E+00  0.00000000E+00  0.00000000E+00
  0.00000000E+00  0.00000000E+00  0.00000000E+00
  0.00000000E+00  0.00000000E+00  0.00000000E+00
  0.00000000E+00  0.00000000E+00  0.00000000E+00
  0.00000000E+00  0.00000000E+00  0.00000000E+00
  0.00000000E+00  0.00000000E+00  0.00000000E+00
  0.00000000E+00  0.00000000E+00  0.00000000E+00
  0.00000000E+00  0.00000000E+00  0.00000000E+00
  0.00000000E+00  0.00000000E+00  0.00000000E+00
  0.00000000E+00  0.00000000E+00  0.00000000E+00
  0.00000000E+00  0.00000000E+00  0.00000000E+00
  0.00000000E+00  0.00000000E+00  0.00000000E+00
  0.00000000E+00  0.00000000E+00  0.00000000E+00
  0.00000000E+00  0.00000000E+00  0.00000000E+00
  0.00000000E+00  0.00000000E+00  0.00000000E+00
  0.00000000E+00  0.00000000E+00  0.00000000E+00
  0.00000000E+00  0.00000000E+00  0.00000000E+00
  0.00000000E+00  0.00000000E+00  0.00000000E+00
  0.00000000E+00  0.00000000E+00  0.00000000E+00
  0.00000000E+00  0.00000000E+00  0.00000000E+00
  0.00000000E+00  0.00000000E+00  0.00000000E+00
  0.00000000E+00  0.00000000E+00  0.00000000E+00
  0.00000000E+00  0.00000000E+00  0.00000000E+00
  0.00000000E+00  0.00000000E+00  0.00000000E+00
  0.00000000E+00  0.00000000E+00  0.00000000E+00
  0.00000000E+00  0.00000000E+00  0.00000000E+00
  0.00000000E+00  0.00000000E+00  0.00000000E+00
  0.00000000E+00  0.00000000E+00  0.00000000E+00
  0.00000000E+00  0.00000000E+00  0.00000000E+00
  0.00000000E+00  0.00000000E+00  0.00000000E+00
  0.00000000E+00  0.00000000E+00  0.00000000E+00
  0.00000000E+00  0.00000000E+00  0.00000000E+00
  0.00000000E+00  0.00000000E+00  0.00000000E+00
  0.00000000E+00  0.00000000E+00  0.00000000E+00
  0.00000000E+00  0.00000000E+00  0.00000000E+00
  0.00000000E+00  0.00000000E+00  0.00000000E+00
  0.00000000E+00  0.00000000E+00  0.00000000E+00
  0.00000000E+00  0.00000000E+00  0.00000000E+00
