# Supplementary material for: Bringing Molecules Together: Synergistic Coadsorption at Dopant Sites of Single Atom Alloys
Source: J Am Chem Soc. 2024 Oct 2;146(41):28119–30. doi: 10.1021/jacs.4c07621 (PMC11487606; doi:10.1021/jacs.4c07621)
Supplement: Supplementary file 2 — ja4c07621_si_002.zip [file ja4c07621_si_002.zip › structures/1_Cu/Cu111/02_ZrCu/07_CO-CO/2_KPOINTS-13-13-1_dipol/CONTCAR]

Cu Zr  O  C                             
   1.00000000000000     
     7.8064588642994845    0.0000000000000000    0.0000000000000000
     3.9032294321497423    6.7605916900815703    0.0000000000000000
     0.0000000000000000    0.0000000000000000   23.4985959624712919
   Cu   Zr   O    C 
    44     1     2     2
Selective dynamics
Direct
  0.8888888888888857  0.2222222222222214  0.3191680052705266   F   F   F
  0.2222222222222214  0.2222222222222214  0.3191680052705266   F   F   F
  0.5555555555555571  0.2222222222222214  0.3191680052705266   F   F   F
  0.8888888888888857  0.5555555555555571  0.3191680052705266   F   F   F
  0.2222222222222214  0.5555555555555571  0.3191680052705266   F   F   F
  0.5555555555555571  0.5555555555555571  0.3191680052705266   F   F   F
  0.8888888888888857  0.8888888888888857  0.3191680052705266   F   F   F
  0.2222222222222214  0.8888888888888857  0.3191680052705266   F   F   F
  0.5555555555555571  0.8888888888888857  0.3191680052705266   F   F   F
  0.0000000000000000  0.0000000000000000  0.4095840026352633   F   F   F
  0.3333333333333357  0.0000000000000000  0.4095840026352633   F   F   F
  0.6666666666666643  0.0000000000000000  0.4095840026352633   F   F   F
  0.0000000000000000  0.3333333333333357  0.4095840026352633   F   F   F
  0.3333333333333357  0.3333333333333357  0.4095840026352633   F   F   F
  0.6666666666666643  0.3333333333333357  0.4095840026352633   F   F   F
  0.0000000000000000  0.6666666666666643  0.4095840026352633   F   F   F
  0.3333333333333357  0.6666666666666643  0.4095840026352633   F   F   F
  0.6666666666666643  0.6666666666666643  0.4095840026352633   F   F   F
  0.1097926316414582  0.1124850915440786  0.4992675907755936   T   T   T
  0.4438248321105031  0.1117249218874614  0.4992104796074243   T   T   T
  0.7770792161762287  0.1125074275880502  0.4992854523859067   T   T   T
  0.1106733308451964  0.4448709414993981  0.4996464200472604   T   T   T
  0.4438232884185926  0.4448833643416611  0.4996401407734803   T   T   T
  0.7773115018754863  0.4447545515451606  0.4998259269413557   T   T   T
  0.1107442018552497  0.7778582331793159  0.4989260070009719   T   T   T
  0.4441136273801598  0.7780264308237819  0.4995566077444676   T   T   T
  0.7772158746324320  0.7780127605121114  0.4995617654888745   T   T   T
  0.8871504299892030  0.2246329735096801  0.5899053578096226   T   T   T
  0.2218192379771811  0.2240757280759213  0.5902481439418227   T   T   T
  0.5528027712311879  0.2241096809541784  0.5902595257169471   T   T   T
  0.8886539064486005  0.5557087988269953  0.5899514562414740   T   T   T
  0.2215166957935188  0.5558142772441388  0.5903911924335395   T   T   T
  0.5545061039488860  0.5557669511188674  0.5899242805502706   T   T   T
  0.8875831239173586  0.8909223743948800  0.5879108917660542   T   T   T
  0.2202832335222970  0.8908966462983461  0.5879021250905524   T   T   T
  0.5538784087767460  0.8910819112843460  0.5890249717942243   T   T   T
  0.9985505912933006  0.0012147877130697  0.6779934762439904   T   T   T
  0.3331132872597996  0.9967782068079565  0.6786530871361078   T   T   T
  0.6684346177463135  0.9969542557862061  0.6786899424350941   T   T   T
  0.9916252839238381  0.3370334158087503  0.6813542667375850   T   T   T
  0.6697045174373277  0.3370469534101538  0.6811750611683514   T   T   T
  0.9910121838105366  0.6770930599241938  0.6785739296963038   T   T   T
  0.3303824706463266  0.6769370539309076  0.6785773288782719   T   T   T
  0.6638848749409771  0.6705779591861625  0.6793898148955246   T   T   T
  0.3298276589466118  0.3384513128012939  0.7012283927019777   T   T   T
  0.6027843149013077  0.3166457563659899  0.8179787337461983   T   T   T
  0.0740543798535208  0.3167429022519391  0.8168418915341306   T   T   T
  0.5207855671141043  0.3216914336491120  0.7758317912126116   T   T   T
  0.1521221081427520  0.3216974690057629  0.7748844752434557   T   T   T
 
  0.00000000E+00  0.00000000E+00  0.00000000E+00
  0.00000000E+00  0.00000000E+00  0.00000000E+00
  0.00000000E+00  0.00000000E+00  0.00000000E+00
  0.00000000E+00  0.00000000E+00  0.00000000E+00
  0.00000000E+00  0.00000000E+00  0.00000000E+00
  0.00000000E+00  0.00000000E+00  0.00000000E+00
  0.00000000E+00  0.00000000E+00  0.00000000E+00
  0.00000000E+00  0.00000000E+00  0.00000000E+00
  0.00000000E+00  0.00000000E+00  0.00000000E+00
  0.00000000E+00  0.00000000E+00  0.00000000E+00
  0.00000000E+00  0.00000000E+00  0.00000000E+00
  0.00000000E+00  0.00000000E+00  0.00000000E+00
  0.00000000E+00  0.00000000E+00  0.00000000E+00
  0.00000000E+00  0.00000000E+00  0.00000000E+00
  0.00000000E+00  0.00000000E+00  0.00000000E+00
  0.00000000E+00  0.00000000E+00  0.00000000E+00
  0.00000000E+00  0.00000000E+00  0.00000000E+00
  0.00000000E+00  0.00000000E+00  0.00000000E+00
  0.00000000E+00  0.00000000E+00  0.00000000E+00
  0.00000000E+00  0.00000000E+00  0.00000000E+00
  0.00000000E+00  0.00000000E+00  0.00000000E+00
  0.00000000E+00  0.00000000E+00  0.00000000E+00
  0.00000000E+00  0.00000000E+00  0.00000000E+00
  0.00000000E+00  0.00000000E+00  0.00000000E+00
  0.00000000E+00  0.00000000E+00  0.00000000E+00
  0.00000000E+00  0.00000000E+00  0.00000000E+00
  0.00000000E+00  0.00000000E+00  0.00000000E+00
  0.00000000E+00  0.00000000E+00  0.00000000E+00
  0.00000000E+00  0.00000000E+00  0.00000000E+00
  0.00000000E+00  0.00000000E+00  0.00000000E+00
  0.00000000E+00  0.00000000E+00  0.00000000E+00
  0.00000000E+00  0.00000000E+00  0.00000000E+00
  0.00000000E+00  0.00000000E+00  0.00000000E+00
  0.00000000E+00  0.00000000E+00  0.00000000E+00
  0.00000000E+00  0.00000000E+00  0.00000000E+00
  0.00000000E+00  0.00000000E+00  0.00000000E+00
  0.00000000E+00  0.00000000E+00  0.00000000E+00
  0.00000000E+00  0.00000000E+00  0.00000000E+00
  0.00000000E+00  0.00000000E+00  0.00000000E+00
  0.00000000E+00  0.00000000E+00  0.00000000E+00
  0.00000000E+00  0.00000000E+00  0.00000000E+00
  0.00000000E+00  0.00000000E+00  0.00000000E+00
  0.00000000E+00  0.00000000E+00  0.00000000E+00
  0.00000000E+00  0.00000000E+00  0.00000000E+00
  0.00000000E+00  0.00000000E+00  0.00000000E+00
  0.00000000E+00  0.00000000E+00  0.00000000E+00
  0.00000000E+00  0.00000000E+00  0.00000000E+00
  0.00000000E+00  0.00000000E+00  0.00000000E+00
  0.00000000E+00  0.00000000E+00  0.00000000E+00
