# Supplementary material for: Bringing Molecules Together: Synergistic Coadsorption at Dopant Sites of Single Atom Alloys
Source: J Am Chem Soc. 2024 Oct 2;146(41):28119–30. doi: 10.1021/jacs.4c07621 (PMC11487606; doi:10.1021/jacs.4c07621)
Supplement: Supplementary file 2 — ja4c07621_si_002.zip [file ja4c07621_si_002.zip › structures/1_Cu/Cu111/02_ZrCu/08_CO-H/2_KPOINTS-13-13-1_dipol/CONTCAR]

Cu Zr  O  H  C                          
   1.00000000000000     
     7.8064588642994845    0.0000000000000000    0.0000000000000000
     3.9032294321497423    6.7605916900815703    0.0000000000000000
     0.0000000000000000    0.0000000000000000   23.4985959624712919
   Cu   Zr   O    H    C 
    44     1     1     1     1
Selective dynamics
Direct
  0.8888888888888857  0.2222222222222214  0.3191680052705266   F   F   F
  0.2222222222222214  0.2222222222222214  0.3191680052705266   F   F   F
  0.5555555555555571  0.2222222222222214  0.3191680052705266   F   F   F
  0.8888888888888857  0.5555555555555571  0.3191680052705266   F   F   F
  0.2222222222222214  0.5555555555555571  0.3191680052705266   F   F   F
  0.5555555555555571  0.5555555555555571  0.3191680052705266   F   F   F
  0.8888888888888857  0.8888888888888857  0.3191680052705266   F   F   F
  0.2222222222222214  0.8888888888888857  0.3191680052705266   F   F   F
  0.5555555555555571  0.8888888888888857  0.3191680052705266   F   F   F
  0.0000000000000000  0.0000000000000000  0.4095840026352633   F   F   F
  0.3333333333333357  0.0000000000000000  0.4095840026352633   F   F   F
  0.6666666666666643  0.0000000000000000  0.4095840026352633   F   F   F
  0.0000000000000000  0.3333333333333357  0.4095840026352633   F   F   F
  0.3333333333333357  0.3333333333333357  0.4095840026352633   F   F   F
  0.6666666666666643  0.3333333333333357  0.4095840026352633   F   F   F
  0.0000000000000000  0.6666666666666643  0.4095840026352633   F   F   F
  0.3333333333333357  0.6666666666666643  0.4095840026352633   F   F   F
  0.6666666666666643  0.6666666666666643  0.4095840026352633   F   F   F
  0.1107467281578112  0.1109226498954756  0.4989064161213383   T   T   T
  0.4453769674519124  0.1097917679349366  0.4991973626730771   T   T   T
  0.7790984907598767  0.1101156770066021  0.4987967155900329   T   T   T
  0.1118181387472961  0.4436957717676479  0.4990462215249689   T   T   T
  0.4453804701642127  0.4439735471037759  0.4992449393633446   T   T   T
  0.7783042591762785  0.4435826967669551  0.4997997676981251   T   T   T
  0.1107358971847503  0.7776118588960571  0.4988722011833203   T   T   T
  0.4478642050134140  0.7756699439441350  0.5003947295800752   T   T   T
  0.7782346563122408  0.7773142489379196  0.4998160109614290   T   T   T
  0.8886481508894379  0.2200543025296027  0.5895800579010592   T   T   T
  0.2228831908479444  0.2218501208725968  0.5892808159775544   T   T   T
  0.5574500009941865  0.2203825635604967  0.5890855213232404   T   T   T
  0.8898992770378817  0.5542513307929938  0.5893962942320713   T   T   T
  0.2226870143913958  0.5542558957779106  0.5892170489148243   T   T   T
  0.5582028717199946  0.5503330875730327  0.5910727456169986   T   T   T
  0.8885232916538565  0.8900555152457996  0.5894961825426500   T   T   T
  0.2234935175777881  0.8876062034345735  0.5874154583565405   T   T   T
  0.5580900901624799  0.8899517426355937  0.5911252497312822   T   T   T
  0.0092828219944617  0.9943955843237995  0.6784939320275736   T   T   T
  0.3356110900944090  0.9919288866373674  0.6787649414524265   T   T   T
  0.6746783399188010  0.9944066682718729  0.6832553510841926   T   T   T
  0.9923134405469596  0.3326331895356905  0.6791299048571022   T   T   T
  0.6747461208282060  0.3290456710413121  0.6832035999380428   T   T   T
  0.9922402355975796  0.6735803069644198  0.6788631867249558   T   T   T
  0.3357118850443712  0.6708411022210792  0.6786134353984556   T   T   T
  0.6678682717083241  0.6651535243919613  0.6807425848604870   T   T   T
  0.3286267262286185  0.3347816416385746  0.6940422375944285   T   T   T
  0.1313586852672928  0.4133282514463790  0.8296124896843544   T   T   T
  0.6132568768200891  0.1922881158922119  0.7313981132660210   T   T   T
  0.1968070801978169  0.3866059555532907  0.7838808565963925   T   T   T
 
  0.00000000E+00  0.00000000E+00  0.00000000E+00
  0.00000000E+00  0.00000000E+00  0.00000000E+00
  0.00000000E+00  0.00000000E+00  0.00000000E+00
  0.00000000E+00  0.00000000E+00  0.00000000E+00
  0.00000000E+00  0.00000000E+00  0.00000000E+00
  0.00000000E+00  0.00000000E+00  0.00000000E+00
  0.00000000E+00  0.00000000E+00  0.00000000E+00
  0.00000000E+00  0.00000000E+00  0.00000000E+00
  0.00000000E+00  0.00000000E+00  0.00000000E+00
  0.00000000E+00  0.00000000E+00  0.00000000E+00
  0.00000000E+00  0.00000000E+00  0.00000000E+00
  0.00000000E+00  0.00000000E+00  0.00000000E+00
  0.00000000E+00  0.00000000E+00  0.00000000E+00
  0.00000000E+00  0.00000000E+00  0.00000000E+00
  0.00000000E+00  0.00000000E+00  0.00000000E+00
  0.00000000E+00  0.00000000E+00  0.00000000E+00
  0.00000000E+00  0.00000000E+00  0.00000000E+00
  0.00000000E+00  0.00000000E+00  0.00000000E+00
  0.00000000E+00  0.00000000E+00  0.00000000E+00
  0.00000000E+00  0.00000000E+00  0.00000000E+00
  0.00000000E+00  0.00000000E+00  0.00000000E+00
  0.00000000E+00  0.00000000E+00  0.00000000E+00
  0.00000000E+00  0.00000000E+00  0.00000000E+00
  0.00000000E+00  0.00000000E+00  0.00000000E+00
  0.00000000E+00  0.00000000E+00  0.00000000E+00
  0.00000000E+00  0.00000000E+00  0.00000000E+00
  0.00000000E+00  0.00000000E+00  0.00000000E+00
  0.00000000E+00  0.00000000E+00  0.00000000E+00
  0.00000000E+00  0.00000000E+00  0.00000000E+00
  0.00000000E+00  0.00000000E+00  0.00000000E+00
  0.00000000E+00  0.00000000E+00  0.00000000E+00
  0.00000000E+00  0.00000000E+00  0.00000000E+00
  0.00000000E+00  0.00000000E+00  0.00000000E+00
  0.00000000E+00  0.00000000E+00  0.00000000E+00
  0.00000000E+00  0.00000000E+00  0.00000000E+00
  0.00000000E+00  0.00000000E+00  0.00000000E+00
  0.00000000E+00  0.00000000E+00  0.00000000E+00
  0.00000000E+00  0.00000000E+00  0.00000000E+00
  0.00000000E+00  0.00000000E+00  0.00000000E+00
  0.00000000E+00  0.00000000E+00  0.00000000E+00
  0.00000000E+00  0.00000000E+00  0.00000000E+00
  0.00000000E+00  0.00000000E+00  0.00000000E+00
  0.00000000E+00  0.00000000E+00  0.00000000E+00
  0.00000000E+00  0.00000000E+00  0.00000000E+00
  0.00000000E+00  0.00000000E+00  0.00000000E+00
  0.00000000E+00  0.00000000E+00  0.00000000E+00
  0.00000000E+00  0.00000000E+00  0.00000000E+00
  0.00000000E+00  0.00000000E+00  0.00000000E+00
