# Supplementary material for: Bringing Molecules Together: Synergistic Coadsorption at Dopant Sites of Single Atom Alloys
Source: J Am Chem Soc. 2024 Oct 2;146(41):28119–30. doi: 10.1021/jacs.4c07621 (PMC11487606; doi:10.1021/jacs.4c07621)
Supplement: Supplementary file 2 — ja4c07621_si_002.zip [file ja4c07621_si_002.zip › structures/1_Cu/Cu111/02_ZrCu/09_CO-NO/2_KPOINTS-13-13-1_dipol/CONTCAR]

Cu Zr  O  N  C                          
   1.00000000000000     
     7.8064588642994845    0.0000000000000000    0.0000000000000000
     3.9032294321497423    6.7605916900815703    0.0000000000000000
     0.0000000000000000    0.0000000000000000   23.4985959624712919
   Cu   Zr   O    N    C 
    44     1     2     1     1
Selective dynamics
Direct
  0.8888888888888857  0.2222222222222214  0.3191680052705266   F   F   F
  0.2222222222222214  0.2222222222222214  0.3191680052705266   F   F   F
  0.5555555555555571  0.2222222222222214  0.3191680052705266   F   F   F
  0.8888888888888857  0.5555555555555571  0.3191680052705266   F   F   F
  0.2222222222222214  0.5555555555555571  0.3191680052705266   F   F   F
  0.5555555555555571  0.5555555555555571  0.3191680052705266   F   F   F
  0.8888888888888857  0.8888888888888857  0.3191680052705266   F   F   F
  0.2222222222222214  0.8888888888888857  0.3191680052705266   F   F   F
  0.5555555555555571  0.8888888888888857  0.3191680052705266   F   F   F
  0.0000000000000000  0.0000000000000000  0.4095840026352633   F   F   F
  0.3333333333333357  0.0000000000000000  0.4095840026352633   F   F   F
  0.6666666666666643  0.0000000000000000  0.4095840026352633   F   F   F
  0.0000000000000000  0.3333333333333357  0.4095840026352633   F   F   F
  0.3333333333333357  0.3333333333333357  0.4095840026352633   F   F   F
  0.6666666666666643  0.3333333333333357  0.4095840026352633   F   F   F
  0.0000000000000000  0.6666666666666643  0.4095840026352633   F   F   F
  0.3333333333333357  0.6666666666666643  0.4095840026352633   F   F   F
  0.6666666666666643  0.6666666666666643  0.4095840026352633   F   F   F
  0.1111017105891782  0.1127992533070969  0.4991124215659710   T   T   T
  0.4444991524261605  0.1118707482414520  0.4994855483500719   T   T   T
  0.7770075441908315  0.1123277462891564  0.4992884148545508   T   T   T
  0.1113415630286715  0.4445889126218535  0.4997647632516218   T   T   T
  0.4450009995669744  0.4441493519197998  0.4994432023685885   T   T   T
  0.7781529546919178  0.4447087986208753  0.4994924247483259   T   T   T
  0.1110659454134699  0.7774535690089863  0.4991555903401600   T   T   T
  0.4451893780346003  0.7780679764347906  0.4992538232644268   T   T   T
  0.7783549857046168  0.7775368863951623  0.4996179009315087   T   T   T
  0.8890450587546247  0.2235668679044375  0.5891301949228187   T   T   T
  0.2242712472018955  0.2239875760390660  0.5912297148821246   T   T   T
  0.5536312479569229  0.2234187599314424  0.5912100758514440   T   T   T
  0.8908725088951865  0.5543697669834138  0.5897612106296546   T   T   T
  0.2242827324025215  0.5536011920415389  0.5901516983485677   T   T   T
  0.5561434068785999  0.5554980234080652  0.5890551420724185   T   T   T
  0.8869153987183351  0.8917467024725068  0.5883613217148946   T   T   T
  0.2225942190532280  0.8908001246678352  0.5871331589276625   T   T   T
  0.5560251785090963  0.8907725919162239  0.5893953545298704   T   T   T
  0.0034282988422745  0.9982570517592200  0.6765609985780173   T   T   T
  0.3359986597189780  0.9923807646197449  0.6782368601341616   T   T   T
  0.6706934987075129  0.9953273041354929  0.6808113784636626   T   T   T
  0.9948833443634119  0.3339109424911967  0.6809253012576555   T   T   T
  0.6727229410611352  0.3371544824962741  0.6788884475277589   T   T   T
  0.9933133771234632  0.6759609298504702  0.6770239322228643   T   T   T
  0.3337629518291514  0.6737714204692691  0.6767023771956541   T   T   T
  0.6685448476142314  0.6660710788137253  0.6788262775816127   T   T   T
  0.3347889028952876  0.3320762945278852  0.7049371623574052   T   T   T
  0.6501253231808883  0.1620303815569329  0.8083952935832319   T   T   T
  0.0952758585497940  0.2463811250375983  0.8138022400200249   T   T   T
  0.5489417077992722  0.2140135330361987  0.7659351290447159   T   T   T
  0.1624124054210485  0.2752681040241534  0.7728921729534699   T   T   T
 
  0.00000000E+00  0.00000000E+00  0.00000000E+00
  0.00000000E+00  0.00000000E+00  0.00000000E+00
  0.00000000E+00  0.00000000E+00  0.00000000E+00
  0.00000000E+00  0.00000000E+00  0.00000000E+00
  0.00000000E+00  0.00000000E+00  0.00000000E+00
  0.00000000E+00  0.00000000E+00  0.00000000E+00
  0.00000000E+00  0.00000000E+00  0.00000000E+00
  0.00000000E+00  0.00000000E+00  0.00000000E+00
  0.00000000E+00  0.00000000E+00  0.00000000E+00
  0.00000000E+00  0.00000000E+00  0.00000000E+00
  0.00000000E+00  0.00000000E+00  0.00000000E+00
  0.00000000E+00  0.00000000E+00  0.00000000E+00
  0.00000000E+00  0.00000000E+00  0.00000000E+00
  0.00000000E+00  0.00000000E+00  0.00000000E+00
  0.00000000E+00  0.00000000E+00  0.00000000E+00
  0.00000000E+00  0.00000000E+00  0.00000000E+00
  0.00000000E+00  0.00000000E+00  0.00000000E+00
  0.00000000E+00  0.00000000E+00  0.00000000E+00
  0.00000000E+00  0.00000000E+00  0.00000000E+00
  0.00000000E+00  0.00000000E+00  0.00000000E+00
  0.00000000E+00  0.00000000E+00  0.00000000E+00
  0.00000000E+00  0.00000000E+00  0.00000000E+00
  0.00000000E+00  0.00000000E+00  0.00000000E+00
  0.00000000E+00  0.00000000E+00  0.00000000E+00
  0.00000000E+00  0.00000000E+00  0.00000000E+00
  0.00000000E+00  0.00000000E+00  0.00000000E+00
  0.00000000E+00  0.00000000E+00  0.00000000E+00
  0.00000000E+00  0.00000000E+00  0.00000000E+00
  0.00000000E+00  0.00000000E+00  0.00000000E+00
  0.00000000E+00  0.00000000E+00  0.00000000E+00
  0.00000000E+00  0.00000000E+00  0.00000000E+00
  0.00000000E+00  0.00000000E+00  0.00000000E+00
  0.00000000E+00  0.00000000E+00  0.00000000E+00
  0.00000000E+00  0.00000000E+00  0.00000000E+00
  0.00000000E+00  0.00000000E+00  0.00000000E+00
  0.00000000E+00  0.00000000E+00  0.00000000E+00
  0.00000000E+00  0.00000000E+00  0.00000000E+00
  0.00000000E+00  0.00000000E+00  0.00000000E+00
  0.00000000E+00  0.00000000E+00  0.00000000E+00
  0.00000000E+00  0.00000000E+00  0.00000000E+00
  0.00000000E+00  0.00000000E+00  0.00000000E+00
  0.00000000E+00  0.00000000E+00  0.00000000E+00
  0.00000000E+00  0.00000000E+00  0.00000000E+00
  0.00000000E+00  0.00000000E+00  0.00000000E+00
  0.00000000E+00  0.00000000E+00  0.00000000E+00
  0.00000000E+00  0.00000000E+00  0.00000000E+00
  0.00000000E+00  0.00000000E+00  0.00000000E+00
  0.00000000E+00  0.00000000E+00  0.00000000E+00
  0.00000000E+00  0.00000000E+00  0.00000000E+00
