# Supplementary material for: Bringing Molecules Together: Synergistic Coadsorption at Dopant Sites of Single Atom Alloys
Source: J Am Chem Soc. 2024 Oct 2;146(41):28119–30. doi: 10.1021/jacs.4c07621 (PMC11487606; doi:10.1021/jacs.4c07621)
Supplement: Supplementary file 2 — ja4c07621_si_002.zip [file ja4c07621_si_002.zip › structures/1_Cu/Cu111/02_ZrCu/10_NO-H/2_KPOINTS-13-13-1_dipol/CONTCAR]

Cu Zr  O  N  H                          
   1.00000000000000     
     7.8064588642994845    0.0000000000000000    0.0000000000000000
     3.9032294321497423    6.7605916900815703    0.0000000000000000
     0.0000000000000000    0.0000000000000000   23.4985959624712919
   Cu   Zr   O    N    H 
    44     1     1     1     1
Selective dynamics
Direct
  0.8888888888888857  0.2222222222222214  0.3191680052705266   F   F   F
  0.2222222222222214  0.2222222222222214  0.3191680052705266   F   F   F
  0.5555555555555571  0.2222222222222214  0.3191680052705266   F   F   F
  0.8888888888888857  0.5555555555555571  0.3191680052705266   F   F   F
  0.2222222222222214  0.5555555555555571  0.3191680052705266   F   F   F
  0.5555555555555571  0.5555555555555571  0.3191680052705266   F   F   F
  0.8888888888888857  0.8888888888888857  0.3191680052705266   F   F   F
  0.2222222222222214  0.8888888888888857  0.3191680052705266   F   F   F
  0.5555555555555571  0.8888888888888857  0.3191680052705266   F   F   F
  0.0000000000000000  0.0000000000000000  0.4095840026352633   F   F   F
  0.3333333333333357  0.0000000000000000  0.4095840026352633   F   F   F
  0.6666666666666643  0.0000000000000000  0.4095840026352633   F   F   F
  0.0000000000000000  0.3333333333333357  0.4095840026352633   F   F   F
  0.3333333333333357  0.3333333333333357  0.4095840026352633   F   F   F
  0.6666666666666643  0.3333333333333357  0.4095840026352633   F   F   F
  0.0000000000000000  0.6666666666666643  0.4095840026352633   F   F   F
  0.3333333333333357  0.6666666666666643  0.4095840026352633   F   F   F
  0.6666666666666643  0.6666666666666643  0.4095840026352633   F   F   F
  0.1100902268326891  0.1113139126374065  0.4993373590115269   T   T   T
  0.4444140010461055  0.1105486799860813  0.4990731640336890   T   T   T
  0.7765732568006882  0.1122666740539273  0.4991635170790261   T   T   T
  0.1102171609594507  0.4449414831457048  0.4992043307069807   T   T   T
  0.4435695160839188  0.4441461021038720  0.4996387204260344   T   T   T
  0.7767130817941350  0.4440210933329780  0.4995741045707689   T   T   T
  0.1112941378105035  0.7771499977191283  0.4990684401859369   T   T   T
  0.4442078975996253  0.7775272210450694  0.4995589107232377   T   T   T
  0.7762577395040253  0.7765183879524855  0.4999298929848379   T   T   T
  0.8871997605542958  0.2224355464847392  0.5899510405687849   T   T   T
  0.2225991216715002  0.2231101989530231  0.5891316119235128   T   T   T
  0.5515818587210646  0.2242664599005266  0.5911497755946371   T   T   T
  0.8888554185720920  0.5515939823521450  0.5897200331606030   T   T   T
  0.2224662705329123  0.5528862697921753  0.5907438638017695   T   T   T
  0.5542730902645800  0.5539023322228047  0.5899295591178841   T   T   T
  0.8866940640114436  0.8896921661322921  0.5871680768855612   T   T   T
  0.2212199745604622  0.8899661904071010  0.5887139971183757   T   T   T
  0.5508387212483399  0.8911764352947031  0.5900663241963429   T   T   T
  0.9974430199657078  0.9945337802138070  0.6769770936723134   T   T   T
  0.3306444355574101  0.9974651454585555  0.6805818749511516   T   T   T
  0.6703237101864872  0.9932562101780391  0.6782600488110120   T   T   T
  0.9926261294742815  0.3326598258371689  0.6804822715862429   T   T   T
  0.6726355413534009  0.3324099140513752  0.6817036463645252   T   T   T
  0.9912609017071432  0.6724178598478829  0.6770667303414157   T   T   T
  0.3317385165743048  0.6768050517920159  0.6782476879882964   T   T   T
  0.6664838824771664  0.6685444348674494  0.6788276064684524   T   T   T
  0.3354032311508917  0.3396122930386269  0.7024888799528668   T   T   T
  0.5686685135614198  0.3868042121972195  0.8090209769172532   T   T   T
  0.4994585769751936  0.3694690598649615  0.7643378362381696   T   T   T
  0.1823105015501412  0.1852808437356330  0.7278667600023354   T   T   T
 
  0.00000000E+00  0.00000000E+00  0.00000000E+00
  0.00000000E+00  0.00000000E+00  0.00000000E+00
  0.00000000E+00  0.00000000E+00  0.00000000E+00
  0.00000000E+00  0.00000000E+00  0.00000000E+00
  0.00000000E+00  0.00000000E+00  0.00000000E+00
  0.00000000E+00  0.00000000E+00  0.00000000E+00
  0.00000000E+00  0.00000000E+00  0.00000000E+00
  0.00000000E+00  0.00000000E+00  0.00000000E+00
  0.00000000E+00  0.00000000E+00  0.00000000E+00
  0.00000000E+00  0.00000000E+00  0.00000000E+00
  0.00000000E+00  0.00000000E+00  0.00000000E+00
  0.00000000E+00  0.00000000E+00  0.00000000E+00
  0.00000000E+00  0.00000000E+00  0.00000000E+00
  0.00000000E+00  0.00000000E+00  0.00000000E+00
  0.00000000E+00  0.00000000E+00  0.00000000E+00
  0.00000000E+00  0.00000000E+00  0.00000000E+00
  0.00000000E+00  0.00000000E+00  0.00000000E+00
  0.00000000E+00  0.00000000E+00  0.00000000E+00
  0.00000000E+00  0.00000000E+00  0.00000000E+00
  0.00000000E+00  0.00000000E+00  0.00000000E+00
  0.00000000E+00  0.00000000E+00  0.00000000E+00
  0.00000000E+00  0.00000000E+00  0.00000000E+00
  0.00000000E+00  0.00000000E+00  0.00000000E+00
  0.00000000E+00  0.00000000E+00  0.00000000E+00
  0.00000000E+00  0.00000000E+00  0.00000000E+00
  0.00000000E+00  0.00000000E+00  0.00000000E+00
  0.00000000E+00  0.00000000E+00  0.00000000E+00
  0.00000000E+00  0.00000000E+00  0.00000000E+00
  0.00000000E+00  0.00000000E+00  0.00000000E+00
  0.00000000E+00  0.00000000E+00  0.00000000E+00
  0.00000000E+00  0.00000000E+00  0.00000000E+00
  0.00000000E+00  0.00000000E+00  0.00000000E+00
  0.00000000E+00  0.00000000E+00  0.00000000E+00
  0.00000000E+00  0.00000000E+00  0.00000000E+00
  0.00000000E+00  0.00000000E+00  0.00000000E+00
  0.00000000E+00  0.00000000E+00  0.00000000E+00
  0.00000000E+00  0.00000000E+00  0.00000000E+00
  0.00000000E+00  0.00000000E+00  0.00000000E+00
  0.00000000E+00  0.00000000E+00  0.00000000E+00
  0.00000000E+00  0.00000000E+00  0.00000000E+00
  0.00000000E+00  0.00000000E+00  0.00000000E+00
  0.00000000E+00  0.00000000E+00  0.00000000E+00
  0.00000000E+00  0.00000000E+00  0.00000000E+00
  0.00000000E+00  0.00000000E+00  0.00000000E+00
  0.00000000E+00  0.00000000E+00  0.00000000E+00
  0.00000000E+00  0.00000000E+00  0.00000000E+00
  0.00000000E+00  0.00000000E+00  0.00000000E+00
  0.00000000E+00  0.00000000E+00  0.00000000E+00
