# Supplementary material for: Bringing Molecules Together: Synergistic Coadsorption at Dopant Sites of Single Atom Alloys
Source: J Am Chem Soc. 2024 Oct 2;146(41):28119–30. doi: 10.1021/jacs.4c07621 (PMC11487606; doi:10.1021/jacs.4c07621)
Supplement: Supplementary file 2 — ja4c07621_si_002.zip [file ja4c07621_si_002.zip › structures/1_Cu/Cu111/02_ZrCu/01_clean/2_KPOINTS-13-13-1_dipol/CONTCAR]

Cu Zr                                   
   1.00000000000000     
     7.8064588642994845    0.0000000000000000    0.0000000000000000
     3.9032294321497423    6.7605916900815703    0.0000000000000000
     0.0000000000000000    0.0000000000000000   23.4985959624712919
   Cu   Zr
    44     1
Selective dynamics
Direct
  0.8888888888888857  0.2222222222222214  0.3191680052705266   F   F   F
  0.2222222222222214  0.2222222222222214  0.3191680052705266   F   F   F
  0.5555555555555571  0.2222222222222214  0.3191680052705266   F   F   F
  0.8888888888888857  0.5555555555555571  0.3191680052705266   F   F   F
  0.2222222222222214  0.5555555555555571  0.3191680052705266   F   F   F
  0.5555555555555571  0.5555555555555571  0.3191680052705266   F   F   F
  0.8888888888888857  0.8888888888888857  0.3191680052705266   F   F   F
  0.2222222222222214  0.8888888888888857  0.3191680052705266   F   F   F
  0.5555555555555571  0.8888888888888857  0.3191680052705266   F   F   F
  0.0000000000000000  0.0000000000000000  0.4095840026352633   F   F   F
  0.3333333333333357  0.0000000000000000  0.4095840026352633   F   F   F
  0.6666666666666643  0.0000000000000000  0.4095840026352633   F   F   F
  0.0000000000000000  0.3333333333333357  0.4095840026352633   F   F   F
  0.3333333333333357  0.3333333333333357  0.4095840026352633   F   F   F
  0.6666666666666643  0.3333333333333357  0.4095840026352633   F   F   F
  0.0000000000000000  0.6666666666666643  0.4095840026352633   F   F   F
  0.3333333333333357  0.6666666666666643  0.4095840026352633   F   F   F
  0.6666666666666643  0.6666666666666643  0.4095840026352633   F   F   F
  0.1112514395546854  0.1112514395546854  0.4991489471383262   T   T   T
  0.4444057171402593  0.1111885657194884  0.4996761607690920   T   T   T
  0.7774971208906364  0.1112514395546854  0.4991489471383262   T   T   T
  0.1111885657194884  0.4444057171402593  0.4996761607690920   T   T   T
  0.4444057171402593  0.4444057171402593  0.4996761607690920   T   T   T
  0.7776979571709374  0.4446040856581183  0.4997267524109945   T   T   T
  0.1112514395546854  0.7774971208906364  0.4991489471383262   T   T   T
  0.4446040856581183  0.7776979571709374  0.4997267524109945   T   T   T
  0.7776979571709374  0.7776979571709374  0.4997267524109945   T   T   T
  0.8893842721031386  0.2212314557937226  0.5886377176281133   T   T   T
  0.2229342927491668  0.2229342927491668  0.5908268688166419   T   T   T
  0.5541314145016661  0.2229342927491668  0.5908268688166419   T   T   T
  0.8885519836197917  0.5557240081901076  0.5899358027447110   T   T   T
  0.2229342927491668  0.5541314145016661  0.5908268688166419   T   T   T
  0.5557240081901076  0.5557240081901076  0.5899358027447110   T   T   T
  0.8893842721031386  0.8893842721031386  0.5886377176281133   T   T   T
  0.2212314557937226  0.8893842721031386  0.5886377176281133   T   T   T
  0.5557240081901076  0.8885519836197917  0.5899358027447110   T   T   T
  0.0000000000000000  0.0000000000000000  0.6799229112386821   T   T   T
  0.3339724752406567  0.9935657328801147  0.6799033594814551   T   T   T
  0.6724617918792214  0.9935657328801147  0.6799033594814551   T   T   T
  0.9935657328801147  0.3339724752406567  0.6799033594814551   T   T   T
  0.6724617918792214  0.3339724752406567  0.6799033594814551   T   T   T
  0.9935657328801147  0.6724617918792214  0.6799033594814551   T   T   T
  0.3339724752406567  0.6724617918792214  0.6799033594814551   T   T   T
  0.6666666666666643  0.6666666666666643  0.6815126251205715   T   T   T
  0.3333333333333357  0.3333333333333357  0.6938702280380947   T   T   T
 
  0.00000000E+00  0.00000000E+00  0.00000000E+00
  0.00000000E+00  0.00000000E+00  0.00000000E+00
  0.00000000E+00  0.00000000E+00  0.00000000E+00
  0.00000000E+00  0.00000000E+00  0.00000000E+00
  0.00000000E+00  0.00000000E+00  0.00000000E+00
  0.00000000E+00  0.00000000E+00  0.00000000E+00
  0.00000000E+00  0.00000000E+00  0.00000000E+00
  0.00000000E+00  0.00000000E+00  0.00000000E+00
  0.00000000E+00  0.00000000E+00  0.00000000E+00
  0.00000000E+00  0.00000000E+00  0.00000000E+00
  0.00000000E+00  0.00000000E+00  0.00000000E+00
  0.00000000E+00  0.00000000E+00  0.00000000E+00
  0.00000000E+00  0.00000000E+00  0.00000000E+00
  0.00000000E+00  0.00000000E+00  0.00000000E+00
  0.00000000E+00  0.00000000E+00  0.00000000E+00
  0.00000000E+00  0.00000000E+00  0.00000000E+00
  0.00000000E+00  0.00000000E+00  0.00000000E+00
  0.00000000E+00  0.00000000E+00  0.00000000E+00
  0.00000000E+00  0.00000000E+00  0.00000000E+00
  0.00000000E+00  0.00000000E+00  0.00000000E+00
  0.00000000E+00  0.00000000E+00  0.00000000E+00
  0.00000000E+00  0.00000000E+00  0.00000000E+00
  0.00000000E+00  0.00000000E+00  0.00000000E+00
  0.00000000E+00  0.00000000E+00  0.00000000E+00
  0.00000000E+00  0.00000000E+00  0.00000000E+00
  0.00000000E+00  0.00000000E+00  0.00000000E+00
  0.00000000E+00  0.00000000E+00  0.00000000E+00
  0.00000000E+00  0.00000000E+00  0.00000000E+00
  0.00000000E+00  0.00000000E+00  0.00000000E+00
  0.00000000E+00  0.00000000E+00  0.00000000E+00
  0.00000000E+00  0.00000000E+00  0.00000000E+00
  0.00000000E+00  0.00000000E+00  0.00000000E+00
  0.00000000E+00  0.00000000E+00  0.00000000E+00
  0.00000000E+00  0.00000000E+00  0.00000000E+00
  0.00000000E+00  0.00000000E+00  0.00000000E+00
  0.00000000E+00  0.00000000E+00  0.00000000E+00
  0.00000000E+00  0.00000000E+00  0.00000000E+00
  0.00000000E+00  0.00000000E+00  0.00000000E+00
  0.00000000E+00  0.00000000E+00  0.00000000E+00
  0.00000000E+00  0.00000000E+00  0.00000000E+00
  0.00000000E+00  0.00000000E+00  0.00000000E+00
  0.00000000E+00  0.00000000E+00  0.00000000E+00
  0.00000000E+00  0.00000000E+00  0.00000000E+00
  0.00000000E+00  0.00000000E+00  0.00000000E+00
  0.00000000E+00  0.00000000E+00  0.00000000E+00
