# Supplementary material for: Bringing Molecules Together: Synergistic Coadsorption at Dopant Sites of Single Atom Alloys
Source: J Am Chem Soc. 2024 Oct 2;146(41):28119–30. doi: 10.1021/jacs.4c07621 (PMC11487606; doi:10.1021/jacs.4c07621)
Supplement: Supplementary file 2 — ja4c07621_si_002.zip [file ja4c07621_si_002.zip › structures/1_Cu/Cu111/02_ZrCu/02_CO/2_KPOINTS-13-13-1_dipol/CONTCAR]

Cu Zr  O  C                             
   1.0000000000000000     
     7.8064588642994845    0.0000000000000000    0.0000000000000000
     3.9032294321497423    6.7605916900815703    0.0000000000000000
     0.0000000000000000    0.0000000000000000   23.4985959624712919
   Cu   Zr   O    C 
    44     1     1     1
Selective dynamics
Direct
  0.8888888888888857  0.2222222222222214  0.3191680052705266   F   F   F
  0.2222222222222214  0.2222222222222214  0.3191680052705266   F   F   F
  0.5555555555555571  0.2222222222222214  0.3191680052705266   F   F   F
  0.8888888888888857  0.5555555555555571  0.3191680052705266   F   F   F
  0.2222222222222214  0.5555555555555571  0.3191680052705266   F   F   F
  0.5555555555555571  0.5555555555555571  0.3191680052705266   F   F   F
  0.8888888888888857  0.8888888888888857  0.3191680052705266   F   F   F
  0.2222222222222214  0.8888888888888857  0.3191680052705266   F   F   F
  0.5555555555555571  0.8888888888888857  0.3191680052705266   F   F   F
  0.0000000000000000  0.0000000000000000  0.4095840026352633   F   F   F
  0.3333333333333357  0.0000000000000000  0.4095840026352633   F   F   F
  0.6666666666666643  0.0000000000000000  0.4095840026352633   F   F   F
  0.0000000000000000  0.3333333333333357  0.4095840026352633   F   F   F
  0.3333333333333357  0.3333333333333357  0.4095840026352633   F   F   F
  0.6666666666666643  0.3333333333333357  0.4095840026352633   F   F   F
  0.0000000000000000  0.6666666666666643  0.4095840026352633   F   F   F
  0.3333333333333357  0.6666666666666643  0.4095840026352633   F   F   F
  0.6666666666666643  0.6666666666666643  0.4095840026352633   F   F   F
  0.1108866808858770  0.1108866808858770  0.4988413317923959   T   T   T
  0.4445259449707087  0.1109481100586037  0.4994876203482239   T   T   T
  0.7782266382282533  0.1108866808858770  0.4988413317923959   T   T   T
  0.1109481100586037  0.4445259449707087  0.4994876203482239   T   T   T
  0.4445259449707087  0.4445259449707087  0.4994876203482239   T   T   T
  0.7776304921425041  0.4447390157149706  0.4997408768787996   T   T   T
  0.1108866808858770  0.7782266382282533  0.4988413317923959   T   T   T
  0.4447390157149777  0.7776304921425041  0.4997408768787996   T   T   T
  0.7776304921425041  0.7776304921425041  0.4997408768787996   T   T   T
  0.8895780003341357  0.2208439993317363  0.5885909276557906   T   T   T
  0.2221099730103066  0.2221099730103066  0.5898448147596815   T   T   T
  0.5557800539793795  0.2221099730103066  0.5898448147596815   T   T   T
  0.8887843940028139  0.5556078029985931  0.5901057111858671   T   T   T
  0.2221099730103066  0.5557800539793795  0.5898448147596815   T   T   T
  0.5556078029985931  0.5556078029985931  0.5901057111858671   T   T   T
  0.8895780003341357  0.8895780003341357  0.5885909276557906   T   T   T
  0.2208439993317363  0.8895780003341357  0.5885909276557906   T   T   T
  0.5556078029985931  0.8887843940028139  0.5901057111858671   T   T   T
 -0.0000000000000000  0.0000000000000000  0.6800692488124406   T   T   T
  0.3337525164298986  0.9932410867543049  0.6796927967128968   T   T   T
  0.6730063968157893  0.9932410867543049  0.6796927967128968   T   T   T
  0.9932410867543049  0.3337525164298986  0.6796927967128968   T   T   T
  0.6730063968157893  0.3337525164298986  0.6796927967128968   T   T   T
  0.9932410867543049  0.6730063968157893  0.6796927967128968   T   T   T
  0.3337525164298986  0.6730063968157893  0.6796927967128968   T   T   T
  0.6666666666666643  0.6666666666666643  0.6814672271416042   T   T   T
  0.3333333333333357  0.3333333333333357  0.6940027623176844   T   T   T
  0.3333333333333357  0.3333333333333357  0.8421314935226132   T   T   T
  0.3333333333333357  0.3333333333333357  0.7927882580009419   T   T   T

  0.00000000E+00  0.00000000E+00  0.00000000E+00
  0.00000000E+00  0.00000000E+00  0.00000000E+00
  0.00000000E+00  0.00000000E+00  0.00000000E+00
  0.00000000E+00  0.00000000E+00  0.00000000E+00
  0.00000000E+00  0.00000000E+00  0.00000000E+00
  0.00000000E+00  0.00000000E+00  0.00000000E+00
  0.00000000E+00  0.00000000E+00  0.00000000E+00
  0.00000000E+00  0.00000000E+00  0.00000000E+00
  0.00000000E+00  0.00000000E+00  0.00000000E+00
  0.00000000E+00  0.00000000E+00  0.00000000E+00
  0.00000000E+00  0.00000000E+00  0.00000000E+00
  0.00000000E+00  0.00000000E+00  0.00000000E+00
  0.00000000E+00  0.00000000E+00  0.00000000E+00
  0.00000000E+00  0.00000000E+00  0.00000000E+00
  0.00000000E+00  0.00000000E+00  0.00000000E+00
  0.00000000E+00  0.00000000E+00  0.00000000E+00
  0.00000000E+00  0.00000000E+00  0.00000000E+00
  0.00000000E+00  0.00000000E+00  0.00000000E+00
  0.00000000E+00  0.00000000E+00  0.00000000E+00
  0.00000000E+00  0.00000000E+00  0.00000000E+00
  0.00000000E+00  0.00000000E+00  0.00000000E+00
  0.00000000E+00  0.00000000E+00  0.00000000E+00
  0.00000000E+00  0.00000000E+00  0.00000000E+00
  0.00000000E+00  0.00000000E+00  0.00000000E+00
  0.00000000E+00  0.00000000E+00  0.00000000E+00
  0.00000000E+00  0.00000000E+00  0.00000000E+00
  0.00000000E+00  0.00000000E+00  0.00000000E+00
  0.00000000E+00  0.00000000E+00  0.00000000E+00
  0.00000000E+00  0.00000000E+00  0.00000000E+00
  0.00000000E+00  0.00000000E+00  0.00000000E+00
  0.00000000E+00  0.00000000E+00  0.00000000E+00
  0.00000000E+00  0.00000000E+00  0.00000000E+00
  0.00000000E+00  0.00000000E+00  0.00000000E+00
  0.00000000E+00  0.00000000E+00  0.00000000E+00
  0.00000000E+00  0.00000000E+00  0.00000000E+00
  0.00000000E+00  0.00000000E+00  0.00000000E+00
  0.00000000E+00  0.00000000E+00  0.00000000E+00
  0.00000000E+00  0.00000000E+00  0.00000000E+00
  0.00000000E+00  0.00000000E+00  0.00000000E+00
  0.00000000E+00  0.00000000E+00  0.00000000E+00
  0.00000000E+00  0.00000000E+00  0.00000000E+00
  0.00000000E+00  0.00000000E+00  0.00000000E+00
  0.00000000E+00  0.00000000E+00  0.00000000E+00
  0.00000000E+00  0.00000000E+00  0.00000000E+00
  0.00000000E+00  0.00000000E+00  0.00000000E+00
  0.00000000E+00  0.00000000E+00  0.00000000E+00
  0.00000000E+00  0.00000000E+00  0.00000000E+00
