# Supplementary material for: Bringing Molecules Together: Synergistic Coadsorption at Dopant Sites of Single Atom Alloys
Source: J Am Chem Soc. 2024 Oct 2;146(41):28119–30. doi: 10.1021/jacs.4c07621 (PMC11487606; doi:10.1021/jacs.4c07621)
Supplement: Supplementary file 2 — ja4c07621_si_002.zip [file ja4c07621_si_002.zip › structures/1_Cu/Cu111/02_ZrCu/03_NO/2_KPOINTS-13-13-1_dipol/CONTCAR]

Cu Zr  O  N                             
   1.0000000000000000     
     7.8064588642994845    0.0000000000000000    0.0000000000000000
     3.9032294321497423    6.7605916900815703    0.0000000000000000
     0.0000000000000000    0.0000000000000000   23.4985959624712919
   Cu   Zr   O    N 
    44     1     1     1
Selective dynamics
Direct
  0.8888888888888857  0.2222222222222214  0.3191680052705266   F   F   F
  0.2222222222222214  0.2222222222222214  0.3191680052705266   F   F   F
  0.5555555555555571  0.2222222222222214  0.3191680052705266   F   F   F
  0.8888888888888857  0.5555555555555571  0.3191680052705266   F   F   F
  0.2222222222222214  0.5555555555555571  0.3191680052705266   F   F   F
  0.5555555555555571  0.5555555555555571  0.3191680052705266   F   F   F
  0.8888888888888857  0.8888888888888857  0.3191680052705266   F   F   F
  0.2222222222222214  0.8888888888888857  0.3191680052705266   F   F   F
  0.5555555555555571  0.8888888888888857  0.3191680052705266   F   F   F
  0.0000000000000000  0.0000000000000000  0.4095840026352633   F   F   F
  0.3333333333333357  0.0000000000000000  0.4095840026352633   F   F   F
  0.6666666666666643  0.0000000000000000  0.4095840026352633   F   F   F
  0.0000000000000000  0.3333333333333357  0.4095840026352633   F   F   F
  0.3333333333333357  0.3333333333333357  0.4095840026352633   F   F   F
  0.6666666666666643  0.3333333333333357  0.4095840026352633   F   F   F
  0.0000000000000000  0.6666666666666643  0.4095840026352633   F   F   F
  0.3333333333333357  0.6666666666666643  0.4095840026352633   F   F   F
  0.6666666666666643  0.6666666666666643  0.4095840026352633   F   F   F
  0.1114403298418775  0.1114403298418775  0.4993959434545440   T   T   T
  0.4442383291934432  0.1115233416131279  0.5001104678634393   T   T   T
  0.7771193403162521  0.1114403298418775  0.4993959434545440   T   T   T
  0.1115233416131279  0.4442383291934432  0.5001104678634393   T   T   T
  0.4442383291934432  0.4442383291934432  0.5001104678634393   T   T   T
  0.7777226743950870  0.4445546512098123  0.4996628075929226   T   T   T
  0.1114403298418775  0.7771193403162521  0.4993959434545440   T   T   T
  0.4445546512098194  0.7777226743950870  0.4996628075929226   T   T   T
  0.7777226743950870  0.7777226743950870  0.4996628075929226   T   T   T
  0.8894522828438510  0.2210954343123120  0.5886422737625515   T   T   T
  0.2232873598975340  0.2232873598975340  0.5915343341302336   T   T   T
  0.5534252802049174  0.2232873598975340  0.5915343341302336   T   T   T
  0.8887562366090507  0.5556218816954781  0.5896897693339771   T   T   T
  0.2232873598975340  0.5534252802049174  0.5915343341302336   T   T   T
  0.5556218816954781  0.5556218816954781  0.5896897693339771   T   T   T
  0.8894522828438510  0.8894522828438510  0.5886422737625515   T   T   T
  0.2210954343123120  0.8894522828438510  0.5886422737625515   T   T   T
  0.5556218816954781  0.8887562366090507  0.5896897693339771   T   T   T
  0.0000000000000000 -0.0000000000000000  0.6792418197235126   T   T   T
  0.3342453374109832  0.9944281011141698  0.6790521946343601   T   T   T
  0.6713265614748398  0.9944281011141698  0.6790521946343601   T   T   T
  0.9944281011141698  0.3342453374109832  0.6790521946343601   T   T   T
  0.6713265614748398  0.3342453374109832  0.6790521946343601   T   T   T
  0.9944281011141698  0.6713265614748398  0.6790521946343601   T   T   T
  0.3342453374109832  0.6713265614748398  0.6790521946343601   T   T   T
  0.6666666666666643  0.6666666666666643  0.6802924995023617   T   T   T
  0.3333333333333357  0.3333333333333357  0.7070267620175067   T   T   T
  0.3333333333333357  0.3333333333333357  0.8452486980752795   T   T   T
  0.3333333333333357  0.3333333333333357  0.7939799078847201   T   T   T

  0.00000000E+00  0.00000000E+00  0.00000000E+00
  0.00000000E+00  0.00000000E+00  0.00000000E+00
  0.00000000E+00  0.00000000E+00  0.00000000E+00
  0.00000000E+00  0.00000000E+00  0.00000000E+00
  0.00000000E+00  0.00000000E+00  0.00000000E+00
  0.00000000E+00  0.00000000E+00  0.00000000E+00
  0.00000000E+00  0.00000000E+00  0.00000000E+00
  0.00000000E+00  0.00000000E+00  0.00000000E+00
  0.00000000E+00  0.00000000E+00  0.00000000E+00
  0.00000000E+00  0.00000000E+00  0.00000000E+00
  0.00000000E+00  0.00000000E+00  0.00000000E+00
  0.00000000E+00  0.00000000E+00  0.00000000E+00
  0.00000000E+00  0.00000000E+00  0.00000000E+00
  0.00000000E+00  0.00000000E+00  0.00000000E+00
  0.00000000E+00  0.00000000E+00  0.00000000E+00
  0.00000000E+00  0.00000000E+00  0.00000000E+00
  0.00000000E+00  0.00000000E+00  0.00000000E+00
  0.00000000E+00  0.00000000E+00  0.00000000E+00
  0.00000000E+00  0.00000000E+00  0.00000000E+00
  0.00000000E+00  0.00000000E+00  0.00000000E+00
  0.00000000E+00  0.00000000E+00  0.00000000E+00
  0.00000000E+00  0.00000000E+00  0.00000000E+00
  0.00000000E+00  0.00000000E+00  0.00000000E+00
  0.00000000E+00  0.00000000E+00  0.00000000E+00
  0.00000000E+00  0.00000000E+00  0.00000000E+00
  0.00000000E+00  0.00000000E+00  0.00000000E+00
  0.00000000E+00  0.00000000E+00  0.00000000E+00
  0.00000000E+00  0.00000000E+00  0.00000000E+00
  0.00000000E+00  0.00000000E+00  0.00000000E+00
  0.00000000E+00  0.00000000E+00  0.00000000E+00
  0.00000000E+00  0.00000000E+00  0.00000000E+00
  0.00000000E+00  0.00000000E+00  0.00000000E+00
  0.00000000E+00  0.00000000E+00  0.00000000E+00
  0.00000000E+00  0.00000000E+00  0.00000000E+00
  0.00000000E+00  0.00000000E+00  0.00000000E+00
  0.00000000E+00  0.00000000E+00  0.00000000E+00
  0.00000000E+00  0.00000000E+00  0.00000000E+00
  0.00000000E+00  0.00000000E+00  0.00000000E+00
  0.00000000E+00  0.00000000E+00  0.00000000E+00
  0.00000000E+00  0.00000000E+00  0.00000000E+00
  0.00000000E+00  0.00000000E+00  0.00000000E+00
  0.00000000E+00  0.00000000E+00  0.00000000E+00
  0.00000000E+00  0.00000000E+00  0.00000000E+00
  0.00000000E+00  0.00000000E+00  0.00000000E+00
  0.00000000E+00  0.00000000E+00  0.00000000E+00
  0.00000000E+00  0.00000000E+00  0.00000000E+00
  0.00000000E+00  0.00000000E+00  0.00000000E+00
