# Supplementary material for: Bringing Molecules Together: Synergistic Coadsorption at Dopant Sites of Single Atom Alloys
Source: J Am Chem Soc. 2024 Oct 2;146(41):28119–30. doi: 10.1021/jacs.4c07621 (PMC11487606; doi:10.1021/jacs.4c07621)
Supplement: Supplementary file 2 — ja4c07621_si_002.zip [file ja4c07621_si_002.zip › structures/1_Cu/Cu111/02_ZrCu/11_NO-NO/2_KPOINTS-13-13-1_dipol/CONTCAR]

Cu Zr  O  N                             
   1.00000000000000     
     7.8064588642994845    0.0000000000000000    0.0000000000000000
     3.9032294321497423    6.7605916900815703    0.0000000000000000
     0.0000000000000000    0.0000000000000000   23.4985959624712919
   Cu   Zr   O    N 
    44     1     2     2
Selective dynamics
Direct
  0.8888888888888857  0.2222222222222214  0.3191680052705266   F   F   F
  0.2222222222222214  0.2222222222222214  0.3191680052705266   F   F   F
  0.5555555555555571  0.2222222222222214  0.3191680052705266   F   F   F
  0.8888888888888857  0.5555555555555571  0.3191680052705266   F   F   F
  0.2222222222222214  0.5555555555555571  0.3191680052705266   F   F   F
  0.5555555555555571  0.5555555555555571  0.3191680052705266   F   F   F
  0.8888888888888857  0.8888888888888857  0.3191680052705266   F   F   F
  0.2222222222222214  0.8888888888888857  0.3191680052705266   F   F   F
  0.5555555555555571  0.8888888888888857  0.3191680052705266   F   F   F
  0.0000000000000000  0.0000000000000000  0.4095840026352633   F   F   F
  0.3333333333333357  0.0000000000000000  0.4095840026352633   F   F   F
  0.6666666666666643  0.0000000000000000  0.4095840026352633   F   F   F
  0.0000000000000000  0.3333333333333357  0.4095840026352633   F   F   F
  0.3333333333333357  0.3333333333333357  0.4095840026352633   F   F   F
  0.6666666666666643  0.3333333333333357  0.4095840026352633   F   F   F
  0.0000000000000000  0.6666666666666643  0.4095840026352633   F   F   F
  0.3333333333333357  0.6666666666666643  0.4095840026352633   F   F   F
  0.6666666666666643  0.6666666666666643  0.4095840026352633   F   F   F
  0.1109227791805078  0.1131601306934691  0.4992961916457220   T   T   T
  0.4439926152984516  0.1120929958733996  0.4996983642570775   T   T   T
  0.7759879031591759  0.1131441101788279  0.4993050798364134   T   T   T
  0.1108287812468189  0.4448946377501488  0.4996394315339968   T   T   T
  0.4443447613259081  0.4448978402787060  0.4996355623505248   T   T   T
  0.7777322473605617  0.4446250436219544  0.4993344452220925   T   T   T
  0.1112417407188533  0.7775587418639256  0.4991782018255345   T   T   T
  0.4447070228954551  0.7782785480870811  0.4993405321492452   T   T   T
  0.7770919209589930  0.7782788188498465  0.4993514700457016   T   T   T
  0.8877878369563679  0.2245083333084454  0.5891521509432612   T   T   T
  0.2229582754258204  0.2251545270566741  0.5915345716286345   T   T   T
  0.5519392992729022  0.2251093387883737  0.5915335159192247   T   T   T
  0.8888691100511863  0.5555748381791912  0.5892195132493653   T   T   T
  0.2233220280695583  0.5534026477595875  0.5902549326208844   T   T   T
  0.5555920674450519  0.5555932594580286  0.5891946293321095   T   T   T
  0.8858856412587242  0.8918341151194372  0.5876888126674353   T   T   T
  0.2223143549715402  0.8918304971997146  0.5876529484186667   T   T   T
  0.5536117457279629  0.8928729722260053  0.5900347026536754   T   T   T
  0.0014028565452389 -0.0027303663487321  0.6755868059102734   T   T   T
  0.3324718809338856  0.9957640033052851  0.6799638682713479   T   T   T
  0.6716280434909733  0.9959111641594228  0.6800630313716097   T   T   T
  0.9905018930557198  0.3375727184558904  0.6799009571190596   T   T   T
  0.6718895526198707  0.3376987791660225  0.6798131948298660   T   T   T
  0.9917202645024693  0.6755316187769944  0.6763314526497598   T   T   T
  0.3327572151268600  0.6754270673150700  0.6763214475421910   T   T   T
  0.6655942291883231  0.6687792480974205  0.6784916325242172   T   T   T
  0.3336465333532576  0.3326301557952404  0.7070639806503309   T   T   T
  0.6753289410508624  0.1848158986313417  0.8037722927868993   T   T   T
  0.1369267728644245  0.1886340601683489  0.8039632206176605   T   T   T
  0.5688675799381093  0.2313717015059028  0.7623325092576775   T   T   T
  0.1974934702547145  0.2341620546282504  0.7624895377683547   T   T   T
 
  0.00000000E+00  0.00000000E+00  0.00000000E+00
  0.00000000E+00  0.00000000E+00  0.00000000E+00
  0.00000000E+00  0.00000000E+00  0.00000000E+00
  0.00000000E+00  0.00000000E+00  0.00000000E+00
  0.00000000E+00  0.00000000E+00  0.00000000E+00
  0.00000000E+00  0.00000000E+00  0.00000000E+00
  0.00000000E+00  0.00000000E+00  0.00000000E+00
  0.00000000E+00  0.00000000E+00  0.00000000E+00
  0.00000000E+00  0.00000000E+00  0.00000000E+00
  0.00000000E+00  0.00000000E+00  0.00000000E+00
  0.00000000E+00  0.00000000E+00  0.00000000E+00
  0.00000000E+00  0.00000000E+00  0.00000000E+00
  0.00000000E+00  0.00000000E+00  0.00000000E+00
  0.00000000E+00  0.00000000E+00  0.00000000E+00
  0.00000000E+00  0.00000000E+00  0.00000000E+00
  0.00000000E+00  0.00000000E+00  0.00000000E+00
  0.00000000E+00  0.00000000E+00  0.00000000E+00
  0.00000000E+00  0.00000000E+00  0.00000000E+00
  0.00000000E+00  0.00000000E+00  0.00000000E+00
  0.00000000E+00  0.00000000E+00  0.00000000E+00
  0.00000000E+00  0.00000000E+00  0.00000000E+00
  0.00000000E+00  0.00000000E+00  0.00000000E+00
  0.00000000E+00  0.00000000E+00  0.00000000E+00
  0.00000000E+00  0.00000000E+00  0.00000000E+00
  0.00000000E+00  0.00000000E+00  0.00000000E+00
  0.00000000E+00  0.00000000E+00  0.00000000E+00
  0.00000000E+00  0.00000000E+00  0.00000000E+00
  0.00000000E+00  0.00000000E+00  0.00000000E+00
  0.00000000E+00  0.00000000E+00  0.00000000E+00
  0.00000000E+00  0.00000000E+00  0.00000000E+00
  0.00000000E+00  0.00000000E+00  0.00000000E+00
  0.00000000E+00  0.00000000E+00  0.00000000E+00
  0.00000000E+00  0.00000000E+00  0.00000000E+00
  0.00000000E+00  0.00000000E+00  0.00000000E+00
  0.00000000E+00  0.00000000E+00  0.00000000E+00
  0.00000000E+00  0.00000000E+00  0.00000000E+00
  0.00000000E+00  0.00000000E+00  0.00000000E+00
  0.00000000E+00  0.00000000E+00  0.00000000E+00
  0.00000000E+00  0.00000000E+00  0.00000000E+00
  0.00000000E+00  0.00000000E+00  0.00000000E+00
  0.00000000E+00  0.00000000E+00  0.00000000E+00
  0.00000000E+00  0.00000000E+00  0.00000000E+00
  0.00000000E+00  0.00000000E+00  0.00000000E+00
  0.00000000E+00  0.00000000E+00  0.00000000E+00
  0.00000000E+00  0.00000000E+00  0.00000000E+00
  0.00000000E+00  0.00000000E+00  0.00000000E+00
  0.00000000E+00  0.00000000E+00  0.00000000E+00
  0.00000000E+00  0.00000000E+00  0.00000000E+00
  0.00000000E+00  0.00000000E+00  0.00000000E+00
