# Supplementary material for: Bringing Molecules Together: Synergistic Coadsorption at Dopant Sites of Single Atom Alloys
Source: J Am Chem Soc. 2024 Oct 2;146(41):28119–30. doi: 10.1021/jacs.4c07621 (PMC11487606; doi:10.1021/jacs.4c07621)
Supplement: Supplementary file 2 — ja4c07621_si_002.zip [file ja4c07621_si_002.zip › structures/1_Cu/Cu111/03_NbCu/03_NO/2_KPOINTS-13-13-1_dipol/CONTCAR]

Cu Nb  O  N                             
   1.0000000000000000     
     7.8064588642994845    0.0000000000000000    0.0000000000000000
     3.9032294321497423    6.7605916900815703    0.0000000000000000
     0.0000000000000000    0.0000000000000000   23.4985959624712919
   Cu   Nb   O    N 
    44     1     1     1
Selective dynamics
Direct
  0.8888888888888857  0.2222222222222214  0.3191680052705266   F   F   F
  0.2222222222222214  0.2222222222222214  0.3191680052705266   F   F   F
  0.5555555555555571  0.2222222222222214  0.3191680052705266   F   F   F
  0.8888888888888857  0.5555555555555571  0.3191680052705266   F   F   F
  0.2222222222222214  0.5555555555555571  0.3191680052705266   F   F   F
  0.5555555555555571  0.5555555555555571  0.3191680052705266   F   F   F
  0.8888888888888857  0.8888888888888857  0.3191680052705266   F   F   F
  0.2222222222222214  0.8888888888888857  0.3191680052705266   F   F   F
  0.5555555555555571  0.8888888888888857  0.3191680052705266   F   F   F
  0.0000000000000000  0.0000000000000000  0.4095840026352633   F   F   F
  0.3333333333333357  0.0000000000000000  0.4095840026352633   F   F   F
  0.6666666666666643  0.0000000000000000  0.4095840026352633   F   F   F
  0.0000000000000000  0.3333333333333357  0.4095840026352633   F   F   F
  0.3333333333333357  0.3333333333333357  0.4095840026352633   F   F   F
  0.6666666666666643  0.3333333333333357  0.4095840026352633   F   F   F
  0.0000000000000000  0.6666666666666643  0.4095840026352633   F   F   F
  0.3333333333333357  0.6666666666666643  0.4095840026352633   F   F   F
  0.6666666666666643  0.6666666666666643  0.4095840026352633   F   F   F
  0.1106563281288654  0.1106563281288654  0.4990903793511450   T   T   T
  0.4445766737073835  0.1108466525852400  0.4993144969239607   T   T   T
  0.7786873437422686  0.1106563281288654  0.4990903793511450   T   T   T
  0.1108466525852400  0.4445766737073835  0.4993144969239607   T   T   T
  0.4445766737073835  0.4445766737073835  0.4993144969239607   T   T   T
  0.7775209161697744  0.4449581676604505  0.4997629779543692   T   T   T
  0.1106563281288654  0.7786873437422686  0.4990903793511450   T   T   T
  0.4449581676604505  0.7775209161697744  0.4997629779543692   T   T   T
  0.7775209161697744  0.7775209161697744  0.4997629779543692   T   T   T
  0.8891347589870403  0.2217304820259257  0.5890680148023099   T   T   T
  0.2215646949056265  0.2215646949056265  0.5891445370298172   T   T   T
  0.5568706101887468  0.2215646949056265  0.5891445370298172   T   T   T
  0.8893394661767634  0.5553302669116179  0.5898075006178725   T   T   T
  0.2215646949056265  0.5568706101887468  0.5891445370298172   T   T   T
  0.5553302669116179  0.5553302669116179  0.5898075006178725   T   T   T
  0.8891347589870403  0.8891347589870403  0.5890680148023099   T   T   T
  0.2217304820259257  0.8891347589870403  0.5890680148023099   T   T   T
  0.5553302669116179  0.8893394661767634  0.5898075006178725   T   T   T
 -0.0000000000000000  0.0000000000000000  0.6788146368333328   T   T   T
  0.3336103533210700  0.9955562197539917  0.6798277594413217   T   T   T
  0.6708334269249528  0.9955562197539917  0.6798277594413217   T   T   T
  0.9955562197539917  0.3336103533210700  0.6798277594413217   T   T   T
  0.6708334269249528  0.3336103533210700  0.6798277594413217   T   T   T
  0.9955562197539917  0.6708334269249528  0.6798277594413217   T   T   T
  0.3336103533210700  0.6708334269249528  0.6798277594413217   T   T   T
  0.6666666666666643  0.6666666666666643  0.6791275177515651   T   T   T
  0.3333333333333357  0.3333333333333357  0.6904123712439459   T   T   T
  0.3333333333333357  0.3333333333333357  0.8227990682452058   T   T   T
  0.3333333333333357  0.3333333333333357  0.7716335525571384   T   T   T

  0.00000000E+00  0.00000000E+00  0.00000000E+00
  0.00000000E+00  0.00000000E+00  0.00000000E+00
  0.00000000E+00  0.00000000E+00  0.00000000E+00
  0.00000000E+00  0.00000000E+00  0.00000000E+00
  0.00000000E+00  0.00000000E+00  0.00000000E+00
  0.00000000E+00  0.00000000E+00  0.00000000E+00
  0.00000000E+00  0.00000000E+00  0.00000000E+00
  0.00000000E+00  0.00000000E+00  0.00000000E+00
  0.00000000E+00  0.00000000E+00  0.00000000E+00
  0.00000000E+00  0.00000000E+00  0.00000000E+00
  0.00000000E+00  0.00000000E+00  0.00000000E+00
  0.00000000E+00  0.00000000E+00  0.00000000E+00
  0.00000000E+00  0.00000000E+00  0.00000000E+00
  0.00000000E+00  0.00000000E+00  0.00000000E+00
  0.00000000E+00  0.00000000E+00  0.00000000E+00
  0.00000000E+00  0.00000000E+00  0.00000000E+00
  0.00000000E+00  0.00000000E+00  0.00000000E+00
  0.00000000E+00  0.00000000E+00  0.00000000E+00
  0.00000000E+00  0.00000000E+00  0.00000000E+00
  0.00000000E+00  0.00000000E+00  0.00000000E+00
  0.00000000E+00  0.00000000E+00  0.00000000E+00
  0.00000000E+00  0.00000000E+00  0.00000000E+00
  0.00000000E+00  0.00000000E+00  0.00000000E+00
  0.00000000E+00  0.00000000E+00  0.00000000E+00
  0.00000000E+00  0.00000000E+00  0.00000000E+00
  0.00000000E+00  0.00000000E+00  0.00000000E+00
  0.00000000E+00  0.00000000E+00  0.00000000E+00
  0.00000000E+00  0.00000000E+00  0.00000000E+00
  0.00000000E+00  0.00000000E+00  0.00000000E+00
  0.00000000E+00  0.00000000E+00  0.00000000E+00
  0.00000000E+00  0.00000000E+00  0.00000000E+00
  0.00000000E+00  0.00000000E+00  0.00000000E+00
  0.00000000E+00  0.00000000E+00  0.00000000E+00
  0.00000000E+00  0.00000000E+00  0.00000000E+00
  0.00000000E+00  0.00000000E+00  0.00000000E+00
  0.00000000E+00  0.00000000E+00  0.00000000E+00
  0.00000000E+00  0.00000000E+00  0.00000000E+00
  0.00000000E+00  0.00000000E+00  0.00000000E+00
  0.00000000E+00  0.00000000E+00  0.00000000E+00
  0.00000000E+00  0.00000000E+00  0.00000000E+00
  0.00000000E+00  0.00000000E+00  0.00000000E+00
  0.00000000E+00  0.00000000E+00  0.00000000E+00
  0.00000000E+00  0.00000000E+00  0.00000000E+00
  0.00000000E+00  0.00000000E+00  0.00000000E+00
  0.00000000E+00  0.00000000E+00  0.00000000E+00
  0.00000000E+00  0.00000000E+00  0.00000000E+00
  0.00000000E+00  0.00000000E+00  0.00000000E+00
