# Supplementary material for: Bringing Molecules Together: Synergistic Coadsorption at Dopant Sites of Single Atom Alloys
Source: J Am Chem Soc. 2024 Oct 2;146(41):28119–30. doi: 10.1021/jacs.4c07621 (PMC11487606; doi:10.1021/jacs.4c07621)
Supplement: Supplementary file 2 — ja4c07621_si_002.zip [file ja4c07621_si_002.zip › structures/1_Cu/Cu111/03_NbCu/01_clean/2_KPOINTS-13-13-1_dipol/CONTCAR]

Cu Nb                                   
   1.00000000000000     
     7.8064588642994845    0.0000000000000000    0.0000000000000000
     3.9032294321497423    6.7605916900815703    0.0000000000000000
     0.0000000000000000    0.0000000000000000   23.4985959624712919
   Cu   Nb
    44     1
Selective dynamics
Direct
  0.8888888888888857  0.2222222222222214  0.3191680052705266   F   F   F
  0.2222222222222214  0.2222222222222214  0.3191680052705266   F   F   F
  0.5555555555555571  0.2222222222222214  0.3191680052705266   F   F   F
  0.8888888888888857  0.5555555555555571  0.3191680052705266   F   F   F
  0.2222222222222214  0.5555555555555571  0.3191680052705266   F   F   F
  0.5555555555555571  0.5555555555555571  0.3191680052705266   F   F   F
  0.8888888888888857  0.8888888888888857  0.3191680052705266   F   F   F
  0.2222222222222214  0.8888888888888857  0.3191680052705266   F   F   F
  0.5555555555555571  0.8888888888888857  0.3191680052705266   F   F   F
  0.0000000000000000  0.0000000000000000  0.4095840026352633   F   F   F
  0.3333333333333357  0.0000000000000000  0.4095840026352633   F   F   F
  0.6666666666666643  0.0000000000000000  0.4095840026352633   F   F   F
  0.0000000000000000  0.3333333333333357  0.4095840026352633   F   F   F
  0.3333333333333357  0.3333333333333357  0.4095840026352633   F   F   F
  0.6666666666666643  0.3333333333333357  0.4095840026352633   F   F   F
  0.0000000000000000  0.6666666666666643  0.4095840026352633   F   F   F
  0.3333333333333357  0.6666666666666643  0.4095840026352633   F   F   F
  0.6666666666666643  0.6666666666666643  0.4095840026352633   F   F   F
  0.1107276071684710  0.1107276071684710  0.4991248267721303   T   T   T
  0.4448002826829855  0.1103994346340361  0.4992579824893385   T   T   T
  0.7785447856630581  0.1107276071684710  0.4991248267721303   T   T   T
  0.1103994346340361  0.4448002826829855  0.4992579824893385   T   T   T
  0.4448002826829855  0.4448002826829855  0.4992579824893385   T   T   T
  0.7775212270317160  0.4449575459365676  0.5000011073051646   T   T   T
  0.1107276071684710  0.7785447856630581  0.4991248267721303   T   T   T
  0.4449575459365676  0.7775212270317160  0.5000011073051646   T   T   T
  0.7775212270317160  0.7775212270317160  0.5000011073051646   T   T   T
  0.8890493418650725  0.2219013162698549  0.5893621585498749   T   T   T
  0.2217862039152667  0.2217862039152667  0.5891960220377070   T   T   T
  0.5564275921694667  0.2217862039152667  0.5891960220377070   T   T   T
  0.8890053594327409  0.5554973202836330  0.5906403097210005   T   T   T
  0.2217862039152667  0.5564275921694667  0.5891960220377070   T   T   T
  0.5554973202836330  0.5554973202836330  0.5906403097210005   T   T   T
  0.8890493418650725  0.8890493418650725  0.5893621585498749   T   T   T
  0.2219013162698549  0.8890493418650725  0.5893621585498749   T   T   T
  0.5554973202836330  0.8890053594327409  0.5906403097210005   T   T   T
  0.0000000000000000  0.0000000000000000  0.6802354774225873   T   T   T
  0.3332553981792274  0.9963038920543277  0.6811414243132518   T   T   T
  0.6704407097664453  0.9963038920543277  0.6811414243132518   T   T   T
  0.9963038920543277  0.3332553981792274  0.6811414243132518   T   T   T
  0.6704407097664453  0.3332553981792274  0.6811414243132518   T   T   T
  0.9963038920543277  0.6704407097664453  0.6811414243132518   T   T   T
  0.3332553981792274  0.6704407097664453  0.6811414243132518   T   T   T
  0.6666666666666643  0.6666666666666643  0.6811640269698513   T   T   T
  0.3333333333333357  0.3333333333333357  0.6826648242327099   T   T   T
 
  0.00000000E+00  0.00000000E+00  0.00000000E+00
  0.00000000E+00  0.00000000E+00  0.00000000E+00
  0.00000000E+00  0.00000000E+00  0.00000000E+00
  0.00000000E+00  0.00000000E+00  0.00000000E+00
  0.00000000E+00  0.00000000E+00  0.00000000E+00
  0.00000000E+00  0.00000000E+00  0.00000000E+00
  0.00000000E+00  0.00000000E+00  0.00000000E+00
  0.00000000E+00  0.00000000E+00  0.00000000E+00
  0.00000000E+00  0.00000000E+00  0.00000000E+00
  0.00000000E+00  0.00000000E+00  0.00000000E+00
  0.00000000E+00  0.00000000E+00  0.00000000E+00
  0.00000000E+00  0.00000000E+00  0.00000000E+00
  0.00000000E+00  0.00000000E+00  0.00000000E+00
  0.00000000E+00  0.00000000E+00  0.00000000E+00
  0.00000000E+00  0.00000000E+00  0.00000000E+00
  0.00000000E+00  0.00000000E+00  0.00000000E+00
  0.00000000E+00  0.00000000E+00  0.00000000E+00
  0.00000000E+00  0.00000000E+00  0.00000000E+00
  0.00000000E+00  0.00000000E+00  0.00000000E+00
  0.00000000E+00  0.00000000E+00  0.00000000E+00
  0.00000000E+00  0.00000000E+00  0.00000000E+00
  0.00000000E+00  0.00000000E+00  0.00000000E+00
  0.00000000E+00  0.00000000E+00  0.00000000E+00
  0.00000000E+00  0.00000000E+00  0.00000000E+00
  0.00000000E+00  0.00000000E+00  0.00000000E+00
  0.00000000E+00  0.00000000E+00  0.00000000E+00
  0.00000000E+00  0.00000000E+00  0.00000000E+00
  0.00000000E+00  0.00000000E+00  0.00000000E+00
  0.00000000E+00  0.00000000E+00  0.00000000E+00
  0.00000000E+00  0.00000000E+00  0.00000000E+00
  0.00000000E+00  0.00000000E+00  0.00000000E+00
  0.00000000E+00  0.00000000E+00  0.00000000E+00
  0.00000000E+00  0.00000000E+00  0.00000000E+00
  0.00000000E+00  0.00000000E+00  0.00000000E+00
  0.00000000E+00  0.00000000E+00  0.00000000E+00
  0.00000000E+00  0.00000000E+00  0.00000000E+00
  0.00000000E+00  0.00000000E+00  0.00000000E+00
  0.00000000E+00  0.00000000E+00  0.00000000E+00
  0.00000000E+00  0.00000000E+00  0.00000000E+00
  0.00000000E+00  0.00000000E+00  0.00000000E+00
  0.00000000E+00  0.00000000E+00  0.00000000E+00
  0.00000000E+00  0.00000000E+00  0.00000000E+00
  0.00000000E+00  0.00000000E+00  0.00000000E+00
  0.00000000E+00  0.00000000E+00  0.00000000E+00
  0.00000000E+00  0.00000000E+00  0.00000000E+00
