# Supplementary material for: Bringing Molecules Together: Synergistic Coadsorption at Dopant Sites of Single Atom Alloys
Source: J Am Chem Soc. 2024 Oct 2;146(41):28119–30. doi: 10.1021/jacs.4c07621 (PMC11487606; doi:10.1021/jacs.4c07621)
Supplement: Supplementary file 2 — ja4c07621_si_002.zip [file ja4c07621_si_002.zip › structures/1_Cu/Cu111/03_NbCu/02_CO/2_KPOINTS-13-13-1_dipol/CONTCAR]

Cu Nb  O  C                             
   1.0000000000000000     
     7.8064588642994845    0.0000000000000000    0.0000000000000000
     3.9032294321497423    6.7605916900815703    0.0000000000000000
     0.0000000000000000    0.0000000000000000   23.4985959624712919
   Cu   Nb   O    C 
    44     1     1     1
Selective dynamics
Direct
  0.8888888888888857  0.2222222222222214  0.3191680052705266   F   F   F
  0.2222222222222214  0.2222222222222214  0.3191680052705266   F   F   F
  0.5555555555555571  0.2222222222222214  0.3191680052705266   F   F   F
  0.8888888888888857  0.5555555555555571  0.3191680052705266   F   F   F
  0.2222222222222214  0.5555555555555571  0.3191680052705266   F   F   F
  0.5555555555555571  0.5555555555555571  0.3191680052705266   F   F   F
  0.8888888888888857  0.8888888888888857  0.3191680052705266   F   F   F
  0.2222222222222214  0.8888888888888857  0.3191680052705266   F   F   F
  0.5555555555555571  0.8888888888888857  0.3191680052705266   F   F   F
  0.0000000000000000  0.0000000000000000  0.4095840026352633   F   F   F
  0.3333333333333357  0.0000000000000000  0.4095840026352633   F   F   F
  0.6666666666666643  0.0000000000000000  0.4095840026352633   F   F   F
  0.0000000000000000  0.3333333333333357  0.4095840026352633   F   F   F
  0.3333333333333357  0.3333333333333357  0.4095840026352633   F   F   F
  0.6666666666666643  0.3333333333333357  0.4095840026352633   F   F   F
  0.0000000000000000  0.6666666666666643  0.4095840026352633   F   F   F
  0.3333333333333357  0.6666666666666643  0.4095840026352633   F   F   F
  0.6666666666666643  0.6666666666666643  0.4095840026352633   F   F   F
  0.1102618293007442  0.1102618293007442  0.4989639183360206   T   T   T
  0.4447784848338990  0.1104430303322090  0.4991637611649005   T   T   T
  0.7794763413985047  0.1102618293007442  0.4989639183360206   T   T   T
  0.1104430303322090  0.4447784848338990  0.4991637611649005   T   T   T
  0.4447784848338990  0.4447784848338990  0.4991637611649005   T   T   T
  0.7773988341715299  0.4452023316569406  0.5001631863129310   T   T   T
  0.1102618293007442  0.7794763413985047  0.4989639183360206   T   T   T
  0.4452023316569406  0.7773988341715299  0.5001631863129310   T   T   T
  0.7773988341715299  0.7773988341715299  0.5001631863129310   T   T   T
  0.8891131142827374  0.2217737714345392  0.5897375502367108   T   T   T
  0.2205273017782037  0.2205273017782037  0.5882025586969956   T   T   T
  0.5589453964436070  0.2205273017782037  0.5882025586969956   T   T   T
  0.8899382888131597  0.5550308555934272  0.5908161557257960   T   T   T
  0.2205273017782037  0.5589453964436070  0.5882025586969956   T   T   T
  0.5550308555934272  0.5550308555934272  0.5908161557257960   T   T   T
  0.8891131142827374  0.8891131142827374  0.5897375502367108   T   T   T
  0.2217737714345392  0.8891131142827374  0.5897375502367108   T   T   T
  0.5550308555934272  0.8899382888131597  0.5908161557257960   T   T   T
  0.0000000000000000 -0.0000000000000000  0.6801918922000658   T   T   T
  0.3331486172004227  0.9965568960338509  0.6811981245273667   T   T   T
  0.6702944867657334  0.9965568960338509  0.6811981245273667   T   T   T
  0.9965568960338509  0.3331486172004227  0.6811981245273667   T   T   T
  0.6702944867657334  0.3331486172004227  0.6811981245273667   T   T   T
  0.9965568960338509  0.6702944867657334  0.6811981245273667   T   T   T
  0.3331486172004227  0.6702944867657334  0.6811981245273667   T   T   T
  0.6666666666666643  0.6666666666666643  0.6805615439933160   T   T   T
  0.3333333333333357  0.3333333333333357  0.6838274209414854   T   T   T
  0.3333333333333357  0.3333333333333357  0.8240076133576707   T   T   T
  0.3333333333333357  0.3333333333333357  0.7742786728735489   T   T   T

  0.00000000E+00  0.00000000E+00  0.00000000E+00
  0.00000000E+00  0.00000000E+00  0.00000000E+00
  0.00000000E+00  0.00000000E+00  0.00000000E+00
  0.00000000E+00  0.00000000E+00  0.00000000E+00
  0.00000000E+00  0.00000000E+00  0.00000000E+00
  0.00000000E+00  0.00000000E+00  0.00000000E+00
  0.00000000E+00  0.00000000E+00  0.00000000E+00
  0.00000000E+00  0.00000000E+00  0.00000000E+00
  0.00000000E+00  0.00000000E+00  0.00000000E+00
  0.00000000E+00  0.00000000E+00  0.00000000E+00
  0.00000000E+00  0.00000000E+00  0.00000000E+00
  0.00000000E+00  0.00000000E+00  0.00000000E+00
  0.00000000E+00  0.00000000E+00  0.00000000E+00
  0.00000000E+00  0.00000000E+00  0.00000000E+00
  0.00000000E+00  0.00000000E+00  0.00000000E+00
  0.00000000E+00  0.00000000E+00  0.00000000E+00
  0.00000000E+00  0.00000000E+00  0.00000000E+00
  0.00000000E+00  0.00000000E+00  0.00000000E+00
  0.00000000E+00  0.00000000E+00  0.00000000E+00
  0.00000000E+00  0.00000000E+00  0.00000000E+00
  0.00000000E+00  0.00000000E+00  0.00000000E+00
  0.00000000E+00  0.00000000E+00  0.00000000E+00
  0.00000000E+00  0.00000000E+00  0.00000000E+00
  0.00000000E+00  0.00000000E+00  0.00000000E+00
  0.00000000E+00  0.00000000E+00  0.00000000E+00
  0.00000000E+00  0.00000000E+00  0.00000000E+00
  0.00000000E+00  0.00000000E+00  0.00000000E+00
  0.00000000E+00  0.00000000E+00  0.00000000E+00
  0.00000000E+00  0.00000000E+00  0.00000000E+00
  0.00000000E+00  0.00000000E+00  0.00000000E+00
  0.00000000E+00  0.00000000E+00  0.00000000E+00
  0.00000000E+00  0.00000000E+00  0.00000000E+00
  0.00000000E+00  0.00000000E+00  0.00000000E+00
  0.00000000E+00  0.00000000E+00  0.00000000E+00
  0.00000000E+00  0.00000000E+00  0.00000000E+00
  0.00000000E+00  0.00000000E+00  0.00000000E+00
  0.00000000E+00  0.00000000E+00  0.00000000E+00
  0.00000000E+00  0.00000000E+00  0.00000000E+00
  0.00000000E+00  0.00000000E+00  0.00000000E+00
  0.00000000E+00  0.00000000E+00  0.00000000E+00
  0.00000000E+00  0.00000000E+00  0.00000000E+00
  0.00000000E+00  0.00000000E+00  0.00000000E+00
  0.00000000E+00  0.00000000E+00  0.00000000E+00
  0.00000000E+00  0.00000000E+00  0.00000000E+00
  0.00000000E+00  0.00000000E+00  0.00000000E+00
  0.00000000E+00  0.00000000E+00  0.00000000E+00
  0.00000000E+00  0.00000000E+00  0.00000000E+00
