# Supplementary material for: Bringing Molecules Together: Synergistic Coadsorption at Dopant Sites of Single Atom Alloys
Source: J Am Chem Soc. 2024 Oct 2;146(41):28119–30. doi: 10.1021/jacs.4c07621 (PMC11487606; doi:10.1021/jacs.4c07621)
Supplement: Supplementary file 2 — ja4c07621_si_002.zip [file ja4c07621_si_002.zip › structures/1_Cu/Cu111/03_NbCu/04_H/2_KPOINTS-13-13-1_dipol/CONTCAR]

Cu Nb  H                                
   1.00000000000000     
     7.8064588642994845    0.0000000000000000    0.0000000000000000
     3.9032294321497423    6.7605916900815703    0.0000000000000000
     0.0000000000000000    0.0000000000000000   23.4985959624712919
   Cu   Nb   H 
    44     1     1
Selective dynamics
Direct
  0.8888888888888857  0.2222222222222214  0.3191680052705266   F   F   F
  0.2222222222222214  0.2222222222222214  0.3191680052705266   F   F   F
  0.5555555555555571  0.2222222222222214  0.3191680052705266   F   F   F
  0.8888888888888857  0.5555555555555571  0.3191680052705266   F   F   F
  0.2222222222222214  0.5555555555555571  0.3191680052705266   F   F   F
  0.5555555555555571  0.5555555555555571  0.3191680052705266   F   F   F
  0.8888888888888857  0.8888888888888857  0.3191680052705266   F   F   F
  0.2222222222222214  0.8888888888888857  0.3191680052705266   F   F   F
  0.5555555555555571  0.8888888888888857  0.3191680052705266   F   F   F
  0.0000000000000000  0.0000000000000000  0.4095840026352633   F   F   F
  0.3333333333333357  0.0000000000000000  0.4095840026352633   F   F   F
  0.6666666666666643  0.0000000000000000  0.4095840026352633   F   F   F
  0.0000000000000000  0.3333333333333357  0.4095840026352633   F   F   F
  0.3333333333333357  0.3333333333333357  0.4095840026352633   F   F   F
  0.6666666666666643  0.3333333333333357  0.4095840026352633   F   F   F
  0.0000000000000000  0.6666666666666643  0.4095840026352633   F   F   F
  0.3333333333333357  0.6666666666666643  0.4095840026352633   F   F   F
  0.6666666666666643  0.6666666666666643  0.4095840026352633   F   F   F
  0.1111348967402992  0.1111348940417666  0.4990910758520586   T   T   T
  0.4442206530935063  0.1115597928328228  0.4996588892583487   T   T   T
  0.7777319400069952  0.1111335701764818  0.4990908938124772   T   T   T
  0.1115597963035311  0.4442206488625973  0.4996588888484543   T   T   T
  0.4442202280707088  0.4442202255725556  0.4996589793581623   T   T   T
  0.7777502889530795  0.4445008972348073  0.4995126514807236   T   T   T
  0.1111335722981372  0.7777319377554069  0.4990908933124207   T   T   T
  0.4445008968327578  0.7777502861428575  0.4995126502602767   T   T   T
  0.7777501800960934  0.7777501768473671  0.4995130366642777   T   T   T
  0.8892752950722306  0.2214500823837561  0.5887007843109945   T   T   T
  0.2226750195840309  0.2226750053571971  0.5902731313009492   T   T   T
  0.5546544662900357  0.2226741353322826  0.5902730891177348   T   T   T
  0.8886701254783681  0.5556661677046985  0.5895291504158267   T   T   T
  0.2226741405497179  0.5546544647418045  0.5902730919132314   T   T   T
  0.5556659664922763  0.5556659591742336  0.5895291042124589   T   T   T
  0.8892754515143121  0.8892754430352047  0.5887011349169983   T   T   T
  0.2214500846743140  0.8892752881138241  0.5887007817005644   T   T   T
  0.5556661710868572  0.8886701207979901  0.5895291465142836   T   T   T
  0.0000008829393146  0.0000008864142364  0.6794041136998118   T   T   T
  0.3341444890884651  0.9968613071971318  0.6791146756541219   T   T   T
  0.6689944347127121  0.9968619937006299  0.6791148373066954   T   T   T
  0.9968612948411684  0.3341444903201558  0.6791146759451888   T   T   T
  0.6689959767472096  0.3341461106679414  0.6791150327655614   T   T   T
  0.9968619901224330  0.6689944439797321  0.6791148395458877   T   T   T
  0.3341461109626092  0.6689959706133979  0.6791150349096311   T   T   T
  0.6666679907780105  0.6666679847210409  0.6805322899885372   T   T   T
  0.3333343775845358  0.3333343578602312  0.6950586339724668   T   T   T
  0.3333336360188968  0.3333336955673515  0.7715119026742138   T   T   T
 
  0.00000000E+00  0.00000000E+00  0.00000000E+00
  0.00000000E+00  0.00000000E+00  0.00000000E+00
  0.00000000E+00  0.00000000E+00  0.00000000E+00
  0.00000000E+00  0.00000000E+00  0.00000000E+00
  0.00000000E+00  0.00000000E+00  0.00000000E+00
  0.00000000E+00  0.00000000E+00  0.00000000E+00
  0.00000000E+00  0.00000000E+00  0.00000000E+00
  0.00000000E+00  0.00000000E+00  0.00000000E+00
  0.00000000E+00  0.00000000E+00  0.00000000E+00
  0.00000000E+00  0.00000000E+00  0.00000000E+00
  0.00000000E+00  0.00000000E+00  0.00000000E+00
  0.00000000E+00  0.00000000E+00  0.00000000E+00
  0.00000000E+00  0.00000000E+00  0.00000000E+00
  0.00000000E+00  0.00000000E+00  0.00000000E+00
  0.00000000E+00  0.00000000E+00  0.00000000E+00
  0.00000000E+00  0.00000000E+00  0.00000000E+00
  0.00000000E+00  0.00000000E+00  0.00000000E+00
  0.00000000E+00  0.00000000E+00  0.00000000E+00
  0.00000000E+00  0.00000000E+00  0.00000000E+00
  0.00000000E+00  0.00000000E+00  0.00000000E+00
  0.00000000E+00  0.00000000E+00  0.00000000E+00
  0.00000000E+00  0.00000000E+00  0.00000000E+00
  0.00000000E+00  0.00000000E+00  0.00000000E+00
  0.00000000E+00  0.00000000E+00  0.00000000E+00
  0.00000000E+00  0.00000000E+00  0.00000000E+00
  0.00000000E+00  0.00000000E+00  0.00000000E+00
  0.00000000E+00  0.00000000E+00  0.00000000E+00
  0.00000000E+00  0.00000000E+00  0.00000000E+00
  0.00000000E+00  0.00000000E+00  0.00000000E+00
  0.00000000E+00  0.00000000E+00  0.00000000E+00
  0.00000000E+00  0.00000000E+00  0.00000000E+00
  0.00000000E+00  0.00000000E+00  0.00000000E+00
  0.00000000E+00  0.00000000E+00  0.00000000E+00
  0.00000000E+00  0.00000000E+00  0.00000000E+00
  0.00000000E+00  0.00000000E+00  0.00000000E+00
  0.00000000E+00  0.00000000E+00  0.00000000E+00
  0.00000000E+00  0.00000000E+00  0.00000000E+00
  0.00000000E+00  0.00000000E+00  0.00000000E+00
  0.00000000E+00  0.00000000E+00  0.00000000E+00
  0.00000000E+00  0.00000000E+00  0.00000000E+00
  0.00000000E+00  0.00000000E+00  0.00000000E+00
  0.00000000E+00  0.00000000E+00  0.00000000E+00
  0.00000000E+00  0.00000000E+00  0.00000000E+00
  0.00000000E+00  0.00000000E+00  0.00000000E+00
  0.00000000E+00  0.00000000E+00  0.00000000E+00
  0.00000000E+00  0.00000000E+00  0.00000000E+00
