# Supplementary material for: Bringing Molecules Together: Synergistic Coadsorption at Dopant Sites of Single Atom Alloys
Source: J Am Chem Soc. 2024 Oct 2;146(41):28119–30. doi: 10.1021/jacs.4c07621 (PMC11487606; doi:10.1021/jacs.4c07621)
Supplement: Supplementary file 2 — ja4c07621_si_002.zip [file ja4c07621_si_002.zip › structures/1_Cu/Cu111/03_NbCu/05_H-H/new/1_KPOINTS-331_dipol/CONTCAR]

Cu Nb  H                                
   1.0000000000000000     
     7.8064588642994845    0.0000000000000000    0.0000000000000000
     3.9032294321497423    6.7605916900815703    0.0000000000000000
     0.0000000000000000    0.0000000000000000   23.4985959624712919
   Cu   Nb   H 
    44     1     2
Selective dynamics
Direct
  0.8888888888888857  0.2222222222222214  0.3191680052705266   F   F   F
  0.2222222222222214  0.2222222222222214  0.3191680052705266   F   F   F
  0.5555555555555571  0.2222222222222214  0.3191680052705266   F   F   F
  0.8888888888888857  0.5555555555555571  0.3191680052705266   F   F   F
  0.2222222222222214  0.5555555555555571  0.3191680052705266   F   F   F
  0.5555555555555571  0.5555555555555571  0.3191680052705266   F   F   F
  0.8888888888888857  0.8888888888888857  0.3191680052705266   F   F   F
  0.2222222222222214  0.8888888888888857  0.3191680052705266   F   F   F
  0.5555555555555571  0.8888888888888857  0.3191680052705266   F   F   F
  0.0000000000000000  0.0000000000000000  0.4095840026352633   F   F   F
  0.3333333333333357  0.0000000000000000  0.4095840026352633   F   F   F
  0.6666666666666643  0.0000000000000000  0.4095840026352633   F   F   F
  0.0000000000000000  0.3333333333333357  0.4095840026352633   F   F   F
  0.3333333333333357  0.3333333333333357  0.4095840026352633   F   F   F
  0.6666666666666643  0.3333333333333357  0.4095840026352633   F   F   F
  0.0000000000000000  0.6666666666666643  0.4095840026352633   F   F   F
  0.3333333333333357  0.6666666666666643  0.4095840026352633   F   F   F
  0.6666666666666643  0.6666666666666643  0.4095840026352633   F   F   F
  0.1102860809103007  0.1102903465912230  0.5004745005387620   T   T   T
  0.4454850466630841  0.1102699549317770  0.4992323222080773   T   T   T
  0.7788811806940616  0.1117269675784186  0.4999565120611357   T   T   T
  0.1100690651547362  0.4456846902533839  0.4992287662814343   T   T   T
  0.4447598665025018  0.4448624452708451  0.4994320085884545   T   T   T
  0.7784365853561040  0.4439973574825187  0.5006416411122030   T   T   T
  0.1116361438897350  0.7790012695958013  0.5000116682630292   T   T   T
  0.4439475467013823  0.7784621648731167  0.5006983739009014   T   T   T
  0.7770239463292710  0.7773433527904272  0.5010095944531011   T   T   T
  0.8885019699598479  0.2234715890676065  0.5925256382685929   T   T   T
  0.2221778547982541  0.2219854778176053  0.5888473747768451   T   T   T
  0.5566175300248354  0.2223708803481874  0.5894924517889467   T   T   T
  0.8926249519064278  0.5521221954057626  0.5918338421815522   T   T   T
  0.2228596546139822  0.5562439927764612  0.5895163876550219   T   T   T
  0.5557186358601647  0.5552438893312365  0.5909316138924012   T   T   T
  0.8880827472505182  0.8875042342806228  0.5898845367144855   T   T   T
  0.2238676433817343  0.8882978008975203  0.5926448104362079   T   T   T
  0.5524567687389392  0.8922645733383796  0.5918529973826869   T   T   T
 -0.0042330012181148 -0.0046928299258289  0.6814603432373795   T   T   T
  0.3327110444513373 -0.0090710996633830  0.6852456278617020   T   T   T
  0.6698002499005660  0.9954036781661282  0.6816636033390931   T   T   T
 -0.0077543812043914  0.3314613368347743  0.6850608380451203   T   T   T
  0.6725012647768437  0.3291103168643503  0.6836063434131614   T   T   T
  0.9958786299079118  0.6692616674609045  0.6817570526276635   T   T   T
  0.3295082781242976  0.6716108199404591  0.6835841487607902   T   T   T
  0.6686639805749228  0.6677034008997444  0.6801315299125392   T   T   T
  0.3307570876671050  0.3298069671802734  0.6842182891223244   T   T   T
  0.4579294740429203  0.4565534381920524  0.7254445065060522   T   T   T
  0.2065859165227443  0.2055767640265392  0.7277493469408148   T   T   T

  0.00000000E+00  0.00000000E+00  0.00000000E+00
  0.00000000E+00  0.00000000E+00  0.00000000E+00
  0.00000000E+00  0.00000000E+00  0.00000000E+00
  0.00000000E+00  0.00000000E+00  0.00000000E+00
  0.00000000E+00  0.00000000E+00  0.00000000E+00
  0.00000000E+00  0.00000000E+00  0.00000000E+00
  0.00000000E+00  0.00000000E+00  0.00000000E+00
  0.00000000E+00  0.00000000E+00  0.00000000E+00
  0.00000000E+00  0.00000000E+00  0.00000000E+00
  0.00000000E+00  0.00000000E+00  0.00000000E+00
  0.00000000E+00  0.00000000E+00  0.00000000E+00
  0.00000000E+00  0.00000000E+00  0.00000000E+00
  0.00000000E+00  0.00000000E+00  0.00000000E+00
  0.00000000E+00  0.00000000E+00  0.00000000E+00
  0.00000000E+00  0.00000000E+00  0.00000000E+00
  0.00000000E+00  0.00000000E+00  0.00000000E+00
  0.00000000E+00  0.00000000E+00  0.00000000E+00
  0.00000000E+00  0.00000000E+00  0.00000000E+00
  0.00000000E+00  0.00000000E+00  0.00000000E+00
  0.00000000E+00  0.00000000E+00  0.00000000E+00
  0.00000000E+00  0.00000000E+00  0.00000000E+00
  0.00000000E+00  0.00000000E+00  0.00000000E+00
  0.00000000E+00  0.00000000E+00  0.00000000E+00
  0.00000000E+00  0.00000000E+00  0.00000000E+00
  0.00000000E+00  0.00000000E+00  0.00000000E+00
  0.00000000E+00  0.00000000E+00  0.00000000E+00
  0.00000000E+00  0.00000000E+00  0.00000000E+00
  0.00000000E+00  0.00000000E+00  0.00000000E+00
  0.00000000E+00  0.00000000E+00  0.00000000E+00
  0.00000000E+00  0.00000000E+00  0.00000000E+00
  0.00000000E+00  0.00000000E+00  0.00000000E+00
  0.00000000E+00  0.00000000E+00  0.00000000E+00
  0.00000000E+00  0.00000000E+00  0.00000000E+00
  0.00000000E+00  0.00000000E+00  0.00000000E+00
  0.00000000E+00  0.00000000E+00  0.00000000E+00
  0.00000000E+00  0.00000000E+00  0.00000000E+00
  0.00000000E+00  0.00000000E+00  0.00000000E+00
  0.00000000E+00  0.00000000E+00  0.00000000E+00
  0.00000000E+00  0.00000000E+00  0.00000000E+00
  0.00000000E+00  0.00000000E+00  0.00000000E+00
  0.00000000E+00  0.00000000E+00  0.00000000E+00
  0.00000000E+00  0.00000000E+00  0.00000000E+00
  0.00000000E+00  0.00000000E+00  0.00000000E+00
  0.00000000E+00  0.00000000E+00  0.00000000E+00
  0.00000000E+00  0.00000000E+00  0.00000000E+00
  0.00000000E+00  0.00000000E+00  0.00000000E+00
  0.00000000E+00  0.00000000E+00  0.00000000E+00
