# Supplementary material for: Bringing Molecules Together: Synergistic Coadsorption at Dopant Sites of Single Atom Alloys
Source: J Am Chem Soc. 2024 Oct 2;146(41):28119–30. doi: 10.1021/jacs.4c07621 (PMC11487606; doi:10.1021/jacs.4c07621)
Supplement: Supplementary file 2 — ja4c07621_si_002.zip [file ja4c07621_si_002.zip › structures/1_Cu/Cu111/03_NbCu/05_H-H/new/2_KPOINTS-13-13-1_dipol/CONTCAR]

Cu Nb  H                                
   1.0000000000000000     
     7.8064588642994845    0.0000000000000000    0.0000000000000000
     3.9032294321497423    6.7605916900815703    0.0000000000000000
     0.0000000000000000    0.0000000000000000   23.4985959624712919
   Cu   Nb   H 
    44     1     2
Selective dynamics
Direct
  0.8888888888888857  0.2222222222222214  0.3191680052705266   F   F   F
  0.2222222222222214  0.2222222222222214  0.3191680052705266   F   F   F
  0.5555555555555571  0.2222222222222214  0.3191680052705266   F   F   F
  0.8888888888888857  0.5555555555555571  0.3191680052705266   F   F   F
  0.2222222222222214  0.5555555555555571  0.3191680052705266   F   F   F
  0.5555555555555571  0.5555555555555571  0.3191680052705266   F   F   F
  0.8888888888888857  0.8888888888888857  0.3191680052705266   F   F   F
  0.2222222222222214  0.8888888888888857  0.3191680052705266   F   F   F
  0.5555555555555571  0.8888888888888857  0.3191680052705266   F   F   F
  0.0000000000000000  0.0000000000000000  0.4095840026352633   F   F   F
  0.3333333333333357  0.0000000000000000  0.4095840026352633   F   F   F
  0.6666666666666643  0.0000000000000000  0.4095840026352633   F   F   F
  0.0000000000000000  0.3333333333333357  0.4095840026352633   F   F   F
  0.3333333333333357  0.3333333333333357  0.4095840026352633   F   F   F
  0.6666666666666643  0.3333333333333357  0.4095840026352633   F   F   F
  0.0000000000000000  0.6666666666666643  0.4095840026352633   F   F   F
  0.3333333333333357  0.6666666666666643  0.4095840026352633   F   F   F
  0.6666666666666643  0.6666666666666643  0.4095840026352633   F   F   F
  0.1103898704345065  0.1101610636367032  0.4999801779499613   T   T   T
  0.4450028926722669  0.1103260719316305  0.4990914825010068   T   T   T
  0.7782204359217192  0.1114904449840882  0.4993757546305512   T   T   T
  0.1105136081560072  0.4448269288631242  0.4990897359177168   T   T   T
  0.4444287060196770  0.4442176934932926  0.4991471048116312   T   T   T
  0.7781428881057432  0.4435061167678776  0.4998965185916478   T   T   T
  0.1116951778751178  0.7780160161919984  0.4993724103612961   T   T   T
  0.4437433728030095  0.7778983428045200  0.4998978727061986   T   T   T
  0.7765521224950781  0.7763621736420294  0.5000274633028341   T   T   T
  0.8884528287683170  0.2224334250156664  0.5909275368995326   T   T   T
  0.2226514334331808  0.2223021161068422  0.5891892519041618   T   T   T
  0.5547704000385254  0.2234550857592685  0.5896694613873203   T   T   T
  0.8910360063004468  0.5522866990275015  0.5902498318888548   T   T   T
  0.2238203031423946  0.5543895287034782  0.5896756244631715   T   T   T
  0.5560727839845958  0.5556524043474287  0.5896473435683129   T   T   T
  0.8878812851921766  0.8875113299502817  0.5879760766859808   T   T   T
  0.2228339845869007  0.8880483932241798  0.5909230099527278   T   T   T
  0.5526494363085426  0.8906560068991396  0.5902496587298864   T   T   T
  0.9959546561128543  0.9954799509371706  0.6789136984717954   T   T   T
  0.3328543678868556  0.9917792414412114  0.6823145765043247   T   T   T
  0.6697540086862228  0.9954000969754467  0.6791949926252595   T   T   T
  0.9922844401222656  0.3323374472538044  0.6823102389597409   T   T   T
  0.6721483860618016  0.3310338079487372  0.6811871168983732   T   T   T
  0.9959303900230522  0.6692265295389752  0.6792034100778839   T   T   T
  0.3315222961667447  0.6716569765535940  0.6811701509105467   T   T   T
  0.6690437400391754  0.6685319381032725  0.6788287684771573   T   T   T
  0.3312152078212789  0.3307808307133337  0.6860585228738456   T   T   T
  0.4604125698026452  0.4597710512158888  0.7250229522663622   T   T   T
  0.2049895804959013  0.2044446078292850  0.7268890314627261   T   T   T

  0.00000000E+00  0.00000000E+00  0.00000000E+00
  0.00000000E+00  0.00000000E+00  0.00000000E+00
  0.00000000E+00  0.00000000E+00  0.00000000E+00
  0.00000000E+00  0.00000000E+00  0.00000000E+00
  0.00000000E+00  0.00000000E+00  0.00000000E+00
  0.00000000E+00  0.00000000E+00  0.00000000E+00
  0.00000000E+00  0.00000000E+00  0.00000000E+00
  0.00000000E+00  0.00000000E+00  0.00000000E+00
  0.00000000E+00  0.00000000E+00  0.00000000E+00
  0.00000000E+00  0.00000000E+00  0.00000000E+00
  0.00000000E+00  0.00000000E+00  0.00000000E+00
  0.00000000E+00  0.00000000E+00  0.00000000E+00
  0.00000000E+00  0.00000000E+00  0.00000000E+00
  0.00000000E+00  0.00000000E+00  0.00000000E+00
  0.00000000E+00  0.00000000E+00  0.00000000E+00
  0.00000000E+00  0.00000000E+00  0.00000000E+00
  0.00000000E+00  0.00000000E+00  0.00000000E+00
  0.00000000E+00  0.00000000E+00  0.00000000E+00
  0.00000000E+00  0.00000000E+00  0.00000000E+00
  0.00000000E+00  0.00000000E+00  0.00000000E+00
  0.00000000E+00  0.00000000E+00  0.00000000E+00
  0.00000000E+00  0.00000000E+00  0.00000000E+00
  0.00000000E+00  0.00000000E+00  0.00000000E+00
  0.00000000E+00  0.00000000E+00  0.00000000E+00
  0.00000000E+00  0.00000000E+00  0.00000000E+00
  0.00000000E+00  0.00000000E+00  0.00000000E+00
  0.00000000E+00  0.00000000E+00  0.00000000E+00
  0.00000000E+00  0.00000000E+00  0.00000000E+00
  0.00000000E+00  0.00000000E+00  0.00000000E+00
  0.00000000E+00  0.00000000E+00  0.00000000E+00
  0.00000000E+00  0.00000000E+00  0.00000000E+00
  0.00000000E+00  0.00000000E+00  0.00000000E+00
  0.00000000E+00  0.00000000E+00  0.00000000E+00
  0.00000000E+00  0.00000000E+00  0.00000000E+00
  0.00000000E+00  0.00000000E+00  0.00000000E+00
  0.00000000E+00  0.00000000E+00  0.00000000E+00
  0.00000000E+00  0.00000000E+00  0.00000000E+00
  0.00000000E+00  0.00000000E+00  0.00000000E+00
  0.00000000E+00  0.00000000E+00  0.00000000E+00
  0.00000000E+00  0.00000000E+00  0.00000000E+00
  0.00000000E+00  0.00000000E+00  0.00000000E+00
  0.00000000E+00  0.00000000E+00  0.00000000E+00
  0.00000000E+00  0.00000000E+00  0.00000000E+00
  0.00000000E+00  0.00000000E+00  0.00000000E+00
  0.00000000E+00  0.00000000E+00  0.00000000E+00
  0.00000000E+00  0.00000000E+00  0.00000000E+00
  0.00000000E+00  0.00000000E+00  0.00000000E+00
