# Supplementary material for: Bringing Molecules Together: Synergistic Coadsorption at Dopant Sites of Single Atom Alloys
Source: J Am Chem Soc. 2024 Oct 2;146(41):28119–30. doi: 10.1021/jacs.4c07621 (PMC11487606; doi:10.1021/jacs.4c07621)
Supplement: Supplementary file 2 — ja4c07621_si_002.zip [file ja4c07621_si_002.zip › structures/1_Cu/Cu111/03_NbCu/06_H-H-H/2_KPOINTS-13-13-1_dipol/CONTCAR]

Cu Nb  H                                
   1.00000000000000     
     7.8064588642994845    0.0000000000000000    0.0000000000000000
     3.9032294321497423    6.7605916900815703    0.0000000000000000
     0.0000000000000000    0.0000000000000000   23.4985959624712919
   Cu   Nb   H 
    44     1     3
Selective dynamics
Direct
  0.8888888888888857  0.2222222222222214  0.3191680052705266   F   F   F
  0.2222222222222214  0.2222222222222214  0.3191680052705266   F   F   F
  0.5555555555555571  0.2222222222222214  0.3191680052705266   F   F   F
  0.8888888888888857  0.5555555555555571  0.3191680052705266   F   F   F
  0.2222222222222214  0.5555555555555571  0.3191680052705266   F   F   F
  0.5555555555555571  0.5555555555555571  0.3191680052705266   F   F   F
  0.8888888888888857  0.8888888888888857  0.3191680052705266   F   F   F
  0.2222222222222214  0.8888888888888857  0.3191680052705266   F   F   F
  0.5555555555555571  0.8888888888888857  0.3191680052705266   F   F   F
  0.0000000000000000  0.0000000000000000  0.4095840026352633   F   F   F
  0.3333333333333357  0.0000000000000000  0.4095840026352633   F   F   F
  0.6666666666666643  0.0000000000000000  0.4095840026352633   F   F   F
  0.0000000000000000  0.3333333333333357  0.4095840026352633   F   F   F
  0.3333333333333357  0.3333333333333357  0.4095840026352633   F   F   F
  0.6666666666666643  0.3333333333333357  0.4095840026352633   F   F   F
  0.0000000000000000  0.6666666666666643  0.4095840026352633   F   F   F
  0.3333333333333357  0.6666666666666643  0.4095840026352633   F   F   F
  0.6666666666666643  0.6666666666666643  0.4095840026352633   F   F   F
  0.1099465275575530  0.1100085152979625  0.4992120496910589   T   T   T
  0.4452114988017694  0.1100320444396174  0.4987250627405910   T   T   T
  0.7805262486544765  0.1099983985764866  0.4992038862361648   T   T   T
  0.1099742550414765  0.4452709127941408  0.4987246204740485   T   T   T
  0.4452026960661051  0.4452639114354690  0.4987190074253377   T   T   T
  0.7771767668366565  0.4460989941233435  0.5010661689656850   T   T   T
  0.1099362499234447  0.7805896884362166  0.4992034460213828   T   T   T
  0.4460395463749067  0.7772357838369141  0.5010664861316034   T   T   T
  0.7771784085343155  0.7772369265416885  0.5010684900221712   T   T   T
  0.8885725154248351  0.2237507371251548  0.5907680861154224   T   T   T
  0.2213160493169827  0.2214339414397792  0.5871811385457989   T   T   T
  0.5581493126021392  0.2214341469315683  0.5871688396914113   T   T   T
  0.8923117566714740  0.5543393105483402  0.5920020249988874   T   T   T
  0.2213137964260334  0.5582706786222078  0.5871679792313803   T   T   T
  0.5542338045408645  0.5543488746117310  0.5920113007306624   T   T   T
  0.8885635290027919  0.8886836419208901  0.5907592209772642   T   T   T
  0.2236352859028650  0.8886912032802096  0.5907673517654901   T   T   T
  0.5542217806047430  0.8924320570593953  0.5920009829345542   T   T   T
  0.0003228086851452  0.0004752009944861  0.6786237847361218   T   T   T
  0.3322714253227144  0.9961391819922826  0.6824468933656945   T   T   T
  0.6727691653260370  0.9961044927088624  0.6824414478485046   T   T   T
  0.9959790821395975  0.3324310114106990  0.6824487879234269   T   T   T
  0.6728179406990578  0.3324479130324394  0.6824640176936726   T   T   T
  0.9959485888317792  0.6729249350657084  0.6824439249057591   T   T   T
  0.3322911708503783  0.6729724407390162  0.6824636873301771   T   T   T
  0.6670015166307567  0.6671633195000987  0.6805781505691704   T   T   T
  0.3336829343120485  0.3338814305940566  0.6805569171403092   T   T   T
  0.2115064008367696  0.5782458760723279  0.7266467275303548   T   T   T
  0.2115157415524395  0.2116876661138913  0.7266469928486028   T   T   T
  0.5780652105806943  0.2116818942372993  0.7266492607492999   T   T   T
 
  0.00000000E+00  0.00000000E+00  0.00000000E+00
  0.00000000E+00  0.00000000E+00  0.00000000E+00
  0.00000000E+00  0.00000000E+00  0.00000000E+00
  0.00000000E+00  0.00000000E+00  0.00000000E+00
  0.00000000E+00  0.00000000E+00  0.00000000E+00
  0.00000000E+00  0.00000000E+00  0.00000000E+00
  0.00000000E+00  0.00000000E+00  0.00000000E+00
  0.00000000E+00  0.00000000E+00  0.00000000E+00
  0.00000000E+00  0.00000000E+00  0.00000000E+00
  0.00000000E+00  0.00000000E+00  0.00000000E+00
  0.00000000E+00  0.00000000E+00  0.00000000E+00
  0.00000000E+00  0.00000000E+00  0.00000000E+00
  0.00000000E+00  0.00000000E+00  0.00000000E+00
  0.00000000E+00  0.00000000E+00  0.00000000E+00
  0.00000000E+00  0.00000000E+00  0.00000000E+00
  0.00000000E+00  0.00000000E+00  0.00000000E+00
  0.00000000E+00  0.00000000E+00  0.00000000E+00
  0.00000000E+00  0.00000000E+00  0.00000000E+00
  0.00000000E+00  0.00000000E+00  0.00000000E+00
  0.00000000E+00  0.00000000E+00  0.00000000E+00
  0.00000000E+00  0.00000000E+00  0.00000000E+00
  0.00000000E+00  0.00000000E+00  0.00000000E+00
  0.00000000E+00  0.00000000E+00  0.00000000E+00
  0.00000000E+00  0.00000000E+00  0.00000000E+00
  0.00000000E+00  0.00000000E+00  0.00000000E+00
  0.00000000E+00  0.00000000E+00  0.00000000E+00
  0.00000000E+00  0.00000000E+00  0.00000000E+00
  0.00000000E+00  0.00000000E+00  0.00000000E+00
  0.00000000E+00  0.00000000E+00  0.00000000E+00
  0.00000000E+00  0.00000000E+00  0.00000000E+00
  0.00000000E+00  0.00000000E+00  0.00000000E+00
  0.00000000E+00  0.00000000E+00  0.00000000E+00
  0.00000000E+00  0.00000000E+00  0.00000000E+00
  0.00000000E+00  0.00000000E+00  0.00000000E+00
  0.00000000E+00  0.00000000E+00  0.00000000E+00
  0.00000000E+00  0.00000000E+00  0.00000000E+00
  0.00000000E+00  0.00000000E+00  0.00000000E+00
  0.00000000E+00  0.00000000E+00  0.00000000E+00
  0.00000000E+00  0.00000000E+00  0.00000000E+00
  0.00000000E+00  0.00000000E+00  0.00000000E+00
  0.00000000E+00  0.00000000E+00  0.00000000E+00
  0.00000000E+00  0.00000000E+00  0.00000000E+00
  0.00000000E+00  0.00000000E+00  0.00000000E+00
  0.00000000E+00  0.00000000E+00  0.00000000E+00
  0.00000000E+00  0.00000000E+00  0.00000000E+00
  0.00000000E+00  0.00000000E+00  0.00000000E+00
  0.00000000E+00  0.00000000E+00  0.00000000E+00
  0.00000000E+00  0.00000000E+00  0.00000000E+00
