# Supplementary material for: Bringing Molecules Together: Synergistic Coadsorption at Dopant Sites of Single Atom Alloys
Source: J Am Chem Soc. 2024 Oct 2;146(41):28119–30. doi: 10.1021/jacs.4c07621 (PMC11487606; doi:10.1021/jacs.4c07621)
Supplement: Supplementary file 2 — ja4c07621_si_002.zip [file ja4c07621_si_002.zip › structures/1_Cu/Cu111/03_NbCu/07_CO-CO/2_KPOINTS-13-13-1_dipol/CONTCAR]

Cu Nb  O  C                             
   1.00000000000000     
     7.8064588642994845    0.0000000000000000    0.0000000000000000
     3.9032294321497423    6.7605916900815703    0.0000000000000000
     0.0000000000000000    0.0000000000000000   23.4985959624712919
   Cu   Nb   O    C 
    44     1     2     2
Selective dynamics
Direct
  0.8888888888888857  0.2222222222222214  0.3191680052705266   F   F   F
  0.2222222222222214  0.2222222222222214  0.3191680052705266   F   F   F
  0.5555555555555571  0.2222222222222214  0.3191680052705266   F   F   F
  0.8888888888888857  0.5555555555555571  0.3191680052705266   F   F   F
  0.2222222222222214  0.5555555555555571  0.3191680052705266   F   F   F
  0.5555555555555571  0.5555555555555571  0.3191680052705266   F   F   F
  0.8888888888888857  0.8888888888888857  0.3191680052705266   F   F   F
  0.2222222222222214  0.8888888888888857  0.3191680052705266   F   F   F
  0.5555555555555571  0.8888888888888857  0.3191680052705266   F   F   F
  0.0000000000000000  0.0000000000000000  0.4095840026352633   F   F   F
  0.3333333333333357  0.0000000000000000  0.4095840026352633   F   F   F
  0.6666666666666643  0.0000000000000000  0.4095840026352633   F   F   F
  0.0000000000000000  0.3333333333333357  0.4095840026352633   F   F   F
  0.3333333333333357  0.3333333333333357  0.4095840026352633   F   F   F
  0.6666666666666643  0.3333333333333357  0.4095840026352633   F   F   F
  0.0000000000000000  0.6666666666666643  0.4095840026352633   F   F   F
  0.3333333333333357  0.6666666666666643  0.4095840026352633   F   F   F
  0.6666666666666643  0.6666666666666643  0.4095840026352633   F   F   F
  0.1109719605829247  0.1122546569691217  0.4993546048786405   T   T   T
  0.4449730690483660  0.1118535268543303  0.4988183433634069   T   T   T
  0.7786425148492565  0.1122727639108600  0.4993512508716278   T   T   T
  0.1114257578965368  0.4454171198257857  0.4993476091698157   T   T   T
  0.4450650582758515  0.4453950950552701  0.4993392278471440   T   T   T
  0.7783678522174070  0.4452576759160999  0.4999642134877819   T   T   T
  0.1116682451460190  0.7785677595276329  0.4991754669302944   T   T   T
  0.4452310815560120  0.7782860884637280  0.4997141802480018   T   T   T
  0.7784291331636276  0.7783336733880774  0.4997377779898095   T   T   T
  0.8890299786194815  0.2255025985260241  0.5900721522053007   T   T   T
  0.2239173790185572  0.2238786796389574  0.5892751419825896   T   T   T
  0.5556186081574018  0.2238680229700342  0.5892615304807463   T   T   T
  0.8911743464717795  0.5568739772069756  0.5898655181630889   T   T   T
  0.2231854163255669  0.5571437196575474  0.5897885797598411   T   T   T
  0.5554717023899566  0.5568210289682025  0.5898527500646348   T   T   T
  0.8887643884122131  0.8914963179963029  0.5887035725611074   T   T   T
  0.2232748960782358  0.8914073216040201  0.5886893833981746   T   T   T
  0.5554963388197666  0.8924467158514259  0.5891030339034398   T   T   T
  0.0011207640701706  0.0023702683152446  0.6775951662669464   T   T   T
  0.3355182342146320  0.0008984690357597  0.6794964061293264   T   T   T
  0.6681545388333707  0.0007748533227558  0.6794907662513712   T   T   T
  0.9951004233279723  0.3384246769549514  0.6804937054156029   T   T   T
  0.6712569198650242  0.3383357471442818  0.6804672682629436   T   T   T
  0.9952308499510963  0.6775463958754583  0.6793348810698528   T   T   T
  0.3319035925265542  0.6775746811328979  0.6793635973807168   T   T   T
  0.6660679890518453  0.6724393547918260  0.6780793207348009   T   T   T
  0.3319571359128679  0.3409294432050443  0.6932649730872269   T   T   T
  0.5793497887846897  0.3222729669078320  0.8082525757371576   T   T   T
  0.1041417793222232  0.3221516865128674  0.8084246909083980   T   T   T
  0.5056287759908245  0.3265340477745357  0.7641913682784690   T   T   T
  0.1733153580429470  0.3263894389619433  0.7643082146575535   T   T   T
 
  0.00000000E+00  0.00000000E+00  0.00000000E+00
  0.00000000E+00  0.00000000E+00  0.00000000E+00
  0.00000000E+00  0.00000000E+00  0.00000000E+00
  0.00000000E+00  0.00000000E+00  0.00000000E+00
  0.00000000E+00  0.00000000E+00  0.00000000E+00
  0.00000000E+00  0.00000000E+00  0.00000000E+00
  0.00000000E+00  0.00000000E+00  0.00000000E+00
  0.00000000E+00  0.00000000E+00  0.00000000E+00
  0.00000000E+00  0.00000000E+00  0.00000000E+00
  0.00000000E+00  0.00000000E+00  0.00000000E+00
  0.00000000E+00  0.00000000E+00  0.00000000E+00
  0.00000000E+00  0.00000000E+00  0.00000000E+00
  0.00000000E+00  0.00000000E+00  0.00000000E+00
  0.00000000E+00  0.00000000E+00  0.00000000E+00
  0.00000000E+00  0.00000000E+00  0.00000000E+00
  0.00000000E+00  0.00000000E+00  0.00000000E+00
  0.00000000E+00  0.00000000E+00  0.00000000E+00
  0.00000000E+00  0.00000000E+00  0.00000000E+00
  0.00000000E+00  0.00000000E+00  0.00000000E+00
  0.00000000E+00  0.00000000E+00  0.00000000E+00
  0.00000000E+00  0.00000000E+00  0.00000000E+00
  0.00000000E+00  0.00000000E+00  0.00000000E+00
  0.00000000E+00  0.00000000E+00  0.00000000E+00
  0.00000000E+00  0.00000000E+00  0.00000000E+00
  0.00000000E+00  0.00000000E+00  0.00000000E+00
  0.00000000E+00  0.00000000E+00  0.00000000E+00
  0.00000000E+00  0.00000000E+00  0.00000000E+00
  0.00000000E+00  0.00000000E+00  0.00000000E+00
  0.00000000E+00  0.00000000E+00  0.00000000E+00
  0.00000000E+00  0.00000000E+00  0.00000000E+00
  0.00000000E+00  0.00000000E+00  0.00000000E+00
  0.00000000E+00  0.00000000E+00  0.00000000E+00
  0.00000000E+00  0.00000000E+00  0.00000000E+00
  0.00000000E+00  0.00000000E+00  0.00000000E+00
  0.00000000E+00  0.00000000E+00  0.00000000E+00
  0.00000000E+00  0.00000000E+00  0.00000000E+00
  0.00000000E+00  0.00000000E+00  0.00000000E+00
  0.00000000E+00  0.00000000E+00  0.00000000E+00
  0.00000000E+00  0.00000000E+00  0.00000000E+00
  0.00000000E+00  0.00000000E+00  0.00000000E+00
  0.00000000E+00  0.00000000E+00  0.00000000E+00
  0.00000000E+00  0.00000000E+00  0.00000000E+00
  0.00000000E+00  0.00000000E+00  0.00000000E+00
  0.00000000E+00  0.00000000E+00  0.00000000E+00
  0.00000000E+00  0.00000000E+00  0.00000000E+00
  0.00000000E+00  0.00000000E+00  0.00000000E+00
  0.00000000E+00  0.00000000E+00  0.00000000E+00
  0.00000000E+00  0.00000000E+00  0.00000000E+00
  0.00000000E+00  0.00000000E+00  0.00000000E+00
