# Supplementary material for: Bringing Molecules Together: Synergistic Coadsorption at Dopant Sites of Single Atom Alloys
Source: J Am Chem Soc. 2024 Oct 2;146(41):28119–30. doi: 10.1021/jacs.4c07621 (PMC11487606; doi:10.1021/jacs.4c07621)
Supplement: Supplementary file 2 — ja4c07621_si_002.zip [file ja4c07621_si_002.zip › structures/1_Cu/Cu111/03_NbCu/08_CO-H/2_KPOINTS-13-13-1_dipol/CONTCAR]

Cu  Nb  O  H  C                         
   1.00000000000000     
     7.8064588642994845    0.0000000000000000    0.0000000000000000
     3.9032294321497423    6.7605916900815703    0.0000000000000000
     0.0000000000000000    0.0000000000000000   23.4985959624712919
   Cu   Nb   O    H    C 
    44     1     1     1     1
Selective dynamics
Direct
  0.8888888888888857  0.2222222222222214  0.3191680052705266   F   F   F
  0.2222222222222214  0.2222222222222214  0.3191680052705266   F   F   F
  0.5555555555555571  0.2222222222222214  0.3191680052705266   F   F   F
  0.8888888888888857  0.5555555555555571  0.3191680052705266   F   F   F
  0.2222222222222214  0.5555555555555571  0.3191680052705266   F   F   F
  0.5555555555555571  0.5555555555555571  0.3191680052705266   F   F   F
  0.8888888888888857  0.8888888888888857  0.3191680052705266   F   F   F
  0.2222222222222214  0.8888888888888857  0.3191680052705266   F   F   F
  0.5555555555555571  0.8888888888888857  0.3191680052705266   F   F   F
  0.0000000000000000  0.0000000000000000  0.4095840026352633   F   F   F
  0.3333333333333357  0.0000000000000000  0.4095840026352633   F   F   F
  0.6666666666666643  0.0000000000000000  0.4095840026352633   F   F   F
  0.0000000000000000  0.3333333333333357  0.4095840026352633   F   F   F
  0.3333333333333357  0.3333333333333357  0.4095840026352633   F   F   F
  0.6666666666666643  0.3333333333333357  0.4095840026352633   F   F   F
  0.0000000000000000  0.6666666666666643  0.4095840026352633   F   F   F
  0.3333333333333357  0.6666666666666643  0.4095840026352633   F   F   F
  0.6666666666666643  0.6666666666666643  0.4095840026352633   F   F   F
  0.1096823355912030  0.1106220956060148  0.4989730860262683   T   T   T
  0.4447475840806348  0.1097264705481595  0.4987800613825495   T   T   T
  0.7799127644688053  0.1097911545272360  0.4989872870410373   T   T   T
  0.1103924189235035  0.4445236765725404  0.4988400976423060   T   T   T
  0.4447309525802408  0.4449286259345356  0.4988245422440451   T   T   T
  0.7776686499314649  0.4444264281158901  0.5002588045432097   T   T   T
  0.1097066861841164  0.7792297789190600  0.4989732963497217   T   T   T
  0.4466116844161085  0.7764151275888977  0.5003045233452106   T   T   T
  0.7776235091026867  0.7773594359515184  0.5002622840638794   T   T   T
  0.8875315049631894  0.2219453801918842  0.5904451186378979   T   T   T
  0.2204720173308156  0.2215117328610731  0.5880059031300882   T   T   T
  0.5579265051039880  0.2203032588070439  0.5872653465916262   T   T   T
  0.8894118648907801  0.5546596567347942  0.5905532171939258   T   T   T
  0.2201998618040922  0.5572737187703213  0.5879977341959476   T   T   T
  0.5551398571209688  0.5527075730238655  0.5907910262211661   T   T   T
  0.8874124474293080  0.8894591027133257  0.5903754117194359   T   T   T
  0.2221702734980193  0.8885423306020354  0.5883840921205614   T   T   T
  0.5551220360706678  0.8909174162377380  0.5908422375003509   T   T   T
  0.0039198170389249  0.9971342508444624  0.6786689465872062   T   T   T
  0.3315641004634494  0.9963436117827117  0.6797021048580075   T   T   T
  0.6675730712342730  0.9989891678684604  0.6822186865502063   T   T   T
  0.9917905009793500  0.3323582207994231  0.6811022035921148   T   T   T
  0.6673035227746686  0.3321558458594143  0.6821603571531848   T   T   T
  0.9919329877413082  0.6742243507779189  0.6809881498266542   T   T   T
  0.3314437274194877  0.6704529038478492  0.6795023655666106   T   T   T
  0.6641474975601269  0.6671513736842200  0.6796604534601682   T   T   T
  0.3250680667278577  0.3363534988735186  0.6851512878888401   T   T   T
  0.1773390764909474  0.3965060433415307  0.8182247799710405   T   T   T
  0.5715941706684315  0.2139537261508723  0.7287074432536460   T   T   T
  0.2243745816777056  0.3774271978215680  0.7702630849332114   T   T   T
 
  0.00000000E+00  0.00000000E+00  0.00000000E+00
  0.00000000E+00  0.00000000E+00  0.00000000E+00
  0.00000000E+00  0.00000000E+00  0.00000000E+00
  0.00000000E+00  0.00000000E+00  0.00000000E+00
  0.00000000E+00  0.00000000E+00  0.00000000E+00
  0.00000000E+00  0.00000000E+00  0.00000000E+00
  0.00000000E+00  0.00000000E+00  0.00000000E+00
  0.00000000E+00  0.00000000E+00  0.00000000E+00
  0.00000000E+00  0.00000000E+00  0.00000000E+00
  0.00000000E+00  0.00000000E+00  0.00000000E+00
  0.00000000E+00  0.00000000E+00  0.00000000E+00
  0.00000000E+00  0.00000000E+00  0.00000000E+00
  0.00000000E+00  0.00000000E+00  0.00000000E+00
  0.00000000E+00  0.00000000E+00  0.00000000E+00
  0.00000000E+00  0.00000000E+00  0.00000000E+00
  0.00000000E+00  0.00000000E+00  0.00000000E+00
  0.00000000E+00  0.00000000E+00  0.00000000E+00
  0.00000000E+00  0.00000000E+00  0.00000000E+00
  0.00000000E+00  0.00000000E+00  0.00000000E+00
  0.00000000E+00  0.00000000E+00  0.00000000E+00
  0.00000000E+00  0.00000000E+00  0.00000000E+00
  0.00000000E+00  0.00000000E+00  0.00000000E+00
  0.00000000E+00  0.00000000E+00  0.00000000E+00
  0.00000000E+00  0.00000000E+00  0.00000000E+00
  0.00000000E+00  0.00000000E+00  0.00000000E+00
  0.00000000E+00  0.00000000E+00  0.00000000E+00
  0.00000000E+00  0.00000000E+00  0.00000000E+00
  0.00000000E+00  0.00000000E+00  0.00000000E+00
  0.00000000E+00  0.00000000E+00  0.00000000E+00
  0.00000000E+00  0.00000000E+00  0.00000000E+00
  0.00000000E+00  0.00000000E+00  0.00000000E+00
  0.00000000E+00  0.00000000E+00  0.00000000E+00
  0.00000000E+00  0.00000000E+00  0.00000000E+00
  0.00000000E+00  0.00000000E+00  0.00000000E+00
  0.00000000E+00  0.00000000E+00  0.00000000E+00
  0.00000000E+00  0.00000000E+00  0.00000000E+00
  0.00000000E+00  0.00000000E+00  0.00000000E+00
  0.00000000E+00  0.00000000E+00  0.00000000E+00
  0.00000000E+00  0.00000000E+00  0.00000000E+00
  0.00000000E+00  0.00000000E+00  0.00000000E+00
  0.00000000E+00  0.00000000E+00  0.00000000E+00
  0.00000000E+00  0.00000000E+00  0.00000000E+00
  0.00000000E+00  0.00000000E+00  0.00000000E+00
  0.00000000E+00  0.00000000E+00  0.00000000E+00
  0.00000000E+00  0.00000000E+00  0.00000000E+00
  0.00000000E+00  0.00000000E+00  0.00000000E+00
  0.00000000E+00  0.00000000E+00  0.00000000E+00
  0.00000000E+00  0.00000000E+00  0.00000000E+00
