# Supplementary material for: Bringing Molecules Together: Synergistic Coadsorption at Dopant Sites of Single Atom Alloys
Source: J Am Chem Soc. 2024 Oct 2;146(41):28119–30. doi: 10.1021/jacs.4c07621 (PMC11487606; doi:10.1021/jacs.4c07621)
Supplement: Supplementary file 2 — ja4c07621_si_002.zip [file ja4c07621_si_002.zip › structures/1_Cu/Cu111/03_NbCu/09_CO-NO/2_KPOINTS-13-13-1_dipol/CONTCAR]

Cu Nb  O  N  C                          
   1.00000000000000     
     7.8064588642994845    0.0000000000000000    0.0000000000000000
     3.9032294321497423    6.7605916900815703    0.0000000000000000
     0.0000000000000000    0.0000000000000000   23.4985959624712919
   Cu   Nb   O    N    C 
    44     1     2     1     1
Selective dynamics
Direct
  0.8888888888888857  0.2222222222222214  0.3191680052705266   F   F   F
  0.2222222222222214  0.2222222222222214  0.3191680052705266   F   F   F
  0.5555555555555571  0.2222222222222214  0.3191680052705266   F   F   F
  0.8888888888888857  0.5555555555555571  0.3191680052705266   F   F   F
  0.2222222222222214  0.5555555555555571  0.3191680052705266   F   F   F
  0.5555555555555571  0.5555555555555571  0.3191680052705266   F   F   F
  0.8888888888888857  0.8888888888888857  0.3191680052705266   F   F   F
  0.2222222222222214  0.8888888888888857  0.3191680052705266   F   F   F
  0.5555555555555571  0.8888888888888857  0.3191680052705266   F   F   F
  0.0000000000000000  0.0000000000000000  0.4095840026352633   F   F   F
  0.3333333333333357  0.0000000000000000  0.4095840026352633   F   F   F
  0.6666666666666643  0.0000000000000000  0.4095840026352633   F   F   F
  0.0000000000000000  0.3333333333333357  0.4095840026352633   F   F   F
  0.3333333333333357  0.3333333333333357  0.4095840026352633   F   F   F
  0.6666666666666643  0.3333333333333357  0.4095840026352633   F   F   F
  0.0000000000000000  0.6666666666666643  0.4095840026352633   F   F   F
  0.3333333333333357  0.6666666666666643  0.4095840026352633   F   F   F
  0.6666666666666643  0.6666666666666643  0.4095840026352633   F   F   F
  0.1108490898425752  0.1119219248461316  0.4991850688431253   T   T   T
  0.4445280101977227  0.1118010707707035  0.4991067051162634   T   T   T
  0.7772380719990896  0.1126696113140189  0.4994371359977857   T   T   T
  0.1114112932113701  0.4452032550373241  0.4994422867700253   T   T   T
  0.4445850147552186  0.4448986269714020  0.4996888744144471   T   T   T
  0.7781454464321325  0.4446261621664352  0.4995895857117304   T   T   T
  0.1115806867954796  0.7773344019278412  0.4993196337027749   T   T   T
  0.4446188209140133  0.7784210476683129  0.4993917462086246   T   T   T
  0.7782076254374426  0.7780077336527295  0.4995288422754078   T   T   T
  0.8894758209792407  0.2241851351140540  0.5893072128528287   T   T   T
  0.2224871368179385  0.2242486561224814  0.5896513452638951   T   T   T
  0.5528399819785724  0.2238785603563892  0.5905633460423918   T   T   T
  0.8908092836228875  0.5558030418793967  0.5895150181701204   T   T   T
  0.2239268263925576  0.5541465713615747  0.5909285794996098   T   T   T
  0.5552287011705376  0.5568101984878558  0.5893686592431279   T   T   T
  0.8881752234690897  0.8909412367169330  0.5883556907086199   T   T   T
  0.2228678300659996  0.8901488663107181  0.5883259861731381   T   T   T
  0.5552464059073249  0.8911587780810099  0.5888689566910691   T   T   T
  0.0006234465543416  0.0005895704039748  0.6771001713940625   T   T   T
  0.3361210570509226  0.9982269365437594  0.6784649829145810   T   T   T
  0.6692199945406688  0.9983145289108490  0.6789284210354700   T   T   T
  0.9949831107540722  0.3373575176864531  0.6801640676849603   T   T   T
  0.6728287511653934  0.3362848819849147  0.6779960243708750   T   T   T
  0.9954001904164461  0.6753372967298866  0.6787132124246110   T   T   T
  0.3323738178691198  0.6754038669843050  0.6788270117222542   T   T   T
  0.6660708584031729  0.6710567039851225  0.6778673110113507   T   T   T
  0.3329598690323454  0.3383186105266205  0.7000582402260430   T   T   T
  0.5332628492016418  0.3439537797600996  0.8145784772568905   T   T   T
  0.0784592384342413  0.3008940751395719  0.8060427020844754   T   T   T
  0.4667105692875489  0.3423146095943883  0.7686790398487862   T   T   T
  0.1503381390260283  0.3113930827451500  0.7630721297309369   T   T   T
 
  0.00000000E+00  0.00000000E+00  0.00000000E+00
  0.00000000E+00  0.00000000E+00  0.00000000E+00
  0.00000000E+00  0.00000000E+00  0.00000000E+00
  0.00000000E+00  0.00000000E+00  0.00000000E+00
  0.00000000E+00  0.00000000E+00  0.00000000E+00
  0.00000000E+00  0.00000000E+00  0.00000000E+00
  0.00000000E+00  0.00000000E+00  0.00000000E+00
  0.00000000E+00  0.00000000E+00  0.00000000E+00
  0.00000000E+00  0.00000000E+00  0.00000000E+00
  0.00000000E+00  0.00000000E+00  0.00000000E+00
  0.00000000E+00  0.00000000E+00  0.00000000E+00
  0.00000000E+00  0.00000000E+00  0.00000000E+00
  0.00000000E+00  0.00000000E+00  0.00000000E+00
  0.00000000E+00  0.00000000E+00  0.00000000E+00
  0.00000000E+00  0.00000000E+00  0.00000000E+00
  0.00000000E+00  0.00000000E+00  0.00000000E+00
  0.00000000E+00  0.00000000E+00  0.00000000E+00
  0.00000000E+00  0.00000000E+00  0.00000000E+00
  0.00000000E+00  0.00000000E+00  0.00000000E+00
  0.00000000E+00  0.00000000E+00  0.00000000E+00
  0.00000000E+00  0.00000000E+00  0.00000000E+00
  0.00000000E+00  0.00000000E+00  0.00000000E+00
  0.00000000E+00  0.00000000E+00  0.00000000E+00
  0.00000000E+00  0.00000000E+00  0.00000000E+00
  0.00000000E+00  0.00000000E+00  0.00000000E+00
  0.00000000E+00  0.00000000E+00  0.00000000E+00
  0.00000000E+00  0.00000000E+00  0.00000000E+00
  0.00000000E+00  0.00000000E+00  0.00000000E+00
  0.00000000E+00  0.00000000E+00  0.00000000E+00
  0.00000000E+00  0.00000000E+00  0.00000000E+00
  0.00000000E+00  0.00000000E+00  0.00000000E+00
  0.00000000E+00  0.00000000E+00  0.00000000E+00
  0.00000000E+00  0.00000000E+00  0.00000000E+00
  0.00000000E+00  0.00000000E+00  0.00000000E+00
  0.00000000E+00  0.00000000E+00  0.00000000E+00
  0.00000000E+00  0.00000000E+00  0.00000000E+00
  0.00000000E+00  0.00000000E+00  0.00000000E+00
  0.00000000E+00  0.00000000E+00  0.00000000E+00
  0.00000000E+00  0.00000000E+00  0.00000000E+00
  0.00000000E+00  0.00000000E+00  0.00000000E+00
  0.00000000E+00  0.00000000E+00  0.00000000E+00
  0.00000000E+00  0.00000000E+00  0.00000000E+00
  0.00000000E+00  0.00000000E+00  0.00000000E+00
  0.00000000E+00  0.00000000E+00  0.00000000E+00
  0.00000000E+00  0.00000000E+00  0.00000000E+00
  0.00000000E+00  0.00000000E+00  0.00000000E+00
  0.00000000E+00  0.00000000E+00  0.00000000E+00
  0.00000000E+00  0.00000000E+00  0.00000000E+00
  0.00000000E+00  0.00000000E+00  0.00000000E+00
