# Supplementary material for: Bringing Molecules Together: Synergistic Coadsorption at Dopant Sites of Single Atom Alloys
Source: J Am Chem Soc. 2024 Oct 2;146(41):28119–30. doi: 10.1021/jacs.4c07621 (PMC11487606; doi:10.1021/jacs.4c07621)
Supplement: Supplementary file 2 — ja4c07621_si_002.zip [file ja4c07621_si_002.zip › structures/1_Cu/Cu111/03_NbCu/10_NO-H/2_KPOINTS-13-13-1_dipol/CONTCAR]

Cu Nb  O  N  H                          
   1.00000000000000     
     7.8064588642994845    0.0000000000000000    0.0000000000000000
     3.9032294321497423    6.7605916900815703    0.0000000000000000
     0.0000000000000000    0.0000000000000000   23.4985959624712919
   Cu   Nb   O    N    H 
    44     1     1     1     1
Selective dynamics
Direct
  0.8888888888888857  0.2222222222222214  0.3191680052705266   F   F   F
  0.2222222222222214  0.2222222222222214  0.3191680052705266   F   F   F
  0.5555555555555571  0.2222222222222214  0.3191680052705266   F   F   F
  0.8888888888888857  0.5555555555555571  0.3191680052705266   F   F   F
  0.2222222222222214  0.5555555555555571  0.3191680052705266   F   F   F
  0.5555555555555571  0.5555555555555571  0.3191680052705266   F   F   F
  0.8888888888888857  0.8888888888888857  0.3191680052705266   F   F   F
  0.2222222222222214  0.8888888888888857  0.3191680052705266   F   F   F
  0.5555555555555571  0.8888888888888857  0.3191680052705266   F   F   F
  0.0000000000000000  0.0000000000000000  0.4095840026352633   F   F   F
  0.3333333333333357  0.0000000000000000  0.4095840026352633   F   F   F
  0.6666666666666643  0.0000000000000000  0.4095840026352633   F   F   F
  0.0000000000000000  0.3333333333333357  0.4095840026352633   F   F   F
  0.3333333333333357  0.3333333333333357  0.4095840026352633   F   F   F
  0.6666666666666643  0.3333333333333357  0.4095840026352633   F   F   F
  0.0000000000000000  0.6666666666666643  0.4095840026352633   F   F   F
  0.3333333333333357  0.6666666666666643  0.4095840026352633   F   F   F
  0.6666666666666643  0.6666666666666643  0.4095840026352633   F   F   F
  0.1113930136737049  0.1102813653637719  0.4989479858247722   T   T   T
  0.4463296472350610  0.1106145868794599  0.4991194228766129   T   T   T
  0.7788180463451393  0.1113494363348199  0.4993626666369138   T   T   T
  0.1119234070889608  0.4450086014591867  0.4991567855486981   T   T   T
  0.4455531188105089  0.4441773491287566  0.4993837540680862   T   T   T
  0.7788034233185250  0.4443373499338931  0.4998246105175394   T   T   T
  0.1123825526010998  0.7778064324068241  0.4993822527647224   T   T   T
  0.4456807298689365  0.7775562253821263  0.4998448936355748   T   T   T
  0.7779315338999475  0.7766397600111163  0.5003191041529010   T   T   T
  0.8921740826784160  0.2219192151870815  0.5895802745706544   T   T   T
  0.2238041546514792  0.2212314130287427  0.5879521704059142   T   T   T
  0.5565586652822833  0.2226769284699835  0.5899315060332931   T   T   T
  0.8936308050450229  0.5523989421617691  0.5903055795591922   T   T   T
  0.2251339575541722  0.5545608326074162  0.5897877837531986   T   T   T
  0.5576565975127611  0.5552024497438002  0.5895821759744000   T   T   T
  0.8901526241823509  0.8887106456720749  0.5882945135582723   T   T   T
  0.2244262779896426  0.8899167368151021  0.5894344644941850   T   T   T
  0.5549997757540154  0.8909793957738792  0.5903672126464945   T   T   T
  0.0009216546436625  0.9968959937415104  0.6773471413386535   T   T   T
  0.3352478679699932  0.9982179388810870  0.6816184531825705   T   T   T
  0.6742010303350985  0.9946826129444435  0.6794066545791319   T   T   T
  0.0019280503568971  0.3320061527821218  0.6815335702929337   T   T   T
  0.6784206014458681  0.3332514139239863  0.6789274657243167   T   T   T
  0.9990718690228676  0.6704845422322532  0.6790291948680587   T   T   T
  0.3361148497208327  0.6748675771798616  0.6789259572927999   T   T   T
  0.6708977702995502  0.6672057937140682  0.6789791094229163   T   T   T
  0.3411170614888849  0.3361840370239210  0.6928352799357825   T   T   T
  0.4383149214763056  0.3849099376795710  0.8182769534551072   T   T   T
  0.4052798018699238  0.3685457391808982  0.7691985594620754   T   T   T
  0.2065661649569685  0.2051900560755655  0.7287792986416914   T   T   T
 
  0.00000000E+00  0.00000000E+00  0.00000000E+00
  0.00000000E+00  0.00000000E+00  0.00000000E+00
  0.00000000E+00  0.00000000E+00  0.00000000E+00
  0.00000000E+00  0.00000000E+00  0.00000000E+00
  0.00000000E+00  0.00000000E+00  0.00000000E+00
  0.00000000E+00  0.00000000E+00  0.00000000E+00
  0.00000000E+00  0.00000000E+00  0.00000000E+00
  0.00000000E+00  0.00000000E+00  0.00000000E+00
  0.00000000E+00  0.00000000E+00  0.00000000E+00
  0.00000000E+00  0.00000000E+00  0.00000000E+00
  0.00000000E+00  0.00000000E+00  0.00000000E+00
  0.00000000E+00  0.00000000E+00  0.00000000E+00
  0.00000000E+00  0.00000000E+00  0.00000000E+00
  0.00000000E+00  0.00000000E+00  0.00000000E+00
  0.00000000E+00  0.00000000E+00  0.00000000E+00
  0.00000000E+00  0.00000000E+00  0.00000000E+00
  0.00000000E+00  0.00000000E+00  0.00000000E+00
  0.00000000E+00  0.00000000E+00  0.00000000E+00
  0.00000000E+00  0.00000000E+00  0.00000000E+00
  0.00000000E+00  0.00000000E+00  0.00000000E+00
  0.00000000E+00  0.00000000E+00  0.00000000E+00
  0.00000000E+00  0.00000000E+00  0.00000000E+00
  0.00000000E+00  0.00000000E+00  0.00000000E+00
  0.00000000E+00  0.00000000E+00  0.00000000E+00
  0.00000000E+00  0.00000000E+00  0.00000000E+00
  0.00000000E+00  0.00000000E+00  0.00000000E+00
  0.00000000E+00  0.00000000E+00  0.00000000E+00
  0.00000000E+00  0.00000000E+00  0.00000000E+00
  0.00000000E+00  0.00000000E+00  0.00000000E+00
  0.00000000E+00  0.00000000E+00  0.00000000E+00
  0.00000000E+00  0.00000000E+00  0.00000000E+00
  0.00000000E+00  0.00000000E+00  0.00000000E+00
  0.00000000E+00  0.00000000E+00  0.00000000E+00
  0.00000000E+00  0.00000000E+00  0.00000000E+00
  0.00000000E+00  0.00000000E+00  0.00000000E+00
  0.00000000E+00  0.00000000E+00  0.00000000E+00
  0.00000000E+00  0.00000000E+00  0.00000000E+00
  0.00000000E+00  0.00000000E+00  0.00000000E+00
  0.00000000E+00  0.00000000E+00  0.00000000E+00
  0.00000000E+00  0.00000000E+00  0.00000000E+00
  0.00000000E+00  0.00000000E+00  0.00000000E+00
  0.00000000E+00  0.00000000E+00  0.00000000E+00
  0.00000000E+00  0.00000000E+00  0.00000000E+00
  0.00000000E+00  0.00000000E+00  0.00000000E+00
  0.00000000E+00  0.00000000E+00  0.00000000E+00
  0.00000000E+00  0.00000000E+00  0.00000000E+00
  0.00000000E+00  0.00000000E+00  0.00000000E+00
  0.00000000E+00  0.00000000E+00  0.00000000E+00
