# Supplementary material for: Bringing Molecules Together: Synergistic Coadsorption at Dopant Sites of Single Atom Alloys
Source: J Am Chem Soc. 2024 Oct 2;146(41):28119–30. doi: 10.1021/jacs.4c07621 (PMC11487606; doi:10.1021/jacs.4c07621)
Supplement: Supplementary file 2 — ja4c07621_si_002.zip [file ja4c07621_si_002.zip › structures/1_Cu/Cu111/03_NbCu/11_NO-NO/2_KPOINTS-13-13-1_dipol/CONTCAR]

Cu Nb  O  N                             
   1.0000000000000000     
     7.8064588642994845    0.0000000000000000    0.0000000000000000
     3.9032294321497423    6.7605916900815703    0.0000000000000000
     0.0000000000000000    0.0000000000000000   23.4985959624712919
   Cu   Nb   O    N 
    44     1     2     2
Selective dynamics
Direct
  0.8888888888888857  0.2222222222222214  0.3191680052705266   F   F   F
  0.2222222222222214  0.2222222222222214  0.3191680052705266   F   F   F
  0.5555555555555571  0.2222222222222214  0.3191680052705266   F   F   F
  0.8888888888888857  0.5555555555555571  0.3191680052705266   F   F   F
  0.2222222222222214  0.5555555555555571  0.3191680052705266   F   F   F
  0.5555555555555571  0.5555555555555571  0.3191680052705266   F   F   F
  0.8888888888888857  0.8888888888888857  0.3191680052705266   F   F   F
  0.2222222222222214  0.8888888888888857  0.3191680052705266   F   F   F
  0.5555555555555571  0.8888888888888857  0.3191680052705266   F   F   F
  0.0000000000000000  0.0000000000000000  0.4095840026352633   F   F   F
  0.3333333333333357  0.0000000000000000  0.4095840026352633   F   F   F
  0.6666666666666643  0.0000000000000000  0.4095840026352633   F   F   F
  0.0000000000000000  0.3333333333333357  0.4095840026352633   F   F   F
  0.3333333333333357  0.3333333333333357  0.4095840026352633   F   F   F
  0.6666666666666643  0.3333333333333357  0.4095840026352633   F   F   F
  0.0000000000000000  0.6666666666666643  0.4095840026352633   F   F   F
  0.3333333333333357  0.6666666666666643  0.4095840026352633   F   F   F
  0.6666666666666643  0.6666666666666643  0.4095840026352633   F   F   F
  0.1114680369724501  0.1126436081383461  0.4994750832754681   T   T   T
  0.4451204334099503  0.1117141518594354  0.4992574253705169   T   T   T
  0.7778358594195086  0.1126439638027890  0.4994789635236810   T   T   T
  0.1117140399966983  0.4453565123093922  0.4996749435381589   T   T   T
  0.4449179377663862  0.4453660493897403  0.4996881770252857   T   T   T
  0.7786951289850035  0.4445780721833918  0.4995054305439940   T   T   T
  0.1124106045573805  0.7771229688347726  0.4993140320910904   T   T   T
  0.4453055724681934  0.7783587917467977  0.4993667975897942   T   T   T
  0.7782657548013737  0.7783752624505476  0.4993694574331931   T   T   T
  0.8898165748942262  0.2238990431753572  0.5893647298932049   T   T   T
  0.2246819671947216  0.2250194975576996  0.5905042551983130   T   T   T
  0.5538610995864276  0.2250294662145196  0.5905308954618769   T   T   T
  0.8911324867175462  0.5558708240008887  0.5894585286283877   T   T   T
  0.2250538871179557  0.5534379584117738  0.5913792334060949   T   T   T
  0.5564534997285320  0.5558495937582818  0.5894773295508116   T   T   T
  0.8894716121557779  0.8899839989542774  0.5881871321738250   T   T   T
  0.2240320402232490  0.8899948362935781  0.5881845863067198   T   T   T
  0.5558479192132726  0.8917919942793417  0.5890177146732104   T   T   T
  0.0028929723564122  0.9987217569451221  0.6768129193899192   T   T   T
  0.3358089099521914  0.9974598452140505  0.6781047556216513   T   T   T
  0.6713752492563382  0.9973353946960225  0.6780934426167109   T   T   T
  0.9947290486464843  0.3359081542578434  0.6789554028322237   T   T   T
  0.6741567787373068  0.3358409890338505  0.6789847550604418   T   T   T
  0.9957462640592846  0.6751443685847636  0.6785342357559668   T   T   T
  0.3336313504218875  0.6752536819983462  0.6785518946157442   T   T   T
  0.6662024509767998  0.6721159190083413  0.6774406513931234   T   T   T
  0.3336047792255216  0.3376686090008779  0.7035215507687437   T   T   T
  0.5885920858781727  0.3303212199662797  0.8076352850450855   T   T   T
  0.0865080819636808  0.3303453149701870  0.8077491581685841   T   T   T
  0.5086369657480480  0.3325928579074997  0.7635566788057595   T   T   T
  0.1640784067737406  0.3325790386309029  0.7636474173793535   T   T   T

  0.00000000E+00  0.00000000E+00  0.00000000E+00
  0.00000000E+00  0.00000000E+00  0.00000000E+00
  0.00000000E+00  0.00000000E+00  0.00000000E+00
  0.00000000E+00  0.00000000E+00  0.00000000E+00
  0.00000000E+00  0.00000000E+00  0.00000000E+00
  0.00000000E+00  0.00000000E+00  0.00000000E+00
  0.00000000E+00  0.00000000E+00  0.00000000E+00
  0.00000000E+00  0.00000000E+00  0.00000000E+00
  0.00000000E+00  0.00000000E+00  0.00000000E+00
  0.00000000E+00  0.00000000E+00  0.00000000E+00
  0.00000000E+00  0.00000000E+00  0.00000000E+00
  0.00000000E+00  0.00000000E+00  0.00000000E+00
  0.00000000E+00  0.00000000E+00  0.00000000E+00
  0.00000000E+00  0.00000000E+00  0.00000000E+00
  0.00000000E+00  0.00000000E+00  0.00000000E+00
  0.00000000E+00  0.00000000E+00  0.00000000E+00
  0.00000000E+00  0.00000000E+00  0.00000000E+00
  0.00000000E+00  0.00000000E+00  0.00000000E+00
  0.00000000E+00  0.00000000E+00  0.00000000E+00
  0.00000000E+00  0.00000000E+00  0.00000000E+00
  0.00000000E+00  0.00000000E+00  0.00000000E+00
  0.00000000E+00  0.00000000E+00  0.00000000E+00
  0.00000000E+00  0.00000000E+00  0.00000000E+00
  0.00000000E+00  0.00000000E+00  0.00000000E+00
  0.00000000E+00  0.00000000E+00  0.00000000E+00
  0.00000000E+00  0.00000000E+00  0.00000000E+00
  0.00000000E+00  0.00000000E+00  0.00000000E+00
  0.00000000E+00  0.00000000E+00  0.00000000E+00
  0.00000000E+00  0.00000000E+00  0.00000000E+00
  0.00000000E+00  0.00000000E+00  0.00000000E+00
  0.00000000E+00  0.00000000E+00  0.00000000E+00
  0.00000000E+00  0.00000000E+00  0.00000000E+00
  0.00000000E+00  0.00000000E+00  0.00000000E+00
  0.00000000E+00  0.00000000E+00  0.00000000E+00
  0.00000000E+00  0.00000000E+00  0.00000000E+00
  0.00000000E+00  0.00000000E+00  0.00000000E+00
  0.00000000E+00  0.00000000E+00  0.00000000E+00
  0.00000000E+00  0.00000000E+00  0.00000000E+00
  0.00000000E+00  0.00000000E+00  0.00000000E+00
  0.00000000E+00  0.00000000E+00  0.00000000E+00
  0.00000000E+00  0.00000000E+00  0.00000000E+00
  0.00000000E+00  0.00000000E+00  0.00000000E+00
  0.00000000E+00  0.00000000E+00  0.00000000E+00
  0.00000000E+00  0.00000000E+00  0.00000000E+00
  0.00000000E+00  0.00000000E+00  0.00000000E+00
  0.00000000E+00  0.00000000E+00  0.00000000E+00
  0.00000000E+00  0.00000000E+00  0.00000000E+00
  0.00000000E+00  0.00000000E+00  0.00000000E+00
  0.00000000E+00  0.00000000E+00  0.00000000E+00
