# Supplementary material for: Bringing Molecules Together: Synergistic Coadsorption at Dopant Sites of Single Atom Alloys
Source: J Am Chem Soc. 2024 Oct 2;146(41):28119–30. doi: 10.1021/jacs.4c07621 (PMC11487606; doi:10.1021/jacs.4c07621)
Supplement: Supplementary file 2 — ja4c07621_si_002.zip [file ja4c07621_si_002.zip › structures/1_Cu/Cu111/04_MoCu/01_clean/2_KPOINTS-13-13-1_dipol/CONTCAR]

Cu Mo                                   
   1.00000000000000     
     7.8064588642994845    0.0000000000000000    0.0000000000000000
     3.9032294321497423    6.7605916900815703    0.0000000000000000
     0.0000000000000000    0.0000000000000000   23.4985959624712919
   Cu   Mo
    44     1
Selective dynamics
Direct
  0.8888888888888857  0.2222222222222214  0.3191680052705266   F   F   F
  0.2222222222222214  0.2222222222222214  0.3191680052705266   F   F   F
  0.5555555555555571  0.2222222222222214  0.3191680052705266   F   F   F
  0.8888888888888857  0.5555555555555571  0.3191680052705266   F   F   F
  0.2222222222222214  0.5555555555555571  0.3191680052705266   F   F   F
  0.5555555555555571  0.5555555555555571  0.3191680052705266   F   F   F
  0.8888888888888857  0.8888888888888857  0.3191680052705266   F   F   F
  0.2222222222222214  0.8888888888888857  0.3191680052705266   F   F   F
  0.5555555555555571  0.8888888888888857  0.3191680052705266   F   F   F
  0.0000000000000000  0.0000000000000000  0.4095840026352633   F   F   F
  0.3333333333333357  0.0000000000000000  0.4095840026352633   F   F   F
  0.6666666666666643  0.0000000000000000  0.4095840026352633   F   F   F
  0.0000000000000000  0.3333333333333357  0.4095840026352633   F   F   F
  0.3333333333333357  0.3333333333333357  0.4095840026352633   F   F   F
  0.6666666666666643  0.3333333333333357  0.4095840026352633   F   F   F
  0.0000000000000000  0.6666666666666643  0.4095840026352633   F   F   F
  0.3333333333333357  0.6666666666666643  0.4095840026352633   F   F   F
  0.6666666666666643  0.6666666666666643  0.4095840026352633   F   F   F
  0.1111556260419186  0.1111556260419186  0.4994877241185311   T   T   T
  0.4446936632543762  0.1106126734912477  0.4994918512824161   T   T   T
  0.7776887479161557  0.1111556260419186  0.4994877241185311   T   T   T
  0.1106126734912477  0.4446936632543762  0.4994918512824161   T   T   T
  0.4446936632543762  0.4446936632543762  0.4994918512824161   T   T   T
  0.7776925665264279  0.4446148669471375  0.5000652391197953   T   T   T
  0.1111556260419186  0.7776887479161557  0.4994877241185311   T   T   T
  0.4446148669471375  0.7776925665264279  0.5000652391197953   T   T   T
  0.7776925665264279  0.7776925665264279  0.5000652391197953   T   T   T
  0.8890967687671664  0.2218064624656603  0.5895781113867631   T   T   T
  0.2221414795487783  0.2221414795487783  0.5896860700034234   T   T   T
  0.5557170409024506  0.2221414795487783  0.5896860700034234   T   T   T
  0.8885412979123144  0.5557293510438426  0.5904155821556000   T   T   T
  0.2221414795487783  0.5557170409024506  0.5896860700034234   T   T   T
  0.5557293510438497  0.5557293510438426  0.5904155821556000   T   T   T
  0.8890967687671664  0.8890967687671664  0.5895781113867631   T   T   T
  0.2218064624656603  0.8890967687671664  0.5895781113867631   T   T   T
  0.5557293510438426  0.8885412979123144  0.5904155821556000   T   T   T
  0.0000000000000000 -0.0000000000000000  0.6799131582010095   T   T   T
  0.3330933972142264  0.9970720212918165  0.6804775382575213   T   T   T
  0.6698345814939568  0.9970720212918165  0.6804775382575213   T   T   T
  0.9970720212918165  0.3330933972142264  0.6804775382575213   T   T   T
  0.6698345814939568  0.3330933972142264  0.6804775382575213   T   T   T
  0.9970720212918165  0.6698345814939568  0.6804775382575213   T   T   T
  0.3330933972142264  0.6698345814939568  0.6804775382575213   T   T   T
  0.6666666666666643  0.6666666666666643  0.6806532253572245   T   T   T
  0.3333333333333357  0.3333333333333357  0.6838533164953731   T   T   T
 
  0.00000000E+00  0.00000000E+00  0.00000000E+00
  0.00000000E+00  0.00000000E+00  0.00000000E+00
  0.00000000E+00  0.00000000E+00  0.00000000E+00
  0.00000000E+00  0.00000000E+00  0.00000000E+00
  0.00000000E+00  0.00000000E+00  0.00000000E+00
  0.00000000E+00  0.00000000E+00  0.00000000E+00
  0.00000000E+00  0.00000000E+00  0.00000000E+00
  0.00000000E+00  0.00000000E+00  0.00000000E+00
  0.00000000E+00  0.00000000E+00  0.00000000E+00
  0.00000000E+00  0.00000000E+00  0.00000000E+00
  0.00000000E+00  0.00000000E+00  0.00000000E+00
  0.00000000E+00  0.00000000E+00  0.00000000E+00
  0.00000000E+00  0.00000000E+00  0.00000000E+00
  0.00000000E+00  0.00000000E+00  0.00000000E+00
  0.00000000E+00  0.00000000E+00  0.00000000E+00
  0.00000000E+00  0.00000000E+00  0.00000000E+00
  0.00000000E+00  0.00000000E+00  0.00000000E+00
  0.00000000E+00  0.00000000E+00  0.00000000E+00
  0.00000000E+00  0.00000000E+00  0.00000000E+00
  0.00000000E+00  0.00000000E+00  0.00000000E+00
  0.00000000E+00  0.00000000E+00  0.00000000E+00
  0.00000000E+00  0.00000000E+00  0.00000000E+00
  0.00000000E+00  0.00000000E+00  0.00000000E+00
  0.00000000E+00  0.00000000E+00  0.00000000E+00
  0.00000000E+00  0.00000000E+00  0.00000000E+00
  0.00000000E+00  0.00000000E+00  0.00000000E+00
  0.00000000E+00  0.00000000E+00  0.00000000E+00
  0.00000000E+00  0.00000000E+00  0.00000000E+00
  0.00000000E+00  0.00000000E+00  0.00000000E+00
  0.00000000E+00  0.00000000E+00  0.00000000E+00
  0.00000000E+00  0.00000000E+00  0.00000000E+00
  0.00000000E+00  0.00000000E+00  0.00000000E+00
  0.00000000E+00  0.00000000E+00  0.00000000E+00
  0.00000000E+00  0.00000000E+00  0.00000000E+00
  0.00000000E+00  0.00000000E+00  0.00000000E+00
  0.00000000E+00  0.00000000E+00  0.00000000E+00
  0.00000000E+00  0.00000000E+00  0.00000000E+00
  0.00000000E+00  0.00000000E+00  0.00000000E+00
  0.00000000E+00  0.00000000E+00  0.00000000E+00
  0.00000000E+00  0.00000000E+00  0.00000000E+00
  0.00000000E+00  0.00000000E+00  0.00000000E+00
  0.00000000E+00  0.00000000E+00  0.00000000E+00
  0.00000000E+00  0.00000000E+00  0.00000000E+00
  0.00000000E+00  0.00000000E+00  0.00000000E+00
  0.00000000E+00  0.00000000E+00  0.00000000E+00
