# Supplementary material for: Bringing Molecules Together: Synergistic Coadsorption at Dopant Sites of Single Atom Alloys
Source: J Am Chem Soc. 2024 Oct 2;146(41):28119–30. doi: 10.1021/jacs.4c07621 (PMC11487606; doi:10.1021/jacs.4c07621)
Supplement: Supplementary file 2 — ja4c07621_si_002.zip [file ja4c07621_si_002.zip › structures/1_Cu/Cu111/04_MoCu/02_CO/2_KPOINTS-13-13-1_dipol/CONTCAR]

Cu Mo  O  C                             
   1.0000000000000000     
     7.8064588642994845    0.0000000000000000    0.0000000000000000
     3.9032294321497423    6.7605916900815703    0.0000000000000000
     0.0000000000000000    0.0000000000000000   23.4985959624712919
   Cu   Mo   O    C 
    44     1     1     1
Selective dynamics
Direct
  0.8888888888888857  0.2222222222222214  0.3191680052705266   F   F   F
  0.2222222222222214  0.2222222222222214  0.3191680052705266   F   F   F
  0.5555555555555571  0.2222222222222214  0.3191680052705266   F   F   F
  0.8888888888888857  0.5555555555555571  0.3191680052705266   F   F   F
  0.2222222222222214  0.5555555555555571  0.3191680052705266   F   F   F
  0.5555555555555571  0.5555555555555571  0.3191680052705266   F   F   F
  0.8888888888888857  0.8888888888888857  0.3191680052705266   F   F   F
  0.2222222222222214  0.8888888888888857  0.3191680052705266   F   F   F
  0.5555555555555571  0.8888888888888857  0.3191680052705266   F   F   F
  0.0000000000000000  0.0000000000000000  0.4095840026352633   F   F   F
  0.3333333333333357  0.0000000000000000  0.4095840026352633   F   F   F
  0.6666666666666643  0.0000000000000000  0.4095840026352633   F   F   F
  0.0000000000000000  0.3333333333333357  0.4095840026352633   F   F   F
  0.3333333333333357  0.3333333333333357  0.4095840026352633   F   F   F
  0.6666666666666643  0.3333333333333357  0.4095840026352633   F   F   F
  0.0000000000000000  0.6666666666666643  0.4095840026352633   F   F   F
  0.3333333333333357  0.6666666666666643  0.4095840026352633   F   F   F
  0.6666666666666643  0.6666666666666643  0.4095840026352633   F   F   F
  0.1100342515083335  0.1100342515083335  0.4992417254451860   T   T   T
  0.4448188914370857  0.1103622171258219  0.4990792875442991   T   T   T
  0.7799314969833404  0.1100342515083335  0.4992417254451860   T   T   T
  0.1103622171258219  0.4448188914370857  0.4990792875442991   T   T   T
  0.4448188914370857  0.4448188914370857  0.4990792875442991   T   T   T
  0.7775053394066447  0.4449893211867032  0.5002408419997998   T   T   T
  0.1100342515083335  0.7799314969833404  0.4992417254451860   T   T   T
  0.4449893211867032  0.7775053394066447  0.5002408419997998   T   T   T
  0.7775053394066447  0.7775053394066447  0.5002408419997998   T   T   T
  0.8887892886626139  0.2224214226747655  0.5903207613087296   T   T   T
  0.2205790098365451  0.2205790098365451  0.5878271261814244   T   T   T
  0.5588419803269166  0.2205790098365451  0.5878271261814244   T   T   T
  0.8897726709754629  0.5551136645122686  0.5905916197065822   T   T   T
  0.2205790098365451  0.5588419803269166  0.5878271261814244   T   T   T
  0.5551136645122757  0.5551136645122686  0.5905916197065822   T   T   T
  0.8887892886626139  0.8887892886626139  0.5903207613087296   T   T   T
  0.2224214226747655  0.8887892886626139  0.5903207613087296   T   T   T
  0.5551136645122757  0.8897726709754629  0.5905916197065822   T   T   T
 -0.0000000000000000  0.0000000000000000  0.6798409310131448   T   T   T
  0.3329118421128512 -0.0002616681916966  0.6811236401670651   T   T   T
  0.6673498260788380 -0.0002616681916966  0.6811236401670651   T   T   T
 -0.0002616681916966  0.3329118421128512  0.6811236401670651   T   T   T
  0.6673498260788380  0.3329118421128512  0.6811236401670651   T   T   T
 -0.0002616681916966  0.6673498260788380  0.6811236401670651   T   T   T
  0.3329118421128512  0.6673498260788380  0.6811236401670651   T   T   T
  0.6666666666666643  0.6666666666666643  0.6795484658914867   T   T   T
  0.3333333333333357  0.3333333333333357  0.6809512661330995   T   T   T
  0.3333333333333357  0.3333333333333357  0.8160330380446891   T   T   T
  0.3333333333333357  0.3333333333333357  0.7660419139064070   T   T   T

  0.00000000E+00  0.00000000E+00  0.00000000E+00
  0.00000000E+00  0.00000000E+00  0.00000000E+00
  0.00000000E+00  0.00000000E+00  0.00000000E+00
  0.00000000E+00  0.00000000E+00  0.00000000E+00
  0.00000000E+00  0.00000000E+00  0.00000000E+00
  0.00000000E+00  0.00000000E+00  0.00000000E+00
  0.00000000E+00  0.00000000E+00  0.00000000E+00
  0.00000000E+00  0.00000000E+00  0.00000000E+00
  0.00000000E+00  0.00000000E+00  0.00000000E+00
  0.00000000E+00  0.00000000E+00  0.00000000E+00
  0.00000000E+00  0.00000000E+00  0.00000000E+00
  0.00000000E+00  0.00000000E+00  0.00000000E+00
  0.00000000E+00  0.00000000E+00  0.00000000E+00
  0.00000000E+00  0.00000000E+00  0.00000000E+00
  0.00000000E+00  0.00000000E+00  0.00000000E+00
  0.00000000E+00  0.00000000E+00  0.00000000E+00
  0.00000000E+00  0.00000000E+00  0.00000000E+00
  0.00000000E+00  0.00000000E+00  0.00000000E+00
  0.00000000E+00  0.00000000E+00  0.00000000E+00
  0.00000000E+00  0.00000000E+00  0.00000000E+00
  0.00000000E+00  0.00000000E+00  0.00000000E+00
  0.00000000E+00  0.00000000E+00  0.00000000E+00
  0.00000000E+00  0.00000000E+00  0.00000000E+00
  0.00000000E+00  0.00000000E+00  0.00000000E+00
  0.00000000E+00  0.00000000E+00  0.00000000E+00
  0.00000000E+00  0.00000000E+00  0.00000000E+00
  0.00000000E+00  0.00000000E+00  0.00000000E+00
  0.00000000E+00  0.00000000E+00  0.00000000E+00
  0.00000000E+00  0.00000000E+00  0.00000000E+00
  0.00000000E+00  0.00000000E+00  0.00000000E+00
  0.00000000E+00  0.00000000E+00  0.00000000E+00
  0.00000000E+00  0.00000000E+00  0.00000000E+00
  0.00000000E+00  0.00000000E+00  0.00000000E+00
  0.00000000E+00  0.00000000E+00  0.00000000E+00
  0.00000000E+00  0.00000000E+00  0.00000000E+00
  0.00000000E+00  0.00000000E+00  0.00000000E+00
  0.00000000E+00  0.00000000E+00  0.00000000E+00
  0.00000000E+00  0.00000000E+00  0.00000000E+00
  0.00000000E+00  0.00000000E+00  0.00000000E+00
  0.00000000E+00  0.00000000E+00  0.00000000E+00
  0.00000000E+00  0.00000000E+00  0.00000000E+00
  0.00000000E+00  0.00000000E+00  0.00000000E+00
  0.00000000E+00  0.00000000E+00  0.00000000E+00
  0.00000000E+00  0.00000000E+00  0.00000000E+00
  0.00000000E+00  0.00000000E+00  0.00000000E+00
  0.00000000E+00  0.00000000E+00  0.00000000E+00
  0.00000000E+00  0.00000000E+00  0.00000000E+00
