# Supplementary material for: Bringing Molecules Together: Synergistic Coadsorption at Dopant Sites of Single Atom Alloys
Source: J Am Chem Soc. 2024 Oct 2;146(41):28119–30. doi: 10.1021/jacs.4c07621 (PMC11487606; doi:10.1021/jacs.4c07621)
Supplement: Supplementary file 2 — ja4c07621_si_002.zip [file ja4c07621_si_002.zip › structures/1_Cu/Cu111/04_MoCu/03_NO/2_KPOINTS-13-13-1_dipol/CONTCAR]

Cu Mo  O  N                             
   1.0000000000000000     
     7.8064588642994845    0.0000000000000000    0.0000000000000000
     3.9032294321497423    6.7605916900815703    0.0000000000000000
     0.0000000000000000    0.0000000000000000   23.4985959624712919
   Cu   Mo   O    N 
    44     1     1     1
Selective dynamics
Direct
  0.8888888888888857  0.2222222222222214  0.3191680052705266   F   F   F
  0.2222222222222214  0.2222222222222214  0.3191680052705266   F   F   F
  0.5555555555555571  0.2222222222222214  0.3191680052705266   F   F   F
  0.8888888888888857  0.5555555555555571  0.3191680052705266   F   F   F
  0.2222222222222214  0.5555555555555571  0.3191680052705266   F   F   F
  0.5555555555555571  0.5555555555555571  0.3191680052705266   F   F   F
  0.8888888888888857  0.8888888888888857  0.3191680052705266   F   F   F
  0.2222222222222214  0.8888888888888857  0.3191680052705266   F   F   F
  0.5555555555555571  0.8888888888888857  0.3191680052705266   F   F   F
  0.0000000000000000  0.0000000000000000  0.4095840026352633   F   F   F
  0.3333333333333357  0.0000000000000000  0.4095840026352633   F   F   F
  0.6666666666666643  0.0000000000000000  0.4095840026352633   F   F   F
  0.0000000000000000  0.3333333333333357  0.4095840026352633   F   F   F
  0.3333333333333357  0.3333333333333357  0.4095840026352633   F   F   F
  0.6666666666666643  0.3333333333333357  0.4095840026352633   F   F   F
  0.0000000000000000  0.6666666666666643  0.4095840026352633   F   F   F
  0.3333333333333357  0.6666666666666643  0.4095840026352633   F   F   F
  0.6666666666666643  0.6666666666666643  0.4095840026352633   F   F   F
  0.1108861500191691  0.1108861500191691  0.4995481382274506   T   T   T
  0.4446073116428509  0.1107853767142981  0.4994572596473554   T   T   T
  0.7782276999616689  0.1108861500191691  0.4995481382274506   T   T   T
  0.1107853767142981  0.4446073116428509  0.4994572596473554   T   T   T
  0.4446073116428509  0.4446073116428509  0.4994572596473554   T   T   T
  0.7777795119811035  0.4444409760377936  0.4999868730694672   T   T   T
  0.1108861500191691  0.7782276999616689  0.4995481382274506   T   T   T
  0.4444409760377936  0.7777795119811035  0.4999868730694672   T   T   T
  0.7777795119811035  0.7777795119811035  0.4999868730694672   T   T   T
  0.8888005068706079  0.2223989862587696  0.5896670607209775   T   T   T
  0.2224155158227534  0.2224155158227534  0.5894981029558978   T   T   T
  0.5551689683544933  0.2224155158227534  0.5894981029558978   T   T   T
  0.8893765604660722  0.5553117197669643  0.5898031005717893   T   T   T
  0.2224155158227534  0.5551689683544933  0.5894981029558978   T   T   T
  0.5553117197669714  0.5553117197669643  0.5898031005717893   T   T   T
  0.8888005068706079  0.8888005068706079  0.5896670607209775   T   T   T
  0.2223989862587696  0.8888005068706079  0.5896670607209775   T   T   T
  0.5553117197669714  0.8893765604660722  0.5898031005717893   T   T   T
  0.0000000000000000 -0.0000000000000000  0.6787277549367624   T   T   T
  0.3336266188147906  0.9984736205826920  0.6800131685362006   T   T   T
  0.6678997606025101  0.9984736205826920  0.6800131685362006   T   T   T
  0.9984736205826920  0.3336266188147906  0.6800131685362006   T   T   T
  0.6678997606025101  0.3336266188147906  0.6800131685362006   T   T   T
  0.9984736205826920  0.6678997606025101  0.6800131685362006   T   T   T
  0.3336266188147906  0.6678997606025101  0.6800131685362006   T   T   T
  0.6666666666666643  0.6666666666666643  0.6788429986366239   T   T   T
  0.3333333333333357  0.3333333333333357  0.6905315092032311   T   T   T
  0.3333333333333357  0.3333333333333357  0.8193903181667050   T   T   T
  0.3333333333333357  0.3333333333333357  0.7683508238148871   T   T   T

  0.00000000E+00  0.00000000E+00  0.00000000E+00
  0.00000000E+00  0.00000000E+00  0.00000000E+00
  0.00000000E+00  0.00000000E+00  0.00000000E+00
  0.00000000E+00  0.00000000E+00  0.00000000E+00
  0.00000000E+00  0.00000000E+00  0.00000000E+00
  0.00000000E+00  0.00000000E+00  0.00000000E+00
  0.00000000E+00  0.00000000E+00  0.00000000E+00
  0.00000000E+00  0.00000000E+00  0.00000000E+00
  0.00000000E+00  0.00000000E+00  0.00000000E+00
  0.00000000E+00  0.00000000E+00  0.00000000E+00
  0.00000000E+00  0.00000000E+00  0.00000000E+00
  0.00000000E+00  0.00000000E+00  0.00000000E+00
  0.00000000E+00  0.00000000E+00  0.00000000E+00
  0.00000000E+00  0.00000000E+00  0.00000000E+00
  0.00000000E+00  0.00000000E+00  0.00000000E+00
  0.00000000E+00  0.00000000E+00  0.00000000E+00
  0.00000000E+00  0.00000000E+00  0.00000000E+00
  0.00000000E+00  0.00000000E+00  0.00000000E+00
  0.00000000E+00  0.00000000E+00  0.00000000E+00
  0.00000000E+00  0.00000000E+00  0.00000000E+00
  0.00000000E+00  0.00000000E+00  0.00000000E+00
  0.00000000E+00  0.00000000E+00  0.00000000E+00
  0.00000000E+00  0.00000000E+00  0.00000000E+00
  0.00000000E+00  0.00000000E+00  0.00000000E+00
  0.00000000E+00  0.00000000E+00  0.00000000E+00
  0.00000000E+00  0.00000000E+00  0.00000000E+00
  0.00000000E+00  0.00000000E+00  0.00000000E+00
  0.00000000E+00  0.00000000E+00  0.00000000E+00
  0.00000000E+00  0.00000000E+00  0.00000000E+00
  0.00000000E+00  0.00000000E+00  0.00000000E+00
  0.00000000E+00  0.00000000E+00  0.00000000E+00
  0.00000000E+00  0.00000000E+00  0.00000000E+00
  0.00000000E+00  0.00000000E+00  0.00000000E+00
  0.00000000E+00  0.00000000E+00  0.00000000E+00
  0.00000000E+00  0.00000000E+00  0.00000000E+00
  0.00000000E+00  0.00000000E+00  0.00000000E+00
  0.00000000E+00  0.00000000E+00  0.00000000E+00
  0.00000000E+00  0.00000000E+00  0.00000000E+00
  0.00000000E+00  0.00000000E+00  0.00000000E+00
  0.00000000E+00  0.00000000E+00  0.00000000E+00
  0.00000000E+00  0.00000000E+00  0.00000000E+00
  0.00000000E+00  0.00000000E+00  0.00000000E+00
  0.00000000E+00  0.00000000E+00  0.00000000E+00
  0.00000000E+00  0.00000000E+00  0.00000000E+00
  0.00000000E+00  0.00000000E+00  0.00000000E+00
  0.00000000E+00  0.00000000E+00  0.00000000E+00
  0.00000000E+00  0.00000000E+00  0.00000000E+00
