# Supplementary material for: Bringing Molecules Together: Synergistic Coadsorption at Dopant Sites of Single Atom Alloys
Source: J Am Chem Soc. 2024 Oct 2;146(41):28119–30. doi: 10.1021/jacs.4c07621 (PMC11487606; doi:10.1021/jacs.4c07621)
Supplement: Supplementary file 2 — ja4c07621_si_002.zip [file ja4c07621_si_002.zip › structures/1_Cu/Cu111/04_MoCu/04_H/2_KPOINTS-13-13-1_dipol/CONTCAR]

Cu Mo  H                                
   1.00000000000000     
     7.8064588642994845    0.0000000000000000    0.0000000000000000
     3.9032294321497423    6.7605916900815703    0.0000000000000000
     0.0000000000000000    0.0000000000000000   23.4985959624712919
   Cu   Mo   H 
    44     1     1
Selective dynamics
Direct
  0.8888888888888857  0.2222222222222214  0.3191680052705266   F   F   F
  0.2222222222222214  0.2222222222222214  0.3191680052705266   F   F   F
  0.5555555555555571  0.2222222222222214  0.3191680052705266   F   F   F
  0.8888888888888857  0.5555555555555571  0.3191680052705266   F   F   F
  0.2222222222222214  0.5555555555555571  0.3191680052705266   F   F   F
  0.5555555555555571  0.5555555555555571  0.3191680052705266   F   F   F
  0.8888888888888857  0.8888888888888857  0.3191680052705266   F   F   F
  0.2222222222222214  0.8888888888888857  0.3191680052705266   F   F   F
  0.5555555555555571  0.8888888888888857  0.3191680052705266   F   F   F
  0.0000000000000000  0.0000000000000000  0.4095840026352633   F   F   F
  0.3333333333333357  0.0000000000000000  0.4095840026352633   F   F   F
  0.6666666666666643  0.0000000000000000  0.4095840026352633   F   F   F
  0.0000000000000000  0.3333333333333357  0.4095840026352633   F   F   F
  0.3333333333333357  0.3333333333333357  0.4095840026352633   F   F   F
  0.6666666666666643  0.3333333333333357  0.4095840026352633   F   F   F
  0.0000000000000000  0.6666666666666643  0.4095840026352633   F   F   F
  0.3333333333333357  0.6666666666666643  0.4095840026352633   F   F   F
  0.6666666666666643  0.6666666666666643  0.4095840026352633   F   F   F
  0.1106574847095959  0.1106574909529580  0.4991066019443419   T   T   T
  0.4446006704126996  0.1107984724528076  0.4993355885564005   T   T   T
  0.7786833119628409  0.1106591667896355  0.4991065966157511   T   T   T
  0.1107984727800505  0.4446006842050166  0.4993355909431600   T   T   T
  0.4446017927604672  0.4446018220871997  0.4993355350385337   T   T   T
  0.7776762727903284  0.4446490601760385  0.4998828040141314   T   T   T
  0.1106591658396671  0.7786833090573116  0.4991066001477359   T   T   T
  0.4446490527450891  0.7776762795578085  0.4998828032979714   T   T   T
  0.7776758735770235  0.7776758809111545  0.4998826464539627   T   T   T
  0.8891228860124539  0.2217537886708500  0.5892896890959244   T   T   T
  0.2217053351701757  0.2217053083022453  0.5889416437756314   T   T   T
  0.5565878144680919  0.2217073672759641  0.5889417497612367   T   T   T
  0.8891286828588411  0.5554368653033139  0.5899735841569541   T   T   T
  0.2217073329461232  0.5565878830292997  0.5889417159492640   T   T   T
  0.5554374571910170  0.5554374754183283  0.5899735724874252   T   T   T
  0.8891245994822745  0.8891246154854916  0.5892894726787975   T   T   T
  0.2217537763141908  0.8891229000206039  0.5892896878615105   T   T   T
  0.5554368363319758  0.8891287052561524  0.5899735924316990   T   T   T
  0.0000008704111518  0.0000008965779558  0.6794693915237638   T   T   T
  0.3334244067927644  0.9983015970847774  0.6797539427425722   T   T   T
  0.6682742446822826  0.9983037339702268  0.6797540092203443   T   T   T
  0.9983015515074748  0.3334244136366235  0.6797539308924314   T   T   T
  0.6682744095414818  0.3334253540113662  0.6797546639925712   T   T   T
  0.9983036023157582  0.6682743816796740  0.6797540043648496   T   T   T
  0.3334253406881754  0.6682744768420005  0.6797546559327147   T   T   T
  0.6666674399513541  0.6666674626520993  0.6801136637972438   T   T   T
  0.3333332187387436  0.3333329332672710  0.6859935958861354   T   T   T
  0.3333348792314291  0.3333344231019797  0.7595979727429121   T   T   T
 
  0.00000000E+00  0.00000000E+00  0.00000000E+00
  0.00000000E+00  0.00000000E+00  0.00000000E+00
  0.00000000E+00  0.00000000E+00  0.00000000E+00
  0.00000000E+00  0.00000000E+00  0.00000000E+00
  0.00000000E+00  0.00000000E+00  0.00000000E+00
  0.00000000E+00  0.00000000E+00  0.00000000E+00
  0.00000000E+00  0.00000000E+00  0.00000000E+00
  0.00000000E+00  0.00000000E+00  0.00000000E+00
  0.00000000E+00  0.00000000E+00  0.00000000E+00
  0.00000000E+00  0.00000000E+00  0.00000000E+00
  0.00000000E+00  0.00000000E+00  0.00000000E+00
  0.00000000E+00  0.00000000E+00  0.00000000E+00
  0.00000000E+00  0.00000000E+00  0.00000000E+00
  0.00000000E+00  0.00000000E+00  0.00000000E+00
  0.00000000E+00  0.00000000E+00  0.00000000E+00
  0.00000000E+00  0.00000000E+00  0.00000000E+00
  0.00000000E+00  0.00000000E+00  0.00000000E+00
  0.00000000E+00  0.00000000E+00  0.00000000E+00
  0.00000000E+00  0.00000000E+00  0.00000000E+00
  0.00000000E+00  0.00000000E+00  0.00000000E+00
  0.00000000E+00  0.00000000E+00  0.00000000E+00
  0.00000000E+00  0.00000000E+00  0.00000000E+00
  0.00000000E+00  0.00000000E+00  0.00000000E+00
  0.00000000E+00  0.00000000E+00  0.00000000E+00
  0.00000000E+00  0.00000000E+00  0.00000000E+00
  0.00000000E+00  0.00000000E+00  0.00000000E+00
  0.00000000E+00  0.00000000E+00  0.00000000E+00
  0.00000000E+00  0.00000000E+00  0.00000000E+00
  0.00000000E+00  0.00000000E+00  0.00000000E+00
  0.00000000E+00  0.00000000E+00  0.00000000E+00
  0.00000000E+00  0.00000000E+00  0.00000000E+00
  0.00000000E+00  0.00000000E+00  0.00000000E+00
  0.00000000E+00  0.00000000E+00  0.00000000E+00
  0.00000000E+00  0.00000000E+00  0.00000000E+00
  0.00000000E+00  0.00000000E+00  0.00000000E+00
  0.00000000E+00  0.00000000E+00  0.00000000E+00
  0.00000000E+00  0.00000000E+00  0.00000000E+00
  0.00000000E+00  0.00000000E+00  0.00000000E+00
  0.00000000E+00  0.00000000E+00  0.00000000E+00
  0.00000000E+00  0.00000000E+00  0.00000000E+00
  0.00000000E+00  0.00000000E+00  0.00000000E+00
  0.00000000E+00  0.00000000E+00  0.00000000E+00
  0.00000000E+00  0.00000000E+00  0.00000000E+00
  0.00000000E+00  0.00000000E+00  0.00000000E+00
  0.00000000E+00  0.00000000E+00  0.00000000E+00
  0.00000000E+00  0.00000000E+00  0.00000000E+00
