# Supplementary material for: Bringing Molecules Together: Synergistic Coadsorption at Dopant Sites of Single Atom Alloys
Source: J Am Chem Soc. 2024 Oct 2;146(41):28119–30. doi: 10.1021/jacs.4c07621 (PMC11487606; doi:10.1021/jacs.4c07621)
Supplement: Supplementary file 2 — ja4c07621_si_002.zip [file ja4c07621_si_002.zip › structures/1_Cu/Cu111/04_MoCu/05_H-H/new/1_KPOINTS-331_dipol/CONTCAR]

Cu Mo H                                 
   1.0000000000000000     
     7.8064588642994845    0.0000000000000000    0.0000000000000000
     3.9032294321497423    6.7605916900815703    0.0000000000000000
     0.0000000000000000    0.0000000000000000   23.4985959624712919
   Cu   Mo   H 
    44     1     2
Selective dynamics
Direct
  0.8888888888888857  0.2222222222222214  0.3191680052705266   F   F   F
  0.2222222222222214  0.2222222222222214  0.3191680052705266   F   F   F
  0.5555555555555571  0.2222222222222214  0.3191680052705266   F   F   F
  0.8888888888888857  0.5555555555555571  0.3191680052705266   F   F   F
  0.2222222222222214  0.5555555555555571  0.3191680052705266   F   F   F
  0.5555555555555571  0.5555555555555571  0.3191680052705266   F   F   F
  0.8888888888888857  0.8888888888888857  0.3191680052705266   F   F   F
  0.2222222222222214  0.8888888888888857  0.3191680052705266   F   F   F
  0.5555555555555571  0.8888888888888857  0.3191680052705266   F   F   F
  0.0000000000000000  0.0000000000000000  0.4095840026352633   F   F   F
  0.3333333333333357  0.0000000000000000  0.4095840026352633   F   F   F
  0.6666666666666643  0.0000000000000000  0.4095840026352633   F   F   F
  0.0000000000000000  0.3333333333333357  0.4095840026352633   F   F   F
  0.3333333333333357  0.3333333333333357  0.4095840026352633   F   F   F
  0.6666666666666643  0.3333333333333357  0.4095840026352633   F   F   F
  0.0000000000000000  0.6666666666666643  0.4095840026352633   F   F   F
  0.3333333333333357  0.6666666666666643  0.4095840026352633   F   F   F
  0.6666666666666643  0.6666666666666643  0.4095840026352633   F   F   F
  0.1098788649323737  0.1094048114494642  0.5003328860287261   T   T   T
  0.4452404031961273  0.1099660928925262  0.4990287037023985   T   T   T
  0.7798969709536973  0.1105902686043914  0.4999161587337401   T   T   T
  0.1102358770898517  0.4449615898660210  0.4990110825693569   T   T   T
  0.4450305758843907  0.4445928580967464  0.4992663217245231   T   T   T
  0.7777303595632868  0.4442663589634936  0.5008519904247450   T   T   T
  0.1110494842968257  0.7795641037714791  0.4999470165759020   T   T   T
  0.4445262813219963  0.7774764186441945  0.5008657482868957   T   T   T
  0.7770529154530065  0.7767712369712600  0.5008728039227895   T   T   T
  0.8885462310152876  0.2228816746490268  0.5928548377573696   T   T   T
  0.2215550346466328  0.2204159540828448  0.5879239226667560   T   T   T
  0.5576738273274919  0.2211827421471960  0.5883564646598767   T   T   T
  0.8924757226436691  0.5520287777377008  0.5915071510067551   T   T   T
  0.2225781700403634  0.5563322781561402  0.5884338533478077   T   T   T
  0.5554917930092590  0.5543063838516132  0.5916384155246027   T   T   T
  0.8886044864286871  0.8872822920898001  0.5900746215841238   T   T   T
  0.2242177140371911  0.8872857597151748  0.5929579763160018   T   T   T
  0.5533335405266739  0.8911859594853536  0.5915581147321219   T   T   T
  0.9981001054167760  0.9954464882765042  0.6815477271036612   T   T   T
  0.3330433496406351  0.9952985188947010  0.6842302117846626   T   T   T
  0.6695618935675637  0.9974806577721496  0.6808298393545649   T   T   T
  0.9979915504655508  0.3306261278272734  0.6840217135256281   T   T   T
  0.6709694269940115  0.3298744750750660  0.6842427871340243   T   T   T
 -0.0000706589250313  0.6670550234397935  0.6807951621274321   T   T   T
  0.3324536479522543  0.6680815100246862  0.6843108790267557   T   T   T
  0.6693715319633696  0.6669660981068032  0.6799268881708452   T   T   T
  0.3334405477106305  0.3309154211560554  0.6795792202071917   T   T   T
  0.4465532838572205  0.4425071701588463  0.7264544168417468   T   T   T
  0.2223541641242152  0.2198050687368650  0.7268257255180629   T   T   T

  0.00000000E+00  0.00000000E+00  0.00000000E+00
  0.00000000E+00  0.00000000E+00  0.00000000E+00
  0.00000000E+00  0.00000000E+00  0.00000000E+00
  0.00000000E+00  0.00000000E+00  0.00000000E+00
  0.00000000E+00  0.00000000E+00  0.00000000E+00
  0.00000000E+00  0.00000000E+00  0.00000000E+00
  0.00000000E+00  0.00000000E+00  0.00000000E+00
  0.00000000E+00  0.00000000E+00  0.00000000E+00
  0.00000000E+00  0.00000000E+00  0.00000000E+00
  0.00000000E+00  0.00000000E+00  0.00000000E+00
  0.00000000E+00  0.00000000E+00  0.00000000E+00
  0.00000000E+00  0.00000000E+00  0.00000000E+00
  0.00000000E+00  0.00000000E+00  0.00000000E+00
  0.00000000E+00  0.00000000E+00  0.00000000E+00
  0.00000000E+00  0.00000000E+00  0.00000000E+00
  0.00000000E+00  0.00000000E+00  0.00000000E+00
  0.00000000E+00  0.00000000E+00  0.00000000E+00
  0.00000000E+00  0.00000000E+00  0.00000000E+00
  0.00000000E+00  0.00000000E+00  0.00000000E+00
  0.00000000E+00  0.00000000E+00  0.00000000E+00
  0.00000000E+00  0.00000000E+00  0.00000000E+00
  0.00000000E+00  0.00000000E+00  0.00000000E+00
  0.00000000E+00  0.00000000E+00  0.00000000E+00
  0.00000000E+00  0.00000000E+00  0.00000000E+00
  0.00000000E+00  0.00000000E+00  0.00000000E+00
  0.00000000E+00  0.00000000E+00  0.00000000E+00
  0.00000000E+00  0.00000000E+00  0.00000000E+00
  0.00000000E+00  0.00000000E+00  0.00000000E+00
  0.00000000E+00  0.00000000E+00  0.00000000E+00
  0.00000000E+00  0.00000000E+00  0.00000000E+00
  0.00000000E+00  0.00000000E+00  0.00000000E+00
  0.00000000E+00  0.00000000E+00  0.00000000E+00
  0.00000000E+00  0.00000000E+00  0.00000000E+00
  0.00000000E+00  0.00000000E+00  0.00000000E+00
  0.00000000E+00  0.00000000E+00  0.00000000E+00
  0.00000000E+00  0.00000000E+00  0.00000000E+00
  0.00000000E+00  0.00000000E+00  0.00000000E+00
  0.00000000E+00  0.00000000E+00  0.00000000E+00
  0.00000000E+00  0.00000000E+00  0.00000000E+00
  0.00000000E+00  0.00000000E+00  0.00000000E+00
  0.00000000E+00  0.00000000E+00  0.00000000E+00
  0.00000000E+00  0.00000000E+00  0.00000000E+00
  0.00000000E+00  0.00000000E+00  0.00000000E+00
  0.00000000E+00  0.00000000E+00  0.00000000E+00
  0.00000000E+00  0.00000000E+00  0.00000000E+00
  0.00000000E+00  0.00000000E+00  0.00000000E+00
  0.00000000E+00  0.00000000E+00  0.00000000E+00
