# Supplementary material for: Bringing Molecules Together: Synergistic Coadsorption at Dopant Sites of Single Atom Alloys
Source: J Am Chem Soc. 2024 Oct 2;146(41):28119–30. doi: 10.1021/jacs.4c07621 (PMC11487606; doi:10.1021/jacs.4c07621)
Supplement: Supplementary file 2 — ja4c07621_si_002.zip [file ja4c07621_si_002.zip › structures/1_Cu/Cu111/04_MoCu/05_H-H/new/2_KPOINTS-13-13-1_dipol/CONTCAR]

Cu Mo H                                 
   1.0000000000000000     
     7.8064588642994845    0.0000000000000000    0.0000000000000000
     3.9032294321497423    6.7605916900815703    0.0000000000000000
     0.0000000000000000    0.0000000000000000   23.4985959624712919
   Cu   Mo   H 
    44     1     2
Selective dynamics
Direct
  0.8888888888888857  0.2222222222222214  0.3191680052705266   F   F   F
  0.2222222222222214  0.2222222222222214  0.3191680052705266   F   F   F
  0.5555555555555571  0.2222222222222214  0.3191680052705266   F   F   F
  0.8888888888888857  0.5555555555555571  0.3191680052705266   F   F   F
  0.2222222222222214  0.5555555555555571  0.3191680052705266   F   F   F
  0.5555555555555571  0.5555555555555571  0.3191680052705266   F   F   F
  0.8888888888888857  0.8888888888888857  0.3191680052705266   F   F   F
  0.2222222222222214  0.8888888888888857  0.3191680052705266   F   F   F
  0.5555555555555571  0.8888888888888857  0.3191680052705266   F   F   F
  0.0000000000000000  0.0000000000000000  0.4095840026352633   F   F   F
  0.3333333333333357  0.0000000000000000  0.4095840026352633   F   F   F
  0.6666666666666643  0.0000000000000000  0.4095840026352633   F   F   F
  0.0000000000000000  0.3333333333333357  0.4095840026352633   F   F   F
  0.3333333333333357  0.3333333333333357  0.4095840026352633   F   F   F
  0.6666666666666643  0.3333333333333357  0.4095840026352633   F   F   F
  0.0000000000000000  0.6666666666666643  0.4095840026352633   F   F   F
  0.3333333333333357  0.6666666666666643  0.4095840026352633   F   F   F
  0.6666666666666643  0.6666666666666643  0.4095840026352633   F   F   F
  0.1104054345499051  0.1097244185726115  0.4999347798947286   T   T   T
  0.4454210115751242  0.1097899100087854  0.4990211569964335   T   T   T
  0.7790679858578724  0.1108468436558240  0.4995685330651599   T   T   T
  0.1104630533948249  0.4447478546847749  0.4990198304860693   T   T   T
  0.4448553495132245  0.4441944671925616  0.4991760463152853   T   T   T
  0.7784285729349769  0.4435896608969015  0.5000592885032557   T   T   T
  0.1115420022655705  0.7783674176110127  0.4995726781083250   T   T   T
  0.4443139380360052  0.7777065350422115  0.5000610308001618   T   T   T
  0.7771743796619884  0.7764927167940092  0.5002535889764633   T   T   T
  0.8890819529200126  0.2221707248545494  0.5913078878671097   T   T   T
  0.2223964660819426  0.2211498420077274  0.5884627949895489   T   T   T
  0.5564240077323740  0.2221409724458959  0.5891406441158267   T   T   T
  0.8913009395515034  0.5524248400568007  0.5904705279634831   T   T   T
  0.2233598180952226  0.5552137078737709  0.5891514627826092   T   T   T
  0.5561818486867678  0.5549076309331732  0.5900582813626102   T   T   T
  0.8889074667118553  0.8876977718743195  0.5888567401467829   T   T   T
  0.2234729656012416  0.8877911288784063  0.5913039355074686   T   T   T
  0.5536837772199837  0.8900184912164478  0.5904809729931315   T   T   T
  0.9976954715702366  0.9958674405292872  0.6795009664850666   T   T   T
  0.3331636244805010  0.9944510659077161  0.6820984437930918   T   T   T
  0.6700914855869687  0.9960825673002419  0.6795360837254247   T   T   T
  0.9962933319675690  0.3313414999536851  0.6820836493925770   T   T   T
  0.6714481835110269  0.3312643555464408  0.6814994226114877   T   T   T
  0.9978610493314848  0.6683094549875875  0.6795366429630366   T   T   T
  0.3330928756829851  0.6696291034271059  0.6815183398802674   T   T   T
  0.6695451797474641  0.6677777126752672  0.6790420652755551   T   T   T
  0.3330059065319474  0.3311946643139553  0.6825364107943738   T   T   T
  0.4518570013010919  0.4498255205553706  0.7244501278204876   T   T   T
  0.2167870050736751  0.2147430351913986  0.7258062205969803   T   T   T

  0.00000000E+00  0.00000000E+00  0.00000000E+00
  0.00000000E+00  0.00000000E+00  0.00000000E+00
  0.00000000E+00  0.00000000E+00  0.00000000E+00
  0.00000000E+00  0.00000000E+00  0.00000000E+00
  0.00000000E+00  0.00000000E+00  0.00000000E+00
  0.00000000E+00  0.00000000E+00  0.00000000E+00
  0.00000000E+00  0.00000000E+00  0.00000000E+00
  0.00000000E+00  0.00000000E+00  0.00000000E+00
  0.00000000E+00  0.00000000E+00  0.00000000E+00
  0.00000000E+00  0.00000000E+00  0.00000000E+00
  0.00000000E+00  0.00000000E+00  0.00000000E+00
  0.00000000E+00  0.00000000E+00  0.00000000E+00
  0.00000000E+00  0.00000000E+00  0.00000000E+00
  0.00000000E+00  0.00000000E+00  0.00000000E+00
  0.00000000E+00  0.00000000E+00  0.00000000E+00
  0.00000000E+00  0.00000000E+00  0.00000000E+00
  0.00000000E+00  0.00000000E+00  0.00000000E+00
  0.00000000E+00  0.00000000E+00  0.00000000E+00
  0.00000000E+00  0.00000000E+00  0.00000000E+00
  0.00000000E+00  0.00000000E+00  0.00000000E+00
  0.00000000E+00  0.00000000E+00  0.00000000E+00
  0.00000000E+00  0.00000000E+00  0.00000000E+00
  0.00000000E+00  0.00000000E+00  0.00000000E+00
  0.00000000E+00  0.00000000E+00  0.00000000E+00
  0.00000000E+00  0.00000000E+00  0.00000000E+00
  0.00000000E+00  0.00000000E+00  0.00000000E+00
  0.00000000E+00  0.00000000E+00  0.00000000E+00
  0.00000000E+00  0.00000000E+00  0.00000000E+00
  0.00000000E+00  0.00000000E+00  0.00000000E+00
  0.00000000E+00  0.00000000E+00  0.00000000E+00
  0.00000000E+00  0.00000000E+00  0.00000000E+00
  0.00000000E+00  0.00000000E+00  0.00000000E+00
  0.00000000E+00  0.00000000E+00  0.00000000E+00
  0.00000000E+00  0.00000000E+00  0.00000000E+00
  0.00000000E+00  0.00000000E+00  0.00000000E+00
  0.00000000E+00  0.00000000E+00  0.00000000E+00
  0.00000000E+00  0.00000000E+00  0.00000000E+00
  0.00000000E+00  0.00000000E+00  0.00000000E+00
  0.00000000E+00  0.00000000E+00  0.00000000E+00
  0.00000000E+00  0.00000000E+00  0.00000000E+00
  0.00000000E+00  0.00000000E+00  0.00000000E+00
  0.00000000E+00  0.00000000E+00  0.00000000E+00
  0.00000000E+00  0.00000000E+00  0.00000000E+00
  0.00000000E+00  0.00000000E+00  0.00000000E+00
  0.00000000E+00  0.00000000E+00  0.00000000E+00
  0.00000000E+00  0.00000000E+00  0.00000000E+00
  0.00000000E+00  0.00000000E+00  0.00000000E+00
