# Supplementary material for: Bringing Molecules Together: Synergistic Coadsorption at Dopant Sites of Single Atom Alloys
Source: J Am Chem Soc. 2024 Oct 2;146(41):28119–30. doi: 10.1021/jacs.4c07621 (PMC11487606; doi:10.1021/jacs.4c07621)
Supplement: Supplementary file 2 — ja4c07621_si_002.zip [file ja4c07621_si_002.zip › structures/1_Cu/Cu111/04_MoCu/06_H-H-H/2_KPOINTS-13-13-1_dipol/CONTCAR]

Cu Mo  H                                
   1.00000000000000     
     7.8064588642994845    0.0000000000000000    0.0000000000000000
     3.9032294321497423    6.7605916900815703    0.0000000000000000
     0.0000000000000000    0.0000000000000000   23.4985959624712919
   Cu   Mo   H 
    44     1     3
Selective dynamics
Direct
  0.8888888888888857  0.2222222222222214  0.3191680052705266   F   F   F
  0.2222222222222214  0.2222222222222214  0.3191680052705266   F   F   F
  0.5555555555555571  0.2222222222222214  0.3191680052705266   F   F   F
  0.8888888888888857  0.5555555555555571  0.3191680052705266   F   F   F
  0.2222222222222214  0.5555555555555571  0.3191680052705266   F   F   F
  0.5555555555555571  0.5555555555555571  0.3191680052705266   F   F   F
  0.8888888888888857  0.8888888888888857  0.3191680052705266   F   F   F
  0.2222222222222214  0.8888888888888857  0.3191680052705266   F   F   F
  0.5555555555555571  0.8888888888888857  0.3191680052705266   F   F   F
  0.0000000000000000  0.0000000000000000  0.4095840026352633   F   F   F
  0.3333333333333357  0.0000000000000000  0.4095840026352633   F   F   F
  0.6666666666666643  0.0000000000000000  0.4095840026352633   F   F   F
  0.0000000000000000  0.3333333333333357  0.4095840026352633   F   F   F
  0.3333333333333357  0.3333333333333357  0.4095840026352633   F   F   F
  0.6666666666666643  0.3333333333333357  0.4095840026352633   F   F   F
  0.0000000000000000  0.6666666666666643  0.4095840026352633   F   F   F
  0.3333333333333357  0.6666666666666643  0.4095840026352633   F   F   F
  0.6666666666666643  0.6666666666666643  0.4095840026352633   F   F   F
  0.1098984103622101  0.1099626111751553  0.4994658397380910   T   T   T
  0.4453822419087397  0.1097200903803992  0.4986423334285702   T   T   T
  0.7806544800216184  0.1099501373682417  0.4994573538444489   T   T   T
  0.1096594269469248  0.4454449484532977  0.4986413901024641   T   T   T
  0.4453750682181402  0.4454394417579426  0.4986348649161513   T   T   T
  0.7773531215127006  0.4457746347721597  0.5010910186494114   T   T   T
  0.1098831878417830  0.7807249155879806  0.4994554494516146   T   T   T
  0.4457112582632873  0.7774169698384391  0.5010910502458457   T   T   T
  0.7773513413493468  0.7774151449017040  0.5010929485206150   T   T   T
  0.8885376849682588  0.2238336884809489  0.5913741662286686   T   T   T
  0.2212996139283357  0.2214175333242237  0.5870202039259436   T   T   T
  0.5581838328401199  0.2214206892728952  0.5870102152064637   T   T   T
  0.8917952187161734  0.5545995057433443  0.5918160168009690   T   T   T
  0.2213000614749127  0.5583054863748739  0.5870075755950160   T   T   T
  0.5545054059938029  0.5546200843761061  0.5918206216427262   T   T   T
  0.8885241848603945  0.8886480789432568  0.5913688086483756   T   T   T
  0.2237172183993080  0.8886575221061435  0.5913733157943959   T   T   T
  0.5544836457177570  0.8919142513637477  0.5918155819648639   T   T   T
  0.0003185216068382  0.0004657324383200  0.6793824126004001   T   T   T
  0.3323624071661190  0.9983986900650564  0.6821894501368070   T   T   T
  0.6704003173345671  0.9983926952236070  0.6821756068342766   T   T   T
  0.9982418502592334  0.3325118911417209  0.6821906708019578   T   T   T
  0.6704194555917184  0.3325160789956845  0.6821892888218600   T   T   T
  0.9982260060781253  0.6705667554789360  0.6821741297060936   T   T   T
  0.3323657015309253  0.6705762951959917  0.6821862741949398   T   T   T
  0.6669926527027853  0.6671454622191941  0.6801786099695969   T   T   T
  0.3336667133172315  0.3338212592903544  0.6779824404510992   T   T   T
  0.2239229379854691  0.5534261034627472  0.7257785615299878   T   T   T
  0.2239015577020956  0.2240720116652433  0.7257957130953218   T   T   T
  0.5532522996317939  0.2241001141750448  0.7257823774667724   T   T   T
 
  0.00000000E+00  0.00000000E+00  0.00000000E+00
  0.00000000E+00  0.00000000E+00  0.00000000E+00
  0.00000000E+00  0.00000000E+00  0.00000000E+00
  0.00000000E+00  0.00000000E+00  0.00000000E+00
  0.00000000E+00  0.00000000E+00  0.00000000E+00
  0.00000000E+00  0.00000000E+00  0.00000000E+00
  0.00000000E+00  0.00000000E+00  0.00000000E+00
  0.00000000E+00  0.00000000E+00  0.00000000E+00
  0.00000000E+00  0.00000000E+00  0.00000000E+00
  0.00000000E+00  0.00000000E+00  0.00000000E+00
  0.00000000E+00  0.00000000E+00  0.00000000E+00
  0.00000000E+00  0.00000000E+00  0.00000000E+00
  0.00000000E+00  0.00000000E+00  0.00000000E+00
  0.00000000E+00  0.00000000E+00  0.00000000E+00
  0.00000000E+00  0.00000000E+00  0.00000000E+00
  0.00000000E+00  0.00000000E+00  0.00000000E+00
  0.00000000E+00  0.00000000E+00  0.00000000E+00
  0.00000000E+00  0.00000000E+00  0.00000000E+00
  0.00000000E+00  0.00000000E+00  0.00000000E+00
  0.00000000E+00  0.00000000E+00  0.00000000E+00
  0.00000000E+00  0.00000000E+00  0.00000000E+00
  0.00000000E+00  0.00000000E+00  0.00000000E+00
  0.00000000E+00  0.00000000E+00  0.00000000E+00
  0.00000000E+00  0.00000000E+00  0.00000000E+00
  0.00000000E+00  0.00000000E+00  0.00000000E+00
  0.00000000E+00  0.00000000E+00  0.00000000E+00
  0.00000000E+00  0.00000000E+00  0.00000000E+00
  0.00000000E+00  0.00000000E+00  0.00000000E+00
  0.00000000E+00  0.00000000E+00  0.00000000E+00
  0.00000000E+00  0.00000000E+00  0.00000000E+00
  0.00000000E+00  0.00000000E+00  0.00000000E+00
  0.00000000E+00  0.00000000E+00  0.00000000E+00
  0.00000000E+00  0.00000000E+00  0.00000000E+00
  0.00000000E+00  0.00000000E+00  0.00000000E+00
  0.00000000E+00  0.00000000E+00  0.00000000E+00
  0.00000000E+00  0.00000000E+00  0.00000000E+00
  0.00000000E+00  0.00000000E+00  0.00000000E+00
  0.00000000E+00  0.00000000E+00  0.00000000E+00
  0.00000000E+00  0.00000000E+00  0.00000000E+00
  0.00000000E+00  0.00000000E+00  0.00000000E+00
  0.00000000E+00  0.00000000E+00  0.00000000E+00
  0.00000000E+00  0.00000000E+00  0.00000000E+00
  0.00000000E+00  0.00000000E+00  0.00000000E+00
  0.00000000E+00  0.00000000E+00  0.00000000E+00
  0.00000000E+00  0.00000000E+00  0.00000000E+00
  0.00000000E+00  0.00000000E+00  0.00000000E+00
  0.00000000E+00  0.00000000E+00  0.00000000E+00
  0.00000000E+00  0.00000000E+00  0.00000000E+00
