# Supplementary material for: Bringing Molecules Together: Synergistic Coadsorption at Dopant Sites of Single Atom Alloys
Source: J Am Chem Soc. 2024 Oct 2;146(41):28119–30. doi: 10.1021/jacs.4c07621 (PMC11487606; doi:10.1021/jacs.4c07621)
Supplement: Supplementary file 2 — ja4c07621_si_002.zip [file ja4c07621_si_002.zip › structures/1_Cu/Cu111/04_MoCu/07_CO-CO/2_KPOINTS-13-13-1_dipol/CONTCAR]

Cu Mo  O  C                             
   1.00000000000000     
     7.8064588642994845    0.0000000000000000    0.0000000000000000
     3.9032294321497423    6.7605916900815703    0.0000000000000000
     0.0000000000000000    0.0000000000000000   23.4985959624712919
   Cu   Mo   O    C 
    44     1     2     2
Selective dynamics
Direct
  0.8888888888888857  0.2222222222222214  0.3191680052705266   F   F   F
  0.2222222222222214  0.2222222222222214  0.3191680052705266   F   F   F
  0.5555555555555571  0.2222222222222214  0.3191680052705266   F   F   F
  0.8888888888888857  0.5555555555555571  0.3191680052705266   F   F   F
  0.2222222222222214  0.5555555555555571  0.3191680052705266   F   F   F
  0.5555555555555571  0.5555555555555571  0.3191680052705266   F   F   F
  0.8888888888888857  0.8888888888888857  0.3191680052705266   F   F   F
  0.2222222222222214  0.8888888888888857  0.3191680052705266   F   F   F
  0.5555555555555571  0.8888888888888857  0.3191680052705266   F   F   F
  0.0000000000000000  0.0000000000000000  0.4095840026352633   F   F   F
  0.3333333333333357  0.0000000000000000  0.4095840026352633   F   F   F
  0.6666666666666643  0.0000000000000000  0.4095840026352633   F   F   F
  0.0000000000000000  0.3333333333333357  0.4095840026352633   F   F   F
  0.3333333333333357  0.3333333333333357  0.4095840026352633   F   F   F
  0.6666666666666643  0.3333333333333357  0.4095840026352633   F   F   F
  0.0000000000000000  0.6666666666666643  0.4095840026352633   F   F   F
  0.3333333333333357  0.6666666666666643  0.4095840026352633   F   F   F
  0.6666666666666643  0.6666666666666643  0.4095840026352633   F   F   F
  0.1101539459538044  0.1112116362996030  0.4995861653877091   T   T   T
  0.4441121639376064  0.1106915830263916  0.4989417031244167   T   T   T
  0.7774828112340508  0.1112235257766036  0.4995871630788654   T   T   T
  0.1103058346404212  0.4446794693100846  0.4994487063610664   T   T   T
  0.4439021251913027  0.4446855051781987  0.4994540327350488   T   T   T
  0.7773509093486370  0.4441102732862525  0.4999579839794711   T   T   T
  0.1107830575776280  0.7773096513654471  0.4996678062084910   T   T   T
  0.4438373114539250  0.7776889814024784  0.4998309224321985   T   T   T
  0.7773260281038519  0.7776766620163860  0.4998188925327722   T   T   T
  0.8873464217797856  0.2231763896452068  0.5899477130212950   T   T   T
  0.2225342156985510  0.2224551544427168  0.5894877648542480   T   T   T
  0.5529126794566545  0.2225171532576346  0.5895205344161455   T   T   T
  0.8891528659734795  0.5553175885780497  0.5897624422991005   T   T   T
  0.2222134466713768  0.5534935929377598  0.5904795815687480   T   T   T
  0.5535128537848277  0.5553091017566796  0.5897879789231247   T   T   T
  0.8869227792959411  0.8891308538903704  0.5893083330871158   T   T   T
  0.2219821129590218  0.8891067394964532  0.5893255698033104   T   T   T
  0.5538576078464662  0.8903880528657439  0.5892591935578630   T   T   T
  0.9988801496352846  0.9994785700013907  0.6776181278906300   T   T   T
  0.3323716607479231  0.0008019647166223  0.6794689524549673   T   T   T
  0.6640451117718472  0.0009657769192015  0.6794933731135165   T   T   T
  0.9933768419641364  0.3357916117069834  0.6793744389167166   T   T   T
  0.6677754905680232  0.3358281058576126  0.6794524381714911   T   T   T
  0.9944998233983591  0.6730528862686344  0.6797834733923867   T   T   T
  0.3296807605738728  0.6729088150620175  0.6798055521615480   T   T   T
  0.6628844508703093  0.6714602181777658  0.6776123057683713   T   T   T
  0.3288547056819239  0.3391098072215816  0.6925464236968206   T   T   T
  0.5633132482126407  0.3304738719036676  0.8040392249502873   T   T   T
  0.1010708770394445  0.3306026657793177  0.8036427047083200   T   T   T
  0.4909682567390443  0.3325099808990028  0.7597264612231376   T   T   T
  0.1720859525204808  0.3326191719975438  0.7594371384247458   T   T   T
 
  0.00000000E+00  0.00000000E+00  0.00000000E+00
  0.00000000E+00  0.00000000E+00  0.00000000E+00
  0.00000000E+00  0.00000000E+00  0.00000000E+00
  0.00000000E+00  0.00000000E+00  0.00000000E+00
  0.00000000E+00  0.00000000E+00  0.00000000E+00
  0.00000000E+00  0.00000000E+00  0.00000000E+00
  0.00000000E+00  0.00000000E+00  0.00000000E+00
  0.00000000E+00  0.00000000E+00  0.00000000E+00
  0.00000000E+00  0.00000000E+00  0.00000000E+00
  0.00000000E+00  0.00000000E+00  0.00000000E+00
  0.00000000E+00  0.00000000E+00  0.00000000E+00
  0.00000000E+00  0.00000000E+00  0.00000000E+00
  0.00000000E+00  0.00000000E+00  0.00000000E+00
  0.00000000E+00  0.00000000E+00  0.00000000E+00
  0.00000000E+00  0.00000000E+00  0.00000000E+00
  0.00000000E+00  0.00000000E+00  0.00000000E+00
  0.00000000E+00  0.00000000E+00  0.00000000E+00
  0.00000000E+00  0.00000000E+00  0.00000000E+00
  0.00000000E+00  0.00000000E+00  0.00000000E+00
  0.00000000E+00  0.00000000E+00  0.00000000E+00
  0.00000000E+00  0.00000000E+00  0.00000000E+00
  0.00000000E+00  0.00000000E+00  0.00000000E+00
  0.00000000E+00  0.00000000E+00  0.00000000E+00
  0.00000000E+00  0.00000000E+00  0.00000000E+00
  0.00000000E+00  0.00000000E+00  0.00000000E+00
  0.00000000E+00  0.00000000E+00  0.00000000E+00
  0.00000000E+00  0.00000000E+00  0.00000000E+00
  0.00000000E+00  0.00000000E+00  0.00000000E+00
  0.00000000E+00  0.00000000E+00  0.00000000E+00
  0.00000000E+00  0.00000000E+00  0.00000000E+00
  0.00000000E+00  0.00000000E+00  0.00000000E+00
  0.00000000E+00  0.00000000E+00  0.00000000E+00
  0.00000000E+00  0.00000000E+00  0.00000000E+00
  0.00000000E+00  0.00000000E+00  0.00000000E+00
  0.00000000E+00  0.00000000E+00  0.00000000E+00
  0.00000000E+00  0.00000000E+00  0.00000000E+00
  0.00000000E+00  0.00000000E+00  0.00000000E+00
  0.00000000E+00  0.00000000E+00  0.00000000E+00
  0.00000000E+00  0.00000000E+00  0.00000000E+00
  0.00000000E+00  0.00000000E+00  0.00000000E+00
  0.00000000E+00  0.00000000E+00  0.00000000E+00
  0.00000000E+00  0.00000000E+00  0.00000000E+00
  0.00000000E+00  0.00000000E+00  0.00000000E+00
  0.00000000E+00  0.00000000E+00  0.00000000E+00
  0.00000000E+00  0.00000000E+00  0.00000000E+00
  0.00000000E+00  0.00000000E+00  0.00000000E+00
  0.00000000E+00  0.00000000E+00  0.00000000E+00
  0.00000000E+00  0.00000000E+00  0.00000000E+00
  0.00000000E+00  0.00000000E+00  0.00000000E+00
