# Supplementary material for: Bringing Molecules Together: Synergistic Coadsorption at Dopant Sites of Single Atom Alloys
Source: J Am Chem Soc. 2024 Oct 2;146(41):28119–30. doi: 10.1021/jacs.4c07621 (PMC11487606; doi:10.1021/jacs.4c07621)
Supplement: Supplementary file 2 — ja4c07621_si_002.zip [file ja4c07621_si_002.zip › structures/1_Cu/Cu111/04_MoCu/08_CO-H/2_KPOINTS-13-13-1_dipol/CONTCAR]

Cu Mo  O  H  C                          
   1.00000000000000     
     7.8064588642994845    0.0000000000000000    0.0000000000000000
     3.9032294321497423    6.7605916900815703    0.0000000000000000
     0.0000000000000000    0.0000000000000000   23.4985959624712919
   Cu   Mo   O    H    C 
    44     1     1     1     1
Selective dynamics
Direct
  0.8888888888888857  0.2222222222222214  0.3191680052705266   F   F   F
  0.2222222222222214  0.2222222222222214  0.3191680052705266   F   F   F
  0.5555555555555571  0.2222222222222214  0.3191680052705266   F   F   F
  0.8888888888888857  0.5555555555555571  0.3191680052705266   F   F   F
  0.2222222222222214  0.5555555555555571  0.3191680052705266   F   F   F
  0.5555555555555571  0.5555555555555571  0.3191680052705266   F   F   F
  0.8888888888888857  0.8888888888888857  0.3191680052705266   F   F   F
  0.2222222222222214  0.8888888888888857  0.3191680052705266   F   F   F
  0.5555555555555571  0.8888888888888857  0.3191680052705266   F   F   F
  0.0000000000000000  0.0000000000000000  0.4095840026352633   F   F   F
  0.3333333333333357  0.0000000000000000  0.4095840026352633   F   F   F
  0.6666666666666643  0.0000000000000000  0.4095840026352633   F   F   F
  0.0000000000000000  0.3333333333333357  0.4095840026352633   F   F   F
  0.3333333333333357  0.3333333333333357  0.4095840026352633   F   F   F
  0.6666666666666643  0.3333333333333357  0.4095840026352633   F   F   F
  0.0000000000000000  0.6666666666666643  0.4095840026352633   F   F   F
  0.3333333333333357  0.6666666666666643  0.4095840026352633   F   F   F
  0.6666666666666643  0.6666666666666643  0.4095840026352633   F   F   F
  0.1111092949340464  0.1098102340190035  0.4993521123859678   T   T   T
  0.4454484170929337  0.1091944856202197  0.4988764677246674   T   T   T
  0.7809969739809389  0.1089064000052266  0.4991758822491215   T   T   T
  0.1112815843266830  0.4437766821354345  0.4991053305185606   T   T   T
  0.4454207571485376  0.4441234593639513  0.4989092467149069   T   T   T
  0.7787360403191549  0.4433800233638495  0.5002359755545303   T   T   T
  0.1111022118740166  0.7779637802137085  0.4993649386129307   T   T   T
  0.4467353033138221  0.7760038375288898  0.5001988084645695   T   T   T
  0.7787097848170291  0.7766507468726421  0.5002451627113632   T   T   T
  0.8893536721425260  0.2209648815469683  0.5904939928183114   T   T   T
  0.2227929244776650  0.2206274451560801  0.5883522766975249   T   T   T
  0.5594257412144849  0.2190392711409330  0.5872937832747235   T   T   T
  0.8903054707820776  0.5536639599567329  0.5904085445790469   T   T   T
  0.2225333293538028  0.5546449078356068  0.5883625401039431   T   T   T
  0.5561130859222168  0.5522485119855279  0.5902789880427493   T   T   T
  0.8892266759460454  0.8874032906325989  0.5904608065385937   T   T   T
  0.2240068586955992  0.8870748916581023  0.5890965936477813   T   T   T
  0.5561807557641468  0.8891290378199946  0.5902949362667230   T   T   T
  0.0036389089913338  0.9965087332682103  0.6784566305391838   T   T   T
  0.3322595754715188  0.9979315458580903  0.6797414486378414   T   T   T
  0.6663004655101163  0.9993628459815770  0.6812049646808895   T   T   T
  0.9948270034686874  0.3312814281328401  0.6806574319595460   T   T   T
  0.6661123317498165  0.3312692902276387  0.6811508203031948   T   T   T
  0.9951822751963580  0.6706550174875048  0.6806700413501735   T   T   T
  0.3320541780640859  0.6668145425138038  0.6796279661652126   T   T   T
  0.6639682398921717  0.6664310767089906  0.6788931237370244   T   T   T
  0.3258918793593539  0.3352480464675664  0.6838659401400484   T   T   T
  0.1775249933120807  0.3983966618666516  0.8118359670681476   T   T   T
  0.5517862738561393  0.2232220298661104  0.7273772793690655   T   T   T
  0.2254012526539882  0.3782696097817405  0.7637007752297764   T   T   T
 
  0.00000000E+00  0.00000000E+00  0.00000000E+00
  0.00000000E+00  0.00000000E+00  0.00000000E+00
  0.00000000E+00  0.00000000E+00  0.00000000E+00
  0.00000000E+00  0.00000000E+00  0.00000000E+00
  0.00000000E+00  0.00000000E+00  0.00000000E+00
  0.00000000E+00  0.00000000E+00  0.00000000E+00
  0.00000000E+00  0.00000000E+00  0.00000000E+00
  0.00000000E+00  0.00000000E+00  0.00000000E+00
  0.00000000E+00  0.00000000E+00  0.00000000E+00
  0.00000000E+00  0.00000000E+00  0.00000000E+00
  0.00000000E+00  0.00000000E+00  0.00000000E+00
  0.00000000E+00  0.00000000E+00  0.00000000E+00
  0.00000000E+00  0.00000000E+00  0.00000000E+00
  0.00000000E+00  0.00000000E+00  0.00000000E+00
  0.00000000E+00  0.00000000E+00  0.00000000E+00
  0.00000000E+00  0.00000000E+00  0.00000000E+00
  0.00000000E+00  0.00000000E+00  0.00000000E+00
  0.00000000E+00  0.00000000E+00  0.00000000E+00
  0.00000000E+00  0.00000000E+00  0.00000000E+00
  0.00000000E+00  0.00000000E+00  0.00000000E+00
  0.00000000E+00  0.00000000E+00  0.00000000E+00
  0.00000000E+00  0.00000000E+00  0.00000000E+00
  0.00000000E+00  0.00000000E+00  0.00000000E+00
  0.00000000E+00  0.00000000E+00  0.00000000E+00
  0.00000000E+00  0.00000000E+00  0.00000000E+00
  0.00000000E+00  0.00000000E+00  0.00000000E+00
  0.00000000E+00  0.00000000E+00  0.00000000E+00
  0.00000000E+00  0.00000000E+00  0.00000000E+00
  0.00000000E+00  0.00000000E+00  0.00000000E+00
  0.00000000E+00  0.00000000E+00  0.00000000E+00
  0.00000000E+00  0.00000000E+00  0.00000000E+00
  0.00000000E+00  0.00000000E+00  0.00000000E+00
  0.00000000E+00  0.00000000E+00  0.00000000E+00
  0.00000000E+00  0.00000000E+00  0.00000000E+00
  0.00000000E+00  0.00000000E+00  0.00000000E+00
  0.00000000E+00  0.00000000E+00  0.00000000E+00
  0.00000000E+00  0.00000000E+00  0.00000000E+00
  0.00000000E+00  0.00000000E+00  0.00000000E+00
  0.00000000E+00  0.00000000E+00  0.00000000E+00
  0.00000000E+00  0.00000000E+00  0.00000000E+00
  0.00000000E+00  0.00000000E+00  0.00000000E+00
  0.00000000E+00  0.00000000E+00  0.00000000E+00
  0.00000000E+00  0.00000000E+00  0.00000000E+00
  0.00000000E+00  0.00000000E+00  0.00000000E+00
  0.00000000E+00  0.00000000E+00  0.00000000E+00
  0.00000000E+00  0.00000000E+00  0.00000000E+00
  0.00000000E+00  0.00000000E+00  0.00000000E+00
  0.00000000E+00  0.00000000E+00  0.00000000E+00
