# Supplementary material for: Bringing Molecules Together: Synergistic Coadsorption at Dopant Sites of Single Atom Alloys
Source: J Am Chem Soc. 2024 Oct 2;146(41):28119–30. doi: 10.1021/jacs.4c07621 (PMC11487606; doi:10.1021/jacs.4c07621)
Supplement: Supplementary file 2 — ja4c07621_si_002.zip [file ja4c07621_si_002.zip › structures/1_Cu/Cu111/04_MoCu/09_CO-NO/2_KPOINTS-13-13-1_dipol/CONTCAR]

Cu Mo  O  N  C                          
   1.00000000000000     
     7.8064588642994845    0.0000000000000000    0.0000000000000000
     3.9032294321497423    6.7605916900815703    0.0000000000000000
     0.0000000000000000    0.0000000000000000   23.4985959624712919
   Cu   Mo   O    N    C 
    44     1     2     1     1
Selective dynamics
Direct
  0.8888888888888857  0.2222222222222214  0.3191680052705266   F   F   F
  0.2222222222222214  0.2222222222222214  0.3191680052705266   F   F   F
  0.5555555555555571  0.2222222222222214  0.3191680052705266   F   F   F
  0.8888888888888857  0.5555555555555571  0.3191680052705266   F   F   F
  0.2222222222222214  0.5555555555555571  0.3191680052705266   F   F   F
  0.5555555555555571  0.5555555555555571  0.3191680052705266   F   F   F
  0.8888888888888857  0.8888888888888857  0.3191680052705266   F   F   F
  0.2222222222222214  0.8888888888888857  0.3191680052705266   F   F   F
  0.5555555555555571  0.8888888888888857  0.3191680052705266   F   F   F
  0.0000000000000000  0.0000000000000000  0.4095840026352633   F   F   F
  0.3333333333333357  0.0000000000000000  0.4095840026352633   F   F   F
  0.6666666666666643  0.0000000000000000  0.4095840026352633   F   F   F
  0.0000000000000000  0.3333333333333357  0.4095840026352633   F   F   F
  0.3333333333333357  0.3333333333333357  0.4095840026352633   F   F   F
  0.6666666666666643  0.3333333333333357  0.4095840026352633   F   F   F
  0.0000000000000000  0.6666666666666643  0.4095840026352633   F   F   F
  0.3333333333333357  0.6666666666666643  0.4095840026352633   F   F   F
  0.6666666666666643  0.6666666666666643  0.4095840026352633   F   F   F
  0.1112727306360771  0.1115589770885491  0.4992254917672238   T   T   T
  0.4445710992521734  0.1114230731034231  0.4992280747358707   T   T   T
  0.7769384335103642  0.1119906506965148  0.4996180031151872   T   T   T
  0.1112200105518600  0.4448233020536110  0.4992545662236377   T   T   T
  0.4446811411365107  0.4449252404192288  0.4996585540632192   T   T   T
  0.7779801382750758  0.4443640216611789  0.4993553734972873   T   T   T
  0.1118132056817250  0.7770785051105571  0.4996461812181358   T   T   T
  0.4441370069406757  0.7782160242448769  0.4993443935857709   T   T   T
  0.7778148998514920  0.7781044233716504  0.4992675564389003   T   T   T
  0.8896707880836553  0.2236245328285500  0.5888925626350630   T   T   T
  0.2232409988195561  0.2237334660937479  0.5896624835947356   T   T   T
  0.5519703388652599  0.2241667514331023  0.5906653537431389   T   T   T
  0.8903238049150848  0.5558019619015981  0.5888624208977407   T   T   T
  0.2239499669320089  0.5522324144161647  0.5907709846338463   T   T   T
  0.5556171535406202  0.5560874971447181  0.5892440486093504   T   T   T
  0.8885552201970849  0.8888628379639506  0.5886788772645679   T   T   T
  0.2233741170931081  0.8900151960352916  0.5889143366022555   T   T   T
  0.5550885509023065  0.8908906827362187  0.5888725416604049   T   T   T
 -0.0004378692437882 -0.0002787480260900  0.6765237601347627   T   T   T
  0.3370861332290623  0.9968598305381896  0.6789856630144663   T   T   T
  0.6700023581028848  0.9982120649494611  0.6786786031360517   T   T   T
  0.9957582715988365  0.3382532077190163  0.6787104842708164   T   T   T
  0.6737357505444214  0.3334436174501673  0.6773724243251059   T   T   T
  0.9981080179191822  0.6704142150303564  0.6788819008676099   T   T   T
  0.3327237581600259  0.6740124865629226  0.6775690575781640   T   T   T
  0.6677370039509364  0.6689645207437954  0.6772088253152644   T   T   T
  0.3355092006531886  0.3353253973015168  0.6978202719076282   T   T   T
  0.4606925008909655  0.4351525818383634  0.8100407491978631   T   T   T
  0.1644225551908721  0.1808491695586968  0.7952371076372535   T   T   T
  0.4183331189767282  0.4026528339259999  0.7639077420883978   T   T   T
  0.2142479963934081  0.2260274119133029  0.7527102606655721   T   T   T
 
  0.00000000E+00  0.00000000E+00  0.00000000E+00
  0.00000000E+00  0.00000000E+00  0.00000000E+00
  0.00000000E+00  0.00000000E+00  0.00000000E+00
  0.00000000E+00  0.00000000E+00  0.00000000E+00
  0.00000000E+00  0.00000000E+00  0.00000000E+00
  0.00000000E+00  0.00000000E+00  0.00000000E+00
  0.00000000E+00  0.00000000E+00  0.00000000E+00
  0.00000000E+00  0.00000000E+00  0.00000000E+00
  0.00000000E+00  0.00000000E+00  0.00000000E+00
  0.00000000E+00  0.00000000E+00  0.00000000E+00
  0.00000000E+00  0.00000000E+00  0.00000000E+00
  0.00000000E+00  0.00000000E+00  0.00000000E+00
  0.00000000E+00  0.00000000E+00  0.00000000E+00
  0.00000000E+00  0.00000000E+00  0.00000000E+00
  0.00000000E+00  0.00000000E+00  0.00000000E+00
  0.00000000E+00  0.00000000E+00  0.00000000E+00
  0.00000000E+00  0.00000000E+00  0.00000000E+00
  0.00000000E+00  0.00000000E+00  0.00000000E+00
  0.00000000E+00  0.00000000E+00  0.00000000E+00
  0.00000000E+00  0.00000000E+00  0.00000000E+00
  0.00000000E+00  0.00000000E+00  0.00000000E+00
  0.00000000E+00  0.00000000E+00  0.00000000E+00
  0.00000000E+00  0.00000000E+00  0.00000000E+00
  0.00000000E+00  0.00000000E+00  0.00000000E+00
  0.00000000E+00  0.00000000E+00  0.00000000E+00
  0.00000000E+00  0.00000000E+00  0.00000000E+00
  0.00000000E+00  0.00000000E+00  0.00000000E+00
  0.00000000E+00  0.00000000E+00  0.00000000E+00
  0.00000000E+00  0.00000000E+00  0.00000000E+00
  0.00000000E+00  0.00000000E+00  0.00000000E+00
  0.00000000E+00  0.00000000E+00  0.00000000E+00
  0.00000000E+00  0.00000000E+00  0.00000000E+00
  0.00000000E+00  0.00000000E+00  0.00000000E+00
  0.00000000E+00  0.00000000E+00  0.00000000E+00
  0.00000000E+00  0.00000000E+00  0.00000000E+00
  0.00000000E+00  0.00000000E+00  0.00000000E+00
  0.00000000E+00  0.00000000E+00  0.00000000E+00
  0.00000000E+00  0.00000000E+00  0.00000000E+00
  0.00000000E+00  0.00000000E+00  0.00000000E+00
  0.00000000E+00  0.00000000E+00  0.00000000E+00
  0.00000000E+00  0.00000000E+00  0.00000000E+00
  0.00000000E+00  0.00000000E+00  0.00000000E+00
  0.00000000E+00  0.00000000E+00  0.00000000E+00
  0.00000000E+00  0.00000000E+00  0.00000000E+00
  0.00000000E+00  0.00000000E+00  0.00000000E+00
  0.00000000E+00  0.00000000E+00  0.00000000E+00
  0.00000000E+00  0.00000000E+00  0.00000000E+00
  0.00000000E+00  0.00000000E+00  0.00000000E+00
  0.00000000E+00  0.00000000E+00  0.00000000E+00
