# Supplementary material for: Bringing Molecules Together: Synergistic Coadsorption at Dopant Sites of Single Atom Alloys
Source: J Am Chem Soc. 2024 Oct 2;146(41):28119–30. doi: 10.1021/jacs.4c07621 (PMC11487606; doi:10.1021/jacs.4c07621)
Supplement: Supplementary file 2 — ja4c07621_si_002.zip [file ja4c07621_si_002.zip › structures/1_Cu/Cu111/04_MoCu/10_NO-H/2_KPOINTS-13-13-1_dipol/CONTCAR]

Cu Mo  O  N  H                          
   1.00000000000000     
     7.8064588642994845    0.0000000000000000    0.0000000000000000
     3.9032294321497423    6.7605916900815703    0.0000000000000000
     0.0000000000000000    0.0000000000000000   23.4985959624712919
   Cu   Mo   O    N    H 
    44     1     1     1     1
Selective dynamics
Direct
  0.8888888888888857  0.2222222222222214  0.3191680052705266   F   F   F
  0.2222222222222214  0.2222222222222214  0.3191680052705266   F   F   F
  0.5555555555555571  0.2222222222222214  0.3191680052705266   F   F   F
  0.8888888888888857  0.5555555555555571  0.3191680052705266   F   F   F
  0.2222222222222214  0.5555555555555571  0.3191680052705266   F   F   F
  0.5555555555555571  0.5555555555555571  0.3191680052705266   F   F   F
  0.8888888888888857  0.8888888888888857  0.3191680052705266   F   F   F
  0.2222222222222214  0.8888888888888857  0.3191680052705266   F   F   F
  0.5555555555555571  0.8888888888888857  0.3191680052705266   F   F   F
  0.0000000000000000  0.0000000000000000  0.4095840026352633   F   F   F
  0.3333333333333357  0.0000000000000000  0.4095840026352633   F   F   F
  0.6666666666666643  0.0000000000000000  0.4095840026352633   F   F   F
  0.0000000000000000  0.3333333333333357  0.4095840026352633   F   F   F
  0.3333333333333357  0.3333333333333357  0.4095840026352633   F   F   F
  0.6666666666666643  0.3333333333333357  0.4095840026352633   F   F   F
  0.0000000000000000  0.6666666666666643  0.4095840026352633   F   F   F
  0.3333333333333357  0.6666666666666643  0.4095840026352633   F   F   F
  0.6666666666666643  0.6666666666666643  0.4095840026352633   F   F   F
  0.1114241474665668  0.1105491520170687  0.4990350546393811   T   T   T
  0.4458941936299357  0.1104962375601141  0.4991409636947737   T   T   T
  0.7779710060762572  0.1111997348528840  0.4996861723370676   T   T   T
  0.1114153857014254  0.4449870511179243  0.4991414081715470   T   T   T
  0.4450874547517150  0.4441774526608097  0.4995024010994321   T   T   T
  0.7787174522469830  0.4437610935854198  0.4997104719086865   T   T   T
  0.1121400507645199  0.7770283235803507  0.4996949688397299   T   T   T
  0.4447131189894605  0.7777769413508513  0.4997046683314275   T   T   T
  0.7779174208507990  0.7769718883392610  0.4999618174722417   T   T   T
  0.8914246077799275  0.2218109079113435  0.5893063788053582   T   T   T
  0.2238946762106250  0.2222589662612737  0.5884434346229616   T   T   T
  0.5542582851242611  0.2232049827099091  0.5903525946496038   T   T   T
  0.8921492144702601  0.5532730635478963  0.5897243906305975   T   T   T
  0.2249385389504696  0.5525421828150939  0.5903722790871647   T   T   T
  0.5568482394963080  0.5552329544023429  0.5892254969995133   T   T   T
  0.8892522956312041  0.8876060755200054  0.5889164413184911   T   T   T
  0.2234757462020612  0.8897415868718808  0.5893021124636333   T   T   T
  0.5549436688298922  0.8904168286928769  0.5897121014366995   T   T   T
 -0.0006955544156046  0.9970942730503122  0.6771112154782378   T   T   T
  0.3349185139732418  0.9977729519710862  0.6801691606354852   T   T   T
  0.6694903038049761  0.9978970421524779  0.6794392779197882   T   T   T
  0.0000525091656330  0.3327778824771733  0.6801772534060130   T   T   T
  0.6736812280457045  0.3331591774288500  0.6781556754578767   T   T   T
  0.0002766702565326  0.6671993793849612  0.6794836291907942   T   T   T
  0.3353116319047145  0.6713699096504215  0.6781938784699475   T   T   T
  0.6694267329685422  0.6671832325637059  0.6781157423616302   T   T   T
  0.3378049037969081  0.3352208716820800  0.6936986837207247   T   T   T
  0.4010273422049213  0.3930619960639009  0.8178386194284378   T   T   T
  0.3788612785407872  0.3732134987227835  0.7682971828804724   T   T   T
  0.2124189573576063  0.2102355024950489  0.7262189155727728   T   T   T
 
  0.00000000E+00  0.00000000E+00  0.00000000E+00
  0.00000000E+00  0.00000000E+00  0.00000000E+00
  0.00000000E+00  0.00000000E+00  0.00000000E+00
  0.00000000E+00  0.00000000E+00  0.00000000E+00
  0.00000000E+00  0.00000000E+00  0.00000000E+00
  0.00000000E+00  0.00000000E+00  0.00000000E+00
  0.00000000E+00  0.00000000E+00  0.00000000E+00
  0.00000000E+00  0.00000000E+00  0.00000000E+00
  0.00000000E+00  0.00000000E+00  0.00000000E+00
  0.00000000E+00  0.00000000E+00  0.00000000E+00
  0.00000000E+00  0.00000000E+00  0.00000000E+00
  0.00000000E+00  0.00000000E+00  0.00000000E+00
  0.00000000E+00  0.00000000E+00  0.00000000E+00
  0.00000000E+00  0.00000000E+00  0.00000000E+00
  0.00000000E+00  0.00000000E+00  0.00000000E+00
  0.00000000E+00  0.00000000E+00  0.00000000E+00
  0.00000000E+00  0.00000000E+00  0.00000000E+00
  0.00000000E+00  0.00000000E+00  0.00000000E+00
  0.00000000E+00  0.00000000E+00  0.00000000E+00
  0.00000000E+00  0.00000000E+00  0.00000000E+00
  0.00000000E+00  0.00000000E+00  0.00000000E+00
  0.00000000E+00  0.00000000E+00  0.00000000E+00
  0.00000000E+00  0.00000000E+00  0.00000000E+00
  0.00000000E+00  0.00000000E+00  0.00000000E+00
  0.00000000E+00  0.00000000E+00  0.00000000E+00
  0.00000000E+00  0.00000000E+00  0.00000000E+00
  0.00000000E+00  0.00000000E+00  0.00000000E+00
  0.00000000E+00  0.00000000E+00  0.00000000E+00
  0.00000000E+00  0.00000000E+00  0.00000000E+00
  0.00000000E+00  0.00000000E+00  0.00000000E+00
  0.00000000E+00  0.00000000E+00  0.00000000E+00
  0.00000000E+00  0.00000000E+00  0.00000000E+00
  0.00000000E+00  0.00000000E+00  0.00000000E+00
  0.00000000E+00  0.00000000E+00  0.00000000E+00
  0.00000000E+00  0.00000000E+00  0.00000000E+00
  0.00000000E+00  0.00000000E+00  0.00000000E+00
  0.00000000E+00  0.00000000E+00  0.00000000E+00
  0.00000000E+00  0.00000000E+00  0.00000000E+00
  0.00000000E+00  0.00000000E+00  0.00000000E+00
  0.00000000E+00  0.00000000E+00  0.00000000E+00
  0.00000000E+00  0.00000000E+00  0.00000000E+00
  0.00000000E+00  0.00000000E+00  0.00000000E+00
  0.00000000E+00  0.00000000E+00  0.00000000E+00
  0.00000000E+00  0.00000000E+00  0.00000000E+00
  0.00000000E+00  0.00000000E+00  0.00000000E+00
  0.00000000E+00  0.00000000E+00  0.00000000E+00
  0.00000000E+00  0.00000000E+00  0.00000000E+00
  0.00000000E+00  0.00000000E+00  0.00000000E+00
