# Supplementary material for: Bringing Molecules Together: Synergistic Coadsorption at Dopant Sites of Single Atom Alloys
Source: J Am Chem Soc. 2024 Oct 2;146(41):28119–30. doi: 10.1021/jacs.4c07621 (PMC11487606; doi:10.1021/jacs.4c07621)
Supplement: Supplementary file 2 — ja4c07621_si_002.zip [file ja4c07621_si_002.zip › structures/1_Cu/Cu111/04_MoCu/11_NO-NO/2_KPOINTS-13-13-1_dipol/CONTCAR]

Cu Mo  O  N                             
   1.0000000000000000     
     7.8064588642994845    0.0000000000000000    0.0000000000000000
     3.9032294321497423    6.7605916900815703    0.0000000000000000
     0.0000000000000000    0.0000000000000000   23.4985959624712919
   Cu   Mo   O    N 
    44     1     2     2
Selective dynamics
Direct
  0.8888888888888857  0.2222222222222214  0.3191680052705266   F   F   F
  0.2222222222222214  0.2222222222222214  0.3191680052705266   F   F   F
  0.5555555555555571  0.2222222222222214  0.3191680052705266   F   F   F
  0.8888888888888857  0.5555555555555571  0.3191680052705266   F   F   F
  0.2222222222222214  0.5555555555555571  0.3191680052705266   F   F   F
  0.5555555555555571  0.5555555555555571  0.3191680052705266   F   F   F
  0.8888888888888857  0.8888888888888857  0.3191680052705266   F   F   F
  0.2222222222222214  0.8888888888888857  0.3191680052705266   F   F   F
  0.5555555555555571  0.8888888888888857  0.3191680052705266   F   F   F
  0.0000000000000000  0.0000000000000000  0.4095840026352633   F   F   F
  0.3333333333333357  0.0000000000000000  0.4095840026352633   F   F   F
  0.6666666666666643  0.0000000000000000  0.4095840026352633   F   F   F
  0.0000000000000000  0.3333333333333357  0.4095840026352633   F   F   F
  0.3333333333333357  0.3333333333333357  0.4095840026352633   F   F   F
  0.6666666666666643  0.3333333333333357  0.4095840026352633   F   F   F
  0.0000000000000000  0.6666666666666643  0.4095840026352633   F   F   F
  0.3333333333333357  0.6666666666666643  0.4095840026352633   F   F   F
  0.6666666666666643  0.6666666666666643  0.4095840026352633   F   F   F
  0.1103504460744062  0.1123549662291268  0.4996357550418011   T   T   T
  0.4439955028317613  0.1110983300509218  0.4990739931902084   T   T   T
  0.7763504021163925  0.1123705309037817  0.4996329215301927   T   T   T
  0.1103427065061453  0.4449165752260953  0.4996153283027525   T   T   T
  0.4437730780025149  0.4449260164465159  0.4996079026415075   T   T   T
  0.7773461418976098  0.4443822274567211  0.4993487020242142   T   T   T
  0.1111096363869351  0.7768421575042339  0.4995855088330501   T   T   T
  0.4439630509958903  0.7779503714911016  0.4991136428639749   T   T   T
  0.7771836310514146  0.7779521893620540  0.4991075492741217   T   T   T
  0.8874247943998412  0.2234478706184788  0.5894987428750156   T   T   T
  0.2234137528926468  0.2243795368493124  0.5904930010580713   T   T   T
  0.5505003196017455  0.2244112541023782  0.5904791682006234   T   T   T
  0.8890489216524244  0.5551401129427731  0.5891554370087206   T   T   T
  0.2235629051083023  0.5511620441048493  0.5913162062805952   T   T   T
  0.5541758488690363  0.5551066169473415  0.5891584226498949   T   T   T
  0.8869495246158081  0.8889588832186348  0.5884317150596416   T   T   T
  0.2224419731046510  0.8889160288030453  0.5884418688919624   T   T   T
  0.5538879603913784  0.8905774126292414  0.5884815850580836   T   T   T
  0.0001321780014152  0.9975745647031928  0.6765737217582029   T   T   T
  0.3351417027109989  0.9955108821412395  0.6778462561556466   T   T   T
  0.6670904470103522  0.9956392501833520  0.6778412904585309   T   T   T
  0.9944714105395605  0.3335577601049664  0.6785656306494516   T   T   T
  0.6696397752767140  0.3335621209328323  0.6785943825681997   T   T   T
  0.9955723221196138  0.6727518535201042  0.6783617753805871   T   T   T
  0.3295652929368345  0.6726418848621805  0.6783810449592806   T   T   T
  0.6640181042053399  0.6698022485348076  0.6766405105495750   T   T   T
  0.3313069203023957  0.3350650932951282  0.7032254908947237   T   T   T
  0.5792465385564256  0.3353077256513330  0.8036976867723453   T   T   T
  0.0820022122027240  0.3352138334971002  0.8034416108199736   T   T   T
  0.5038757834650411  0.3353805161932257  0.7588999981426738   T   T   T
  0.1576161651350958  0.3353224817448108  0.7586901266341002   T   T   T

  0.00000000E+00  0.00000000E+00  0.00000000E+00
  0.00000000E+00  0.00000000E+00  0.00000000E+00
  0.00000000E+00  0.00000000E+00  0.00000000E+00
  0.00000000E+00  0.00000000E+00  0.00000000E+00
  0.00000000E+00  0.00000000E+00  0.00000000E+00
  0.00000000E+00  0.00000000E+00  0.00000000E+00
  0.00000000E+00  0.00000000E+00  0.00000000E+00
  0.00000000E+00  0.00000000E+00  0.00000000E+00
  0.00000000E+00  0.00000000E+00  0.00000000E+00
  0.00000000E+00  0.00000000E+00  0.00000000E+00
  0.00000000E+00  0.00000000E+00  0.00000000E+00
  0.00000000E+00  0.00000000E+00  0.00000000E+00
  0.00000000E+00  0.00000000E+00  0.00000000E+00
  0.00000000E+00  0.00000000E+00  0.00000000E+00
  0.00000000E+00  0.00000000E+00  0.00000000E+00
  0.00000000E+00  0.00000000E+00  0.00000000E+00
  0.00000000E+00  0.00000000E+00  0.00000000E+00
  0.00000000E+00  0.00000000E+00  0.00000000E+00
  0.00000000E+00  0.00000000E+00  0.00000000E+00
  0.00000000E+00  0.00000000E+00  0.00000000E+00
  0.00000000E+00  0.00000000E+00  0.00000000E+00
  0.00000000E+00  0.00000000E+00  0.00000000E+00
  0.00000000E+00  0.00000000E+00  0.00000000E+00
  0.00000000E+00  0.00000000E+00  0.00000000E+00
  0.00000000E+00  0.00000000E+00  0.00000000E+00
  0.00000000E+00  0.00000000E+00  0.00000000E+00
  0.00000000E+00  0.00000000E+00  0.00000000E+00
  0.00000000E+00  0.00000000E+00  0.00000000E+00
  0.00000000E+00  0.00000000E+00  0.00000000E+00
  0.00000000E+00  0.00000000E+00  0.00000000E+00
  0.00000000E+00  0.00000000E+00  0.00000000E+00
  0.00000000E+00  0.00000000E+00  0.00000000E+00
  0.00000000E+00  0.00000000E+00  0.00000000E+00
  0.00000000E+00  0.00000000E+00  0.00000000E+00
  0.00000000E+00  0.00000000E+00  0.00000000E+00
  0.00000000E+00  0.00000000E+00  0.00000000E+00
  0.00000000E+00  0.00000000E+00  0.00000000E+00
  0.00000000E+00  0.00000000E+00  0.00000000E+00
  0.00000000E+00  0.00000000E+00  0.00000000E+00
  0.00000000E+00  0.00000000E+00  0.00000000E+00
  0.00000000E+00  0.00000000E+00  0.00000000E+00
  0.00000000E+00  0.00000000E+00  0.00000000E+00
  0.00000000E+00  0.00000000E+00  0.00000000E+00
  0.00000000E+00  0.00000000E+00  0.00000000E+00
  0.00000000E+00  0.00000000E+00  0.00000000E+00
  0.00000000E+00  0.00000000E+00  0.00000000E+00
  0.00000000E+00  0.00000000E+00  0.00000000E+00
  0.00000000E+00  0.00000000E+00  0.00000000E+00
  0.00000000E+00  0.00000000E+00  0.00000000E+00
