# Supplementary material for: Bringing Molecules Together: Synergistic Coadsorption at Dopant Sites of Single Atom Alloys
Source: J Am Chem Soc. 2024 Oct 2;146(41):28119–30. doi: 10.1021/jacs.4c07621 (PMC11487606; doi:10.1021/jacs.4c07621)
Supplement: Supplementary file 2 — ja4c07621_si_002.zip [file ja4c07621_si_002.zip › structures/1_Cu/Cu111/05_TcCu/01_clean/2_KPOINTS-13-13-1_dipol/CONTCAR]

Cu Tc                                   
   1.00000000000000     
     7.8064588642994845    0.0000000000000000    0.0000000000000000
     3.9032294321497423    6.7605916900815703    0.0000000000000000
     0.0000000000000000    0.0000000000000000   23.4985959624712919
   Cu   Tc
    44     1
Selective dynamics
Direct
  0.8888888888888857  0.2222222222222214  0.3191680052705266   F   F   F
  0.2222222222222214  0.2222222222222214  0.3191680052705266   F   F   F
  0.5555555555555571  0.2222222222222214  0.3191680052705266   F   F   F
  0.8888888888888857  0.5555555555555571  0.3191680052705266   F   F   F
  0.2222222222222214  0.5555555555555571  0.3191680052705266   F   F   F
  0.5555555555555571  0.5555555555555571  0.3191680052705266   F   F   F
  0.8888888888888857  0.8888888888888857  0.3191680052705266   F   F   F
  0.2222222222222214  0.8888888888888857  0.3191680052705266   F   F   F
  0.5555555555555571  0.8888888888888857  0.3191680052705266   F   F   F
  0.0000000000000000  0.0000000000000000  0.4095840026352633   F   F   F
  0.3333333333333357  0.0000000000000000  0.4095840026352633   F   F   F
  0.6666666666666643  0.0000000000000000  0.4095840026352633   F   F   F
  0.0000000000000000  0.3333333333333357  0.4095840026352633   F   F   F
  0.3333333333333357  0.3333333333333357  0.4095840026352633   F   F   F
  0.6666666666666643  0.3333333333333357  0.4095840026352633   F   F   F
  0.0000000000000000  0.6666666666666643  0.4095840026352633   F   F   F
  0.3333333333333357  0.6666666666666643  0.4095840026352633   F   F   F
  0.6666666666666643  0.6666666666666643  0.4095840026352633   F   F   F
  0.1109117028235192  0.1109117028235192  0.4994752901953926   T   T   T
  0.4447897786955286  0.1104204426089425  0.4992472129378604   T   T   T
  0.7781765943529688  0.1109117028235192  0.4994752901953926   T   T   T
  0.1104204426089425  0.4447897786955286  0.4992472129378604   T   T   T
  0.4447897786955286  0.4447897786955286  0.4992472129378604   T   T   T
  0.7777109026045083  0.4445781947909766  0.4998239594730742   T   T   T
  0.1109117028235192  0.7781765943529617  0.4994752901953926   T   T   T
  0.4445781947909766  0.7777109026045083  0.4998239594730742   T   T   T
  0.7777109026045083  0.7777109026045083  0.4998239594730742   T   T   T
  0.8888170314507015  0.2223659370986046  0.5896620560395169   T   T   T
  0.2219456911694090  0.2219456911694090  0.5890977339499711   T   T   T
  0.5561086176611748  0.2219456911694090  0.5890977339499711   T   T   T
  0.8887226653184103  0.5556386673407878  0.5901006150438276   T   T   T
  0.2219456911694090  0.5561086176611748  0.5890977339499711   T   T   T
  0.5556386673407878  0.5556386673407878  0.5901006150438276   T   T   T
  0.8888170314507015  0.8888170314507015  0.5896620560395169   T   T   T
  0.2223659370986046  0.8888170314507015  0.5896620560395169   T   T   T
  0.5556386673407878  0.8887226653184103  0.5901006150438276   T   T   T
 -0.0000000000000000  0.0000000000000000  0.6795920086779748   T   T   T
  0.3331195907162202 -0.0013306094608017  0.6803387476606061   T   T   T
  0.6682110187445813 -0.0013306094608017  0.6803387476606061   T   T   T
 -0.0013306094608017  0.3331195907162202  0.6803387476606061   T   T   T
  0.6682110187445813  0.3331195907162202  0.6803387476606061   T   T   T
 -0.0013306094608017  0.6682110187445813  0.6803387476606061   T   T   T
  0.3331195907162202  0.6682110187445813  0.6803387476606061   T   T   T
  0.6666666666666643  0.6666666666666643  0.6797687485487814   T   T   T
  0.3333333333333357  0.3333333333333357  0.6798438503360603   T   T   T
 
  0.00000000E+00  0.00000000E+00  0.00000000E+00
  0.00000000E+00  0.00000000E+00  0.00000000E+00
  0.00000000E+00  0.00000000E+00  0.00000000E+00
  0.00000000E+00  0.00000000E+00  0.00000000E+00
  0.00000000E+00  0.00000000E+00  0.00000000E+00
  0.00000000E+00  0.00000000E+00  0.00000000E+00
  0.00000000E+00  0.00000000E+00  0.00000000E+00
  0.00000000E+00  0.00000000E+00  0.00000000E+00
  0.00000000E+00  0.00000000E+00  0.00000000E+00
  0.00000000E+00  0.00000000E+00  0.00000000E+00
  0.00000000E+00  0.00000000E+00  0.00000000E+00
  0.00000000E+00  0.00000000E+00  0.00000000E+00
  0.00000000E+00  0.00000000E+00  0.00000000E+00
  0.00000000E+00  0.00000000E+00  0.00000000E+00
  0.00000000E+00  0.00000000E+00  0.00000000E+00
  0.00000000E+00  0.00000000E+00  0.00000000E+00
  0.00000000E+00  0.00000000E+00  0.00000000E+00
  0.00000000E+00  0.00000000E+00  0.00000000E+00
  0.00000000E+00  0.00000000E+00  0.00000000E+00
  0.00000000E+00  0.00000000E+00  0.00000000E+00
  0.00000000E+00  0.00000000E+00  0.00000000E+00
  0.00000000E+00  0.00000000E+00  0.00000000E+00
  0.00000000E+00  0.00000000E+00  0.00000000E+00
  0.00000000E+00  0.00000000E+00  0.00000000E+00
  0.00000000E+00  0.00000000E+00  0.00000000E+00
  0.00000000E+00  0.00000000E+00  0.00000000E+00
  0.00000000E+00  0.00000000E+00  0.00000000E+00
  0.00000000E+00  0.00000000E+00  0.00000000E+00
  0.00000000E+00  0.00000000E+00  0.00000000E+00
  0.00000000E+00  0.00000000E+00  0.00000000E+00
  0.00000000E+00  0.00000000E+00  0.00000000E+00
  0.00000000E+00  0.00000000E+00  0.00000000E+00
  0.00000000E+00  0.00000000E+00  0.00000000E+00
  0.00000000E+00  0.00000000E+00  0.00000000E+00
  0.00000000E+00  0.00000000E+00  0.00000000E+00
  0.00000000E+00  0.00000000E+00  0.00000000E+00
  0.00000000E+00  0.00000000E+00  0.00000000E+00
  0.00000000E+00  0.00000000E+00  0.00000000E+00
  0.00000000E+00  0.00000000E+00  0.00000000E+00
  0.00000000E+00  0.00000000E+00  0.00000000E+00
  0.00000000E+00  0.00000000E+00  0.00000000E+00
  0.00000000E+00  0.00000000E+00  0.00000000E+00
  0.00000000E+00  0.00000000E+00  0.00000000E+00
  0.00000000E+00  0.00000000E+00  0.00000000E+00
  0.00000000E+00  0.00000000E+00  0.00000000E+00
