# Supplementary material for: Bringing Molecules Together: Synergistic Coadsorption at Dopant Sites of Single Atom Alloys
Source: J Am Chem Soc. 2024 Oct 2;146(41):28119–30. doi: 10.1021/jacs.4c07621 (PMC11487606; doi:10.1021/jacs.4c07621)
Supplement: Supplementary file 2 — ja4c07621_si_002.zip [file ja4c07621_si_002.zip › structures/1_Cu/Cu111/05_TcCu/02_CO/2_KPOINTS-13-13-1_dipol/CONTCAR]

Cu Tc  O  C                             
   1.0000000000000000     
     7.8064588642994845    0.0000000000000000    0.0000000000000000
     3.9032294321497423    6.7605916900815703    0.0000000000000000
     0.0000000000000000    0.0000000000000000   23.4985959624712919
   Cu   Tc   O    C 
    44     1     1     1
Selective dynamics
Direct
  0.8888888888888857  0.2222222222222214  0.3191680052705266   F   F   F
  0.2222222222222214  0.2222222222222214  0.3191680052705266   F   F   F
  0.5555555555555571  0.2222222222222214  0.3191680052705266   F   F   F
  0.8888888888888857  0.5555555555555571  0.3191680052705266   F   F   F
  0.2222222222222214  0.5555555555555571  0.3191680052705266   F   F   F
  0.5555555555555571  0.5555555555555571  0.3191680052705266   F   F   F
  0.8888888888888857  0.8888888888888857  0.3191680052705266   F   F   F
  0.2222222222222214  0.8888888888888857  0.3191680052705266   F   F   F
  0.5555555555555571  0.8888888888888857  0.3191680052705266   F   F   F
  0.0000000000000000  0.0000000000000000  0.4095840026352633   F   F   F
  0.3333333333333357  0.0000000000000000  0.4095840026352633   F   F   F
  0.6666666666666643  0.0000000000000000  0.4095840026352633   F   F   F
  0.0000000000000000  0.3333333333333357  0.4095840026352633   F   F   F
  0.3333333333333357  0.3333333333333357  0.4095840026352633   F   F   F
  0.6666666666666643  0.3333333333333357  0.4095840026352633   F   F   F
  0.0000000000000000  0.6666666666666643  0.4095840026352633   F   F   F
  0.3333333333333357  0.6666666666666643  0.4095840026352633   F   F   F
  0.6666666666666643  0.6666666666666643  0.4095840026352633   F   F   F
  0.1102840860916975  0.1102840860916975  0.4994233530718916   T   T   T
  0.4447941901985863  0.1104116196028202  0.4990454317253498   T   T   T
  0.7794318278166198  0.1102840860916975  0.4994233530718916   T   T   T
  0.1104116196028202  0.4447941901985863  0.4990454317253498   T   T   T
  0.4447941901985863  0.4447941901985863  0.4990454317253498   T   T   T
  0.7776884362564332  0.4446231274871255  0.5000510610211498   T   T   T
  0.1102840860916975  0.7794318278166127  0.4994233530718916   T   T   T
  0.4446231274871255  0.7776884362564332  0.5000510610211498   T   T   T
  0.7776884362564332  0.7776884362564332  0.5000510610211498   T   T   T
  0.8886129649901898  0.2227740700196205  0.5902196706397214   T   T   T
  0.2214024785609451  0.2214024785609451  0.5880126851499772   T   T   T
  0.5571950428781173  0.2214024785609451  0.5880126851499772   T   T   T
  0.8895711737459493  0.5552144131270182  0.5900207614059317   T   T   T
  0.2214024785609451  0.5571950428781173  0.5880126851499772   T   T   T
  0.5552144131270182  0.5552144131270182  0.5900207614059317   T   T   T
  0.8886129649901898  0.8886129649901898  0.5902196706397214   T   T   T
  0.2227740700196205  0.8886129649901898  0.5902196706397214   T   T   T
  0.5552144131270182  0.8895711737459493  0.5900207614059317   T   T   T
 -0.0000000000000000  0.0000000000000000  0.6790983730408922   T   T   T
  0.3329215786698924  0.0006398303648939  0.6804025477592092   T   T   T
  0.6664385909652139  0.0006398303648939  0.6804025477592092   T   T   T
  0.0006398303648939  0.3329215786698924  0.6804025477592092   T   T   T
  0.6664385909652139  0.3329215786698924  0.6804025477592092   T   T   T
  0.0006398303649010  0.6664385909652139  0.6804025477592092   T   T   T
  0.3329215786698924  0.6664385909652139  0.6804025477592092   T   T   T
  0.6666666666666643  0.6666666666666643  0.6786137175763857   T   T   T
  0.3333333333333357  0.3333333333333357  0.6818137584480586   T   T   T
  0.3333333333333357  0.3333333333333357  0.8132723331496210   T   T   T
  0.3333333333333357  0.3333333333333357  0.7631520545965984   T   T   T

  0.00000000E+00  0.00000000E+00  0.00000000E+00
  0.00000000E+00  0.00000000E+00  0.00000000E+00
  0.00000000E+00  0.00000000E+00  0.00000000E+00
  0.00000000E+00  0.00000000E+00  0.00000000E+00
  0.00000000E+00  0.00000000E+00  0.00000000E+00
  0.00000000E+00  0.00000000E+00  0.00000000E+00
  0.00000000E+00  0.00000000E+00  0.00000000E+00
  0.00000000E+00  0.00000000E+00  0.00000000E+00
  0.00000000E+00  0.00000000E+00  0.00000000E+00
  0.00000000E+00  0.00000000E+00  0.00000000E+00
  0.00000000E+00  0.00000000E+00  0.00000000E+00
  0.00000000E+00  0.00000000E+00  0.00000000E+00
  0.00000000E+00  0.00000000E+00  0.00000000E+00
  0.00000000E+00  0.00000000E+00  0.00000000E+00
  0.00000000E+00  0.00000000E+00  0.00000000E+00
  0.00000000E+00  0.00000000E+00  0.00000000E+00
  0.00000000E+00  0.00000000E+00  0.00000000E+00
  0.00000000E+00  0.00000000E+00  0.00000000E+00
  0.00000000E+00  0.00000000E+00  0.00000000E+00
  0.00000000E+00  0.00000000E+00  0.00000000E+00
  0.00000000E+00  0.00000000E+00  0.00000000E+00
  0.00000000E+00  0.00000000E+00  0.00000000E+00
  0.00000000E+00  0.00000000E+00  0.00000000E+00
  0.00000000E+00  0.00000000E+00  0.00000000E+00
  0.00000000E+00  0.00000000E+00  0.00000000E+00
  0.00000000E+00  0.00000000E+00  0.00000000E+00
  0.00000000E+00  0.00000000E+00  0.00000000E+00
  0.00000000E+00  0.00000000E+00  0.00000000E+00
  0.00000000E+00  0.00000000E+00  0.00000000E+00
  0.00000000E+00  0.00000000E+00  0.00000000E+00
  0.00000000E+00  0.00000000E+00  0.00000000E+00
  0.00000000E+00  0.00000000E+00  0.00000000E+00
  0.00000000E+00  0.00000000E+00  0.00000000E+00
  0.00000000E+00  0.00000000E+00  0.00000000E+00
  0.00000000E+00  0.00000000E+00  0.00000000E+00
  0.00000000E+00  0.00000000E+00  0.00000000E+00
  0.00000000E+00  0.00000000E+00  0.00000000E+00
  0.00000000E+00  0.00000000E+00  0.00000000E+00
  0.00000000E+00  0.00000000E+00  0.00000000E+00
  0.00000000E+00  0.00000000E+00  0.00000000E+00
  0.00000000E+00  0.00000000E+00  0.00000000E+00
  0.00000000E+00  0.00000000E+00  0.00000000E+00
  0.00000000E+00  0.00000000E+00  0.00000000E+00
  0.00000000E+00  0.00000000E+00  0.00000000E+00
  0.00000000E+00  0.00000000E+00  0.00000000E+00
  0.00000000E+00  0.00000000E+00  0.00000000E+00
  0.00000000E+00  0.00000000E+00  0.00000000E+00
