# Supplementary material for: Bringing Molecules Together: Synergistic Coadsorption at Dopant Sites of Single Atom Alloys
Source: J Am Chem Soc. 2024 Oct 2;146(41):28119–30. doi: 10.1021/jacs.4c07621 (PMC11487606; doi:10.1021/jacs.4c07621)
Supplement: Supplementary file 2 — ja4c07621_si_002.zip [file ja4c07621_si_002.zip › structures/1_Cu/Cu111/05_TcCu/03_NO/2_KPOINTS-13-13-1_dipol/CONTCAR]

Cu Tc  O  N                             
   1.0000000000000000     
     7.8064588642994845    0.0000000000000000    0.0000000000000000
     3.9032294321497423    6.7605916900815703    0.0000000000000000
     0.0000000000000000    0.0000000000000000   23.4985959624712919
   Cu   Tc   O    N 
    44     1     1     1
Selective dynamics
Direct
  0.8888888888888857  0.2222222222222214  0.3191680052705266   F   F   F
  0.2222222222222214  0.2222222222222214  0.3191680052705266   F   F   F
  0.5555555555555571  0.2222222222222214  0.3191680052705266   F   F   F
  0.8888888888888857  0.5555555555555571  0.3191680052705266   F   F   F
  0.2222222222222214  0.5555555555555571  0.3191680052705266   F   F   F
  0.5555555555555571  0.5555555555555571  0.3191680052705266   F   F   F
  0.8888888888888857  0.8888888888888857  0.3191680052705266   F   F   F
  0.2222222222222214  0.8888888888888857  0.3191680052705266   F   F   F
  0.5555555555555571  0.8888888888888857  0.3191680052705266   F   F   F
  0.0000000000000000  0.0000000000000000  0.4095840026352633   F   F   F
  0.3333333333333357  0.0000000000000000  0.4095840026352633   F   F   F
  0.6666666666666643  0.0000000000000000  0.4095840026352633   F   F   F
  0.0000000000000000  0.3333333333333357  0.4095840026352633   F   F   F
  0.3333333333333357  0.3333333333333357  0.4095840026352633   F   F   F
  0.6666666666666643  0.3333333333333357  0.4095840026352633   F   F   F
  0.0000000000000000  0.6666666666666643  0.4095840026352633   F   F   F
  0.3333333333333357  0.6666666666666643  0.4095840026352633   F   F   F
  0.6666666666666643  0.6666666666666643  0.4095840026352633   F   F   F
  0.1111032892594778  0.1111032892594778  0.4996462781154771   T   T   T
  0.4446978856731454  0.1106042286536952  0.4992762464112910   T   T   T
  0.7777934214810588  0.1111032892594778  0.4996462781154771   T   T   T
  0.1106042286536952  0.4446978856731454  0.4992762464112910   T   T   T
  0.4446978856731454  0.4446978856731454  0.4992762464112910   T   T   T
  0.7778633062734113  0.4442733874531777  0.4998150237945945   T   T   T
  0.1111032892594778  0.7777934214810517  0.4996462781154771   T   T   T
  0.4442733874531777  0.7778633062734113  0.4998150237945945   T   T   T
  0.7778633062734113  0.7778633062734113  0.4998150237945945   T   T   T
  0.8886674315984142  0.2226651368031644  0.5895923791054825   T   T   T
  0.2233678756626933  0.2233678756626933  0.5896801958597611   T   T   T
  0.5532642486746138  0.2233678756626933  0.5896801958597611   T   T   T
  0.8894395274204291  0.5552802362897853  0.5895116538146035   T   T   T
  0.2233678756626933  0.5532642486746138  0.5896801958597611   T   T   T
  0.5552802362897853  0.5552802362897853  0.5895116538146035   T   T   T
  0.8886674315984142  0.8886674315984142  0.5895923791054825   T   T   T
  0.2226651368031644  0.8886674315984142  0.5895923791054825   T   T   T
  0.5552802362897853  0.8894395274204291  0.5895116538146035   T   T   T
  0.0000000000000000  0.0000000000000000  0.6782651567629576   T   T   T
  0.3335420707959550  0.9992982231554267  0.6794010774186439   T   T   T
  0.6671597060486184  0.9992982231554267  0.6794010774186439   T   T   T
  0.9992982231554267  0.3335420707959550  0.6794010774186439   T   T   T
  0.6671597060486184  0.3335420707959550  0.6794010774186439   T   T   T
  0.9992982231554338  0.6671597060486184  0.6794010774186439   T   T   T
  0.3335420707959550  0.6671597060486184  0.6794010774186439   T   T   T
  0.6666666666666643  0.6666666666666643  0.6782345590973948   T   T   T
  0.3333333333333357  0.3333333333333357  0.6915009355452462   T   T   T
  0.3333333333333357  0.3333333333333357  0.8174510509234444   T   T   T
  0.3333333333333357  0.3333333333333357  0.7665089300419264   T   T   T

  0.00000000E+00  0.00000000E+00  0.00000000E+00
  0.00000000E+00  0.00000000E+00  0.00000000E+00
  0.00000000E+00  0.00000000E+00  0.00000000E+00
  0.00000000E+00  0.00000000E+00  0.00000000E+00
  0.00000000E+00  0.00000000E+00  0.00000000E+00
  0.00000000E+00  0.00000000E+00  0.00000000E+00
  0.00000000E+00  0.00000000E+00  0.00000000E+00
  0.00000000E+00  0.00000000E+00  0.00000000E+00
  0.00000000E+00  0.00000000E+00  0.00000000E+00
  0.00000000E+00  0.00000000E+00  0.00000000E+00
  0.00000000E+00  0.00000000E+00  0.00000000E+00
  0.00000000E+00  0.00000000E+00  0.00000000E+00
  0.00000000E+00  0.00000000E+00  0.00000000E+00
  0.00000000E+00  0.00000000E+00  0.00000000E+00
  0.00000000E+00  0.00000000E+00  0.00000000E+00
  0.00000000E+00  0.00000000E+00  0.00000000E+00
  0.00000000E+00  0.00000000E+00  0.00000000E+00
  0.00000000E+00  0.00000000E+00  0.00000000E+00
  0.00000000E+00  0.00000000E+00  0.00000000E+00
  0.00000000E+00  0.00000000E+00  0.00000000E+00
  0.00000000E+00  0.00000000E+00  0.00000000E+00
  0.00000000E+00  0.00000000E+00  0.00000000E+00
  0.00000000E+00  0.00000000E+00  0.00000000E+00
  0.00000000E+00  0.00000000E+00  0.00000000E+00
  0.00000000E+00  0.00000000E+00  0.00000000E+00
  0.00000000E+00  0.00000000E+00  0.00000000E+00
  0.00000000E+00  0.00000000E+00  0.00000000E+00
  0.00000000E+00  0.00000000E+00  0.00000000E+00
  0.00000000E+00  0.00000000E+00  0.00000000E+00
  0.00000000E+00  0.00000000E+00  0.00000000E+00
  0.00000000E+00  0.00000000E+00  0.00000000E+00
  0.00000000E+00  0.00000000E+00  0.00000000E+00
  0.00000000E+00  0.00000000E+00  0.00000000E+00
  0.00000000E+00  0.00000000E+00  0.00000000E+00
  0.00000000E+00  0.00000000E+00  0.00000000E+00
  0.00000000E+00  0.00000000E+00  0.00000000E+00
  0.00000000E+00  0.00000000E+00  0.00000000E+00
  0.00000000E+00  0.00000000E+00  0.00000000E+00
  0.00000000E+00  0.00000000E+00  0.00000000E+00
  0.00000000E+00  0.00000000E+00  0.00000000E+00
  0.00000000E+00  0.00000000E+00  0.00000000E+00
  0.00000000E+00  0.00000000E+00  0.00000000E+00
  0.00000000E+00  0.00000000E+00  0.00000000E+00
  0.00000000E+00  0.00000000E+00  0.00000000E+00
  0.00000000E+00  0.00000000E+00  0.00000000E+00
  0.00000000E+00  0.00000000E+00  0.00000000E+00
  0.00000000E+00  0.00000000E+00  0.00000000E+00
