# Supplementary material for: Bringing Molecules Together: Synergistic Coadsorption at Dopant Sites of Single Atom Alloys
Source: J Am Chem Soc. 2024 Oct 2;146(41):28119–30. doi: 10.1021/jacs.4c07621 (PMC11487606; doi:10.1021/jacs.4c07621)
Supplement: Supplementary file 2 — ja4c07621_si_002.zip [file ja4c07621_si_002.zip › structures/1_Cu/Cu111/05_TcCu/04_H/2_KPOINTS-13-13-1_dipol/CONTCAR]

Cu Tc  H                                
   1.00000000000000     
     7.8064588642994845    0.0000000000000000    0.0000000000000000
     3.9032294321497423    6.7605916900815703    0.0000000000000000
     0.0000000000000000    0.0000000000000000   23.4985959624712919
   Cu   Tc   H 
    44     1     1
Selective dynamics
Direct
  0.8888888888888857  0.2222222222222214  0.3191680052705266   F   F   F
  0.2222222222222214  0.2222222222222214  0.3191680052705266   F   F   F
  0.5555555555555571  0.2222222222222214  0.3191680052705266   F   F   F
  0.8888888888888857  0.5555555555555571  0.3191680052705266   F   F   F
  0.2222222222222214  0.5555555555555571  0.3191680052705266   F   F   F
  0.5555555555555571  0.5555555555555571  0.3191680052705266   F   F   F
  0.8888888888888857  0.8888888888888857  0.3191680052705266   F   F   F
  0.2222222222222214  0.8888888888888857  0.3191680052705266   F   F   F
  0.5555555555555571  0.8888888888888857  0.3191680052705266   F   F   F
  0.0000000000000000  0.0000000000000000  0.4095840026352633   F   F   F
  0.3333333333333357  0.0000000000000000  0.4095840026352633   F   F   F
  0.6666666666666643  0.0000000000000000  0.4095840026352633   F   F   F
  0.0000000000000000  0.3333333333333357  0.4095840026352633   F   F   F
  0.3333333333333357  0.3333333333333357  0.4095840026352633   F   F   F
  0.6666666666666643  0.3333333333333357  0.4095840026352633   F   F   F
  0.0000000000000000  0.6666666666666643  0.4095840026352633   F   F   F
  0.3333333333333357  0.6666666666666643  0.4095840026352633   F   F   F
  0.6666666666666643  0.6666666666666643  0.4095840026352633   F   F   F
  0.1101558780400630  0.1101558917053229  0.4993070519791362   T   T   T
  0.4447897026557363  0.1104201614447057  0.4992732013123757   T   T   T
  0.7796861025700947  0.1101580345936675  0.4993070695269983   T   T   T
  0.1104201707788762  0.4447896859297116  0.4992731943893741   T   T   T
  0.4447905609164989  0.4447905361964752  0.4992731332007656   T   T   T
  0.7776037695405205  0.4447943449953952  0.5002312860959204   T   T   T
  0.1101580245383281  0.7796861027136495  0.4993070644422986   T   T   T
  0.4447943712911419  0.7776037543125097  0.5002312883990221   T   T   T
  0.7776034733687363  0.7776034691184691  0.5002311276177118   T   T   T
  0.8889771465040590  0.2220458503403613  0.5904886241271603   T   T   T
  0.2207179788567745  0.2207179758171694  0.5882747907088113   T   T   T
  0.5585626307426678  0.2207194447334116  0.5882750163620611   T   T   T
  0.8893839879659670  0.5553099008545784  0.5907244787765219   T   T   T
  0.2207193980044423  0.5585627463116782  0.5882750408689539   T   T   T
  0.5553087566399472  0.5553088454304765  0.5907244476507355   T   T   T
  0.8889787901218691  0.8889786874449739  0.5904885358756593   T   T   T
  0.2220458835681612  0.8889770711917194  0.5904886328815837   T   T   T
  0.5553098819970544  0.8893839519241757  0.5907244327148219   T   T   T
  0.0000009856479253  0.0000007762839379  0.6806281225183043   T   T   T
  0.3330648766131450  0.0001269111468962  0.6808570554954921   T   T   T
  0.6668114171354121  0.0001265751085632  0.6808571927752521   T   T   T
  0.0001269479899180  0.3330650640260160  0.6808570168315081   T   T   T
  0.6668099646390391  0.3330639360770777  0.6808573300984847   T   T   T
  0.0001267849874544  0.6668112128477240  0.6808571190719291   T   T   T
  0.3330637397666863  0.6668099448078428  0.6808572797407768   T   T   T
  0.6666673231077287  0.6666671554651570  0.6803130767883314   T   T   T
  0.3333334971115491  0.3333342235196252  0.6794713452623191   T   T   T
  0.3333339624565472  0.3333339314822552  0.7505565342551864   T   T   T
 
  0.00000000E+00  0.00000000E+00  0.00000000E+00
  0.00000000E+00  0.00000000E+00  0.00000000E+00
  0.00000000E+00  0.00000000E+00  0.00000000E+00
  0.00000000E+00  0.00000000E+00  0.00000000E+00
  0.00000000E+00  0.00000000E+00  0.00000000E+00
  0.00000000E+00  0.00000000E+00  0.00000000E+00
  0.00000000E+00  0.00000000E+00  0.00000000E+00
  0.00000000E+00  0.00000000E+00  0.00000000E+00
  0.00000000E+00  0.00000000E+00  0.00000000E+00
  0.00000000E+00  0.00000000E+00  0.00000000E+00
  0.00000000E+00  0.00000000E+00  0.00000000E+00
  0.00000000E+00  0.00000000E+00  0.00000000E+00
  0.00000000E+00  0.00000000E+00  0.00000000E+00
  0.00000000E+00  0.00000000E+00  0.00000000E+00
  0.00000000E+00  0.00000000E+00  0.00000000E+00
  0.00000000E+00  0.00000000E+00  0.00000000E+00
  0.00000000E+00  0.00000000E+00  0.00000000E+00
  0.00000000E+00  0.00000000E+00  0.00000000E+00
  0.00000000E+00  0.00000000E+00  0.00000000E+00
  0.00000000E+00  0.00000000E+00  0.00000000E+00
  0.00000000E+00  0.00000000E+00  0.00000000E+00
  0.00000000E+00  0.00000000E+00  0.00000000E+00
  0.00000000E+00  0.00000000E+00  0.00000000E+00
  0.00000000E+00  0.00000000E+00  0.00000000E+00
  0.00000000E+00  0.00000000E+00  0.00000000E+00
  0.00000000E+00  0.00000000E+00  0.00000000E+00
  0.00000000E+00  0.00000000E+00  0.00000000E+00
  0.00000000E+00  0.00000000E+00  0.00000000E+00
  0.00000000E+00  0.00000000E+00  0.00000000E+00
  0.00000000E+00  0.00000000E+00  0.00000000E+00
  0.00000000E+00  0.00000000E+00  0.00000000E+00
  0.00000000E+00  0.00000000E+00  0.00000000E+00
  0.00000000E+00  0.00000000E+00  0.00000000E+00
  0.00000000E+00  0.00000000E+00  0.00000000E+00
  0.00000000E+00  0.00000000E+00  0.00000000E+00
  0.00000000E+00  0.00000000E+00  0.00000000E+00
  0.00000000E+00  0.00000000E+00  0.00000000E+00
  0.00000000E+00  0.00000000E+00  0.00000000E+00
  0.00000000E+00  0.00000000E+00  0.00000000E+00
  0.00000000E+00  0.00000000E+00  0.00000000E+00
  0.00000000E+00  0.00000000E+00  0.00000000E+00
  0.00000000E+00  0.00000000E+00  0.00000000E+00
  0.00000000E+00  0.00000000E+00  0.00000000E+00
  0.00000000E+00  0.00000000E+00  0.00000000E+00
  0.00000000E+00  0.00000000E+00  0.00000000E+00
  0.00000000E+00  0.00000000E+00  0.00000000E+00
