# Supplementary material for: Bringing Molecules Together: Synergistic Coadsorption at Dopant Sites of Single Atom Alloys
Source: J Am Chem Soc. 2024 Oct 2;146(41):28119–30. doi: 10.1021/jacs.4c07621 (PMC11487606; doi:10.1021/jacs.4c07621)
Supplement: Supplementary file 2 — ja4c07621_si_002.zip [file ja4c07621_si_002.zip › structures/1_Cu/Cu111/05_TcCu/05_H-H/new/1_KPOINTS-331_dipol/CONTCAR]

Cu Tc  H                                
   1.0000000000000000     
     7.8064588642994845    0.0000000000000000    0.0000000000000000
     3.9032294321497423    6.7605916900815703    0.0000000000000000
     0.0000000000000000    0.0000000000000000   23.4985959624712919
   Cu   Tc   H 
    44     1     2
Selective dynamics
Direct
  0.8888888888888857  0.2222222222222214  0.3191680052705266   F   F   F
  0.2222222222222214  0.2222222222222214  0.3191680052705266   F   F   F
  0.5555555555555571  0.2222222222222214  0.3191680052705266   F   F   F
  0.8888888888888857  0.5555555555555571  0.3191680052705266   F   F   F
  0.2222222222222214  0.5555555555555571  0.3191680052705266   F   F   F
  0.5555555555555571  0.5555555555555571  0.3191680052705266   F   F   F
  0.8888888888888857  0.8888888888888857  0.3191680052705266   F   F   F
  0.2222222222222214  0.8888888888888857  0.3191680052705266   F   F   F
  0.5555555555555571  0.8888888888888857  0.3191680052705266   F   F   F
  0.0000000000000000  0.0000000000000000  0.4095840026352633   F   F   F
  0.3333333333333357  0.0000000000000000  0.4095840026352633   F   F   F
  0.6666666666666643  0.0000000000000000  0.4095840026352633   F   F   F
  0.0000000000000000  0.3333333333333357  0.4095840026352633   F   F   F
  0.3333333333333357  0.3333333333333357  0.4095840026352633   F   F   F
  0.6666666666666643  0.3333333333333357  0.4095840026352633   F   F   F
  0.0000000000000000  0.6666666666666643  0.4095840026352633   F   F   F
  0.3333333333333357  0.6666666666666643  0.4095840026352633   F   F   F
  0.6666666666666643  0.6666666666666643  0.4095840026352633   F   F   F
  0.1100469517922168  0.1135273964444571  0.5001653252800006   T   T   T
  0.4452861715522954  0.1120879816325443  0.4995265532653745   T   T   T
  0.7791202715920760  0.1134366378109329  0.5002352956541855   T   T   T
  0.1099452429909170  0.4473170744561609  0.4990322960631022   T   T   T
  0.4451537490862654  0.4474090893486697  0.4989149057993310   T   T   T
  0.7778086754505111  0.4469326062350221  0.5007901110996439   T   T   T
  0.1097159125371379  0.7830680689770152  0.4994702550083582   T   T   T
  0.4452004778129273  0.7797515963070398  0.5009587144457007   T   T   T
  0.7777842299142361  0.7795528127636986  0.5009804214928349   T   T   T
  0.8884891736465504  0.2269311108865868  0.5928107592126951   T   T   T
  0.2221832657272068  0.2254198361809773  0.5884230250776492   T   T   T
  0.5562285138805236  0.2254312230276196  0.5883917373101288   T   T   T
  0.8912010952404097  0.5571809045003255  0.5912968199007582   T   T   T
  0.2197433516966413  0.5640749840732582  0.5867227795979246   T   T   T
  0.5550410021672264  0.5572062964609530  0.5911347512274294   T   T   T
  0.8860328485047472  0.8939684656607444  0.5910132153142451   T   T   T
  0.2233086004733060  0.8945092212315238  0.5909264918507757   T   T   T
  0.5551912029735124  0.8931317666573064  0.5920735486321059   T   T   T
  0.0011567975334445  0.0009989809141005  0.6805735216598017   T   T   T
  0.3315371147140634  0.0051153035283746  0.6826964202787805   T   T   T
  0.6671563931442643  0.0047601340457395  0.6825623072662187   T   T   T
 -0.0014489092358644  0.3385136165292517  0.6834551053468270   T   T   T
  0.6667340599363825  0.3386383583780215  0.6833284983378213   T   T   T
 -0.0020207155391021  0.6743731249523811  0.6803925178734940   T   T   T
  0.3309088485990120  0.6747705421151217  0.6800653529501325   T   T   T
  0.6665650521445199  0.6699445302058341  0.6804093785410785   T   T   T
  0.3306722079228012  0.3426929533021604  0.6777653212270438   T   T   T
  0.5297242521059938  0.2395110171286656  0.7260872652211050   T   T   T
  0.2333455235034240  0.2419514250741843  0.7263976583118430   T   T   T

  0.00000000E+00  0.00000000E+00  0.00000000E+00
  0.00000000E+00  0.00000000E+00  0.00000000E+00
  0.00000000E+00  0.00000000E+00  0.00000000E+00
  0.00000000E+00  0.00000000E+00  0.00000000E+00
  0.00000000E+00  0.00000000E+00  0.00000000E+00
  0.00000000E+00  0.00000000E+00  0.00000000E+00
  0.00000000E+00  0.00000000E+00  0.00000000E+00
  0.00000000E+00  0.00000000E+00  0.00000000E+00
  0.00000000E+00  0.00000000E+00  0.00000000E+00
  0.00000000E+00  0.00000000E+00  0.00000000E+00
  0.00000000E+00  0.00000000E+00  0.00000000E+00
  0.00000000E+00  0.00000000E+00  0.00000000E+00
  0.00000000E+00  0.00000000E+00  0.00000000E+00
  0.00000000E+00  0.00000000E+00  0.00000000E+00
  0.00000000E+00  0.00000000E+00  0.00000000E+00
  0.00000000E+00  0.00000000E+00  0.00000000E+00
  0.00000000E+00  0.00000000E+00  0.00000000E+00
  0.00000000E+00  0.00000000E+00  0.00000000E+00
  0.00000000E+00  0.00000000E+00  0.00000000E+00
  0.00000000E+00  0.00000000E+00  0.00000000E+00
  0.00000000E+00  0.00000000E+00  0.00000000E+00
  0.00000000E+00  0.00000000E+00  0.00000000E+00
  0.00000000E+00  0.00000000E+00  0.00000000E+00
  0.00000000E+00  0.00000000E+00  0.00000000E+00
  0.00000000E+00  0.00000000E+00  0.00000000E+00
  0.00000000E+00  0.00000000E+00  0.00000000E+00
  0.00000000E+00  0.00000000E+00  0.00000000E+00
  0.00000000E+00  0.00000000E+00  0.00000000E+00
  0.00000000E+00  0.00000000E+00  0.00000000E+00
  0.00000000E+00  0.00000000E+00  0.00000000E+00
  0.00000000E+00  0.00000000E+00  0.00000000E+00
  0.00000000E+00  0.00000000E+00  0.00000000E+00
  0.00000000E+00  0.00000000E+00  0.00000000E+00
  0.00000000E+00  0.00000000E+00  0.00000000E+00
  0.00000000E+00  0.00000000E+00  0.00000000E+00
  0.00000000E+00  0.00000000E+00  0.00000000E+00
  0.00000000E+00  0.00000000E+00  0.00000000E+00
  0.00000000E+00  0.00000000E+00  0.00000000E+00
  0.00000000E+00  0.00000000E+00  0.00000000E+00
  0.00000000E+00  0.00000000E+00  0.00000000E+00
  0.00000000E+00  0.00000000E+00  0.00000000E+00
  0.00000000E+00  0.00000000E+00  0.00000000E+00
  0.00000000E+00  0.00000000E+00  0.00000000E+00
  0.00000000E+00  0.00000000E+00  0.00000000E+00
  0.00000000E+00  0.00000000E+00  0.00000000E+00
  0.00000000E+00  0.00000000E+00  0.00000000E+00
  0.00000000E+00  0.00000000E+00  0.00000000E+00
