# Supplementary material for: Bringing Molecules Together: Synergistic Coadsorption at Dopant Sites of Single Atom Alloys
Source: J Am Chem Soc. 2024 Oct 2;146(41):28119–30. doi: 10.1021/jacs.4c07621 (PMC11487606; doi:10.1021/jacs.4c07621)
Supplement: Supplementary file 2 — ja4c07621_si_002.zip [file ja4c07621_si_002.zip › structures/1_Cu/Cu111/05_TcCu/05_H-H/new/2_KPOINTS-13-13-1_dipol/CONTCAR]

Cu Tc  H                                
   1.0000000000000000     
     7.8064588642994845    0.0000000000000000    0.0000000000000000
     3.9032294321497423    6.7605916900815703    0.0000000000000000
     0.0000000000000000    0.0000000000000000   23.4985959624712919
   Cu   Tc   H 
    44     1     2
Selective dynamics
Direct
  0.8888888888888857  0.2222222222222214  0.3191680052705266   F   F   F
  0.2222222222222214  0.2222222222222214  0.3191680052705266   F   F   F
  0.5555555555555571  0.2222222222222214  0.3191680052705266   F   F   F
  0.8888888888888857  0.5555555555555571  0.3191680052705266   F   F   F
  0.2222222222222214  0.5555555555555571  0.3191680052705266   F   F   F
  0.5555555555555571  0.5555555555555571  0.3191680052705266   F   F   F
  0.8888888888888857  0.8888888888888857  0.3191680052705266   F   F   F
  0.2222222222222214  0.8888888888888857  0.3191680052705266   F   F   F
  0.5555555555555571  0.8888888888888857  0.3191680052705266   F   F   F
  0.0000000000000000  0.0000000000000000  0.4095840026352633   F   F   F
  0.3333333333333357  0.0000000000000000  0.4095840026352633   F   F   F
  0.6666666666666643  0.0000000000000000  0.4095840026352633   F   F   F
  0.0000000000000000  0.3333333333333357  0.4095840026352633   F   F   F
  0.3333333333333357  0.3333333333333357  0.4095840026352633   F   F   F
  0.6666666666666643  0.3333333333333357  0.4095840026352633   F   F   F
  0.0000000000000000  0.6666666666666643  0.4095840026352633   F   F   F
  0.3333333333333357  0.6666666666666643  0.4095840026352633   F   F   F
  0.6666666666666643  0.6666666666666643  0.4095840026352633   F   F   F
  0.1097522010231990  0.1130006914376418  0.4996281947820664   T   T   T
  0.4447845598870628  0.1115036921821335  0.4989269465572035   T   T   T
  0.7783963509879703  0.1129822199722015  0.4996024742645243   T   T   T
  0.1096143298151099  0.4467336185187946  0.4987286992537884   T   T   T
  0.4446804033554617  0.4467699059268170  0.4987322392835284   T   T   T
  0.7774892369798786  0.4461340175276540  0.5002872912353963   T   T   T
  0.1095797453879404  0.7819288262714128  0.4992336155284334   T   T   T
  0.4449261798470863  0.7793515495792395  0.5002710921374366   T   T   T
  0.7768313023635267  0.7793266082927944  0.5002855694680070   T   T   T
  0.8879201092211327  0.2263002392786426  0.5913730656327694   T   T   T
  0.2218303145465494  0.2255243694150337  0.5882783290330337   T   T   T
  0.5549068655639408  0.2255146150966973  0.5882466163819617   T   T   T
  0.8898077523891346  0.5573077660073014  0.5903268644834955   T   T   T
  0.2202415486704828  0.5616989227383451  0.5870685844300167   T   T   T
  0.5551344049510958  0.5573626247440986  0.5903271337037816   T   T   T
  0.8863906051465444  0.8933566642976600  0.5898399318609907   T   T   T
  0.2224239626184349  0.8934201823957004  0.5898341160891881   T   T   T
  0.5546178291494513  0.8929713399943227  0.5907270154455404   T   T   T
  0.0011515734802368  0.0006230325520742  0.6789569786132568   T   T   T
  0.3319151259127956  0.0022153616521378  0.6810443074161396   T   T   T
  0.6688239309603179  0.0022773856001776  0.6810301811046620   T   T   T
  0.9981426934074225  0.3374534883999010  0.6816247638213151   T   T   T
  0.6674238973344895  0.3375415619640721  0.6816877194452211   T   T   T
  0.9981506064266359  0.6729684109882301  0.6789603169288931   T   T   T
  0.3318319001486649  0.6730401879286942  0.6789604993535837   T   T   T
  0.6665941988243943  0.6697988277508798  0.6792157216354161   T   T   T
  0.3314113225623991  0.3403292093435855  0.6783337769753270   T   T   T
  0.5380556841229008  0.2320166471281196  0.7245987038509241   T   T   T
  0.2334604416620605  0.2316132649678768  0.7245630234778330   T   T   T

  0.00000000E+00  0.00000000E+00  0.00000000E+00
  0.00000000E+00  0.00000000E+00  0.00000000E+00
  0.00000000E+00  0.00000000E+00  0.00000000E+00
  0.00000000E+00  0.00000000E+00  0.00000000E+00
  0.00000000E+00  0.00000000E+00  0.00000000E+00
  0.00000000E+00  0.00000000E+00  0.00000000E+00
  0.00000000E+00  0.00000000E+00  0.00000000E+00
  0.00000000E+00  0.00000000E+00  0.00000000E+00
  0.00000000E+00  0.00000000E+00  0.00000000E+00
  0.00000000E+00  0.00000000E+00  0.00000000E+00
  0.00000000E+00  0.00000000E+00  0.00000000E+00
  0.00000000E+00  0.00000000E+00  0.00000000E+00
  0.00000000E+00  0.00000000E+00  0.00000000E+00
  0.00000000E+00  0.00000000E+00  0.00000000E+00
  0.00000000E+00  0.00000000E+00  0.00000000E+00
  0.00000000E+00  0.00000000E+00  0.00000000E+00
  0.00000000E+00  0.00000000E+00  0.00000000E+00
  0.00000000E+00  0.00000000E+00  0.00000000E+00
  0.00000000E+00  0.00000000E+00  0.00000000E+00
  0.00000000E+00  0.00000000E+00  0.00000000E+00
  0.00000000E+00  0.00000000E+00  0.00000000E+00
  0.00000000E+00  0.00000000E+00  0.00000000E+00
  0.00000000E+00  0.00000000E+00  0.00000000E+00
  0.00000000E+00  0.00000000E+00  0.00000000E+00
  0.00000000E+00  0.00000000E+00  0.00000000E+00
  0.00000000E+00  0.00000000E+00  0.00000000E+00
  0.00000000E+00  0.00000000E+00  0.00000000E+00
  0.00000000E+00  0.00000000E+00  0.00000000E+00
  0.00000000E+00  0.00000000E+00  0.00000000E+00
  0.00000000E+00  0.00000000E+00  0.00000000E+00
  0.00000000E+00  0.00000000E+00  0.00000000E+00
  0.00000000E+00  0.00000000E+00  0.00000000E+00
  0.00000000E+00  0.00000000E+00  0.00000000E+00
  0.00000000E+00  0.00000000E+00  0.00000000E+00
  0.00000000E+00  0.00000000E+00  0.00000000E+00
  0.00000000E+00  0.00000000E+00  0.00000000E+00
  0.00000000E+00  0.00000000E+00  0.00000000E+00
  0.00000000E+00  0.00000000E+00  0.00000000E+00
  0.00000000E+00  0.00000000E+00  0.00000000E+00
  0.00000000E+00  0.00000000E+00  0.00000000E+00
  0.00000000E+00  0.00000000E+00  0.00000000E+00
  0.00000000E+00  0.00000000E+00  0.00000000E+00
  0.00000000E+00  0.00000000E+00  0.00000000E+00
  0.00000000E+00  0.00000000E+00  0.00000000E+00
  0.00000000E+00  0.00000000E+00  0.00000000E+00
  0.00000000E+00  0.00000000E+00  0.00000000E+00
  0.00000000E+00  0.00000000E+00  0.00000000E+00
