# Supplementary material for: Bringing Molecules Together: Synergistic Coadsorption at Dopant Sites of Single Atom Alloys
Source: J Am Chem Soc. 2024 Oct 2;146(41):28119–30. doi: 10.1021/jacs.4c07621 (PMC11487606; doi:10.1021/jacs.4c07621)
Supplement: Supplementary file 2 — ja4c07621_si_002.zip [file ja4c07621_si_002.zip › structures/1_Cu/Cu111/05_TcCu/06_H-H-H/2_KPOINTS-13-13-1_dipol/CONTCAR]

Cu Tc  H                                
   1.00000000000000     
     7.8064588642994845    0.0000000000000000    0.0000000000000000
     3.9032294321497423    6.7605916900815703    0.0000000000000000
     0.0000000000000000    0.0000000000000000   23.4985959624712919
   Cu   Tc   H 
    44     1     3
Selective dynamics
Direct
  0.8888888888888857  0.2222222222222214  0.3191680052705266   F   F   F
  0.2222222222222214  0.2222222222222214  0.3191680052705266   F   F   F
  0.5555555555555571  0.2222222222222214  0.3191680052705266   F   F   F
  0.8888888888888857  0.5555555555555571  0.3191680052705266   F   F   F
  0.2222222222222214  0.5555555555555571  0.3191680052705266   F   F   F
  0.5555555555555571  0.5555555555555571  0.3191680052705266   F   F   F
  0.8888888888888857  0.8888888888888857  0.3191680052705266   F   F   F
  0.2222222222222214  0.8888888888888857  0.3191680052705266   F   F   F
  0.5555555555555571  0.8888888888888857  0.3191680052705266   F   F   F
  0.0000000000000000  0.0000000000000000  0.4095840026352633   F   F   F
  0.3333333333333357  0.0000000000000000  0.4095840026352633   F   F   F
  0.6666666666666643  0.0000000000000000  0.4095840026352633   F   F   F
  0.0000000000000000  0.3333333333333357  0.4095840026352633   F   F   F
  0.3333333333333357  0.3333333333333357  0.4095840026352633   F   F   F
  0.6666666666666643  0.3333333333333357  0.4095840026352633   F   F   F
  0.0000000000000000  0.6666666666666643  0.4095840026352633   F   F   F
  0.3333333333333357  0.6666666666666643  0.4095840026352633   F   F   F
  0.6666666666666643  0.6666666666666643  0.4095840026352633   F   F   F
  0.1100353437566520  0.1100882049428082  0.4996190699316347   T   T   T
  0.4454047574473823  0.1095736908488943  0.4987053181385908   T   T   T
  0.7802869578525112  0.1100825665441660  0.4996097136705780   T   T   T
  0.1095220736488562  0.4454552586598555  0.4987044844694016   T   T   T
  0.4454102549325294  0.4454593679413137  0.4986992640221450   T   T   T
  0.7774857871743963  0.4454190862016222  0.5007202882565296   T   T   T
  0.1100283450027378  0.7803413206297147  0.4996088066261662   T   T   T
  0.4453681134115444  0.7775364258178249  0.5007204168697049   T   T   T
  0.7774837837433513  0.7775344980946284  0.5007204448393821   T   T   T
  0.8884851660749190  0.2237357128361726  0.5912465128612894   T   T   T
  0.2214410574499444  0.2215374118842922  0.5872795003473317   T   T   T
  0.5577200350127950  0.2215471249432904  0.5872632519463634   T   T   T
  0.8912391937218441  0.5547643718863454  0.5912376031645059   T   T   T
  0.2214521727074662  0.5578151876862990  0.5872618543383655   T   T   T
  0.5546905451646089  0.5547813158173865  0.5912453597575928   T   T   T
  0.8884773956835536  0.8885749357526919  0.5912373245012037   T   T   T
  0.2236433105051013  0.8885814589183577  0.5912452360941397   T   T   T
  0.5546727205029706  0.8913333228860932  0.5912363004578949   T   T   T
  0.0002480677987980  0.0003652843923736  0.6793254933932052   T   T   T
  0.3323218022865843  0.9996748156740062  0.6814516618196831   T   T   T
  0.6689070706457714  0.9996678020492961  0.6814254402507302   T   T   T
  0.9995519796746198  0.3324424227744338  0.6814549936273684   T   T   T
  0.6689288954935032  0.3324529193414456  0.6814491438963305   T   T   T
  0.9995480028356273  0.6690286274645120  0.6814250552509723   T   T   T
  0.3323280857239038  0.6690527905672066  0.6814456082923126   T   T   T
  0.6669197412129707  0.6670357150730882  0.6794644519378065   T   T   T
  0.3335944577156837  0.3337494112706749  0.6778929037126818   T   T   T
  0.2359214035742664  0.5292612179741564  0.7268644748787146   T   T   T
  0.2358861224069128  0.2360332531465489  0.7268930250200741   T   T   T
  0.5291226201848369  0.2360649601069841  0.7268698434979836   T   T   T
 
  0.00000000E+00  0.00000000E+00  0.00000000E+00
  0.00000000E+00  0.00000000E+00  0.00000000E+00
  0.00000000E+00  0.00000000E+00  0.00000000E+00
  0.00000000E+00  0.00000000E+00  0.00000000E+00
  0.00000000E+00  0.00000000E+00  0.00000000E+00
  0.00000000E+00  0.00000000E+00  0.00000000E+00
  0.00000000E+00  0.00000000E+00  0.00000000E+00
  0.00000000E+00  0.00000000E+00  0.00000000E+00
  0.00000000E+00  0.00000000E+00  0.00000000E+00
  0.00000000E+00  0.00000000E+00  0.00000000E+00
  0.00000000E+00  0.00000000E+00  0.00000000E+00
  0.00000000E+00  0.00000000E+00  0.00000000E+00
  0.00000000E+00  0.00000000E+00  0.00000000E+00
  0.00000000E+00  0.00000000E+00  0.00000000E+00
  0.00000000E+00  0.00000000E+00  0.00000000E+00
  0.00000000E+00  0.00000000E+00  0.00000000E+00
  0.00000000E+00  0.00000000E+00  0.00000000E+00
  0.00000000E+00  0.00000000E+00  0.00000000E+00
  0.00000000E+00  0.00000000E+00  0.00000000E+00
  0.00000000E+00  0.00000000E+00  0.00000000E+00
  0.00000000E+00  0.00000000E+00  0.00000000E+00
  0.00000000E+00  0.00000000E+00  0.00000000E+00
  0.00000000E+00  0.00000000E+00  0.00000000E+00
  0.00000000E+00  0.00000000E+00  0.00000000E+00
  0.00000000E+00  0.00000000E+00  0.00000000E+00
  0.00000000E+00  0.00000000E+00  0.00000000E+00
  0.00000000E+00  0.00000000E+00  0.00000000E+00
  0.00000000E+00  0.00000000E+00  0.00000000E+00
  0.00000000E+00  0.00000000E+00  0.00000000E+00
  0.00000000E+00  0.00000000E+00  0.00000000E+00
  0.00000000E+00  0.00000000E+00  0.00000000E+00
  0.00000000E+00  0.00000000E+00  0.00000000E+00
  0.00000000E+00  0.00000000E+00  0.00000000E+00
  0.00000000E+00  0.00000000E+00  0.00000000E+00
  0.00000000E+00  0.00000000E+00  0.00000000E+00
  0.00000000E+00  0.00000000E+00  0.00000000E+00
  0.00000000E+00  0.00000000E+00  0.00000000E+00
  0.00000000E+00  0.00000000E+00  0.00000000E+00
  0.00000000E+00  0.00000000E+00  0.00000000E+00
  0.00000000E+00  0.00000000E+00  0.00000000E+00
  0.00000000E+00  0.00000000E+00  0.00000000E+00
  0.00000000E+00  0.00000000E+00  0.00000000E+00
  0.00000000E+00  0.00000000E+00  0.00000000E+00
  0.00000000E+00  0.00000000E+00  0.00000000E+00
  0.00000000E+00  0.00000000E+00  0.00000000E+00
  0.00000000E+00  0.00000000E+00  0.00000000E+00
  0.00000000E+00  0.00000000E+00  0.00000000E+00
  0.00000000E+00  0.00000000E+00  0.00000000E+00
