# Supplementary material for: Bringing Molecules Together: Synergistic Coadsorption at Dopant Sites of Single Atom Alloys
Source: J Am Chem Soc. 2024 Oct 2;146(41):28119–30. doi: 10.1021/jacs.4c07621 (PMC11487606; doi:10.1021/jacs.4c07621)
Supplement: Supplementary file 2 — ja4c07621_si_002.zip [file ja4c07621_si_002.zip › structures/1_Cu/Cu111/05_TcCu/07_CO-CO/2_KPOINTS-13-13-1_dipol/CONTCAR]

Cu Tc  O  C                             
   1.00000000000000     
     7.8064588642994845    0.0000000000000000    0.0000000000000000
     3.9032294321497423    6.7605916900815703    0.0000000000000000
     0.0000000000000000    0.0000000000000000   23.4985959624712919
   Cu   Tc   O    C 
    44     1     2     2
Selective dynamics
Direct
  0.8888888888888857  0.2222222222222214  0.3191680052705266   F   F   F
  0.2222222222222214  0.2222222222222214  0.3191680052705266   F   F   F
  0.5555555555555571  0.2222222222222214  0.3191680052705266   F   F   F
  0.8888888888888857  0.5555555555555571  0.3191680052705266   F   F   F
  0.2222222222222214  0.5555555555555571  0.3191680052705266   F   F   F
  0.5555555555555571  0.5555555555555571  0.3191680052705266   F   F   F
  0.8888888888888857  0.8888888888888857  0.3191680052705266   F   F   F
  0.2222222222222214  0.8888888888888857  0.3191680052705266   F   F   F
  0.5555555555555571  0.8888888888888857  0.3191680052705266   F   F   F
  0.0000000000000000  0.0000000000000000  0.4095840026352633   F   F   F
  0.3333333333333357  0.0000000000000000  0.4095840026352633   F   F   F
  0.6666666666666643  0.0000000000000000  0.4095840026352633   F   F   F
  0.0000000000000000  0.3333333333333357  0.4095840026352633   F   F   F
  0.3333333333333357  0.3333333333333357  0.4095840026352633   F   F   F
  0.6666666666666643  0.3333333333333357  0.4095840026352633   F   F   F
  0.0000000000000000  0.6666666666666643  0.4095840026352633   F   F   F
  0.3333333333333357  0.6666666666666643  0.4095840026352633   F   F   F
  0.6666666666666643  0.6666666666666643  0.4095840026352633   F   F   F
  0.1103442549307686  0.1107171076847250  0.4996377050172047   T   T   T
  0.4438478151921294  0.1102783158510398  0.4990158139761670   T   T   T
  0.7768234781526625  0.1107372608839083  0.4996411126337033   T   T   T
  0.1099656642114161  0.4443619603671427  0.4993963596638368   T   T   T
  0.4436384876993644  0.4443626137998987  0.4993814187982277   T   T   T
  0.7771236944506666  0.4436898882883598  0.4996850560996347   T   T   T
  0.1107177196698495  0.7764839352305035  0.4999049656945100   T   T   T
  0.4434572857265888  0.7774044940253509  0.4995604165362397   T   T   T
  0.7770848554404456  0.7773846547767720  0.4995585616763142   T   T   T
  0.8872376124753264  0.2216903853824460  0.5893835359938872   T   T   T
  0.2222425292599348  0.2223933226221064  0.5896376312621031   T   T   T
  0.5514924616700616  0.2224306464236754  0.5896466373971363   T   T   T
  0.8885096758979134  0.5546615988382343  0.5894112215319512   T   T   T
  0.2225015407536348  0.5511812350153434  0.5906820871331885   T   T   T
  0.5531230367536212  0.5546209324718134  0.5894086832931930   T   T   T
  0.8865825616687800  0.8876844226540642  0.5894305073300804   T   T   T
  0.2220306445349310  0.8876500881501393  0.5894386757646559   T   T   T
  0.5532199574535341  0.8898885745408118  0.5890755487759045   T   T   T
  0.9986116066973405  0.9979628941186842  0.6773614042182681   T   T   T
  0.3317733938737176  0.9987602006437302  0.6790960788938842   T   T   T
  0.6645651580012383  0.9988953358008568  0.6791004850627312   T   T   T
  0.9931021382824599  0.3341720870492867  0.6781598982742049   T   T   T
  0.6675561084093203  0.3341774091023277  0.6782019147028805   T   T   T
  0.9946441592962036  0.6709136921485583  0.6795804849047573   T   T   T
  0.3296503894630866  0.6707331035523093  0.6795924212915948   T   T   T
  0.6624018542850959  0.6703143052988209  0.6770982354265632   T   T   T
  0.3291281103677182  0.3363254828468702  0.6936234869587120   T   T   T
  0.5627838827469734  0.3316453049240327  0.8006397483168232   T   T   T
  0.0985362382036013  0.3323019120897008  0.8003578504934217   T   T   T
  0.4891173599990530  0.3332785871306793  0.7565038574366515   T   T   T
  0.1711202432597045  0.3337612869847825  0.7563090744730547   T   T   T
 
  0.00000000E+00  0.00000000E+00  0.00000000E+00
  0.00000000E+00  0.00000000E+00  0.00000000E+00
  0.00000000E+00  0.00000000E+00  0.00000000E+00
  0.00000000E+00  0.00000000E+00  0.00000000E+00
  0.00000000E+00  0.00000000E+00  0.00000000E+00
  0.00000000E+00  0.00000000E+00  0.00000000E+00
  0.00000000E+00  0.00000000E+00  0.00000000E+00
  0.00000000E+00  0.00000000E+00  0.00000000E+00
  0.00000000E+00  0.00000000E+00  0.00000000E+00
  0.00000000E+00  0.00000000E+00  0.00000000E+00
  0.00000000E+00  0.00000000E+00  0.00000000E+00
  0.00000000E+00  0.00000000E+00  0.00000000E+00
  0.00000000E+00  0.00000000E+00  0.00000000E+00
  0.00000000E+00  0.00000000E+00  0.00000000E+00
  0.00000000E+00  0.00000000E+00  0.00000000E+00
  0.00000000E+00  0.00000000E+00  0.00000000E+00
  0.00000000E+00  0.00000000E+00  0.00000000E+00
  0.00000000E+00  0.00000000E+00  0.00000000E+00
  0.00000000E+00  0.00000000E+00  0.00000000E+00
  0.00000000E+00  0.00000000E+00  0.00000000E+00
  0.00000000E+00  0.00000000E+00  0.00000000E+00
  0.00000000E+00  0.00000000E+00  0.00000000E+00
  0.00000000E+00  0.00000000E+00  0.00000000E+00
  0.00000000E+00  0.00000000E+00  0.00000000E+00
  0.00000000E+00  0.00000000E+00  0.00000000E+00
  0.00000000E+00  0.00000000E+00  0.00000000E+00
  0.00000000E+00  0.00000000E+00  0.00000000E+00
  0.00000000E+00  0.00000000E+00  0.00000000E+00
  0.00000000E+00  0.00000000E+00  0.00000000E+00
  0.00000000E+00  0.00000000E+00  0.00000000E+00
  0.00000000E+00  0.00000000E+00  0.00000000E+00
  0.00000000E+00  0.00000000E+00  0.00000000E+00
  0.00000000E+00  0.00000000E+00  0.00000000E+00
  0.00000000E+00  0.00000000E+00  0.00000000E+00
  0.00000000E+00  0.00000000E+00  0.00000000E+00
  0.00000000E+00  0.00000000E+00  0.00000000E+00
  0.00000000E+00  0.00000000E+00  0.00000000E+00
  0.00000000E+00  0.00000000E+00  0.00000000E+00
  0.00000000E+00  0.00000000E+00  0.00000000E+00
  0.00000000E+00  0.00000000E+00  0.00000000E+00
  0.00000000E+00  0.00000000E+00  0.00000000E+00
  0.00000000E+00  0.00000000E+00  0.00000000E+00
  0.00000000E+00  0.00000000E+00  0.00000000E+00
  0.00000000E+00  0.00000000E+00  0.00000000E+00
  0.00000000E+00  0.00000000E+00  0.00000000E+00
  0.00000000E+00  0.00000000E+00  0.00000000E+00
  0.00000000E+00  0.00000000E+00  0.00000000E+00
  0.00000000E+00  0.00000000E+00  0.00000000E+00
  0.00000000E+00  0.00000000E+00  0.00000000E+00
