# Supplementary material for: Bringing Molecules Together: Synergistic Coadsorption at Dopant Sites of Single Atom Alloys
Source: J Am Chem Soc. 2024 Oct 2;146(41):28119–30. doi: 10.1021/jacs.4c07621 (PMC11487606; doi:10.1021/jacs.4c07621)
Supplement: Supplementary file 2 — ja4c07621_si_002.zip [file ja4c07621_si_002.zip › structures/1_Cu/Cu111/05_TcCu/08_CO-H/2_KPOINTS-13-13-1_dipol/CONTCAR]

Cu Tc  O  H  C                          
   1.00000000000000     
     7.8064588642994845    0.0000000000000000    0.0000000000000000
     3.9032294321497423    6.7605916900815703    0.0000000000000000
     0.0000000000000000    0.0000000000000000   23.4985959624712919
   Cu   Tc   O    H    C 
    44     1     1     1     1
Selective dynamics
Direct
  0.8888888888888857  0.2222222222222214  0.3191680052705266   F   F   F
  0.2222222222222214  0.2222222222222214  0.3191680052705266   F   F   F
  0.5555555555555571  0.2222222222222214  0.3191680052705266   F   F   F
  0.8888888888888857  0.5555555555555571  0.3191680052705266   F   F   F
  0.2222222222222214  0.5555555555555571  0.3191680052705266   F   F   F
  0.5555555555555571  0.5555555555555571  0.3191680052705266   F   F   F
  0.8888888888888857  0.8888888888888857  0.3191680052705266   F   F   F
  0.2222222222222214  0.8888888888888857  0.3191680052705266   F   F   F
  0.5555555555555571  0.8888888888888857  0.3191680052705266   F   F   F
  0.0000000000000000  0.0000000000000000  0.4095840026352633   F   F   F
  0.3333333333333357  0.0000000000000000  0.4095840026352633   F   F   F
  0.6666666666666643  0.0000000000000000  0.4095840026352633   F   F   F
  0.0000000000000000  0.3333333333333357  0.4095840026352633   F   F   F
  0.3333333333333357  0.3333333333333357  0.4095840026352633   F   F   F
  0.6666666666666643  0.3333333333333357  0.4095840026352633   F   F   F
  0.0000000000000000  0.6666666666666643  0.4095840026352633   F   F   F
  0.3333333333333357  0.6666666666666643  0.4095840026352633   F   F   F
  0.6666666666666643  0.6666666666666643  0.4095840026352633   F   F   F
  0.1114413100680974  0.1099253021173922  0.4997711777427118   T   T   T
  0.4451049980658983  0.1093648269708247  0.4990042072721370   T   T   T
  0.7802685459040413  0.1091941712772553  0.4993074903357838   T   T   T
  0.1109838818423620  0.4438417655531618  0.4992855084402240   T   T   T
  0.4450887500064150  0.4441876467414397  0.4990119530142929   T   T   T
  0.7785492061166774  0.4433275424782256  0.5000913289685158   T   T   T
  0.1114468033941751  0.7772798575545953  0.4997737260511351   T   T   T
  0.4458398495428056  0.7763857708260673  0.5000943703488652   T   T   T
  0.7785432097350109  0.7767228390030608  0.5000819248574633   T   T   T
  0.8890929651736329  0.2211045455560924  0.5903362612245577   T   T   T
  0.2233466533870292  0.2212978142508489  0.5891100091897479   T   T   T
  0.5580109751321737  0.2197304271324371  0.5877890416042437   T   T   T
  0.8900467986669240  0.5537006800760170  0.5901624092766483   T   T   T
  0.2233003626231472  0.5529204612147984  0.5891385317569242   T   T   T
  0.5556194080017557  0.5526581014995835  0.5900022086327275   T   T   T
  0.8890564800656766  0.8872119594292882  0.5903050134370869   T   T   T
  0.2242577552191624  0.8866925834257017  0.5896760351265512   T   T   T
  0.5557063684510031  0.8890651727947677  0.5899789888812033   T   T   T
  0.0027364576593120  0.9969106315720380  0.6783691265288335   T   T   T
  0.3323981815755185  0.9981037331679093  0.6798316221751807   T   T   T
  0.6665298899680776  0.9985299609060249  0.6804409631807771   T   T   T
  0.9953686610340309  0.3313474852283255  0.6798974829984186   T   T   T
  0.6663368696586495  0.3318065484424886  0.6804453692172969   T   T   T
  0.9958373615860441  0.6697634853307980  0.6799355611301920   T   T   T
  0.3322514929217014  0.6661652121888957  0.6798765292786860   T   T   T
  0.6641667244788558  0.6662862700376677  0.6783372335650300   T   T   T
  0.3273849088874085  0.3345052417956851  0.6852235513531765   T   T   T
  0.1802026792795552  0.3995619591250376  0.8095612631708841   T   T   T
  0.5441493972456123  0.2269321889040130  0.7261741085822141   T   T   T
  0.2289714976201112  0.3784285944490094  0.7613932457466387   T   T   T
 
  0.00000000E+00  0.00000000E+00  0.00000000E+00
  0.00000000E+00  0.00000000E+00  0.00000000E+00
  0.00000000E+00  0.00000000E+00  0.00000000E+00
  0.00000000E+00  0.00000000E+00  0.00000000E+00
  0.00000000E+00  0.00000000E+00  0.00000000E+00
  0.00000000E+00  0.00000000E+00  0.00000000E+00
  0.00000000E+00  0.00000000E+00  0.00000000E+00
  0.00000000E+00  0.00000000E+00  0.00000000E+00
  0.00000000E+00  0.00000000E+00  0.00000000E+00
  0.00000000E+00  0.00000000E+00  0.00000000E+00
  0.00000000E+00  0.00000000E+00  0.00000000E+00
  0.00000000E+00  0.00000000E+00  0.00000000E+00
  0.00000000E+00  0.00000000E+00  0.00000000E+00
  0.00000000E+00  0.00000000E+00  0.00000000E+00
  0.00000000E+00  0.00000000E+00  0.00000000E+00
  0.00000000E+00  0.00000000E+00  0.00000000E+00
  0.00000000E+00  0.00000000E+00  0.00000000E+00
  0.00000000E+00  0.00000000E+00  0.00000000E+00
  0.00000000E+00  0.00000000E+00  0.00000000E+00
  0.00000000E+00  0.00000000E+00  0.00000000E+00
  0.00000000E+00  0.00000000E+00  0.00000000E+00
  0.00000000E+00  0.00000000E+00  0.00000000E+00
  0.00000000E+00  0.00000000E+00  0.00000000E+00
  0.00000000E+00  0.00000000E+00  0.00000000E+00
  0.00000000E+00  0.00000000E+00  0.00000000E+00
  0.00000000E+00  0.00000000E+00  0.00000000E+00
  0.00000000E+00  0.00000000E+00  0.00000000E+00
  0.00000000E+00  0.00000000E+00  0.00000000E+00
  0.00000000E+00  0.00000000E+00  0.00000000E+00
  0.00000000E+00  0.00000000E+00  0.00000000E+00
  0.00000000E+00  0.00000000E+00  0.00000000E+00
  0.00000000E+00  0.00000000E+00  0.00000000E+00
  0.00000000E+00  0.00000000E+00  0.00000000E+00
  0.00000000E+00  0.00000000E+00  0.00000000E+00
  0.00000000E+00  0.00000000E+00  0.00000000E+00
  0.00000000E+00  0.00000000E+00  0.00000000E+00
  0.00000000E+00  0.00000000E+00  0.00000000E+00
  0.00000000E+00  0.00000000E+00  0.00000000E+00
  0.00000000E+00  0.00000000E+00  0.00000000E+00
  0.00000000E+00  0.00000000E+00  0.00000000E+00
  0.00000000E+00  0.00000000E+00  0.00000000E+00
  0.00000000E+00  0.00000000E+00  0.00000000E+00
  0.00000000E+00  0.00000000E+00  0.00000000E+00
  0.00000000E+00  0.00000000E+00  0.00000000E+00
  0.00000000E+00  0.00000000E+00  0.00000000E+00
  0.00000000E+00  0.00000000E+00  0.00000000E+00
  0.00000000E+00  0.00000000E+00  0.00000000E+00
  0.00000000E+00  0.00000000E+00  0.00000000E+00
