# Supplementary material for: Bringing Molecules Together: Synergistic Coadsorption at Dopant Sites of Single Atom Alloys
Source: J Am Chem Soc. 2024 Oct 2;146(41):28119–30. doi: 10.1021/jacs.4c07621 (PMC11487606; doi:10.1021/jacs.4c07621)
Supplement: Supplementary file 2 — ja4c07621_si_002.zip [file ja4c07621_si_002.zip › structures/1_Cu/Cu111/05_TcCu/09_CO-NO/2_KPOINTS-13-13-1_dipol/CONTCAR]

Cu Tc  O  N  C                          
   1.00000000000000     
     7.8064588642994845    0.0000000000000000    0.0000000000000000
     3.9032294321497423    6.7605916900815703    0.0000000000000000
     0.0000000000000000    0.0000000000000000   23.4985959624712919
   Cu   Tc   O    N    C 
    44     1     2     1     1
Selective dynamics
Direct
  0.8888888888888857  0.2222222222222214  0.3191680052705266   F   F   F
  0.2222222222222214  0.2222222222222214  0.3191680052705266   F   F   F
  0.5555555555555571  0.2222222222222214  0.3191680052705266   F   F   F
  0.8888888888888857  0.5555555555555571  0.3191680052705266   F   F   F
  0.2222222222222214  0.5555555555555571  0.3191680052705266   F   F   F
  0.5555555555555571  0.5555555555555571  0.3191680052705266   F   F   F
  0.8888888888888857  0.8888888888888857  0.3191680052705266   F   F   F
  0.2222222222222214  0.8888888888888857  0.3191680052705266   F   F   F
  0.5555555555555571  0.8888888888888857  0.3191680052705266   F   F   F
  0.0000000000000000  0.0000000000000000  0.4095840026352633   F   F   F
  0.3333333333333357  0.0000000000000000  0.4095840026352633   F   F   F
  0.6666666666666643  0.0000000000000000  0.4095840026352633   F   F   F
  0.0000000000000000  0.3333333333333357  0.4095840026352633   F   F   F
  0.3333333333333357  0.3333333333333357  0.4095840026352633   F   F   F
  0.6666666666666643  0.3333333333333357  0.4095840026352633   F   F   F
  0.0000000000000000  0.6666666666666643  0.4095840026352633   F   F   F
  0.3333333333333357  0.6666666666666643  0.4095840026352633   F   F   F
  0.6666666666666643  0.6666666666666643  0.4095840026352633   F   F   F
  0.1116487568617247  0.1115397027631931  0.4996198746500449   T   T   T
  0.4445152297850428  0.1110016496725861  0.4994035743512985   T   T   T
  0.7767106630395477  0.1115594127350832  0.4998177538903289   T   T   T
  0.1111148223082469  0.4444040635934046  0.4994151099598599   T   T   T
  0.4445733821025915  0.4444449626674512  0.4996710165067907   T   T   T
  0.7779581722865915  0.4441840747617887  0.4992937566086101   T   T   T
  0.1117137493874270  0.7765768809369442  0.4998305147903591   T   T   T
  0.4443093065593980  0.7778205614455596  0.4992877464768546   T   T   T
  0.7778761063500818  0.7778025937291172  0.4993081922612537   T   T   T
  0.8894297569823270  0.2228013935292464  0.5888916103024771   T   T   T
  0.2242023469479936  0.2239922524057730  0.5904492202748501   T   T   T
  0.5511092391269463  0.2238983079310249  0.5909403800363078   T   T   T
  0.8904319214527804  0.5547499599064027  0.5890347771860427   T   T   T
  0.2242314211783304  0.5507965959317260  0.5909728696930124   T   T   T
  0.5555611332590982  0.5553279292712242  0.5890499884572035   T   T   T
  0.8882160136405927  0.8878777029661834  0.5891304779961812   T   T   T
  0.2231259219984697  0.8891901095444895  0.5889108397806528   T   T   T
  0.5547981483957287  0.8902868304382735  0.5890355567070960   T   T   T
  0.9987939152336029  0.9982768845824495  0.6766682767555634   T   T   T
  0.3351479737135333  0.9963184160180437  0.6789896967193511   T   T   T
  0.6688212752411797  0.9977785444749708  0.6789451545311211   T   T   T
  0.9965514709114698  0.3350440063761995  0.6788393132332825   T   T   T
  0.6724942234869724  0.3326592199809333  0.6772100890626380   T   T   T
  0.9984628700361496  0.6683339022813823  0.6790697861622700   T   T   T
  0.3328921398138597  0.6720320515649643  0.6772828204593473   T   T   T
  0.6677211296715858  0.6676768818703096  0.6769865618667660   T   T   T
  0.3343499429507404  0.3333745517477470  0.7002124073791288   T   T   T
  0.4571745871963270  0.4436357656936073  0.8077878277304144   T   T   T
  0.1700865215026718  0.1775969773809961  0.7943518649192549   T   T   T
  0.4166750764094244  0.4081127020561259  0.7618782637689290   T   T   T
  0.2167221276059479  0.2221763007594889  0.7509884753847205   T   T   T
 
  0.00000000E+00  0.00000000E+00  0.00000000E+00
  0.00000000E+00  0.00000000E+00  0.00000000E+00
  0.00000000E+00  0.00000000E+00  0.00000000E+00
  0.00000000E+00  0.00000000E+00  0.00000000E+00
  0.00000000E+00  0.00000000E+00  0.00000000E+00
  0.00000000E+00  0.00000000E+00  0.00000000E+00
  0.00000000E+00  0.00000000E+00  0.00000000E+00
  0.00000000E+00  0.00000000E+00  0.00000000E+00
  0.00000000E+00  0.00000000E+00  0.00000000E+00
  0.00000000E+00  0.00000000E+00  0.00000000E+00
  0.00000000E+00  0.00000000E+00  0.00000000E+00
  0.00000000E+00  0.00000000E+00  0.00000000E+00
  0.00000000E+00  0.00000000E+00  0.00000000E+00
  0.00000000E+00  0.00000000E+00  0.00000000E+00
  0.00000000E+00  0.00000000E+00  0.00000000E+00
  0.00000000E+00  0.00000000E+00  0.00000000E+00
  0.00000000E+00  0.00000000E+00  0.00000000E+00
  0.00000000E+00  0.00000000E+00  0.00000000E+00
  0.00000000E+00  0.00000000E+00  0.00000000E+00
  0.00000000E+00  0.00000000E+00  0.00000000E+00
  0.00000000E+00  0.00000000E+00  0.00000000E+00
  0.00000000E+00  0.00000000E+00  0.00000000E+00
  0.00000000E+00  0.00000000E+00  0.00000000E+00
  0.00000000E+00  0.00000000E+00  0.00000000E+00
  0.00000000E+00  0.00000000E+00  0.00000000E+00
  0.00000000E+00  0.00000000E+00  0.00000000E+00
  0.00000000E+00  0.00000000E+00  0.00000000E+00
  0.00000000E+00  0.00000000E+00  0.00000000E+00
  0.00000000E+00  0.00000000E+00  0.00000000E+00
  0.00000000E+00  0.00000000E+00  0.00000000E+00
  0.00000000E+00  0.00000000E+00  0.00000000E+00
  0.00000000E+00  0.00000000E+00  0.00000000E+00
  0.00000000E+00  0.00000000E+00  0.00000000E+00
  0.00000000E+00  0.00000000E+00  0.00000000E+00
  0.00000000E+00  0.00000000E+00  0.00000000E+00
  0.00000000E+00  0.00000000E+00  0.00000000E+00
  0.00000000E+00  0.00000000E+00  0.00000000E+00
  0.00000000E+00  0.00000000E+00  0.00000000E+00
  0.00000000E+00  0.00000000E+00  0.00000000E+00
  0.00000000E+00  0.00000000E+00  0.00000000E+00
  0.00000000E+00  0.00000000E+00  0.00000000E+00
  0.00000000E+00  0.00000000E+00  0.00000000E+00
  0.00000000E+00  0.00000000E+00  0.00000000E+00
  0.00000000E+00  0.00000000E+00  0.00000000E+00
  0.00000000E+00  0.00000000E+00  0.00000000E+00
  0.00000000E+00  0.00000000E+00  0.00000000E+00
  0.00000000E+00  0.00000000E+00  0.00000000E+00
  0.00000000E+00  0.00000000E+00  0.00000000E+00
  0.00000000E+00  0.00000000E+00  0.00000000E+00
