# Supplementary material for: Bringing Molecules Together: Synergistic Coadsorption at Dopant Sites of Single Atom Alloys
Source: J Am Chem Soc. 2024 Oct 2;146(41):28119–30. doi: 10.1021/jacs.4c07621 (PMC11487606; doi:10.1021/jacs.4c07621)
Supplement: Supplementary file 2 — ja4c07621_si_002.zip [file ja4c07621_si_002.zip › structures/1_Cu/Cu111/05_TcCu/10_NO-H/2_KPOINTS-13-13-1_dipol/CONTCAR]

Cu Tc  O  N  H                          
   1.00000000000000     
     7.8064588642994845    0.0000000000000000    0.0000000000000000
     3.9032294321497423    6.7605916900815703    0.0000000000000000
     0.0000000000000000    0.0000000000000000   23.4985959624712919
   Cu   Tc   O    N    H 
    44     1     1     1     1
Selective dynamics
Direct
  0.8888888888888857  0.2222222222222214  0.3191680052705266   F   F   F
  0.2222222222222214  0.2222222222222214  0.3191680052705266   F   F   F
  0.5555555555555571  0.2222222222222214  0.3191680052705266   F   F   F
  0.8888888888888857  0.5555555555555571  0.3191680052705266   F   F   F
  0.2222222222222214  0.5555555555555571  0.3191680052705266   F   F   F
  0.5555555555555571  0.5555555555555571  0.3191680052705266   F   F   F
  0.8888888888888857  0.8888888888888857  0.3191680052705266   F   F   F
  0.2222222222222214  0.8888888888888857  0.3191680052705266   F   F   F
  0.5555555555555571  0.8888888888888857  0.3191680052705266   F   F   F
  0.0000000000000000  0.0000000000000000  0.4095840026352633   F   F   F
  0.3333333333333357  0.0000000000000000  0.4095840026352633   F   F   F
  0.6666666666666643  0.0000000000000000  0.4095840026352633   F   F   F
  0.0000000000000000  0.3333333333333357  0.4095840026352633   F   F   F
  0.3333333333333357  0.3333333333333357  0.4095840026352633   F   F   F
  0.6666666666666643  0.3333333333333357  0.4095840026352633   F   F   F
  0.0000000000000000  0.6666666666666643  0.4095840026352633   F   F   F
  0.3333333333333357  0.6666666666666643  0.4095840026352633   F   F   F
  0.6666666666666643  0.6666666666666643  0.4095840026352633   F   F   F
  0.1128830071848777  0.1111506926866086  0.4992269460117616   T   T   T
  0.4465045815493720  0.1106888224782253  0.4991194332792163   T   T   T
  0.7786726293473722  0.1113160898770985  0.4997410883808221   T   T   T
  0.1123944395650758  0.4448061877548641  0.4991132778775099   T   T   T
  0.4461983514394796  0.4444979009956407  0.4993650764003784   T   T   T
  0.7795568011292722  0.4440446293396737  0.4994924920683713   T   T   T
  0.1130559819356155  0.7769128978144645  0.4997420772734019   T   T   T
  0.4457895159992270  0.7778008377172798  0.4994772690543888   T   T   T
  0.7791859519046646  0.7774593929559781  0.4996378901843672   T   T   T
  0.8932422912765938  0.2221565618640709  0.5890128245623301   T   T   T
  0.2268426718520085  0.2236023640343065  0.5893369979150441   T   T   T
  0.5548321223022207  0.2237637319977685  0.5902860462304261   T   T   T
  0.8936352136248227  0.5539509079130138  0.5893724621445720   T   T   T
  0.2270082540534528  0.5515533091658257  0.5903104536337754   T   T   T
  0.5584655486828917  0.5553010415272422  0.5889994202693672   T   T   T
  0.8909180874038763  0.8876633796178086  0.5891628398495620   T   T   T
  0.2254569192839778  0.8898425520203592  0.5890221045180066   T   T   T
  0.5571216587395837  0.8903423405126336  0.5893452641868738   T   T   T
  0.0020839923032107  0.9978276763845797  0.6769397806241148   T   T   T
  0.3381504599003249  0.9961983792138930  0.6795182792630127   T   T   T
  0.6715055329720362  0.9981344539513216  0.6791683409184485   T   T   T
  0.0005232049612742  0.3340115156249759  0.6795407145039848   T   T   T
  0.6746363999541891  0.3329541504065829  0.6773543416769686   T   T   T
  0.0026698270806101  0.6670102571165212  0.6792992752039222   T   T   T
  0.3370848502491396  0.6701295875797636  0.6774715738423913   T   T   T
  0.6710364806992871  0.6668572752360893  0.6776463969674178   T   T   T
  0.3394776726652469  0.3344464508914907  0.6951374898492311   T   T   T
  0.4039296317256995  0.3881865402985777  0.8164841506437107   T   T   T
  0.3802637596437097  0.3696825793963847  0.7670855374999949   T   T   T
  0.2173544503245057  0.2135624373272921  0.7236968607983856   T   T   T
 
  0.00000000E+00  0.00000000E+00  0.00000000E+00
  0.00000000E+00  0.00000000E+00  0.00000000E+00
  0.00000000E+00  0.00000000E+00  0.00000000E+00
  0.00000000E+00  0.00000000E+00  0.00000000E+00
  0.00000000E+00  0.00000000E+00  0.00000000E+00
  0.00000000E+00  0.00000000E+00  0.00000000E+00
  0.00000000E+00  0.00000000E+00  0.00000000E+00
  0.00000000E+00  0.00000000E+00  0.00000000E+00
  0.00000000E+00  0.00000000E+00  0.00000000E+00
  0.00000000E+00  0.00000000E+00  0.00000000E+00
  0.00000000E+00  0.00000000E+00  0.00000000E+00
  0.00000000E+00  0.00000000E+00  0.00000000E+00
  0.00000000E+00  0.00000000E+00  0.00000000E+00
  0.00000000E+00  0.00000000E+00  0.00000000E+00
  0.00000000E+00  0.00000000E+00  0.00000000E+00
  0.00000000E+00  0.00000000E+00  0.00000000E+00
  0.00000000E+00  0.00000000E+00  0.00000000E+00
  0.00000000E+00  0.00000000E+00  0.00000000E+00
  0.00000000E+00  0.00000000E+00  0.00000000E+00
  0.00000000E+00  0.00000000E+00  0.00000000E+00
  0.00000000E+00  0.00000000E+00  0.00000000E+00
  0.00000000E+00  0.00000000E+00  0.00000000E+00
  0.00000000E+00  0.00000000E+00  0.00000000E+00
  0.00000000E+00  0.00000000E+00  0.00000000E+00
  0.00000000E+00  0.00000000E+00  0.00000000E+00
  0.00000000E+00  0.00000000E+00  0.00000000E+00
  0.00000000E+00  0.00000000E+00  0.00000000E+00
  0.00000000E+00  0.00000000E+00  0.00000000E+00
  0.00000000E+00  0.00000000E+00  0.00000000E+00
  0.00000000E+00  0.00000000E+00  0.00000000E+00
  0.00000000E+00  0.00000000E+00  0.00000000E+00
  0.00000000E+00  0.00000000E+00  0.00000000E+00
  0.00000000E+00  0.00000000E+00  0.00000000E+00
  0.00000000E+00  0.00000000E+00  0.00000000E+00
  0.00000000E+00  0.00000000E+00  0.00000000E+00
  0.00000000E+00  0.00000000E+00  0.00000000E+00
  0.00000000E+00  0.00000000E+00  0.00000000E+00
  0.00000000E+00  0.00000000E+00  0.00000000E+00
  0.00000000E+00  0.00000000E+00  0.00000000E+00
  0.00000000E+00  0.00000000E+00  0.00000000E+00
  0.00000000E+00  0.00000000E+00  0.00000000E+00
  0.00000000E+00  0.00000000E+00  0.00000000E+00
  0.00000000E+00  0.00000000E+00  0.00000000E+00
  0.00000000E+00  0.00000000E+00  0.00000000E+00
  0.00000000E+00  0.00000000E+00  0.00000000E+00
  0.00000000E+00  0.00000000E+00  0.00000000E+00
  0.00000000E+00  0.00000000E+00  0.00000000E+00
  0.00000000E+00  0.00000000E+00  0.00000000E+00
