# Supplementary material for: Bringing Molecules Together: Synergistic Coadsorption at Dopant Sites of Single Atom Alloys
Source: J Am Chem Soc. 2024 Oct 2;146(41):28119–30. doi: 10.1021/jacs.4c07621 (PMC11487606; doi:10.1021/jacs.4c07621)
Supplement: Supplementary file 2 — ja4c07621_si_002.zip [file ja4c07621_si_002.zip › structures/1_Cu/Cu111/05_TcCu/11_NO-NO/2_KPOINTS-13-13-1_dipol/CONTCAR]

Cu Tc  O  N                             
   1.0000000000000000     
     7.8064588642994845    0.0000000000000000    0.0000000000000000
     3.9032294321497423    6.7605916900815703    0.0000000000000000
     0.0000000000000000    0.0000000000000000   23.4985959624712919
   Cu   Tc   O    N 
    44     1     2     2
Selective dynamics
Direct
  0.8888888888888857  0.2222222222222214  0.3191680052705266   F   F   F
  0.2222222222222214  0.2222222222222214  0.3191680052705266   F   F   F
  0.5555555555555571  0.2222222222222214  0.3191680052705266   F   F   F
  0.8888888888888857  0.5555555555555571  0.3191680052705266   F   F   F
  0.2222222222222214  0.5555555555555571  0.3191680052705266   F   F   F
  0.5555555555555571  0.5555555555555571  0.3191680052705266   F   F   F
  0.8888888888888857  0.8888888888888857  0.3191680052705266   F   F   F
  0.2222222222222214  0.8888888888888857  0.3191680052705266   F   F   F
  0.5555555555555571  0.8888888888888857  0.3191680052705266   F   F   F
  0.0000000000000000  0.0000000000000000  0.4095840026352633   F   F   F
  0.3333333333333357  0.0000000000000000  0.4095840026352633   F   F   F
  0.6666666666666643  0.0000000000000000  0.4095840026352633   F   F   F
  0.0000000000000000  0.3333333333333357  0.4095840026352633   F   F   F
  0.3333333333333357  0.3333333333333357  0.4095840026352633   F   F   F
  0.6666666666666643  0.3333333333333357  0.4095840026352633   F   F   F
  0.0000000000000000  0.6666666666666643  0.4095840026352633   F   F   F
  0.3333333333333357  0.6666666666666643  0.4095840026352633   F   F   F
  0.6666666666666643  0.6666666666666643  0.4095840026352633   F   F   F
  0.1100120351526949  0.1120388657487722  0.4999111613144311   T   T   T
  0.4436350858817529  0.1108158745221635  0.4991015570851112   T   T   T
  0.7759883906843708  0.1120286927178509  0.4998848576444795   T   T   T
  0.1102637241883334  0.4443595236314858  0.4996165386311524   T   T   T
  0.4433882982844937  0.4443788579435836  0.4996049611672039   T   T   T
  0.7769218890905046  0.4442077991190189  0.4992697232929982   T   T   T
  0.1106666190443931  0.7766802756401159  0.4999237580388153   T   T   T
  0.4435155891512484  0.7776072245099864  0.4990581704331586   T   T   T
  0.7769536526046097  0.7776035414568215  0.4990481769829138   T   T   T
  0.8861925430335434  0.2239392238083445  0.5898945159625630   T   T   T
  0.2231683492461773  0.2242474426382386  0.5906803504076890   T   T   T
  0.5490306780334226  0.2242609846699262  0.5906108844944337   T   T   T
  0.8884874558865468  0.5549103978240779  0.5890401093895878   T   T   T
  0.2231267649534479  0.5501131150774953  0.5911148531604321   T   T   T
  0.5530538257927179  0.5548947173235742  0.5890557163228979   T   T   T
  0.8858338059809419  0.8889799886189825  0.5887731248614180   T   T   T
  0.2216173019921214  0.8889568169015954  0.5887995113588084   T   T   T
  0.5533441538556361  0.8897359613163850  0.5882808694198625   T   T   T
  0.9987725080248159  0.9978103207653684  0.6768768312703078   T   T   T
  0.3362570354174800  0.9927729559044711  0.6778124766417040   T   T   T
  0.6661484095392628  0.9930269359563415  0.6777618790061760   T   T   T
  0.9960552743706419  0.3315438152197748  0.6786647170645602   T   T   T
  0.6674892959474237  0.3315974410197606  0.6787032104031930   T   T   T
  0.9962412404396604  0.6712754874777921  0.6780376936487360   T   T   T
  0.3279076848382884  0.6710599172849373  0.6780747380512481   T   T   T
  0.6645983731593011  0.6662073294549929  0.6765401441610608   T   T   T
  0.3312985080965405  0.3322287916139450  0.7056385929066602   T   T   T
  0.5724416244979373  0.3356955021575877  0.8035275719382313   T   T   T
  0.0852123845743013  0.3359630871809489  0.8031782314681171   T   T   T
  0.5026867817478682  0.3346456965282532  0.7579299617691307   T   T   T
  0.1561876631260836  0.3348047473846699  0.7575642542755455   T   T   T

  0.00000000E+00  0.00000000E+00  0.00000000E+00
  0.00000000E+00  0.00000000E+00  0.00000000E+00
  0.00000000E+00  0.00000000E+00  0.00000000E+00
  0.00000000E+00  0.00000000E+00  0.00000000E+00
  0.00000000E+00  0.00000000E+00  0.00000000E+00
  0.00000000E+00  0.00000000E+00  0.00000000E+00
  0.00000000E+00  0.00000000E+00  0.00000000E+00
  0.00000000E+00  0.00000000E+00  0.00000000E+00
  0.00000000E+00  0.00000000E+00  0.00000000E+00
  0.00000000E+00  0.00000000E+00  0.00000000E+00
  0.00000000E+00  0.00000000E+00  0.00000000E+00
  0.00000000E+00  0.00000000E+00  0.00000000E+00
  0.00000000E+00  0.00000000E+00  0.00000000E+00
  0.00000000E+00  0.00000000E+00  0.00000000E+00
  0.00000000E+00  0.00000000E+00  0.00000000E+00
  0.00000000E+00  0.00000000E+00  0.00000000E+00
  0.00000000E+00  0.00000000E+00  0.00000000E+00
  0.00000000E+00  0.00000000E+00  0.00000000E+00
  0.00000000E+00  0.00000000E+00  0.00000000E+00
  0.00000000E+00  0.00000000E+00  0.00000000E+00
  0.00000000E+00  0.00000000E+00  0.00000000E+00
  0.00000000E+00  0.00000000E+00  0.00000000E+00
  0.00000000E+00  0.00000000E+00  0.00000000E+00
  0.00000000E+00  0.00000000E+00  0.00000000E+00
  0.00000000E+00  0.00000000E+00  0.00000000E+00
  0.00000000E+00  0.00000000E+00  0.00000000E+00
  0.00000000E+00  0.00000000E+00  0.00000000E+00
  0.00000000E+00  0.00000000E+00  0.00000000E+00
  0.00000000E+00  0.00000000E+00  0.00000000E+00
  0.00000000E+00  0.00000000E+00  0.00000000E+00
  0.00000000E+00  0.00000000E+00  0.00000000E+00
  0.00000000E+00  0.00000000E+00  0.00000000E+00
  0.00000000E+00  0.00000000E+00  0.00000000E+00
  0.00000000E+00  0.00000000E+00  0.00000000E+00
  0.00000000E+00  0.00000000E+00  0.00000000E+00
  0.00000000E+00  0.00000000E+00  0.00000000E+00
  0.00000000E+00  0.00000000E+00  0.00000000E+00
  0.00000000E+00  0.00000000E+00  0.00000000E+00
  0.00000000E+00  0.00000000E+00  0.00000000E+00
  0.00000000E+00  0.00000000E+00  0.00000000E+00
  0.00000000E+00  0.00000000E+00  0.00000000E+00
  0.00000000E+00  0.00000000E+00  0.00000000E+00
  0.00000000E+00  0.00000000E+00  0.00000000E+00
  0.00000000E+00  0.00000000E+00  0.00000000E+00
  0.00000000E+00  0.00000000E+00  0.00000000E+00
  0.00000000E+00  0.00000000E+00  0.00000000E+00
  0.00000000E+00  0.00000000E+00  0.00000000E+00
  0.00000000E+00  0.00000000E+00  0.00000000E+00
  0.00000000E+00  0.00000000E+00  0.00000000E+00
