# Supplementary material for: Bringing Molecules Together: Synergistic Coadsorption at Dopant Sites of Single Atom Alloys
Source: J Am Chem Soc. 2024 Oct 2;146(41):28119–30. doi: 10.1021/jacs.4c07621 (PMC11487606; doi:10.1021/jacs.4c07621)
Supplement: Supplementary file 2 — ja4c07621_si_002.zip [file ja4c07621_si_002.zip › structures/1_Cu/Cu111/06_RuCu/01_clean/2_KPOINTS-13-13-1_dipol/CONTCAR]

Cu Ru                                   
   1.00000000000000     
     7.8064588642994845    0.0000000000000000    0.0000000000000000
     3.9032294321497423    6.7605916900815703    0.0000000000000000
     0.0000000000000000    0.0000000000000000   23.4985959624712919
   Cu   Ru
    44     1
Selective dynamics
Direct
  0.8888888888888857  0.2222222222222214  0.3191680052705266   F   F   F
  0.2222222222222214  0.2222222222222214  0.3191680052705266   F   F   F
  0.5555555555555571  0.2222222222222214  0.3191680052705266   F   F   F
  0.8888888888888857  0.5555555555555571  0.3191680052705266   F   F   F
  0.2222222222222214  0.5555555555555571  0.3191680052705266   F   F   F
  0.5555555555555571  0.5555555555555571  0.3191680052705266   F   F   F
  0.8888888888888857  0.8888888888888857  0.3191680052705266   F   F   F
  0.2222222222222214  0.8888888888888857  0.3191680052705266   F   F   F
  0.5555555555555571  0.8888888888888857  0.3191680052705266   F   F   F
  0.0000000000000000  0.0000000000000000  0.4095840026352633   F   F   F
  0.3333333333333357  0.0000000000000000  0.4095840026352633   F   F   F
  0.6666666666666643  0.0000000000000000  0.4095840026352633   F   F   F
  0.0000000000000000  0.3333333333333357  0.4095840026352633   F   F   F
  0.3333333333333357  0.3333333333333357  0.4095840026352633   F   F   F
  0.6666666666666643  0.3333333333333357  0.4095840026352633   F   F   F
  0.0000000000000000  0.6666666666666643  0.4095840026352633   F   F   F
  0.3333333333333357  0.6666666666666643  0.4095840026352633   F   F   F
  0.6666666666666643  0.6666666666666643  0.4095840026352633   F   F   F
  0.1110305879913102  0.1110305879913102  0.4995583403025456   T   T   T
  0.4448101267695443  0.1103797464609185  0.4990378348799529   T   T   T
  0.7779388240173868  0.1110305879913102  0.4995583403025456   T   T   T
  0.1103797464609185  0.4448101267695443  0.4990378348799529   T   T   T
  0.4448101267695443  0.4448101267695443  0.4990378348799529   T   T   T
  0.7777592963500879  0.4444814072998246  0.4998590805282968   T   T   T
  0.1110305879913102  0.7779388240173868  0.4995583403025456   T   T   T
  0.4444814072998246  0.7777592963500879  0.4998590805282968   T   T   T
  0.7777592963500879  0.7777592963500879  0.4998590805282968   T   T   T
  0.8888081289077263  0.2223837421845405  0.5898238474815118   T   T   T
  0.2220988301982114  0.2220988301982114  0.5887242083009709   T   T   T
  0.5558023396035774  0.2220988301982114  0.5887242083009709   T   T   T
  0.8886834766058547  0.5556582616970727  0.5899334736418075   T   T   T
  0.2220988301982114  0.5558023396035774  0.5887242083009709   T   T   T
  0.5556582616970727  0.5556582616970727  0.5899334736418075   T   T   T
  0.8888081289077263  0.8888081289077263  0.5898238474815118   T   T   T
  0.2223837421845405  0.8888081289077263  0.5898238474815118   T   T   T
  0.5556582616970727  0.8886834766058547  0.5899334736418075   T   T   T
 -0.0000000000000000  0.0000000000000000  0.6794527749207860   T   T   T
  0.3328252108556342  0.0000340714865505  0.6800187466789965   T   T   T
  0.6671407176578151  0.0000340714865505  0.6800187466789965   T   T   T
  0.0000340714865505  0.3328252108556342  0.6800187466789965   T   T   T
  0.6671407176578151  0.3328252108556342  0.6800187466789965   T   T   T
  0.0000340714865505  0.6671407176578151  0.6800187466789965   T   T   T
  0.3328252108556342  0.6671407176578151  0.6800187466789965   T   T   T
  0.6666666666666643  0.6666666666666643  0.6792991705446104   T   T   T
  0.3333333333333357  0.3333333333333357  0.6775124501915282   T   T   T
 
  0.00000000E+00  0.00000000E+00  0.00000000E+00
  0.00000000E+00  0.00000000E+00  0.00000000E+00
  0.00000000E+00  0.00000000E+00  0.00000000E+00
  0.00000000E+00  0.00000000E+00  0.00000000E+00
  0.00000000E+00  0.00000000E+00  0.00000000E+00
  0.00000000E+00  0.00000000E+00  0.00000000E+00
  0.00000000E+00  0.00000000E+00  0.00000000E+00
  0.00000000E+00  0.00000000E+00  0.00000000E+00
  0.00000000E+00  0.00000000E+00  0.00000000E+00
  0.00000000E+00  0.00000000E+00  0.00000000E+00
  0.00000000E+00  0.00000000E+00  0.00000000E+00
  0.00000000E+00  0.00000000E+00  0.00000000E+00
  0.00000000E+00  0.00000000E+00  0.00000000E+00
  0.00000000E+00  0.00000000E+00  0.00000000E+00
  0.00000000E+00  0.00000000E+00  0.00000000E+00
  0.00000000E+00  0.00000000E+00  0.00000000E+00
  0.00000000E+00  0.00000000E+00  0.00000000E+00
  0.00000000E+00  0.00000000E+00  0.00000000E+00
  0.00000000E+00  0.00000000E+00  0.00000000E+00
  0.00000000E+00  0.00000000E+00  0.00000000E+00
  0.00000000E+00  0.00000000E+00  0.00000000E+00
  0.00000000E+00  0.00000000E+00  0.00000000E+00
  0.00000000E+00  0.00000000E+00  0.00000000E+00
  0.00000000E+00  0.00000000E+00  0.00000000E+00
  0.00000000E+00  0.00000000E+00  0.00000000E+00
  0.00000000E+00  0.00000000E+00  0.00000000E+00
  0.00000000E+00  0.00000000E+00  0.00000000E+00
  0.00000000E+00  0.00000000E+00  0.00000000E+00
  0.00000000E+00  0.00000000E+00  0.00000000E+00
  0.00000000E+00  0.00000000E+00  0.00000000E+00
  0.00000000E+00  0.00000000E+00  0.00000000E+00
  0.00000000E+00  0.00000000E+00  0.00000000E+00
  0.00000000E+00  0.00000000E+00  0.00000000E+00
  0.00000000E+00  0.00000000E+00  0.00000000E+00
  0.00000000E+00  0.00000000E+00  0.00000000E+00
  0.00000000E+00  0.00000000E+00  0.00000000E+00
  0.00000000E+00  0.00000000E+00  0.00000000E+00
  0.00000000E+00  0.00000000E+00  0.00000000E+00
  0.00000000E+00  0.00000000E+00  0.00000000E+00
  0.00000000E+00  0.00000000E+00  0.00000000E+00
  0.00000000E+00  0.00000000E+00  0.00000000E+00
  0.00000000E+00  0.00000000E+00  0.00000000E+00
  0.00000000E+00  0.00000000E+00  0.00000000E+00
  0.00000000E+00  0.00000000E+00  0.00000000E+00
  0.00000000E+00  0.00000000E+00  0.00000000E+00
