# Supplementary material for: Bringing Molecules Together: Synergistic Coadsorption at Dopant Sites of Single Atom Alloys
Source: J Am Chem Soc. 2024 Oct 2;146(41):28119–30. doi: 10.1021/jacs.4c07621 (PMC11487606; doi:10.1021/jacs.4c07621)
Supplement: Supplementary file 2 — ja4c07621_si_002.zip [file ja4c07621_si_002.zip › structures/1_Cu/Cu111/06_RuCu/02_CO/2_KPOINTS-13-13-1_dipol/CONTCAR]

Cu Ru  O  C                             
   1.0000000000000000     
     7.8064588642994845    0.0000000000000000    0.0000000000000000
     3.9032294321497423    6.7605916900815703    0.0000000000000000
     0.0000000000000000    0.0000000000000000   23.4985959624712919
   Cu   Ru   O    C 
    44     1     1     1
Selective dynamics
Direct
  0.8888888888888857  0.2222222222222214  0.3191680052705266   F   F   F
  0.2222222222222214  0.2222222222222214  0.3191680052705266   F   F   F
  0.5555555555555571  0.2222222222222214  0.3191680052705266   F   F   F
  0.8888888888888857  0.5555555555555571  0.3191680052705266   F   F   F
  0.2222222222222214  0.5555555555555571  0.3191680052705266   F   F   F
  0.5555555555555571  0.5555555555555571  0.3191680052705266   F   F   F
  0.8888888888888857  0.8888888888888857  0.3191680052705266   F   F   F
  0.2222222222222214  0.8888888888888857  0.3191680052705266   F   F   F
  0.5555555555555571  0.8888888888888857  0.3191680052705266   F   F   F
  0.0000000000000000  0.0000000000000000  0.4095840026352633   F   F   F
  0.3333333333333357  0.0000000000000000  0.4095840026352633   F   F   F
  0.6666666666666643  0.0000000000000000  0.4095840026352633   F   F   F
  0.0000000000000000  0.3333333333333357  0.4095840026352633   F   F   F
  0.3333333333333357  0.3333333333333357  0.4095840026352633   F   F   F
  0.6666666666666643  0.3333333333333357  0.4095840026352633   F   F   F
  0.0000000000000000  0.6666666666666643  0.4095840026352633   F   F   F
  0.3333333333333357  0.6666666666666643  0.4095840026352633   F   F   F
  0.6666666666666643  0.6666666666666643  0.4095840026352633   F   F   F
  0.1105582409665735  0.1105582409665735  0.4994612399746328   T   T   T
  0.4448713771080805  0.1102572457838390  0.4989266129679735   T   T   T
  0.7788835180668668  0.1105582409665735  0.4994612399746328   T   T   T
  0.1102572457838390  0.4448713771080805  0.4989266129679735   T   T   T
  0.4448713771080805  0.4448713771080805  0.4989266129679735   T   T   T
  0.7777269270690131  0.4445461458619728  0.4997305001409940   T   T   T
  0.1105582409665735  0.7788835180668668  0.4994612399746328   T   T   T
  0.4445461458619728  0.7777269270690131  0.4997305001409940   T   T   T
  0.7777269270690131  0.7777269270690131  0.4997305001409940   T   T   T
  0.8884980948175607  0.2230038103648642  0.5899523165540465   T   T   T
  0.2223381530683206  0.2223381530683206  0.5884154380652526   T   T   T
  0.5553236938633587  0.2223381530683206  0.5884154380652526   T   T   T
  0.8896986074689499  0.5551506962655248  0.5896918084994973   T   T   T
  0.2223381530683206  0.5553236938633587  0.5884154380652526   T   T   T
  0.5551506962655248  0.5551506962655248  0.5896918084994973   T   T   T
  0.8884980948175607  0.8884980948175607  0.5899523165540465   T   T   T
  0.2230038103648642  0.8884980948175607  0.5899523165540465   T   T   T
  0.5551506962655248  0.8896986074689499  0.5896918084994973   T   T   T
 -0.0000000000000000  0.0000000000000000  0.6786344262557261   T   T   T
  0.3329814301419473  0.9998099440734316  0.6798586752822856   T   T   T
  0.6672086257846143  0.9998099440734316  0.6798586752822856   T   T   T
  0.9998099440734316  0.3329814301419473  0.6798586752822856   T   T   T
  0.6672086257846143  0.3329814301419473  0.6798586752822856   T   T   T
  0.9998099440734316  0.6672086257846143  0.6798586752822856   T   T   T
  0.3329814301419473  0.6672086257846143  0.6798586752822856   T   T   T
  0.6666666666666643  0.6666666666666643  0.6781879371008555   T   T   T
  0.3333333333333357  0.3333333333333357  0.6836536028087336   T   T   T
  0.3333333333333357  0.3333333333333357  0.8129616790425085   T   T   T
  0.3333333333333357  0.3333333333333357  0.7628966292530406   T   T   T

  0.00000000E+00  0.00000000E+00  0.00000000E+00
  0.00000000E+00  0.00000000E+00  0.00000000E+00
  0.00000000E+00  0.00000000E+00  0.00000000E+00
  0.00000000E+00  0.00000000E+00  0.00000000E+00
  0.00000000E+00  0.00000000E+00  0.00000000E+00
  0.00000000E+00  0.00000000E+00  0.00000000E+00
  0.00000000E+00  0.00000000E+00  0.00000000E+00
  0.00000000E+00  0.00000000E+00  0.00000000E+00
  0.00000000E+00  0.00000000E+00  0.00000000E+00
  0.00000000E+00  0.00000000E+00  0.00000000E+00
  0.00000000E+00  0.00000000E+00  0.00000000E+00
  0.00000000E+00  0.00000000E+00  0.00000000E+00
  0.00000000E+00  0.00000000E+00  0.00000000E+00
  0.00000000E+00  0.00000000E+00  0.00000000E+00
  0.00000000E+00  0.00000000E+00  0.00000000E+00
  0.00000000E+00  0.00000000E+00  0.00000000E+00
  0.00000000E+00  0.00000000E+00  0.00000000E+00
  0.00000000E+00  0.00000000E+00  0.00000000E+00
  0.00000000E+00  0.00000000E+00  0.00000000E+00
  0.00000000E+00  0.00000000E+00  0.00000000E+00
  0.00000000E+00  0.00000000E+00  0.00000000E+00
  0.00000000E+00  0.00000000E+00  0.00000000E+00
  0.00000000E+00  0.00000000E+00  0.00000000E+00
  0.00000000E+00  0.00000000E+00  0.00000000E+00
  0.00000000E+00  0.00000000E+00  0.00000000E+00
  0.00000000E+00  0.00000000E+00  0.00000000E+00
  0.00000000E+00  0.00000000E+00  0.00000000E+00
  0.00000000E+00  0.00000000E+00  0.00000000E+00
  0.00000000E+00  0.00000000E+00  0.00000000E+00
  0.00000000E+00  0.00000000E+00  0.00000000E+00
  0.00000000E+00  0.00000000E+00  0.00000000E+00
  0.00000000E+00  0.00000000E+00  0.00000000E+00
  0.00000000E+00  0.00000000E+00  0.00000000E+00
  0.00000000E+00  0.00000000E+00  0.00000000E+00
  0.00000000E+00  0.00000000E+00  0.00000000E+00
  0.00000000E+00  0.00000000E+00  0.00000000E+00
  0.00000000E+00  0.00000000E+00  0.00000000E+00
  0.00000000E+00  0.00000000E+00  0.00000000E+00
  0.00000000E+00  0.00000000E+00  0.00000000E+00
  0.00000000E+00  0.00000000E+00  0.00000000E+00
  0.00000000E+00  0.00000000E+00  0.00000000E+00
  0.00000000E+00  0.00000000E+00  0.00000000E+00
  0.00000000E+00  0.00000000E+00  0.00000000E+00
  0.00000000E+00  0.00000000E+00  0.00000000E+00
  0.00000000E+00  0.00000000E+00  0.00000000E+00
  0.00000000E+00  0.00000000E+00  0.00000000E+00
  0.00000000E+00  0.00000000E+00  0.00000000E+00
