# Supplementary material for: Bringing Molecules Together: Synergistic Coadsorption at Dopant Sites of Single Atom Alloys
Source: J Am Chem Soc. 2024 Oct 2;146(41):28119–30. doi: 10.1021/jacs.4c07621 (PMC11487606; doi:10.1021/jacs.4c07621)
Supplement: Supplementary file 2 — ja4c07621_si_002.zip [file ja4c07621_si_002.zip › structures/1_Cu/Cu111/06_RuCu/03_NO/2_KPOINTS-13-13-1_dipol/CONTCAR]

Cu Ru  O  N                             
   1.0000000000000000     
     7.8064588642994845    0.0000000000000000    0.0000000000000000
     3.9032294321497423    6.7605916900815703    0.0000000000000000
     0.0000000000000000    0.0000000000000000   23.4985959624712919
   Cu   Ru   O    N 
    44     1     1     1
Selective dynamics
Direct
  0.8888888888888857  0.2222222222222214  0.3191680052705266   F   F   F
  0.2222222222222214  0.2222222222222214  0.3191680052705266   F   F   F
  0.5555555555555571  0.2222222222222214  0.3191680052705266   F   F   F
  0.8888888888888857  0.5555555555555571  0.3191680052705266   F   F   F
  0.2222222222222214  0.5555555555555571  0.3191680052705266   F   F   F
  0.5555555555555571  0.5555555555555571  0.3191680052705266   F   F   F
  0.8888888888888857  0.8888888888888857  0.3191680052705266   F   F   F
  0.2222222222222214  0.8888888888888857  0.3191680052705266   F   F   F
  0.5555555555555571  0.8888888888888857  0.3191680052705266   F   F   F
  0.0000000000000000  0.0000000000000000  0.4095840026352633   F   F   F
  0.3333333333333357  0.0000000000000000  0.4095840026352633   F   F   F
  0.6666666666666643  0.0000000000000000  0.4095840026352633   F   F   F
  0.0000000000000000  0.3333333333333357  0.4095840026352633   F   F   F
  0.3333333333333357  0.3333333333333357  0.4095840026352633   F   F   F
  0.6666666666666643  0.3333333333333357  0.4095840026352633   F   F   F
  0.0000000000000000  0.6666666666666643  0.4095840026352633   F   F   F
  0.3333333333333357  0.6666666666666643  0.4095840026352633   F   F   F
  0.6666666666666643  0.6666666666666643  0.4095840026352633   F   F   F
  0.1113205211830676  0.1113205211830676  0.4997305669625827   T   T   T
  0.4446581945308595  0.1106836109382879  0.4990489836644622   T   T   T
  0.7773589576338792  0.1113205211830676  0.4997305669625827   T   T   T
  0.1106836109382879  0.4446581945308595  0.4990489836644622   T   T   T
  0.4446581945308595  0.4446581945308595  0.4990489836644622   T   T   T
  0.7778518275361170  0.4442963449277659  0.4995167558215359   T   T   T
  0.1113205211830676  0.7773589576338792  0.4997305669625827   T   T   T
  0.4442963449277659  0.7778518275361170  0.4995167558215359   T   T   T
  0.7778518275361170  0.7778518275361170  0.4995167558215359   T   T   T
  0.8885936404601179  0.2228127190797501  0.5894219361081395   T   T   T
  0.2242681828227339  0.2242681828227339  0.5900212710422846   T   T   T
  0.5514636343545393  0.2242681828227339  0.5900212710422846   T   T   T
  0.8897052043309462  0.5551473978345266  0.5891883858943495   T   T   T
  0.2242681828227339  0.5514636343545393  0.5900212710422846   T   T   T
  0.5551473978345266  0.5551473978345266  0.5891883858943495   T   T   T
  0.8885936404601179  0.8885936404601179  0.5894219361081395   T   T   T
  0.2228127190797501  0.8885936404601179  0.5894219361081395   T   T   T
  0.5551473978345266  0.8897052043309462  0.5891883858943495   T   T   T
 -0.0000000000000000 -0.0000000000000000  0.6778296743443677   T   T   T
  0.3335864180919934  0.9981111273820374  0.6789166344302041   T   T   T
  0.6683024545259619  0.9981111273820374  0.6789166344302041   T   T   T
  0.9981111273820374  0.3335864180919934  0.6789166344302041   T   T   T
  0.6683024545259619  0.3335864180919934  0.6789166344302041   T   T   T
  0.9981111273820374  0.6683024545259619  0.6789166344302041   T   T   T
  0.3335864180919934  0.6683024545259619  0.6789166344302041   T   T   T
  0.6666666666666643  0.6666666666666643  0.6777105418795949   T   T   T
  0.3333333333333357  0.3333333333333357  0.6916101272887156   T   T   T
  0.3333333333333357  0.3333333333333357  0.8167576384546676   T   T   T
  0.3333333333333357  0.3333333333333357  0.7660950322208623   T   T   T

  0.00000000E+00  0.00000000E+00  0.00000000E+00
  0.00000000E+00  0.00000000E+00  0.00000000E+00
  0.00000000E+00  0.00000000E+00  0.00000000E+00
  0.00000000E+00  0.00000000E+00  0.00000000E+00
  0.00000000E+00  0.00000000E+00  0.00000000E+00
  0.00000000E+00  0.00000000E+00  0.00000000E+00
  0.00000000E+00  0.00000000E+00  0.00000000E+00
  0.00000000E+00  0.00000000E+00  0.00000000E+00
  0.00000000E+00  0.00000000E+00  0.00000000E+00
  0.00000000E+00  0.00000000E+00  0.00000000E+00
  0.00000000E+00  0.00000000E+00  0.00000000E+00
  0.00000000E+00  0.00000000E+00  0.00000000E+00
  0.00000000E+00  0.00000000E+00  0.00000000E+00
  0.00000000E+00  0.00000000E+00  0.00000000E+00
  0.00000000E+00  0.00000000E+00  0.00000000E+00
  0.00000000E+00  0.00000000E+00  0.00000000E+00
  0.00000000E+00  0.00000000E+00  0.00000000E+00
  0.00000000E+00  0.00000000E+00  0.00000000E+00
  0.00000000E+00  0.00000000E+00  0.00000000E+00
  0.00000000E+00  0.00000000E+00  0.00000000E+00
  0.00000000E+00  0.00000000E+00  0.00000000E+00
  0.00000000E+00  0.00000000E+00  0.00000000E+00
  0.00000000E+00  0.00000000E+00  0.00000000E+00
  0.00000000E+00  0.00000000E+00  0.00000000E+00
  0.00000000E+00  0.00000000E+00  0.00000000E+00
  0.00000000E+00  0.00000000E+00  0.00000000E+00
  0.00000000E+00  0.00000000E+00  0.00000000E+00
  0.00000000E+00  0.00000000E+00  0.00000000E+00
  0.00000000E+00  0.00000000E+00  0.00000000E+00
  0.00000000E+00  0.00000000E+00  0.00000000E+00
  0.00000000E+00  0.00000000E+00  0.00000000E+00
  0.00000000E+00  0.00000000E+00  0.00000000E+00
  0.00000000E+00  0.00000000E+00  0.00000000E+00
  0.00000000E+00  0.00000000E+00  0.00000000E+00
  0.00000000E+00  0.00000000E+00  0.00000000E+00
  0.00000000E+00  0.00000000E+00  0.00000000E+00
  0.00000000E+00  0.00000000E+00  0.00000000E+00
  0.00000000E+00  0.00000000E+00  0.00000000E+00
  0.00000000E+00  0.00000000E+00  0.00000000E+00
  0.00000000E+00  0.00000000E+00  0.00000000E+00
  0.00000000E+00  0.00000000E+00  0.00000000E+00
  0.00000000E+00  0.00000000E+00  0.00000000E+00
  0.00000000E+00  0.00000000E+00  0.00000000E+00
  0.00000000E+00  0.00000000E+00  0.00000000E+00
  0.00000000E+00  0.00000000E+00  0.00000000E+00
  0.00000000E+00  0.00000000E+00  0.00000000E+00
  0.00000000E+00  0.00000000E+00  0.00000000E+00
