# Supplementary material for: Bringing Molecules Together: Synergistic Coadsorption at Dopant Sites of Single Atom Alloys
Source: J Am Chem Soc. 2024 Oct 2;146(41):28119–30. doi: 10.1021/jacs.4c07621 (PMC11487606; doi:10.1021/jacs.4c07621)
Supplement: Supplementary file 2 — ja4c07621_si_002.zip [file ja4c07621_si_002.zip › structures/1_Cu/Cu111/06_RuCu/04_H/2_KPOINTS-13-13-1_dipol/CONTCAR]

Cu Ru  H                                
   1.00000000000000     
     7.8064588642994845    0.0000000000000000    0.0000000000000000
     3.9032294321497423    6.7605916900815703    0.0000000000000000
     0.0000000000000000    0.0000000000000000   23.4985959624712919
   Cu   Ru   H 
    44     1     1
Selective dynamics
Direct
  0.8888888888888857  0.2222222222222214  0.3191680052705266   F   F   F
  0.2222222222222214  0.2222222222222214  0.3191680052705266   F   F   F
  0.5555555555555571  0.2222222222222214  0.3191680052705266   F   F   F
  0.8888888888888857  0.5555555555555571  0.3191680052705266   F   F   F
  0.2222222222222214  0.5555555555555571  0.3191680052705266   F   F   F
  0.5555555555555571  0.5555555555555571  0.3191680052705266   F   F   F
  0.8888888888888857  0.8888888888888857  0.3191680052705266   F   F   F
  0.2222222222222214  0.8888888888888857  0.3191680052705266   F   F   F
  0.5555555555555571  0.8888888888888857  0.3191680052705266   F   F   F
  0.0000000000000000  0.0000000000000000  0.4095840026352633   F   F   F
  0.3333333333333357  0.0000000000000000  0.4095840026352633   F   F   F
  0.6666666666666643  0.0000000000000000  0.4095840026352633   F   F   F
  0.0000000000000000  0.3333333333333357  0.4095840026352633   F   F   F
  0.3333333333333357  0.3333333333333357  0.4095840026352633   F   F   F
  0.6666666666666643  0.3333333333333357  0.4095840026352633   F   F   F
  0.0000000000000000  0.6666666666666643  0.4095840026352633   F   F   F
  0.3333333333333357  0.6666666666666643  0.4095840026352633   F   F   F
  0.6666666666666643  0.6666666666666643  0.4095840026352633   F   F   F
  0.1100469349197344  0.1100469343528013  0.4992508234782481   T   T   T
  0.4447285722575730  0.1105423742819631  0.4991157593149061   T   T   T
  0.7799035472078413  0.1100493277336528  0.4992508896070282   T   T   T
  0.1105423759969869  0.4447285742521913  0.4991157597832642   T   T   T
  0.4447295946299712  0.4447296001194723  0.4991156730614059   T   T   T
  0.7775842529663017  0.4448338480977562  0.5000508302041196   T   T   T
  0.1100493289421204  0.7799035443261119  0.4992508904466455   T   T   T
  0.4448338455907317  0.7775842524768869  0.5000508296723716   T   T   T
  0.7775839085174002  0.7775839057770200  0.5000507982608583   T   T   T
  0.8887743147118967  0.2224527087718619  0.5903895713783149   T   T   T
  0.2206277817662065  0.2206277835042672  0.5875505225225782   T   T   T
  0.5587428815039274  0.2206295407945229  0.5875505537911777   T   T   T
  0.8893548308122216  0.5553248240099689  0.5902617342084017   T   T   T
  0.2206295420925823  0.5587428818378607  0.5875505497516990   T   T   T
  0.5553241024414874  0.5553241012596272  0.5902616623545854   T   T   T
  0.8887756460232571  0.8887756496575405  0.5903895954646839   T   T   T
  0.2224527010894777  0.8887743203624282  0.5903895709661168   T   T   T
  0.5553248216873129  0.8893548389347298  0.5902617363686082   T   T   T
  0.0000013039903468  0.0000013235244707  0.6798585071231057   T   T   T
  0.3326513856950353  0.0013629782882073  0.6803448067586350   T   T   T
  0.6659898605759840  0.0013631769381368  0.6803452529775494   T   T   T
  0.0013629658207211  0.3326513859902722  0.6803448060578674   T   T   T
  0.6659876321611465  0.3326499631417463  0.6803447179635943   T   T   T
  0.0013631576162714  0.6659898800662837  0.6803452501708250   T   T   T
  0.3326499649298382  0.6659876435286494  0.6803447192806239   T   T   T
  0.6666673578509150  0.6666673718056528  0.6793297658324685   T   T   T
  0.3333335766377027  0.3333335446059979  0.6772729494885273   T   T   T
  0.3333341676321898  0.3333342195303237  0.7462921227324738   T   T   T
 
  0.00000000E+00  0.00000000E+00  0.00000000E+00
  0.00000000E+00  0.00000000E+00  0.00000000E+00
  0.00000000E+00  0.00000000E+00  0.00000000E+00
  0.00000000E+00  0.00000000E+00  0.00000000E+00
  0.00000000E+00  0.00000000E+00  0.00000000E+00
  0.00000000E+00  0.00000000E+00  0.00000000E+00
  0.00000000E+00  0.00000000E+00  0.00000000E+00
  0.00000000E+00  0.00000000E+00  0.00000000E+00
  0.00000000E+00  0.00000000E+00  0.00000000E+00
  0.00000000E+00  0.00000000E+00  0.00000000E+00
  0.00000000E+00  0.00000000E+00  0.00000000E+00
  0.00000000E+00  0.00000000E+00  0.00000000E+00
  0.00000000E+00  0.00000000E+00  0.00000000E+00
  0.00000000E+00  0.00000000E+00  0.00000000E+00
  0.00000000E+00  0.00000000E+00  0.00000000E+00
  0.00000000E+00  0.00000000E+00  0.00000000E+00
  0.00000000E+00  0.00000000E+00  0.00000000E+00
  0.00000000E+00  0.00000000E+00  0.00000000E+00
  0.00000000E+00  0.00000000E+00  0.00000000E+00
  0.00000000E+00  0.00000000E+00  0.00000000E+00
  0.00000000E+00  0.00000000E+00  0.00000000E+00
  0.00000000E+00  0.00000000E+00  0.00000000E+00
  0.00000000E+00  0.00000000E+00  0.00000000E+00
  0.00000000E+00  0.00000000E+00  0.00000000E+00
  0.00000000E+00  0.00000000E+00  0.00000000E+00
  0.00000000E+00  0.00000000E+00  0.00000000E+00
  0.00000000E+00  0.00000000E+00  0.00000000E+00
  0.00000000E+00  0.00000000E+00  0.00000000E+00
  0.00000000E+00  0.00000000E+00  0.00000000E+00
  0.00000000E+00  0.00000000E+00  0.00000000E+00
  0.00000000E+00  0.00000000E+00  0.00000000E+00
  0.00000000E+00  0.00000000E+00  0.00000000E+00
  0.00000000E+00  0.00000000E+00  0.00000000E+00
  0.00000000E+00  0.00000000E+00  0.00000000E+00
  0.00000000E+00  0.00000000E+00  0.00000000E+00
  0.00000000E+00  0.00000000E+00  0.00000000E+00
  0.00000000E+00  0.00000000E+00  0.00000000E+00
  0.00000000E+00  0.00000000E+00  0.00000000E+00
  0.00000000E+00  0.00000000E+00  0.00000000E+00
  0.00000000E+00  0.00000000E+00  0.00000000E+00
  0.00000000E+00  0.00000000E+00  0.00000000E+00
  0.00000000E+00  0.00000000E+00  0.00000000E+00
  0.00000000E+00  0.00000000E+00  0.00000000E+00
  0.00000000E+00  0.00000000E+00  0.00000000E+00
  0.00000000E+00  0.00000000E+00  0.00000000E+00
  0.00000000E+00  0.00000000E+00  0.00000000E+00
