# Supplementary material for: Bringing Molecules Together: Synergistic Coadsorption at Dopant Sites of Single Atom Alloys
Source: J Am Chem Soc. 2024 Oct 2;146(41):28119–30. doi: 10.1021/jacs.4c07621 (PMC11487606; doi:10.1021/jacs.4c07621)
Supplement: Supplementary file 2 — ja4c07621_si_002.zip [file ja4c07621_si_002.zip › structures/1_Cu/Cu111/06_RuCu/05_H-H/new/1_KPOINTS-331_dipol/CONTCAR]

Cu Ru  H                                
   1.0000000000000000     
     7.8064588642994845    0.0000000000000000    0.0000000000000000
     3.9032294321497423    6.7605916900815703    0.0000000000000000
     0.0000000000000000    0.0000000000000000   23.4985959624712919
   Cu   Ru   H 
    44     1     2
Selective dynamics
Direct
  0.8888888888888857  0.2222222222222214  0.3191680052705266   F   F   F
  0.2222222222222214  0.2222222222222214  0.3191680052705266   F   F   F
  0.5555555555555571  0.2222222222222214  0.3191680052705266   F   F   F
  0.8888888888888857  0.5555555555555571  0.3191680052705266   F   F   F
  0.2222222222222214  0.5555555555555571  0.3191680052705266   F   F   F
  0.5555555555555571  0.5555555555555571  0.3191680052705266   F   F   F
  0.8888888888888857  0.8888888888888857  0.3191680052705266   F   F   F
  0.2222222222222214  0.8888888888888857  0.3191680052705266   F   F   F
  0.5555555555555571  0.8888888888888857  0.3191680052705266   F   F   F
  0.0000000000000000  0.0000000000000000  0.4095840026352633   F   F   F
  0.3333333333333357  0.0000000000000000  0.4095840026352633   F   F   F
  0.6666666666666643  0.0000000000000000  0.4095840026352633   F   F   F
  0.0000000000000000  0.3333333333333357  0.4095840026352633   F   F   F
  0.3333333333333357  0.3333333333333357  0.4095840026352633   F   F   F
  0.6666666666666643  0.3333333333333357  0.4095840026352633   F   F   F
  0.0000000000000000  0.6666666666666643  0.4095840026352633   F   F   F
  0.3333333333333357  0.6666666666666643  0.4095840026352633   F   F   F
  0.6666666666666643  0.6666666666666643  0.4095840026352633   F   F   F
  0.1096235901906827  0.1096174048708770  0.5002867540260264   T   T   T
  0.4446486936291315  0.1100234282266718  0.4993143155844613   T   T   T
  0.7795960293989961  0.1099529644856379  0.5003859989785167   T   T   T
  0.1100939577617965  0.4445943646553622  0.4993179483928166   T   T   T
  0.4449919177155985  0.4449493927241325  0.4995670056223450   T   T   T
  0.7769746143122785  0.4445359481430605  0.5011414441229322   T   T   T
  0.1099654227120986  0.7795832449555972  0.5003642467476443   T   T   T
  0.4445639263829362  0.7769333697247588  0.5011357526952352   T   T   T
  0.7775491932864085  0.7774943885208421  0.5008839663631031   T   T   T
  0.8880224932873179  0.2237965094916814  0.5926090731571115   T   T   T
  0.2201378035573280  0.2199858078575119  0.5879757126323860   T   T   T
  0.5569968584349470  0.2210701393321125  0.5881441053614250   T   T   T
  0.8909232715718697  0.5544506538124497  0.5912310215662410   T   T   T
  0.2210682165880724  0.5571022527504523  0.5881032594290964   T   T   T
  0.5545728917981135  0.5544693982086552  0.5922485411754821   T   T   T
  0.8885703727098687  0.8885962020537358  0.5912450269235825   T   T   T
  0.2238206610399725  0.8880635594279815  0.5925463993221265   T   T   T
  0.5545917885871128  0.8907312155596216  0.5912260765160574   T   T   T
  0.0009673000060782  0.0009232826934741  0.6813034822971429   T   T   T
  0.3344158901910778  0.0047260625175898  0.6828637633003436   T   T   T
  0.6697287291975268  0.0018754354808375  0.6812395856254676   T   T   T
  0.0046468128661302  0.3344009291602592  0.6829062716782242   T   T   T
  0.6705070718945211  0.3348602649459903  0.6839737583035680   T   T   T
  0.0018407387882400  0.6698274228761215  0.6812465420991011   T   T   T
  0.3347731752576324  0.6707598499374822  0.6838234954731678   T   T   T
  0.6690525697013557  0.6689948872216144  0.6800963885225034   T   T   T
  0.3383160179981998  0.3384099605866723  0.6794307584552933   T   T   T
  0.4029733543086012  0.3974266187710739  0.7392812703886719   T   T   T
  0.2507894896182672  0.2515137325228373  0.7299830881039658   T   T   T

  0.00000000E+00  0.00000000E+00  0.00000000E+00
  0.00000000E+00  0.00000000E+00  0.00000000E+00
  0.00000000E+00  0.00000000E+00  0.00000000E+00
  0.00000000E+00  0.00000000E+00  0.00000000E+00
  0.00000000E+00  0.00000000E+00  0.00000000E+00
  0.00000000E+00  0.00000000E+00  0.00000000E+00
  0.00000000E+00  0.00000000E+00  0.00000000E+00
  0.00000000E+00  0.00000000E+00  0.00000000E+00
  0.00000000E+00  0.00000000E+00  0.00000000E+00
  0.00000000E+00  0.00000000E+00  0.00000000E+00
  0.00000000E+00  0.00000000E+00  0.00000000E+00
  0.00000000E+00  0.00000000E+00  0.00000000E+00
  0.00000000E+00  0.00000000E+00  0.00000000E+00
  0.00000000E+00  0.00000000E+00  0.00000000E+00
  0.00000000E+00  0.00000000E+00  0.00000000E+00
  0.00000000E+00  0.00000000E+00  0.00000000E+00
  0.00000000E+00  0.00000000E+00  0.00000000E+00
  0.00000000E+00  0.00000000E+00  0.00000000E+00
  0.00000000E+00  0.00000000E+00  0.00000000E+00
  0.00000000E+00  0.00000000E+00  0.00000000E+00
  0.00000000E+00  0.00000000E+00  0.00000000E+00
  0.00000000E+00  0.00000000E+00  0.00000000E+00
  0.00000000E+00  0.00000000E+00  0.00000000E+00
  0.00000000E+00  0.00000000E+00  0.00000000E+00
  0.00000000E+00  0.00000000E+00  0.00000000E+00
  0.00000000E+00  0.00000000E+00  0.00000000E+00
  0.00000000E+00  0.00000000E+00  0.00000000E+00
  0.00000000E+00  0.00000000E+00  0.00000000E+00
  0.00000000E+00  0.00000000E+00  0.00000000E+00
  0.00000000E+00  0.00000000E+00  0.00000000E+00
  0.00000000E+00  0.00000000E+00  0.00000000E+00
  0.00000000E+00  0.00000000E+00  0.00000000E+00
  0.00000000E+00  0.00000000E+00  0.00000000E+00
  0.00000000E+00  0.00000000E+00  0.00000000E+00
  0.00000000E+00  0.00000000E+00  0.00000000E+00
  0.00000000E+00  0.00000000E+00  0.00000000E+00
  0.00000000E+00  0.00000000E+00  0.00000000E+00
  0.00000000E+00  0.00000000E+00  0.00000000E+00
  0.00000000E+00  0.00000000E+00  0.00000000E+00
  0.00000000E+00  0.00000000E+00  0.00000000E+00
  0.00000000E+00  0.00000000E+00  0.00000000E+00
  0.00000000E+00  0.00000000E+00  0.00000000E+00
  0.00000000E+00  0.00000000E+00  0.00000000E+00
  0.00000000E+00  0.00000000E+00  0.00000000E+00
  0.00000000E+00  0.00000000E+00  0.00000000E+00
  0.00000000E+00  0.00000000E+00  0.00000000E+00
  0.00000000E+00  0.00000000E+00  0.00000000E+00
