# Supplementary material for: Bringing Molecules Together: Synergistic Coadsorption at Dopant Sites of Single Atom Alloys
Source: J Am Chem Soc. 2024 Oct 2;146(41):28119–30. doi: 10.1021/jacs.4c07621 (PMC11487606; doi:10.1021/jacs.4c07621)
Supplement: Supplementary file 2 — ja4c07621_si_002.zip [file ja4c07621_si_002.zip › structures/1_Cu/Cu111/06_RuCu/05_H-H/new/2_KPOINTS-13-13-1_dipol/CONTCAR]

Cu Ru  H                                
   1.0000000000000000     
     7.8064588642994845    0.0000000000000000    0.0000000000000000
     3.9032294321497423    6.7605916900815703    0.0000000000000000
     0.0000000000000000    0.0000000000000000   23.4985959624712919
   Cu   Ru   H 
    44     1     2
Selective dynamics
Direct
  0.8888888888888857  0.2222222222222214  0.3191680052705266   F   F   F
  0.2222222222222214  0.2222222222222214  0.3191680052705266   F   F   F
  0.5555555555555571  0.2222222222222214  0.3191680052705266   F   F   F
  0.8888888888888857  0.5555555555555571  0.3191680052705266   F   F   F
  0.2222222222222214  0.5555555555555571  0.3191680052705266   F   F   F
  0.5555555555555571  0.5555555555555571  0.3191680052705266   F   F   F
  0.8888888888888857  0.8888888888888857  0.3191680052705266   F   F   F
  0.2222222222222214  0.8888888888888857  0.3191680052705266   F   F   F
  0.5555555555555571  0.8888888888888857  0.3191680052705266   F   F   F
  0.0000000000000000  0.0000000000000000  0.4095840026352633   F   F   F
  0.3333333333333357  0.0000000000000000  0.4095840026352633   F   F   F
  0.6666666666666643  0.0000000000000000  0.4095840026352633   F   F   F
  0.0000000000000000  0.3333333333333357  0.4095840026352633   F   F   F
  0.3333333333333357  0.3333333333333357  0.4095840026352633   F   F   F
  0.6666666666666643  0.3333333333333357  0.4095840026352633   F   F   F
  0.0000000000000000  0.6666666666666643  0.4095840026352633   F   F   F
  0.3333333333333357  0.6666666666666643  0.4095840026352633   F   F   F
  0.6666666666666643  0.6666666666666643  0.4095840026352633   F   F   F
  0.1103483368948363  0.1137660794371681  0.4997590389364756   T   T   T
  0.4453325261318418  0.1119020151396527  0.4990215145200386   T   T   T
  0.7785398710161577  0.1137194899643160  0.4996835711061930   T   T   T
  0.1102675055654374  0.4475150497747230  0.4989712478777590   T   T   T
  0.4449993851511838  0.4474633279103898  0.4989021900007453   T   T   T
  0.7778691330279350  0.4472089819526667  0.5002824550310024   T   T   T
  0.1103715429641156  0.7822125307052650  0.4993768667736902   T   T   T
  0.4452368548452114  0.7800197581379181  0.5002172751019321   T   T   T
  0.7776514083100281  0.7800263731796907  0.5002065522989749   T   T   T
  0.8891974334380087  0.2266589031997493  0.5912019654972238   T   T   T
  0.2229657416387670  0.2260467316088226  0.5884480339752984   T   T   T
  0.5559455574623903  0.2257129036966687  0.5882441174628806   T   T   T
  0.8910636308401003  0.5580888473965198  0.5905342716980260   T   T   T
  0.2212948816145247  0.5626107493096090  0.5876301918327594   T   T   T
  0.5557497958699485  0.5578509542045429  0.5904615450939450   T   T   T
  0.8874298421232849  0.8940504129559004  0.5899434345377030   T   T   T
  0.2235470948270316  0.8945264504626699  0.5900580802083775   T   T   T
  0.5562353871854272  0.8923178830637105  0.5906826025372047   T   T   T
  0.0027242165746825  0.0011343045922387  0.6791568803966963   T   T   T
  0.3335301702554577  0.0027101055399882  0.6812592223118330   T   T   T
  0.6703630305259414  0.0025084389972606  0.6808246440739725   T   T   T
 -0.0007563352667153  0.3379958121924242  0.6812792393313475   T   T   T
  0.6695539911342511  0.3375010479512140  0.6811899055555596   T   T   T
 -0.0001655443140056  0.6732366891419828  0.6790755963969370   T   T   T
  0.3334382938723717  0.6733565083953386  0.6791346336102932   T   T   T
  0.6678335151636774  0.6703237068867857  0.6793854701111242   T   T   T
  0.3333072813829219  0.3403395075405523  0.6784687731441414   T   T   T
  0.5321182113849277  0.2396518388483529  0.7238640047089179   T   T   T
  0.2332074135626070  0.2424169229221768  0.7240241738538397   T   T   T

  0.00000000E+00  0.00000000E+00  0.00000000E+00
  0.00000000E+00  0.00000000E+00  0.00000000E+00
  0.00000000E+00  0.00000000E+00  0.00000000E+00
  0.00000000E+00  0.00000000E+00  0.00000000E+00
  0.00000000E+00  0.00000000E+00  0.00000000E+00
  0.00000000E+00  0.00000000E+00  0.00000000E+00
  0.00000000E+00  0.00000000E+00  0.00000000E+00
  0.00000000E+00  0.00000000E+00  0.00000000E+00
  0.00000000E+00  0.00000000E+00  0.00000000E+00
  0.00000000E+00  0.00000000E+00  0.00000000E+00
  0.00000000E+00  0.00000000E+00  0.00000000E+00
  0.00000000E+00  0.00000000E+00  0.00000000E+00
  0.00000000E+00  0.00000000E+00  0.00000000E+00
  0.00000000E+00  0.00000000E+00  0.00000000E+00
  0.00000000E+00  0.00000000E+00  0.00000000E+00
  0.00000000E+00  0.00000000E+00  0.00000000E+00
  0.00000000E+00  0.00000000E+00  0.00000000E+00
  0.00000000E+00  0.00000000E+00  0.00000000E+00
  0.00000000E+00  0.00000000E+00  0.00000000E+00
  0.00000000E+00  0.00000000E+00  0.00000000E+00
  0.00000000E+00  0.00000000E+00  0.00000000E+00
  0.00000000E+00  0.00000000E+00  0.00000000E+00
  0.00000000E+00  0.00000000E+00  0.00000000E+00
  0.00000000E+00  0.00000000E+00  0.00000000E+00
  0.00000000E+00  0.00000000E+00  0.00000000E+00
  0.00000000E+00  0.00000000E+00  0.00000000E+00
  0.00000000E+00  0.00000000E+00  0.00000000E+00
  0.00000000E+00  0.00000000E+00  0.00000000E+00
  0.00000000E+00  0.00000000E+00  0.00000000E+00
  0.00000000E+00  0.00000000E+00  0.00000000E+00
  0.00000000E+00  0.00000000E+00  0.00000000E+00
  0.00000000E+00  0.00000000E+00  0.00000000E+00
  0.00000000E+00  0.00000000E+00  0.00000000E+00
  0.00000000E+00  0.00000000E+00  0.00000000E+00
  0.00000000E+00  0.00000000E+00  0.00000000E+00
  0.00000000E+00  0.00000000E+00  0.00000000E+00
  0.00000000E+00  0.00000000E+00  0.00000000E+00
  0.00000000E+00  0.00000000E+00  0.00000000E+00
  0.00000000E+00  0.00000000E+00  0.00000000E+00
  0.00000000E+00  0.00000000E+00  0.00000000E+00
  0.00000000E+00  0.00000000E+00  0.00000000E+00
  0.00000000E+00  0.00000000E+00  0.00000000E+00
  0.00000000E+00  0.00000000E+00  0.00000000E+00
  0.00000000E+00  0.00000000E+00  0.00000000E+00
  0.00000000E+00  0.00000000E+00  0.00000000E+00
  0.00000000E+00  0.00000000E+00  0.00000000E+00
  0.00000000E+00  0.00000000E+00  0.00000000E+00
