# Supplementary material for: Bringing Molecules Together: Synergistic Coadsorption at Dopant Sites of Single Atom Alloys
Source: J Am Chem Soc. 2024 Oct 2;146(41):28119–30. doi: 10.1021/jacs.4c07621 (PMC11487606; doi:10.1021/jacs.4c07621)
Supplement: Supplementary file 2 — ja4c07621_si_002.zip [file ja4c07621_si_002.zip › structures/1_Cu/Cu111/06_RuCu/06_H-H-H/2_KPOINTS-13-13-1_dipol/CONTCAR]

Cu Ru  H                                
   1.00000000000000     
     7.8064588642994845    0.0000000000000000    0.0000000000000000
     3.9032294321497423    6.7605916900815703    0.0000000000000000
     0.0000000000000000    0.0000000000000000   23.4985959624712919
   Cu   Ru   H 
    44     1     3
Selective dynamics
Direct
  0.8888888888888857  0.2222222222222214  0.3191680052705266   F   F   F
  0.2222222222222214  0.2222222222222214  0.3191680052705266   F   F   F
  0.5555555555555571  0.2222222222222214  0.3191680052705266   F   F   F
  0.8888888888888857  0.5555555555555571  0.3191680052705266   F   F   F
  0.2222222222222214  0.5555555555555571  0.3191680052705266   F   F   F
  0.5555555555555571  0.5555555555555571  0.3191680052705266   F   F   F
  0.8888888888888857  0.8888888888888857  0.3191680052705266   F   F   F
  0.2222222222222214  0.8888888888888857  0.3191680052705266   F   F   F
  0.5555555555555571  0.8888888888888857  0.3191680052705266   F   F   F
  0.0000000000000000  0.0000000000000000  0.4095840026352633   F   F   F
  0.3333333333333357  0.0000000000000000  0.4095840026352633   F   F   F
  0.6666666666666643  0.0000000000000000  0.4095840026352633   F   F   F
  0.0000000000000000  0.3333333333333357  0.4095840026352633   F   F   F
  0.3333333333333357  0.3333333333333357  0.4095840026352633   F   F   F
  0.6666666666666643  0.3333333333333357  0.4095840026352633   F   F   F
  0.0000000000000000  0.6666666666666643  0.4095840026352633   F   F   F
  0.3333333333333357  0.6666666666666643  0.4095840026352633   F   F   F
  0.6666666666666643  0.6666666666666643  0.4095840026352633   F   F   F
  0.1104734659682081  0.1105282717721656  0.4997004735913942   T   T   T
  0.4451437695481013  0.1100424440457268  0.4988364314057865   T   T   T
  0.7793625351479685  0.1105288280747958  0.4996993693547622   T   T   T
  0.1099899801585604  0.4451872001369334  0.4988324874153594   T   T   T
  0.4451673239687198  0.4452011796382136  0.4988368760373479   T   T   T
  0.7776610866469182  0.4450397624926145  0.5003748331693182   T   T   T
  0.1104804323666830  0.7794045879292221  0.4996994053030341   T   T   T
  0.4449970837151712  0.7777023902930164  0.5003781290857340   T   T   T
  0.7776635360109906  0.7777026508467139  0.5003791558662298   T   T   T
  0.8886492272227587  0.2233254290306498  0.5907177399540848   T   T   T
  0.2219847020109010  0.2220622968273542  0.5878558447341479   T   T   T
  0.5565628081492258  0.2220644907485281  0.5878481852608886   T   T   T
  0.8910019210958945  0.5548614866632050  0.5905693231080149   T   T   T
  0.2219916750879793  0.5566356258352140  0.5878419325319909   T   T   T
  0.5547860465931005  0.5548501751029272  0.5905735414753095   T   T   T
  0.8886537515966105  0.8887375602074782  0.5907101668492906   T   T   T
  0.2232509689144863  0.8887337952253226  0.5907144786494852   T   T   T
  0.5547942796296290  0.8910688570731105  0.5905676399094738   T   T   T
  0.0002249352096662  0.0002984886831998  0.6790756963493997   T   T   T
  0.3328702590557214  0.9985520154624442  0.6805100257404199   T   T   T
  0.6693708687064345  0.9985643770816028  0.6805243403296809   T   T   T
  0.9984564356350836  0.3329568365278424  0.6805081232159728   T   T   T
  0.6693726131992405  0.3329516299295305  0.6805302052124381   T   T   T
  0.9984566262128114  0.6694750456221220  0.6805262378929879   T   T   T
  0.3328668131652257  0.6694668416820307  0.6805277293384385   T   T   T
  0.6668953435982198  0.6669726048068857  0.6787116091228661   T   T   T
  0.3335033904790874  0.3337126335553534  0.6800569489227594   T   T   T
  0.2377755293365408  0.5253278888906697  0.7264248134485337   T   T   T
  0.2378056912155333  0.2378925094506799  0.7264590282758654   T   T   T
  0.5252030750467737  0.2378863489567493  0.7264209522503428   T   T   T
 
  0.00000000E+00  0.00000000E+00  0.00000000E+00
  0.00000000E+00  0.00000000E+00  0.00000000E+00
  0.00000000E+00  0.00000000E+00  0.00000000E+00
  0.00000000E+00  0.00000000E+00  0.00000000E+00
  0.00000000E+00  0.00000000E+00  0.00000000E+00
  0.00000000E+00  0.00000000E+00  0.00000000E+00
  0.00000000E+00  0.00000000E+00  0.00000000E+00
  0.00000000E+00  0.00000000E+00  0.00000000E+00
  0.00000000E+00  0.00000000E+00  0.00000000E+00
  0.00000000E+00  0.00000000E+00  0.00000000E+00
  0.00000000E+00  0.00000000E+00  0.00000000E+00
  0.00000000E+00  0.00000000E+00  0.00000000E+00
  0.00000000E+00  0.00000000E+00  0.00000000E+00
  0.00000000E+00  0.00000000E+00  0.00000000E+00
  0.00000000E+00  0.00000000E+00  0.00000000E+00
  0.00000000E+00  0.00000000E+00  0.00000000E+00
  0.00000000E+00  0.00000000E+00  0.00000000E+00
  0.00000000E+00  0.00000000E+00  0.00000000E+00
  0.00000000E+00  0.00000000E+00  0.00000000E+00
  0.00000000E+00  0.00000000E+00  0.00000000E+00
  0.00000000E+00  0.00000000E+00  0.00000000E+00
  0.00000000E+00  0.00000000E+00  0.00000000E+00
  0.00000000E+00  0.00000000E+00  0.00000000E+00
  0.00000000E+00  0.00000000E+00  0.00000000E+00
  0.00000000E+00  0.00000000E+00  0.00000000E+00
  0.00000000E+00  0.00000000E+00  0.00000000E+00
  0.00000000E+00  0.00000000E+00  0.00000000E+00
  0.00000000E+00  0.00000000E+00  0.00000000E+00
  0.00000000E+00  0.00000000E+00  0.00000000E+00
  0.00000000E+00  0.00000000E+00  0.00000000E+00
  0.00000000E+00  0.00000000E+00  0.00000000E+00
  0.00000000E+00  0.00000000E+00  0.00000000E+00
  0.00000000E+00  0.00000000E+00  0.00000000E+00
  0.00000000E+00  0.00000000E+00  0.00000000E+00
  0.00000000E+00  0.00000000E+00  0.00000000E+00
  0.00000000E+00  0.00000000E+00  0.00000000E+00
  0.00000000E+00  0.00000000E+00  0.00000000E+00
  0.00000000E+00  0.00000000E+00  0.00000000E+00
  0.00000000E+00  0.00000000E+00  0.00000000E+00
  0.00000000E+00  0.00000000E+00  0.00000000E+00
  0.00000000E+00  0.00000000E+00  0.00000000E+00
  0.00000000E+00  0.00000000E+00  0.00000000E+00
  0.00000000E+00  0.00000000E+00  0.00000000E+00
  0.00000000E+00  0.00000000E+00  0.00000000E+00
  0.00000000E+00  0.00000000E+00  0.00000000E+00
  0.00000000E+00  0.00000000E+00  0.00000000E+00
  0.00000000E+00  0.00000000E+00  0.00000000E+00
  0.00000000E+00  0.00000000E+00  0.00000000E+00
