# Supplementary material for: Bringing Molecules Together: Synergistic Coadsorption at Dopant Sites of Single Atom Alloys
Source: J Am Chem Soc. 2024 Oct 2;146(41):28119–30. doi: 10.1021/jacs.4c07621 (PMC11487606; doi:10.1021/jacs.4c07621)
Supplement: Supplementary file 2 — ja4c07621_si_002.zip [file ja4c07621_si_002.zip › structures/1_Cu/Cu111/06_RuCu/07_CO-CO/2_KPOINTS-13-13-1_dipol/CONTCAR]

Cu Ru  O  C                             
   1.00000000000000     
     7.8064588642994845    0.0000000000000000    0.0000000000000000
     3.9032294321497423    6.7605916900815703    0.0000000000000000
     0.0000000000000000    0.0000000000000000   23.4985959624712919
   Cu   Ru   O    C 
    44     1     2     2
Selective dynamics
Direct
  0.8888888888888857  0.2222222222222214  0.3191680052705266   F   F   F
  0.2222222222222214  0.2222222222222214  0.3191680052705266   F   F   F
  0.5555555555555571  0.2222222222222214  0.3191680052705266   F   F   F
  0.8888888888888857  0.5555555555555571  0.3191680052705266   F   F   F
  0.2222222222222214  0.5555555555555571  0.3191680052705266   F   F   F
  0.5555555555555571  0.5555555555555571  0.3191680052705266   F   F   F
  0.8888888888888857  0.8888888888888857  0.3191680052705266   F   F   F
  0.2222222222222214  0.8888888888888857  0.3191680052705266   F   F   F
  0.5555555555555571  0.8888888888888857  0.3191680052705266   F   F   F
  0.0000000000000000  0.0000000000000000  0.4095840026352633   F   F   F
  0.3333333333333357  0.0000000000000000  0.4095840026352633   F   F   F
  0.6666666666666643  0.0000000000000000  0.4095840026352633   F   F   F
  0.0000000000000000  0.3333333333333357  0.4095840026352633   F   F   F
  0.3333333333333357  0.3333333333333357  0.4095840026352633   F   F   F
  0.6666666666666643  0.3333333333333357  0.4095840026352633   F   F   F
  0.0000000000000000  0.6666666666666643  0.4095840026352633   F   F   F
  0.3333333333333357  0.6666666666666643  0.4095840026352633   F   F   F
  0.6666666666666643  0.6666666666666643  0.4095840026352633   F   F   F
  0.1109127356475712  0.1103837226282997  0.4997107305085335   T   T   T
  0.4440256891191572  0.1099400066962749  0.4990023010231502   T   T   T
  0.7765690536926897  0.1104132687972905  0.4997185896053852   T   T   T
  0.1101639459256899  0.4436911692379322  0.4992836668420107   T   T   T
  0.4441058404897174  0.4436683048918880  0.4992859557709832   T   T   T
  0.7773850087308402  0.4431782898028306  0.4994022342946194   T   T   T
  0.1110053625856084  0.7759166671942138  0.4997752253577657   T   T   T
  0.4437607989921726  0.7769204839322088  0.4993530149271218   T   T   T
  0.7772528132448748  0.7769347931182478  0.4993383899522461   T   T   T
  0.8876294813219588  0.2209687171408868  0.5891825567999674   T   T   T
  0.2232475581544378  0.2222031444223304  0.5898310225597948   T   T   T
  0.5508273160027567  0.2221920018203674  0.5898657260101118   T   T   T
  0.8888807056112740  0.5535623275863839  0.5890491606612597   T   T   T
  0.2232168666341890  0.5499078390597334  0.5904680989439581   T   T   T
  0.5539581301933579  0.5534903216516428  0.5890779838344024   T   T   T
  0.8872838597018624  0.8865806094826697  0.5891953872492720   T   T   T
  0.2224619493036040  0.8865870490146154  0.5892101949506017   T   T   T
  0.5535072359570690  0.8893550495447684  0.5888973208645764   T   T   T
  0.9996793071254008  0.9959677545068060  0.6770579743781514   T   T   T
  0.3328456084874530  0.9951717761786599  0.6786214472320320   T   T   T
  0.6672766821841510  0.9952294705611506  0.6786278906988596   T   T   T
  0.9955058729512147  0.3316562359247919  0.6780266399377195   T   T   T
  0.6680060385324352  0.3316675740214538  0.6781390438611371   T   T   T
  0.9954082669450954  0.6688744594881503  0.6790002110244163   T   T   T
  0.3311400512681050  0.6687918432174202  0.6790359165005347   T   T   T
  0.6639113035723253  0.6675836170627149  0.6767078100650119   T   T   T
  0.3311444666742762  0.3328025731532202  0.6957159048779874   T   T   T
  0.5657095335436794  0.3323010358359492  0.7997594839335512   T   T   T
  0.0953631734310276  0.3328717617530069  0.7994487122217921   T   T   T
  0.4963866039024096  0.3328016139247792  0.7550159253335375   T   T   T
  0.1647716720651237  0.3331690164724808  0.7547796233756009   T   T   T
 
  0.00000000E+00  0.00000000E+00  0.00000000E+00
  0.00000000E+00  0.00000000E+00  0.00000000E+00
  0.00000000E+00  0.00000000E+00  0.00000000E+00
  0.00000000E+00  0.00000000E+00  0.00000000E+00
  0.00000000E+00  0.00000000E+00  0.00000000E+00
  0.00000000E+00  0.00000000E+00  0.00000000E+00
  0.00000000E+00  0.00000000E+00  0.00000000E+00
  0.00000000E+00  0.00000000E+00  0.00000000E+00
  0.00000000E+00  0.00000000E+00  0.00000000E+00
  0.00000000E+00  0.00000000E+00  0.00000000E+00
  0.00000000E+00  0.00000000E+00  0.00000000E+00
  0.00000000E+00  0.00000000E+00  0.00000000E+00
  0.00000000E+00  0.00000000E+00  0.00000000E+00
  0.00000000E+00  0.00000000E+00  0.00000000E+00
  0.00000000E+00  0.00000000E+00  0.00000000E+00
  0.00000000E+00  0.00000000E+00  0.00000000E+00
  0.00000000E+00  0.00000000E+00  0.00000000E+00
  0.00000000E+00  0.00000000E+00  0.00000000E+00
  0.00000000E+00  0.00000000E+00  0.00000000E+00
  0.00000000E+00  0.00000000E+00  0.00000000E+00
  0.00000000E+00  0.00000000E+00  0.00000000E+00
  0.00000000E+00  0.00000000E+00  0.00000000E+00
  0.00000000E+00  0.00000000E+00  0.00000000E+00
  0.00000000E+00  0.00000000E+00  0.00000000E+00
  0.00000000E+00  0.00000000E+00  0.00000000E+00
  0.00000000E+00  0.00000000E+00  0.00000000E+00
  0.00000000E+00  0.00000000E+00  0.00000000E+00
  0.00000000E+00  0.00000000E+00  0.00000000E+00
  0.00000000E+00  0.00000000E+00  0.00000000E+00
  0.00000000E+00  0.00000000E+00  0.00000000E+00
  0.00000000E+00  0.00000000E+00  0.00000000E+00
  0.00000000E+00  0.00000000E+00  0.00000000E+00
  0.00000000E+00  0.00000000E+00  0.00000000E+00
  0.00000000E+00  0.00000000E+00  0.00000000E+00
  0.00000000E+00  0.00000000E+00  0.00000000E+00
  0.00000000E+00  0.00000000E+00  0.00000000E+00
  0.00000000E+00  0.00000000E+00  0.00000000E+00
  0.00000000E+00  0.00000000E+00  0.00000000E+00
  0.00000000E+00  0.00000000E+00  0.00000000E+00
  0.00000000E+00  0.00000000E+00  0.00000000E+00
  0.00000000E+00  0.00000000E+00  0.00000000E+00
  0.00000000E+00  0.00000000E+00  0.00000000E+00
  0.00000000E+00  0.00000000E+00  0.00000000E+00
  0.00000000E+00  0.00000000E+00  0.00000000E+00
  0.00000000E+00  0.00000000E+00  0.00000000E+00
  0.00000000E+00  0.00000000E+00  0.00000000E+00
  0.00000000E+00  0.00000000E+00  0.00000000E+00
  0.00000000E+00  0.00000000E+00  0.00000000E+00
  0.00000000E+00  0.00000000E+00  0.00000000E+00
