# Supplementary material for: Bringing Molecules Together: Synergistic Coadsorption at Dopant Sites of Single Atom Alloys
Source: J Am Chem Soc. 2024 Oct 2;146(41):28119–30. doi: 10.1021/jacs.4c07621 (PMC11487606; doi:10.1021/jacs.4c07621)
Supplement: Supplementary file 2 — ja4c07621_si_002.zip [file ja4c07621_si_002.zip › structures/1_Cu/Cu111/06_RuCu/08_CO-H/2_KPOINTS-13-13-1_dipol/CONTCAR]

Cu Ru  O  H  C                          
   1.00000000000000     
     7.8064588642994845    0.0000000000000000    0.0000000000000000
     3.9032294321497423    6.7605916900815703    0.0000000000000000
     0.0000000000000000    0.0000000000000000   23.4985959624712919
   Cu   Ru   O    H    C 
    44     1     1     1     1
Selective dynamics
Direct
  0.8888888888888857  0.2222222222222214  0.3191680052705266   F   F   F
  0.2222222222222214  0.2222222222222214  0.3191680052705266   F   F   F
  0.5555555555555571  0.2222222222222214  0.3191680052705266   F   F   F
  0.8888888888888857  0.5555555555555571  0.3191680052705266   F   F   F
  0.2222222222222214  0.5555555555555571  0.3191680052705266   F   F   F
  0.5555555555555571  0.5555555555555571  0.3191680052705266   F   F   F
  0.8888888888888857  0.8888888888888857  0.3191680052705266   F   F   F
  0.2222222222222214  0.8888888888888857  0.3191680052705266   F   F   F
  0.5555555555555571  0.8888888888888857  0.3191680052705266   F   F   F
  0.0000000000000000  0.0000000000000000  0.4095840026352633   F   F   F
  0.3333333333333357  0.0000000000000000  0.4095840026352633   F   F   F
  0.6666666666666643  0.0000000000000000  0.4095840026352633   F   F   F
  0.0000000000000000  0.3333333333333357  0.4095840026352633   F   F   F
  0.3333333333333357  0.3333333333333357  0.4095840026352633   F   F   F
  0.6666666666666643  0.3333333333333357  0.4095840026352633   F   F   F
  0.0000000000000000  0.6666666666666643  0.4095840026352633   F   F   F
  0.3333333333333357  0.6666666666666643  0.4095840026352633   F   F   F
  0.6666666666666643  0.6666666666666643  0.4095840026352633   F   F   F
  0.1114861818638073  0.1104121675758689  0.4997985784330207   T   T   T
  0.4447257825007464  0.1099196838202910  0.4990382060644568   T   T   T
  0.7786489644148535  0.1101415688238377  0.4994708670227763   T   T   T
  0.1104949094921591  0.4442327453689267  0.4991957330276811   T   T   T
  0.4447090128902910  0.4443323962070145  0.4990383284528592   T   T   T
  0.7781014053805884  0.4436196565042993  0.4998084665368953   T   T   T
  0.1114909186894124  0.7769790967918762  0.4998134806506042   T   T   T
  0.4450792942526746  0.7769151197400194  0.4998293921531728   T   T   T
  0.7781010387229038  0.7771774317954109  0.4997984553659430   T   T   T
  0.8886611364015742  0.2215952438298888  0.5897768968906436   T   T   T
  0.2234295093747916  0.2224685037581659  0.5894982920045690   T   T   T
  0.5549040795512818  0.2216594328123200  0.5886861979654826   T   T   T
  0.8894676618593613  0.5543581820193819  0.5896753002533827   T   T   T
  0.2234726169531140  0.5521539976160420  0.5895386855264769   T   T   T
  0.5550239604751109  0.5533572342820171  0.5896702497700651   T   T   T
  0.8886624967790061  0.8878429701215070  0.5897760610814614   T   T   T
  0.2237783745087141  0.8871661838990464  0.5897059364690969   T   T   T
  0.5550958084257369  0.8897395442109101  0.5896512192497818   T   T   T
  0.0022553789199554  0.9975775695453436  0.6780057897991231   T   T   T
  0.3327981384945885  0.9973082895402603  0.6795863939412328   T   T   T
  0.6686030471969931  0.9969245548670902  0.6797846375966691   T   T   T
  0.9954876296181373  0.3324696398335305  0.6789195577661237   T   T   T
  0.6684451961788517  0.3322153039337185  0.6797782871816019   T   T   T
  0.9957276791709240  0.6694130699138061  0.6789725157514308   T   T   T
  0.3327591857133227  0.6672918467072988  0.6796601576125146   T   T   T
  0.6646832557400154  0.6664816892447532  0.6778626379626410   T   T   T
  0.3291097261280612  0.3340003910843875  0.6874858838478347   T   T   T
  0.1807378334462450  0.4031358219573231  0.8096101369886582   T   T   T
  0.5468751338130751  0.2258319657605493  0.7242306715794501   T   T   T
  0.2300599413850393  0.3805348596526831  0.7615952941598030   T   T   T
 
  0.00000000E+00  0.00000000E+00  0.00000000E+00
  0.00000000E+00  0.00000000E+00  0.00000000E+00
  0.00000000E+00  0.00000000E+00  0.00000000E+00
  0.00000000E+00  0.00000000E+00  0.00000000E+00
  0.00000000E+00  0.00000000E+00  0.00000000E+00
  0.00000000E+00  0.00000000E+00  0.00000000E+00
  0.00000000E+00  0.00000000E+00  0.00000000E+00
  0.00000000E+00  0.00000000E+00  0.00000000E+00
  0.00000000E+00  0.00000000E+00  0.00000000E+00
  0.00000000E+00  0.00000000E+00  0.00000000E+00
  0.00000000E+00  0.00000000E+00  0.00000000E+00
  0.00000000E+00  0.00000000E+00  0.00000000E+00
  0.00000000E+00  0.00000000E+00  0.00000000E+00
  0.00000000E+00  0.00000000E+00  0.00000000E+00
  0.00000000E+00  0.00000000E+00  0.00000000E+00
  0.00000000E+00  0.00000000E+00  0.00000000E+00
  0.00000000E+00  0.00000000E+00  0.00000000E+00
  0.00000000E+00  0.00000000E+00  0.00000000E+00
  0.00000000E+00  0.00000000E+00  0.00000000E+00
  0.00000000E+00  0.00000000E+00  0.00000000E+00
  0.00000000E+00  0.00000000E+00  0.00000000E+00
  0.00000000E+00  0.00000000E+00  0.00000000E+00
  0.00000000E+00  0.00000000E+00  0.00000000E+00
  0.00000000E+00  0.00000000E+00  0.00000000E+00
  0.00000000E+00  0.00000000E+00  0.00000000E+00
  0.00000000E+00  0.00000000E+00  0.00000000E+00
  0.00000000E+00  0.00000000E+00  0.00000000E+00
  0.00000000E+00  0.00000000E+00  0.00000000E+00
  0.00000000E+00  0.00000000E+00  0.00000000E+00
  0.00000000E+00  0.00000000E+00  0.00000000E+00
  0.00000000E+00  0.00000000E+00  0.00000000E+00
  0.00000000E+00  0.00000000E+00  0.00000000E+00
  0.00000000E+00  0.00000000E+00  0.00000000E+00
  0.00000000E+00  0.00000000E+00  0.00000000E+00
  0.00000000E+00  0.00000000E+00  0.00000000E+00
  0.00000000E+00  0.00000000E+00  0.00000000E+00
  0.00000000E+00  0.00000000E+00  0.00000000E+00
  0.00000000E+00  0.00000000E+00  0.00000000E+00
  0.00000000E+00  0.00000000E+00  0.00000000E+00
  0.00000000E+00  0.00000000E+00  0.00000000E+00
  0.00000000E+00  0.00000000E+00  0.00000000E+00
  0.00000000E+00  0.00000000E+00  0.00000000E+00
  0.00000000E+00  0.00000000E+00  0.00000000E+00
  0.00000000E+00  0.00000000E+00  0.00000000E+00
  0.00000000E+00  0.00000000E+00  0.00000000E+00
  0.00000000E+00  0.00000000E+00  0.00000000E+00
  0.00000000E+00  0.00000000E+00  0.00000000E+00
  0.00000000E+00  0.00000000E+00  0.00000000E+00
