# Supplementary material for: Bringing Molecules Together: Synergistic Coadsorption at Dopant Sites of Single Atom Alloys
Source: J Am Chem Soc. 2024 Oct 2;146(41):28119–30. doi: 10.1021/jacs.4c07621 (PMC11487606; doi:10.1021/jacs.4c07621)
Supplement: Supplementary file 2 — ja4c07621_si_002.zip [file ja4c07621_si_002.zip › structures/1_Cu/Cu111/06_RuCu/09_CO-NO/2_KPOINTS-13-13-1_dipol/CONTCAR]

Cu Ru  O  N  C                          
   1.00000000000000     
     7.8064588642994845    0.0000000000000000    0.0000000000000000
     3.9032294321497423    6.7605916900815703    0.0000000000000000
     0.0000000000000000    0.0000000000000000   23.4985959624712919
   Cu   Ru   O    N    C 
    44     1     2     1     1
Selective dynamics
Direct
  0.8888888888888857  0.2222222222222214  0.3191680052705266   F   F   F
  0.2222222222222214  0.2222222222222214  0.3191680052705266   F   F   F
  0.5555555555555571  0.2222222222222214  0.3191680052705266   F   F   F
  0.8888888888888857  0.5555555555555571  0.3191680052705266   F   F   F
  0.2222222222222214  0.5555555555555571  0.3191680052705266   F   F   F
  0.5555555555555571  0.5555555555555571  0.3191680052705266   F   F   F
  0.8888888888888857  0.8888888888888857  0.3191680052705266   F   F   F
  0.2222222222222214  0.8888888888888857  0.3191680052705266   F   F   F
  0.5555555555555571  0.8888888888888857  0.3191680052705266   F   F   F
  0.0000000000000000  0.0000000000000000  0.4095840026352633   F   F   F
  0.3333333333333357  0.0000000000000000  0.4095840026352633   F   F   F
  0.6666666666666643  0.0000000000000000  0.4095840026352633   F   F   F
  0.0000000000000000  0.3333333333333357  0.4095840026352633   F   F   F
  0.3333333333333357  0.3333333333333357  0.4095840026352633   F   F   F
  0.6666666666666643  0.3333333333333357  0.4095840026352633   F   F   F
  0.0000000000000000  0.6666666666666643  0.4095840026352633   F   F   F
  0.3333333333333357  0.6666666666666643  0.4095840026352633   F   F   F
  0.6666666666666643  0.6666666666666643  0.4095840026352633   F   F   F
  0.1111860364067323  0.1124039260591934  0.4998944447867745   T   T   T
  0.4446381037380476  0.1111700172783189  0.4990296373083962   T   T   T
  0.7771206920213523  0.1123770580780818  0.4999867394382264   T   T   T
  0.1111853095239248  0.4450322186502009  0.4994616146207081   T   T   T
  0.4445971423867230  0.4448379965815787  0.4994092755469347   T   T   T
  0.7780517451367677  0.4446546056168863  0.4992733763507646   T   T   T
  0.1117735496687887  0.7771827770641029  0.4998338741052037   T   T   T
  0.4446875565379386  0.7780183852794942  0.4990883823466305   T   T   T
  0.7778565472825302  0.7783332188649031  0.4992109790496441   T   T   T
  0.8879717620951104  0.2248032767512100  0.5899302073938748   T   T   T
  0.2252317791933556  0.2250353652347507  0.5901831581847590   T   T   T
  0.5516344037638490  0.2246996816275427  0.5903664860482818   T   T   T
  0.8908386797295191  0.5556632327394212  0.5889640045303999   T   T   T
  0.2253199728129654  0.5514807419323500  0.5907957367480727   T   T   T
  0.5559405597489463  0.5550458470145937  0.5890259559638428   T   T   T
  0.8891884355464567  0.8887125796581418  0.5889960323242338   T   T   T
  0.2236662220406565  0.8902681134320197  0.5887238790922826   T   T   T
  0.5548498683794866  0.8907474951219190  0.5885589471796613   T   T   T
  0.0015038792212812  0.9988451429752740  0.6769749722621489   T   T   T
  0.3369942906886559  0.9966351296574787  0.6785883099067911   T   T   T
  0.6714806822799779  0.9920211732459799  0.6773623466566321   T   T   T
  0.0010030593028316  0.3329945949121342  0.6790812828989268   T   T   T
  0.6723872409228877  0.3324383005949559  0.6793007151710094   T   T   T
  0.9994217245413558  0.6701660391831281  0.6789844747047882   T   T   T
  0.3310549972940791  0.6749101474622201  0.6774058728058122   T   T   T
  0.6674997477646410  0.6673535435338420  0.6766028112913013   T   T   T
  0.3323766864290535  0.3337912076132816  0.6999132077282040   T   T   T
  0.5546043435096095  0.3435277284320954  0.8004773898362348   T   T   T
  0.0908759990420439  0.3342571698229117  0.8018637834295439   T   T   T
  0.5048218867185095  0.3412901564562074  0.7521587881287969   T   T   T
  0.1610722295582297  0.3335676308569132  0.7572237472037868   T   T   T
 
  0.00000000E+00  0.00000000E+00  0.00000000E+00
  0.00000000E+00  0.00000000E+00  0.00000000E+00
  0.00000000E+00  0.00000000E+00  0.00000000E+00
  0.00000000E+00  0.00000000E+00  0.00000000E+00
  0.00000000E+00  0.00000000E+00  0.00000000E+00
  0.00000000E+00  0.00000000E+00  0.00000000E+00
  0.00000000E+00  0.00000000E+00  0.00000000E+00
  0.00000000E+00  0.00000000E+00  0.00000000E+00
  0.00000000E+00  0.00000000E+00  0.00000000E+00
  0.00000000E+00  0.00000000E+00  0.00000000E+00
  0.00000000E+00  0.00000000E+00  0.00000000E+00
  0.00000000E+00  0.00000000E+00  0.00000000E+00
  0.00000000E+00  0.00000000E+00  0.00000000E+00
  0.00000000E+00  0.00000000E+00  0.00000000E+00
  0.00000000E+00  0.00000000E+00  0.00000000E+00
  0.00000000E+00  0.00000000E+00  0.00000000E+00
  0.00000000E+00  0.00000000E+00  0.00000000E+00
  0.00000000E+00  0.00000000E+00  0.00000000E+00
  0.00000000E+00  0.00000000E+00  0.00000000E+00
  0.00000000E+00  0.00000000E+00  0.00000000E+00
  0.00000000E+00  0.00000000E+00  0.00000000E+00
  0.00000000E+00  0.00000000E+00  0.00000000E+00
  0.00000000E+00  0.00000000E+00  0.00000000E+00
  0.00000000E+00  0.00000000E+00  0.00000000E+00
  0.00000000E+00  0.00000000E+00  0.00000000E+00
  0.00000000E+00  0.00000000E+00  0.00000000E+00
  0.00000000E+00  0.00000000E+00  0.00000000E+00
  0.00000000E+00  0.00000000E+00  0.00000000E+00
  0.00000000E+00  0.00000000E+00  0.00000000E+00
  0.00000000E+00  0.00000000E+00  0.00000000E+00
  0.00000000E+00  0.00000000E+00  0.00000000E+00
  0.00000000E+00  0.00000000E+00  0.00000000E+00
  0.00000000E+00  0.00000000E+00  0.00000000E+00
  0.00000000E+00  0.00000000E+00  0.00000000E+00
  0.00000000E+00  0.00000000E+00  0.00000000E+00
  0.00000000E+00  0.00000000E+00  0.00000000E+00
  0.00000000E+00  0.00000000E+00  0.00000000E+00
  0.00000000E+00  0.00000000E+00  0.00000000E+00
  0.00000000E+00  0.00000000E+00  0.00000000E+00
  0.00000000E+00  0.00000000E+00  0.00000000E+00
  0.00000000E+00  0.00000000E+00  0.00000000E+00
  0.00000000E+00  0.00000000E+00  0.00000000E+00
  0.00000000E+00  0.00000000E+00  0.00000000E+00
  0.00000000E+00  0.00000000E+00  0.00000000E+00
  0.00000000E+00  0.00000000E+00  0.00000000E+00
  0.00000000E+00  0.00000000E+00  0.00000000E+00
  0.00000000E+00  0.00000000E+00  0.00000000E+00
  0.00000000E+00  0.00000000E+00  0.00000000E+00
  0.00000000E+00  0.00000000E+00  0.00000000E+00
