# Supplementary material for: Bringing Molecules Together: Synergistic Coadsorption at Dopant Sites of Single Atom Alloys
Source: J Am Chem Soc. 2024 Oct 2;146(41):28119–30. doi: 10.1021/jacs.4c07621 (PMC11487606; doi:10.1021/jacs.4c07621)
Supplement: Supplementary file 2 — ja4c07621_si_002.zip [file ja4c07621_si_002.zip › structures/1_Cu/Cu111/06_RuCu/10_NO-H/2_KPOINTS-13-13-1_dipol/CONTCAR]

Cu Ru  O  N  H                          
   1.00000000000000     
     7.8064588642994845    0.0000000000000000    0.0000000000000000
     3.9032294321497423    6.7605916900815703    0.0000000000000000
     0.0000000000000000    0.0000000000000000   23.4985959624712919
   Cu   Ru   O    N    H 
    44     1     1     1     1
Selective dynamics
Direct
  0.8888888888888857  0.2222222222222214  0.3191680052705266   F   F   F
  0.2222222222222214  0.2222222222222214  0.3191680052705266   F   F   F
  0.5555555555555571  0.2222222222222214  0.3191680052705266   F   F   F
  0.8888888888888857  0.5555555555555571  0.3191680052705266   F   F   F
  0.2222222222222214  0.5555555555555571  0.3191680052705266   F   F   F
  0.5555555555555571  0.5555555555555571  0.3191680052705266   F   F   F
  0.8888888888888857  0.8888888888888857  0.3191680052705266   F   F   F
  0.2222222222222214  0.8888888888888857  0.3191680052705266   F   F   F
  0.5555555555555571  0.8888888888888857  0.3191680052705266   F   F   F
  0.0000000000000000  0.0000000000000000  0.4095840026352633   F   F   F
  0.3333333333333357  0.0000000000000000  0.4095840026352633   F   F   F
  0.6666666666666643  0.0000000000000000  0.4095840026352633   F   F   F
  0.0000000000000000  0.3333333333333357  0.4095840026352633   F   F   F
  0.3333333333333357  0.3333333333333357  0.4095840026352633   F   F   F
  0.6666666666666643  0.3333333333333357  0.4095840026352633   F   F   F
  0.0000000000000000  0.6666666666666643  0.4095840026352633   F   F   F
  0.3333333333333357  0.6666666666666643  0.4095840026352633   F   F   F
  0.6666666666666643  0.6666666666666643  0.4095840026352633   F   F   F
  0.1130619326712574  0.1115462220403498  0.4996857193586835   T   T   T
  0.4456871476546604  0.1106665806981394  0.4992641925944626   T   T   T
  0.7780026463344664  0.1110504560129106  0.4997228262893118   T   T   T
  0.1121419695881132  0.4442103245902189  0.4992595836560557   T   T   T
  0.4456073831264661  0.4441449524946474  0.4993455536436129   T   T   T
  0.7790795748751052  0.4438383776107125  0.4992979584896901   T   T   T
  0.1125169699938353  0.7765017406253855  0.4997184644998882   T   T   T
  0.4453105316431369  0.7775905561823283  0.4992823659831090   T   T   T
  0.7788567957222876  0.7773621270761139  0.4994639382006582   T   T   T
  0.8918085083359090  0.2217280539452926  0.5888168111801622   T   T   T
  0.2273802477333910  0.2246870410111741  0.5906535387713767   T   T   T
  0.5535726631712844  0.2231737685597878  0.5904237777277400   T   T   T
  0.8922795608467238  0.5535443336719557  0.5892220764420620   T   T   T
  0.2258249326050377  0.5509177445406680  0.5904256286972802   T   T   T
  0.5573134018247774  0.5546989209621028  0.5887794407175010   T   T   T
  0.8900690856032450  0.8874245853347106  0.5891754197715194   T   T   T
  0.2243710936832944  0.8890705713170554  0.5888069656318249   T   T   T
  0.5562061732949037  0.8895317875271412  0.5891895429055057   T   T   T
  0.0007660922933728  0.9972438669408491  0.6769773778971976   T   T   T
  0.3366545220458035  0.9937180106236019  0.6789668700391643   T   T   T
  0.6707314326343317  0.9959392733548451  0.6787626182085058   T   T   T
  0.9974170585595643  0.3330951382982398  0.6790280165670605   T   T   T
  0.6724864056533627  0.3325285638978677  0.6770573037898086   T   T   T
 -0.0003430135336934  0.6670576543523095  0.6788547500085740   T   T   T
  0.3360093840813799  0.6687900622969283  0.6770912712924463   T   T   T
  0.6691528880820163  0.6655912835864586  0.6774349195490265   T   T   T
  0.3373422367153193  0.3334961332592223  0.6968304412826957   T   T   T
  0.4025288886747523  0.3924381090813655  0.8168789335586043   T   T   T
  0.3806395183154905  0.3736999109224857  0.7676340727545093   T   T   T
  0.2159503146422734  0.2121391296728726  0.7213966703764310   T   T   T
 
  0.00000000E+00  0.00000000E+00  0.00000000E+00
  0.00000000E+00  0.00000000E+00  0.00000000E+00
  0.00000000E+00  0.00000000E+00  0.00000000E+00
  0.00000000E+00  0.00000000E+00  0.00000000E+00
  0.00000000E+00  0.00000000E+00  0.00000000E+00
  0.00000000E+00  0.00000000E+00  0.00000000E+00
  0.00000000E+00  0.00000000E+00  0.00000000E+00
  0.00000000E+00  0.00000000E+00  0.00000000E+00
  0.00000000E+00  0.00000000E+00  0.00000000E+00
  0.00000000E+00  0.00000000E+00  0.00000000E+00
  0.00000000E+00  0.00000000E+00  0.00000000E+00
  0.00000000E+00  0.00000000E+00  0.00000000E+00
  0.00000000E+00  0.00000000E+00  0.00000000E+00
  0.00000000E+00  0.00000000E+00  0.00000000E+00
  0.00000000E+00  0.00000000E+00  0.00000000E+00
  0.00000000E+00  0.00000000E+00  0.00000000E+00
  0.00000000E+00  0.00000000E+00  0.00000000E+00
  0.00000000E+00  0.00000000E+00  0.00000000E+00
  0.00000000E+00  0.00000000E+00  0.00000000E+00
  0.00000000E+00  0.00000000E+00  0.00000000E+00
  0.00000000E+00  0.00000000E+00  0.00000000E+00
  0.00000000E+00  0.00000000E+00  0.00000000E+00
  0.00000000E+00  0.00000000E+00  0.00000000E+00
  0.00000000E+00  0.00000000E+00  0.00000000E+00
  0.00000000E+00  0.00000000E+00  0.00000000E+00
  0.00000000E+00  0.00000000E+00  0.00000000E+00
  0.00000000E+00  0.00000000E+00  0.00000000E+00
  0.00000000E+00  0.00000000E+00  0.00000000E+00
  0.00000000E+00  0.00000000E+00  0.00000000E+00
  0.00000000E+00  0.00000000E+00  0.00000000E+00
  0.00000000E+00  0.00000000E+00  0.00000000E+00
  0.00000000E+00  0.00000000E+00  0.00000000E+00
  0.00000000E+00  0.00000000E+00  0.00000000E+00
  0.00000000E+00  0.00000000E+00  0.00000000E+00
  0.00000000E+00  0.00000000E+00  0.00000000E+00
  0.00000000E+00  0.00000000E+00  0.00000000E+00
  0.00000000E+00  0.00000000E+00  0.00000000E+00
  0.00000000E+00  0.00000000E+00  0.00000000E+00
  0.00000000E+00  0.00000000E+00  0.00000000E+00
  0.00000000E+00  0.00000000E+00  0.00000000E+00
  0.00000000E+00  0.00000000E+00  0.00000000E+00
  0.00000000E+00  0.00000000E+00  0.00000000E+00
  0.00000000E+00  0.00000000E+00  0.00000000E+00
  0.00000000E+00  0.00000000E+00  0.00000000E+00
  0.00000000E+00  0.00000000E+00  0.00000000E+00
  0.00000000E+00  0.00000000E+00  0.00000000E+00
  0.00000000E+00  0.00000000E+00  0.00000000E+00
  0.00000000E+00  0.00000000E+00  0.00000000E+00
