# Supplementary material for: Bringing Molecules Together: Synergistic Coadsorption at Dopant Sites of Single Atom Alloys
Source: J Am Chem Soc. 2024 Oct 2;146(41):28119–30. doi: 10.1021/jacs.4c07621 (PMC11487606; doi:10.1021/jacs.4c07621)
Supplement: Supplementary file 2 — ja4c07621_si_002.zip [file ja4c07621_si_002.zip › structures/1_Cu/Cu111/06_RuCu/11_NO-NO/2_KPOINTS-13-13-1_dipol/CONTCAR]

Cu Ru  O  N                             
   1.0000000000000000     
     7.8064588642994845    0.0000000000000000    0.0000000000000000
     3.9032294321497423    6.7605916900815703    0.0000000000000000
     0.0000000000000000    0.0000000000000000   23.4985959624712919
   Cu   Ru   O    N 
    44     1     2     2
Selective dynamics
Direct
  0.8888888888888857  0.2222222222222214  0.3191680052705266   F   F   F
  0.2222222222222214  0.2222222222222214  0.3191680052705266   F   F   F
  0.5555555555555571  0.2222222222222214  0.3191680052705266   F   F   F
  0.8888888888888857  0.5555555555555571  0.3191680052705266   F   F   F
  0.2222222222222214  0.5555555555555571  0.3191680052705266   F   F   F
  0.5555555555555571  0.5555555555555571  0.3191680052705266   F   F   F
  0.8888888888888857  0.8888888888888857  0.3191680052705266   F   F   F
  0.2222222222222214  0.8888888888888857  0.3191680052705266   F   F   F
  0.5555555555555571  0.8888888888888857  0.3191680052705266   F   F   F
  0.0000000000000000  0.0000000000000000  0.4095840026352633   F   F   F
  0.3333333333333357  0.0000000000000000  0.4095840026352633   F   F   F
  0.6666666666666643  0.0000000000000000  0.4095840026352633   F   F   F
  0.0000000000000000  0.3333333333333357  0.4095840026352633   F   F   F
  0.3333333333333357  0.3333333333333357  0.4095840026352633   F   F   F
  0.6666666666666643  0.3333333333333357  0.4095840026352633   F   F   F
  0.0000000000000000  0.6666666666666643  0.4095840026352633   F   F   F
  0.3333333333333357  0.6666666666666643  0.4095840026352633   F   F   F
  0.6666666666666643  0.6666666666666643  0.4095840026352633   F   F   F
  0.1101174949359789  0.1112735993917884  0.4999996544926719   T   T   T
  0.4439206807563647  0.1100305199986211  0.4992230381479734   T   T   T
  0.7764733948371730  0.1112724001463632  0.4999745566432756   T   T   T
  0.1110610081204590  0.4434457551260667  0.4994915986331318   T   T   T
  0.4433289253084791  0.4434620897016769  0.4994864041530430   T   T   T
  0.7772725604578227  0.4432940102673962  0.4992397775078262   T   T   T
  0.1110982429817599  0.7756160703480366  0.4997610847722128   T   T   T
  0.4439771337511997  0.7766396391795707  0.4989458661305062   T   T   T
  0.7772792498180782  0.7766356672570683  0.4989378710665553   T   T   T
  0.8859802008028346  0.2239670535180337  0.5904338442970963   T   T   T
  0.2229115385019271  0.2236861812718543  0.5907312215068070   T   T   T
  0.5494798120789613  0.2236698609002670  0.5906621463329206   T   T   T
  0.8892210687578860  0.5530770832876618  0.5889464828350901   T   T   T
  0.2236394893451306  0.5487014787292027  0.5909082037844524   T   T   T
  0.5537231362076506  0.5530641083121783  0.5889621055109954   T   T   T
  0.8867009118507412  0.8880176339067720  0.5883650023952950   T   T   T
  0.2213348369003159  0.8880091724042460  0.5883828715802347   T   T   T
  0.5541054415683816  0.8878401464717438  0.5879743265764679   T   T   T
  0.9989746312903421  0.9969536812412362  0.6769135292747608   T   T   T
  0.3377145300695102  0.9890043871586860  0.6769815157729194   T   T   T
  0.6680759455859467  0.9891915199791714  0.6769559518990020   T   T   T
  0.9970426712262151  0.3294552539118679  0.6803051213809902   T   T   T
  0.6681595089131123  0.3295203055749925  0.6803332875934255   T   T   T
  0.9958673661186198  0.6709599117750099  0.6772486503332419   T   T   T
  0.3281331516632323  0.6708374797354557  0.6772800689446671   T   T   T
  0.6660584051675286  0.6628120235263135  0.6767125871084574   T   T   T
  0.3322956829570562  0.3299054859898287  0.7028452087948466   T   T   T
  0.5567449080036800  0.3360790757445187  0.8030456731432617   T   T   T
  0.1004957000591744  0.3365417397629636  0.8028296423563140   T   T   T
  0.5070341367258331  0.3341268213612189  0.7547086216888225   T   T   T
  0.1523844030849472  0.3343658198190846  0.7544968481531154   T   T   T

  0.00000000E+00  0.00000000E+00  0.00000000E+00
  0.00000000E+00  0.00000000E+00  0.00000000E+00
  0.00000000E+00  0.00000000E+00  0.00000000E+00
  0.00000000E+00  0.00000000E+00  0.00000000E+00
  0.00000000E+00  0.00000000E+00  0.00000000E+00
  0.00000000E+00  0.00000000E+00  0.00000000E+00
  0.00000000E+00  0.00000000E+00  0.00000000E+00
  0.00000000E+00  0.00000000E+00  0.00000000E+00
  0.00000000E+00  0.00000000E+00  0.00000000E+00
  0.00000000E+00  0.00000000E+00  0.00000000E+00
  0.00000000E+00  0.00000000E+00  0.00000000E+00
  0.00000000E+00  0.00000000E+00  0.00000000E+00
  0.00000000E+00  0.00000000E+00  0.00000000E+00
  0.00000000E+00  0.00000000E+00  0.00000000E+00
  0.00000000E+00  0.00000000E+00  0.00000000E+00
  0.00000000E+00  0.00000000E+00  0.00000000E+00
  0.00000000E+00  0.00000000E+00  0.00000000E+00
  0.00000000E+00  0.00000000E+00  0.00000000E+00
  0.00000000E+00  0.00000000E+00  0.00000000E+00
  0.00000000E+00  0.00000000E+00  0.00000000E+00
  0.00000000E+00  0.00000000E+00  0.00000000E+00
  0.00000000E+00  0.00000000E+00  0.00000000E+00
  0.00000000E+00  0.00000000E+00  0.00000000E+00
  0.00000000E+00  0.00000000E+00  0.00000000E+00
  0.00000000E+00  0.00000000E+00  0.00000000E+00
  0.00000000E+00  0.00000000E+00  0.00000000E+00
  0.00000000E+00  0.00000000E+00  0.00000000E+00
  0.00000000E+00  0.00000000E+00  0.00000000E+00
  0.00000000E+00  0.00000000E+00  0.00000000E+00
  0.00000000E+00  0.00000000E+00  0.00000000E+00
  0.00000000E+00  0.00000000E+00  0.00000000E+00
  0.00000000E+00  0.00000000E+00  0.00000000E+00
  0.00000000E+00  0.00000000E+00  0.00000000E+00
  0.00000000E+00  0.00000000E+00  0.00000000E+00
  0.00000000E+00  0.00000000E+00  0.00000000E+00
  0.00000000E+00  0.00000000E+00  0.00000000E+00
  0.00000000E+00  0.00000000E+00  0.00000000E+00
  0.00000000E+00  0.00000000E+00  0.00000000E+00
  0.00000000E+00  0.00000000E+00  0.00000000E+00
  0.00000000E+00  0.00000000E+00  0.00000000E+00
  0.00000000E+00  0.00000000E+00  0.00000000E+00
  0.00000000E+00  0.00000000E+00  0.00000000E+00
  0.00000000E+00  0.00000000E+00  0.00000000E+00
  0.00000000E+00  0.00000000E+00  0.00000000E+00
  0.00000000E+00  0.00000000E+00  0.00000000E+00
  0.00000000E+00  0.00000000E+00  0.00000000E+00
  0.00000000E+00  0.00000000E+00  0.00000000E+00
  0.00000000E+00  0.00000000E+00  0.00000000E+00
  0.00000000E+00  0.00000000E+00  0.00000000E+00
