# Supplementary material for: Bringing Molecules Together: Synergistic Coadsorption at Dopant Sites of Single Atom Alloys
Source: J Am Chem Soc. 2024 Oct 2;146(41):28119–30. doi: 10.1021/jacs.4c07621 (PMC11487606; doi:10.1021/jacs.4c07621)
Supplement: Supplementary file 2 — ja4c07621_si_002.zip [file ja4c07621_si_002.zip › structures/1_Cu/Cu111/07_RhCu/10_NO-H/2_KPOINTS-13-13-1_dipol/CONTCAR]

Cu Rh  O  N  H                          
   1.0000000000000000     
     7.8064588642994845    0.0000000000000000    0.0000000000000000
     3.9032294321497423    6.7605916900815703    0.0000000000000000
     0.0000000000000000    0.0000000000000000   23.4985959624712919
   Cu   Rh   O    N    H 
    44     1     1     1     1
Selective dynamics
Direct
  0.8888888888888857  0.2222222222222214  0.3191680052705266   F   F   F
  0.2222222222222214  0.2222222222222214  0.3191680052705266   F   F   F
  0.5555555555555571  0.2222222222222214  0.3191680052705266   F   F   F
  0.8888888888888857  0.5555555555555571  0.3191680052705266   F   F   F
  0.2222222222222214  0.5555555555555571  0.3191680052705266   F   F   F
  0.5555555555555571  0.5555555555555571  0.3191680052705266   F   F   F
  0.8888888888888857  0.8888888888888857  0.3191680052705266   F   F   F
  0.2222222222222214  0.8888888888888857  0.3191680052705266   F   F   F
  0.5555555555555571  0.8888888888888857  0.3191680052705266   F   F   F
  0.0000000000000000  0.0000000000000000  0.4095840026352633   F   F   F
  0.3333333333333357  0.0000000000000000  0.4095840026352633   F   F   F
  0.6666666666666643  0.0000000000000000  0.4095840026352633   F   F   F
  0.0000000000000000  0.3333333333333357  0.4095840026352633   F   F   F
  0.3333333333333357  0.3333333333333357  0.4095840026352633   F   F   F
  0.6666666666666643  0.3333333333333357  0.4095840026352633   F   F   F
  0.0000000000000000  0.6666666666666643  0.4095840026352633   F   F   F
  0.3333333333333357  0.6666666666666643  0.4095840026352633   F   F   F
  0.6666666666666643  0.6666666666666643  0.4095840026352633   F   F   F
  0.1100298759332082  0.1118374071469544  0.4999337527720012   T   T   T
  0.4438722243385521  0.1109348800654899  0.4990503515112887   T   T   T
  0.7771124301118846  0.1119914932045729  0.4997939847631376   T   T   T
  0.1102254323986857  0.4449738539769816  0.4991934225437350   T   T   T
  0.4444102977233464  0.4447470830917111  0.4993121930916558   T   T   T
  0.7771851939381967  0.4444526392575484  0.4996252357735313   T   T   T
  0.1112733199541601  0.7775016055953538  0.4995394731063557   T   T   T
  0.4443302344142136  0.7772875415886088  0.4993315139436439   T   T   T
  0.7769464654020076  0.7780650861212088  0.4994767784409500   T   T   T
  0.8864884921532421  0.2246685027598376  0.5909379117077072   T   T   T
  0.2226779077096949  0.2242047622988597  0.5892906196297523   T   T   T
  0.5537088472364635  0.2231224728089430  0.5895491516265223   T   T   T
  0.8899988440765948  0.5545309715752172  0.5892704076393870   T   T   T
  0.2241746989811419  0.5529165980534294  0.5895217492790159   T   T   T
  0.5556424843690267  0.5540999387815320  0.5897945543663869   T   T   T
  0.8896584576869895  0.8883833662252273  0.5887024673531804   T   T   T
  0.2228408776597888  0.8897990634532245  0.5893073472438703   T   T   T
  0.5531627818653538  0.8902795221785113  0.5891136422739014   T   T   T
  0.9996447318329786  0.9978421399982174  0.6780288511567686   T   T   T
  0.3335301049878325  0.9980021862997527  0.6801734697270285   T   T   T
  0.6747465717678161  0.9889260285752089  0.6770124932697379   T   T   T
 -0.0001996772990144  0.3330519168901795  0.6809752450224115   T   T   T
  0.6741888725234856  0.3329885644405992  0.6823644456308681   T   T   T
  0.9989274305372978  0.6674256447916956  0.6783322378972737   T   T   T
  0.3314948484518306  0.6761196923528641  0.6780406808584662   T   T   T
  0.6685549377082943  0.6658525076234769  0.6776608019646151   T   T   T
  0.3365010535318500  0.3306978834368843  0.6888379043530251   T   T   T
  0.4851599250483896  0.3722650946116083  0.8000011754893726   T   T   T
  0.4684989047395756  0.3727134746979254  0.7490642909109598   T   T   T
  0.2203765176808399  0.2291341321564847  0.7260818179486253   T   T   T

  0.00000000E+00  0.00000000E+00  0.00000000E+00
  0.00000000E+00  0.00000000E+00  0.00000000E+00
  0.00000000E+00  0.00000000E+00  0.00000000E+00
  0.00000000E+00  0.00000000E+00  0.00000000E+00
  0.00000000E+00  0.00000000E+00  0.00000000E+00
  0.00000000E+00  0.00000000E+00  0.00000000E+00
  0.00000000E+00  0.00000000E+00  0.00000000E+00
  0.00000000E+00  0.00000000E+00  0.00000000E+00
  0.00000000E+00  0.00000000E+00  0.00000000E+00
  0.00000000E+00  0.00000000E+00  0.00000000E+00
  0.00000000E+00  0.00000000E+00  0.00000000E+00
  0.00000000E+00  0.00000000E+00  0.00000000E+00
  0.00000000E+00  0.00000000E+00  0.00000000E+00
  0.00000000E+00  0.00000000E+00  0.00000000E+00
  0.00000000E+00  0.00000000E+00  0.00000000E+00
  0.00000000E+00  0.00000000E+00  0.00000000E+00
  0.00000000E+00  0.00000000E+00  0.00000000E+00
  0.00000000E+00  0.00000000E+00  0.00000000E+00
  0.00000000E+00  0.00000000E+00  0.00000000E+00
  0.00000000E+00  0.00000000E+00  0.00000000E+00
  0.00000000E+00  0.00000000E+00  0.00000000E+00
  0.00000000E+00  0.00000000E+00  0.00000000E+00
  0.00000000E+00  0.00000000E+00  0.00000000E+00
  0.00000000E+00  0.00000000E+00  0.00000000E+00
  0.00000000E+00  0.00000000E+00  0.00000000E+00
  0.00000000E+00  0.00000000E+00  0.00000000E+00
  0.00000000E+00  0.00000000E+00  0.00000000E+00
  0.00000000E+00  0.00000000E+00  0.00000000E+00
  0.00000000E+00  0.00000000E+00  0.00000000E+00
  0.00000000E+00  0.00000000E+00  0.00000000E+00
  0.00000000E+00  0.00000000E+00  0.00000000E+00
  0.00000000E+00  0.00000000E+00  0.00000000E+00
  0.00000000E+00  0.00000000E+00  0.00000000E+00
  0.00000000E+00  0.00000000E+00  0.00000000E+00
  0.00000000E+00  0.00000000E+00  0.00000000E+00
  0.00000000E+00  0.00000000E+00  0.00000000E+00
  0.00000000E+00  0.00000000E+00  0.00000000E+00
  0.00000000E+00  0.00000000E+00  0.00000000E+00
  0.00000000E+00  0.00000000E+00  0.00000000E+00
  0.00000000E+00  0.00000000E+00  0.00000000E+00
  0.00000000E+00  0.00000000E+00  0.00000000E+00
  0.00000000E+00  0.00000000E+00  0.00000000E+00
  0.00000000E+00  0.00000000E+00  0.00000000E+00
  0.00000000E+00  0.00000000E+00  0.00000000E+00
  0.00000000E+00  0.00000000E+00  0.00000000E+00
  0.00000000E+00  0.00000000E+00  0.00000000E+00
  0.00000000E+00  0.00000000E+00  0.00000000E+00
  0.00000000E+00  0.00000000E+00  0.00000000E+00
