# Supplementary material for: Bringing Molecules Together: Synergistic Coadsorption at Dopant Sites of Single Atom Alloys
Source: J Am Chem Soc. 2024 Oct 2;146(41):28119–30. doi: 10.1021/jacs.4c07621 (PMC11487606; doi:10.1021/jacs.4c07621)
Supplement: Supplementary file 2 — ja4c07621_si_002.zip [file ja4c07621_si_002.zip › structures/1_Cu/Cu111/07_RhCu/01_clean/2_KPOINTS-13-13-1_dipol/CONTCAR]

Cu Rh                                   
   1.00000000000000     
     7.8064588642994845    0.0000000000000000    0.0000000000000000
     3.9032294321497423    6.7605916900815703    0.0000000000000000
     0.0000000000000000    0.0000000000000000   23.4985959624712919
   Cu   Rh
    44     1
Selective dynamics
Direct
  0.8888888888888857  0.2222222222222214  0.3191680052705266   F   F   F
  0.2222222222222214  0.2222222222222214  0.3191680052705266   F   F   F
  0.5555555555555571  0.2222222222222214  0.3191680052705266   F   F   F
  0.8888888888888857  0.5555555555555571  0.3191680052705266   F   F   F
  0.2222222222222214  0.5555555555555571  0.3191680052705266   F   F   F
  0.5555555555555571  0.5555555555555571  0.3191680052705266   F   F   F
  0.8888888888888857  0.8888888888888857  0.3191680052705266   F   F   F
  0.2222222222222214  0.8888888888888857  0.3191680052705266   F   F   F
  0.5555555555555571  0.8888888888888857  0.3191680052705266   F   F   F
  0.0000000000000000  0.0000000000000000  0.4095840026352633   F   F   F
  0.3333333333333357  0.0000000000000000  0.4095840026352633   F   F   F
  0.6666666666666643  0.0000000000000000  0.4095840026352633   F   F   F
  0.0000000000000000  0.3333333333333357  0.4095840026352633   F   F   F
  0.3333333333333357  0.3333333333333357  0.4095840026352633   F   F   F
  0.6666666666666643  0.3333333333333357  0.4095840026352633   F   F   F
  0.0000000000000000  0.6666666666666643  0.4095840026352633   F   F   F
  0.3333333333333357  0.6666666666666643  0.4095840026352633   F   F   F
  0.6666666666666643  0.6666666666666643  0.4095840026352633   F   F   F
  0.1110893860707468  0.1110893860707468  0.4997184038701417   T   T   T
  0.4448303568302258  0.1103392863395481  0.4989664857119723   T   T   T
  0.7778212278585135  0.1110893860707468  0.4997184038701417   T   T   T
  0.1103392863395481  0.4448303568302258  0.4989664857119723   T   T   T
  0.4448303568302258  0.4448303568302258  0.4989664857119723   T   T   T
  0.7778060093595195  0.4443879812809533  0.4998394418475639   T   T   T
  0.1110893860707468  0.7778212278585135  0.4997184038701417   T   T   T
  0.4443879812809533  0.7778060093595195  0.4998394418475639   T   T   T
  0.7778060093595195  0.7778060093595195  0.4998394418475639   T   T   T
  0.8887311733228983  0.2225376533541959  0.5898541760639037   T   T   T
  0.2220046326259961  0.2220046326259961  0.5886584482071872   T   T   T
  0.5559907347480080  0.2220046326259961  0.5886584482071872   T   T   T
  0.8890794660793665  0.5554602669603170  0.5898259525889574   T   T   T
  0.2220046326259961  0.5559907347480080  0.5886584482071872   T   T   T
  0.5554602669603170  0.5554602669603170  0.5898259525889574   T   T   T
  0.8887311733228983  0.8887311733228983  0.5898541760639037   T   T   T
  0.2225376533541959  0.8887311733228983  0.5898541760639037   T   T   T
  0.5554602669603170  0.8890794660793665  0.5898259525889574   T   T   T
  0.0000000000000000 -0.0000000000000000  0.6794921382688960   T   T   T
  0.3327451808143553  0.9990307492936176  0.6797638283833639   T   T   T
  0.6682240698920273  0.9990307492936176  0.6797638283833639   T   T   T
  0.9990307492936176  0.3327451808143553  0.6797638283833639   T   T   T
  0.6682240698920273  0.3327451808143553  0.6797638283833639   T   T   T
  0.9990307492936176  0.6682240698920273  0.6797638283833639   T   T   T
  0.3327451808143553  0.6682240698920273  0.6797638283833639   T   T   T
  0.6666666666666643  0.6666666666666643  0.6791315873241275   T   T   T
  0.3333333333333357  0.3333333333333357  0.6782803722121653   T   T   T
 
  0.00000000E+00  0.00000000E+00  0.00000000E+00
  0.00000000E+00  0.00000000E+00  0.00000000E+00
  0.00000000E+00  0.00000000E+00  0.00000000E+00
  0.00000000E+00  0.00000000E+00  0.00000000E+00
  0.00000000E+00  0.00000000E+00  0.00000000E+00
  0.00000000E+00  0.00000000E+00  0.00000000E+00
  0.00000000E+00  0.00000000E+00  0.00000000E+00
  0.00000000E+00  0.00000000E+00  0.00000000E+00
  0.00000000E+00  0.00000000E+00  0.00000000E+00
  0.00000000E+00  0.00000000E+00  0.00000000E+00
  0.00000000E+00  0.00000000E+00  0.00000000E+00
  0.00000000E+00  0.00000000E+00  0.00000000E+00
  0.00000000E+00  0.00000000E+00  0.00000000E+00
  0.00000000E+00  0.00000000E+00  0.00000000E+00
  0.00000000E+00  0.00000000E+00  0.00000000E+00
  0.00000000E+00  0.00000000E+00  0.00000000E+00
  0.00000000E+00  0.00000000E+00  0.00000000E+00
  0.00000000E+00  0.00000000E+00  0.00000000E+00
  0.00000000E+00  0.00000000E+00  0.00000000E+00
  0.00000000E+00  0.00000000E+00  0.00000000E+00
  0.00000000E+00  0.00000000E+00  0.00000000E+00
  0.00000000E+00  0.00000000E+00  0.00000000E+00
  0.00000000E+00  0.00000000E+00  0.00000000E+00
  0.00000000E+00  0.00000000E+00  0.00000000E+00
  0.00000000E+00  0.00000000E+00  0.00000000E+00
  0.00000000E+00  0.00000000E+00  0.00000000E+00
  0.00000000E+00  0.00000000E+00  0.00000000E+00
  0.00000000E+00  0.00000000E+00  0.00000000E+00
  0.00000000E+00  0.00000000E+00  0.00000000E+00
  0.00000000E+00  0.00000000E+00  0.00000000E+00
  0.00000000E+00  0.00000000E+00  0.00000000E+00
  0.00000000E+00  0.00000000E+00  0.00000000E+00
  0.00000000E+00  0.00000000E+00  0.00000000E+00
  0.00000000E+00  0.00000000E+00  0.00000000E+00
  0.00000000E+00  0.00000000E+00  0.00000000E+00
  0.00000000E+00  0.00000000E+00  0.00000000E+00
  0.00000000E+00  0.00000000E+00  0.00000000E+00
  0.00000000E+00  0.00000000E+00  0.00000000E+00
  0.00000000E+00  0.00000000E+00  0.00000000E+00
  0.00000000E+00  0.00000000E+00  0.00000000E+00
  0.00000000E+00  0.00000000E+00  0.00000000E+00
  0.00000000E+00  0.00000000E+00  0.00000000E+00
  0.00000000E+00  0.00000000E+00  0.00000000E+00
  0.00000000E+00  0.00000000E+00  0.00000000E+00
  0.00000000E+00  0.00000000E+00  0.00000000E+00
