# Supplementary material for: Bringing Molecules Together: Synergistic Coadsorption at Dopant Sites of Single Atom Alloys
Source: J Am Chem Soc. 2024 Oct 2;146(41):28119–30. doi: 10.1021/jacs.4c07621 (PMC11487606; doi:10.1021/jacs.4c07621)
Supplement: Supplementary file 2 — ja4c07621_si_002.zip [file ja4c07621_si_002.zip › structures/1_Cu/Cu111/07_RhCu/02_CO/2_KPOINTS-13-13-1_dipol/CONTCAR]

Cu Rh  O  C                             
   1.0000000000000000     
     7.8064588642994845    0.0000000000000000    0.0000000000000000
     3.9032294321497423    6.7605916900815703    0.0000000000000000
     0.0000000000000000    0.0000000000000000   23.4985959624712919
   Cu   Rh   O    C 
    44     1     1     1
Selective dynamics
Direct
  0.8888888888888857  0.2222222222222214  0.3191680052705266   F   F   F
  0.2222222222222214  0.2222222222222214  0.3191680052705266   F   F   F
  0.5555555555555571  0.2222222222222214  0.3191680052705266   F   F   F
  0.8888888888888857  0.5555555555555571  0.3191680052705266   F   F   F
  0.2222222222222214  0.5555555555555571  0.3191680052705266   F   F   F
  0.5555555555555571  0.5555555555555571  0.3191680052705266   F   F   F
  0.8888888888888857  0.8888888888888857  0.3191680052705266   F   F   F
  0.2222222222222214  0.8888888888888857  0.3191680052705266   F   F   F
  0.5555555555555571  0.8888888888888857  0.3191680052705266   F   F   F
  0.0000000000000000  0.0000000000000000  0.4095840026352633   F   F   F
  0.3333333333333357  0.0000000000000000  0.4095840026352633   F   F   F
  0.6666666666666643  0.0000000000000000  0.4095840026352633   F   F   F
  0.0000000000000000  0.3333333333333357  0.4095840026352633   F   F   F
  0.3333333333333357  0.3333333333333357  0.4095840026352633   F   F   F
  0.6666666666666643  0.3333333333333357  0.4095840026352633   F   F   F
  0.0000000000000000  0.6666666666666643  0.4095840026352633   F   F   F
  0.3333333333333357  0.6666666666666643  0.4095840026352633   F   F   F
  0.6666666666666643  0.6666666666666643  0.4095840026352633   F   F   F
  0.1110772459142619  0.1110772459142619  0.4997064951963867   T   T   T
  0.4447870422686865  0.1104259154626270  0.4989633689303394   T   T   T
  0.7778455081714762  0.1110772459142619  0.4997064951963867   T   T   T
  0.1104259154626270  0.4447870422686865  0.4989633689303394   T   T   T
  0.4447870422686865  0.4447870422686865  0.4989633689303394   T   T   T
  0.7778329459789621  0.4443341080420616  0.4996746850690360   T   T   T
  0.1110772459142619  0.7778455081714762  0.4997064951963867   T   T   T
  0.4443341080420616  0.7778329459789621  0.4996746850690360   T   T   T
  0.7778329459789621  0.7778329459789621  0.4996746850690360   T   T   T
  0.8885573542129284  0.2228852915741432  0.5897108879276699   T   T   T
  0.2232463063266989  0.2232463063266989  0.5892180830836942   T   T   T
  0.5535073873466022  0.2232463063266989  0.5892180830836942   T   T   T
  0.8900942317778109  0.5549528841110944  0.5894791292675793   T   T   T
  0.2232463063266989  0.5535073873466022  0.5892180830836942   T   T   T
  0.5549528841110944  0.5549528841110944  0.5894791292675793   T   T   T
  0.8885573542129284  0.8885573542129284  0.5897108879276699   T   T   T
  0.2228852915741432  0.8885573542129284  0.5897108879276699   T   T   T
  0.5549528841110944  0.8900942317778109  0.5894791292675793   T   T   T
  0.0000000000000000 -0.0000000000000000  0.6784318389835093   T   T   T
  0.3333083856313124  0.9976763111167347  0.6794916167982913   T   T   T
  0.6690153032519600  0.9976763111167347  0.6794916167982913   T   T   T
  0.9976763111167347  0.3333083856313124  0.6794916167982913   T   T   T
  0.6690153032519600  0.3333083856313124  0.6794916167982913   T   T   T
  0.9976763111167347  0.6690153032519600  0.6794916167982913   T   T   T
  0.3333083856313124  0.6690153032519600  0.6794916167982913   T   T   T
  0.6666666666666643  0.6666666666666643  0.6780239432879067   T   T   T
  0.3333333333333357  0.3333333333333357  0.6868784374087397   T   T   T
  0.3333333333333357  0.3333333333333357  0.8155446856881021   T   T   T
  0.3333333333333357  0.3333333333333357  0.7657136121296111   T   T   T

  0.00000000E+00  0.00000000E+00  0.00000000E+00
  0.00000000E+00  0.00000000E+00  0.00000000E+00
  0.00000000E+00  0.00000000E+00  0.00000000E+00
  0.00000000E+00  0.00000000E+00  0.00000000E+00
  0.00000000E+00  0.00000000E+00  0.00000000E+00
  0.00000000E+00  0.00000000E+00  0.00000000E+00
  0.00000000E+00  0.00000000E+00  0.00000000E+00
  0.00000000E+00  0.00000000E+00  0.00000000E+00
  0.00000000E+00  0.00000000E+00  0.00000000E+00
  0.00000000E+00  0.00000000E+00  0.00000000E+00
  0.00000000E+00  0.00000000E+00  0.00000000E+00
  0.00000000E+00  0.00000000E+00  0.00000000E+00
  0.00000000E+00  0.00000000E+00  0.00000000E+00
  0.00000000E+00  0.00000000E+00  0.00000000E+00
  0.00000000E+00  0.00000000E+00  0.00000000E+00
  0.00000000E+00  0.00000000E+00  0.00000000E+00
  0.00000000E+00  0.00000000E+00  0.00000000E+00
  0.00000000E+00  0.00000000E+00  0.00000000E+00
  0.00000000E+00  0.00000000E+00  0.00000000E+00
  0.00000000E+00  0.00000000E+00  0.00000000E+00
  0.00000000E+00  0.00000000E+00  0.00000000E+00
  0.00000000E+00  0.00000000E+00  0.00000000E+00
  0.00000000E+00  0.00000000E+00  0.00000000E+00
  0.00000000E+00  0.00000000E+00  0.00000000E+00
  0.00000000E+00  0.00000000E+00  0.00000000E+00
  0.00000000E+00  0.00000000E+00  0.00000000E+00
  0.00000000E+00  0.00000000E+00  0.00000000E+00
  0.00000000E+00  0.00000000E+00  0.00000000E+00
  0.00000000E+00  0.00000000E+00  0.00000000E+00
  0.00000000E+00  0.00000000E+00  0.00000000E+00
  0.00000000E+00  0.00000000E+00  0.00000000E+00
  0.00000000E+00  0.00000000E+00  0.00000000E+00
  0.00000000E+00  0.00000000E+00  0.00000000E+00
  0.00000000E+00  0.00000000E+00  0.00000000E+00
  0.00000000E+00  0.00000000E+00  0.00000000E+00
  0.00000000E+00  0.00000000E+00  0.00000000E+00
  0.00000000E+00  0.00000000E+00  0.00000000E+00
  0.00000000E+00  0.00000000E+00  0.00000000E+00
  0.00000000E+00  0.00000000E+00  0.00000000E+00
  0.00000000E+00  0.00000000E+00  0.00000000E+00
  0.00000000E+00  0.00000000E+00  0.00000000E+00
  0.00000000E+00  0.00000000E+00  0.00000000E+00
  0.00000000E+00  0.00000000E+00  0.00000000E+00
  0.00000000E+00  0.00000000E+00  0.00000000E+00
  0.00000000E+00  0.00000000E+00  0.00000000E+00
  0.00000000E+00  0.00000000E+00  0.00000000E+00
  0.00000000E+00  0.00000000E+00  0.00000000E+00
