# Supplementary material for: Bringing Molecules Together: Synergistic Coadsorption at Dopant Sites of Single Atom Alloys
Source: J Am Chem Soc. 2024 Oct 2;146(41):28119–30. doi: 10.1021/jacs.4c07621 (PMC11487606; doi:10.1021/jacs.4c07621)
Supplement: Supplementary file 2 — ja4c07621_si_002.zip [file ja4c07621_si_002.zip › structures/1_Cu/Cu111/07_RhCu/03_NO/2_KPOINTS-13-13-1_dipol/CONTCAR]

Cu Rh  O  N                             
   1.0000000000000000     
     7.8064588642994845    0.0000000000000000    0.0000000000000000
     3.9032294321497423    6.7605916900815703    0.0000000000000000
     0.0000000000000000    0.0000000000000000   23.4985959624712919
   Cu   Rh   O    N 
    44     1     1     1
Selective dynamics
Direct
  0.8888888888888857  0.2222222222222214  0.3191680052705266   F   F   F
  0.2222222222222214  0.2222222222222214  0.3191680052705266   F   F   F
  0.5555555555555571  0.2222222222222214  0.3191680052705266   F   F   F
  0.8888888888888857  0.5555555555555571  0.3191680052705266   F   F   F
  0.2222222222222214  0.5555555555555571  0.3191680052705266   F   F   F
  0.5555555555555571  0.5555555555555571  0.3191680052705266   F   F   F
  0.8888888888888857  0.8888888888888857  0.3191680052705266   F   F   F
  0.2222222222222214  0.8888888888888857  0.3191680052705266   F   F   F
  0.5555555555555571  0.8888888888888857  0.3191680052705266   F   F   F
  0.0000000000000000  0.0000000000000000  0.4095840026352633   F   F   F
  0.3333333333333357  0.0000000000000000  0.4095840026352633   F   F   F
  0.6666666666666643  0.0000000000000000  0.4095840026352633   F   F   F
  0.0000000000000000  0.3333333333333357  0.4095840026352633   F   F   F
  0.3333333333333357  0.3333333333333357  0.4095840026352633   F   F   F
  0.6666666666666643  0.3333333333333357  0.4095840026352633   F   F   F
  0.0000000000000000  0.6666666666666643  0.4095840026352633   F   F   F
  0.3333333333333357  0.6666666666666643  0.4095840026352633   F   F   F
  0.6666666666666643  0.6666666666666643  0.4095840026352633   F   F   F
  0.1116709736647747  0.1116709736647747  0.4997910920432377   T   T   T
  0.4444513759819830  0.1110972480360412  0.4993113816692824   T   T   T
  0.7766580526704505  0.1116709736647747  0.4997910920432377   T   T   T
  0.1110972480360412  0.4444513759819830  0.4993113816692824   T   T   T
  0.4444513759819830  0.4444513759819830  0.4993113816692824   T   T   T
  0.7778902830067292  0.4442194339865204  0.4994392680032296   T   T   T
  0.1116709736647747  0.7766580526704505  0.4997910920432377   T   T   T
  0.4442194339865204  0.7778902830067292  0.4994392680032296   T   T   T
  0.7778902830067292  0.7778902830067292  0.4994392680032296   T   T   T
  0.8887852676686645  0.2224294646626782  0.5890680763928262   T   T   T
  0.2245450596468675  0.2245450596468675  0.5907789712081206   T   T   T
  0.5509098807062656  0.2245450596468675  0.5907789712081206   T   T   T
  0.8895753742141220  0.5552123128929426  0.5891494762676046   T   T   T
  0.2245450596468675  0.5509098807062656  0.5907789712081206   T   T   T
  0.5552123128929426  0.5552123128929426  0.5891494762676046   T   T   T
  0.8887852676686645  0.8887852676686645  0.5890680763928262   T   T   T
  0.2224294646626782  0.8887852676686645  0.5890680763928262   T   T   T
  0.5552123128929426  0.8895753742141220  0.5891494762676046   T   T   T
 -0.0000000000000000  0.0000000000000000  0.6779182257213052   T   T   T
  0.3337958762289973  0.9960044829700981  0.6783995954180668   T   T   T
  0.6701996408009189  0.9960044829700981  0.6783995954180668   T   T   T
  0.9960044829700981  0.3337958762289973  0.6783995954180668   T   T   T
  0.6701996408009189  0.3337958762289973  0.6783995954180668   T   T   T
  0.9960044829700981  0.6701996408009189  0.6783995954180668   T   T   T
  0.3337958762289973  0.6701996408009189  0.6783995954180668   T   T   T
  0.6666666666666643  0.6666666666666643  0.6781588646918133   T   T   T
  0.3333333333333357  0.3333333333333357  0.6931427704878729   T   T   T
  0.3333333333333357  0.3333333333333357  0.8189963178384697   T   T   T
  0.3333333333333357  0.3333333333333357  0.7685602333655940   T   T   T

  0.00000000E+00  0.00000000E+00  0.00000000E+00
  0.00000000E+00  0.00000000E+00  0.00000000E+00
  0.00000000E+00  0.00000000E+00  0.00000000E+00
  0.00000000E+00  0.00000000E+00  0.00000000E+00
  0.00000000E+00  0.00000000E+00  0.00000000E+00
  0.00000000E+00  0.00000000E+00  0.00000000E+00
  0.00000000E+00  0.00000000E+00  0.00000000E+00
  0.00000000E+00  0.00000000E+00  0.00000000E+00
  0.00000000E+00  0.00000000E+00  0.00000000E+00
  0.00000000E+00  0.00000000E+00  0.00000000E+00
  0.00000000E+00  0.00000000E+00  0.00000000E+00
  0.00000000E+00  0.00000000E+00  0.00000000E+00
  0.00000000E+00  0.00000000E+00  0.00000000E+00
  0.00000000E+00  0.00000000E+00  0.00000000E+00
  0.00000000E+00  0.00000000E+00  0.00000000E+00
  0.00000000E+00  0.00000000E+00  0.00000000E+00
  0.00000000E+00  0.00000000E+00  0.00000000E+00
  0.00000000E+00  0.00000000E+00  0.00000000E+00
  0.00000000E+00  0.00000000E+00  0.00000000E+00
  0.00000000E+00  0.00000000E+00  0.00000000E+00
  0.00000000E+00  0.00000000E+00  0.00000000E+00
  0.00000000E+00  0.00000000E+00  0.00000000E+00
  0.00000000E+00  0.00000000E+00  0.00000000E+00
  0.00000000E+00  0.00000000E+00  0.00000000E+00
  0.00000000E+00  0.00000000E+00  0.00000000E+00
  0.00000000E+00  0.00000000E+00  0.00000000E+00
  0.00000000E+00  0.00000000E+00  0.00000000E+00
  0.00000000E+00  0.00000000E+00  0.00000000E+00
  0.00000000E+00  0.00000000E+00  0.00000000E+00
  0.00000000E+00  0.00000000E+00  0.00000000E+00
  0.00000000E+00  0.00000000E+00  0.00000000E+00
  0.00000000E+00  0.00000000E+00  0.00000000E+00
  0.00000000E+00  0.00000000E+00  0.00000000E+00
  0.00000000E+00  0.00000000E+00  0.00000000E+00
  0.00000000E+00  0.00000000E+00  0.00000000E+00
  0.00000000E+00  0.00000000E+00  0.00000000E+00
  0.00000000E+00  0.00000000E+00  0.00000000E+00
  0.00000000E+00  0.00000000E+00  0.00000000E+00
  0.00000000E+00  0.00000000E+00  0.00000000E+00
  0.00000000E+00  0.00000000E+00  0.00000000E+00
  0.00000000E+00  0.00000000E+00  0.00000000E+00
  0.00000000E+00  0.00000000E+00  0.00000000E+00
  0.00000000E+00  0.00000000E+00  0.00000000E+00
  0.00000000E+00  0.00000000E+00  0.00000000E+00
  0.00000000E+00  0.00000000E+00  0.00000000E+00
  0.00000000E+00  0.00000000E+00  0.00000000E+00
  0.00000000E+00  0.00000000E+00  0.00000000E+00
