# Supplementary material for: Bringing Molecules Together: Synergistic Coadsorption at Dopant Sites of Single Atom Alloys
Source: J Am Chem Soc. 2024 Oct 2;146(41):28119–30. doi: 10.1021/jacs.4c07621 (PMC11487606; doi:10.1021/jacs.4c07621)
Supplement: Supplementary file 2 — ja4c07621_si_002.zip [file ja4c07621_si_002.zip › structures/1_Cu/Cu111/07_RhCu/04_H/2_KPOINTS-13-13-1_dipol/CONTCAR]

Cu Rh  H                                
   1.00000000000000     
     7.8064588642994845    0.0000000000000000    0.0000000000000000
     3.9032294321497423    6.7605916900815703    0.0000000000000000
     0.0000000000000000    0.0000000000000000   23.4985959624712919
   Cu   Rh   H 
    44     1     1
Selective dynamics
Direct
  0.8888888888888857  0.2222222222222214  0.3191680052705266   F   F   F
  0.2222222222222214  0.2222222222222214  0.3191680052705266   F   F   F
  0.5555555555555571  0.2222222222222214  0.3191680052705266   F   F   F
  0.8888888888888857  0.5555555555555571  0.3191680052705266   F   F   F
  0.2222222222222214  0.5555555555555571  0.3191680052705266   F   F   F
  0.5555555555555571  0.5555555555555571  0.3191680052705266   F   F   F
  0.8888888888888857  0.8888888888888857  0.3191680052705266   F   F   F
  0.2222222222222214  0.8888888888888857  0.3191680052705266   F   F   F
  0.5555555555555571  0.8888888888888857  0.3191680052705266   F   F   F
  0.0000000000000000  0.0000000000000000  0.4095840026352633   F   F   F
  0.3333333333333357  0.0000000000000000  0.4095840026352633   F   F   F
  0.6666666666666643  0.0000000000000000  0.4095840026352633   F   F   F
  0.0000000000000000  0.3333333333333357  0.4095840026352633   F   F   F
  0.3333333333333357  0.3333333333333357  0.4095840026352633   F   F   F
  0.6666666666666643  0.3333333333333357  0.4095840026352633   F   F   F
  0.0000000000000000  0.6666666666666643  0.4095840026352633   F   F   F
  0.3333333333333357  0.6666666666666643  0.4095840026352633   F   F   F
  0.6666666666666643  0.6666666666666643  0.4095840026352633   F   F   F
  0.1103435569771952  0.1103435633161590  0.4992630159059939   T   T   T
  0.4448652169371261  0.1102687586491568  0.4991155324675511   T   T   T
  0.7793107606620225  0.1103454558362811  0.4992631021139393   T   T   T
  0.1102687558785896  0.4448652178664818  0.4991155324442144   T   T   T
  0.4448665474576586  0.4448665519676280  0.4991155998162662   T   T   T
  0.7776361534234537  0.4447294442194898  0.5000384856735526   T   T   T
  0.1103454572421975  0.7793107610697868  0.4992631024677622   T   T   T
  0.4447294406419909  0.7776361534951182  0.5000384859207211   T   T   T
  0.7776358479161991  0.7776358547696898  0.5000384556224989   T   T   T
  0.8888257876150956  0.2223487093573994  0.5900993093058272   T   T   T
  0.2209654684438921  0.2209654669813746  0.5876309779141254   T   T   T
  0.5580674981890711  0.2209675065584770  0.5876311925484784   T   T   T
  0.8894442967625861  0.5552796660821883  0.5900934136345833   T   T   T
  0.2209675092298951  0.5580674929943008  0.5876311893770888   T   T   T
  0.5552792624632449  0.5552792548318460  0.5900934349710699   T   T   T
  0.8888275090285954  0.8888274972347352  0.5900992416294142   T   T   T
  0.2223487083538454  0.8888257976361972  0.5900993085767814   T   T   T
  0.5552796579355020  0.8894443001708298  0.5900934152287900   T   T   T
  0.0000010950862842  0.0000010920277786  0.6794876666885442   T   T   T
  0.3327677054607427  0.9997510993816147  0.6800562143925615   T   T   T
  0.6674837614679601  0.9997517998621096  0.6800565291961661   T   T   T
  0.9997511043441647  0.3327677016396142  0.6800562155940896   T   T   T
  0.6674825294756787  0.3327679502209458  0.6800566187474243   T   T   T
  0.9997518067668366  0.6674837547803262  0.6800565275321836   T   T   T
  0.3327679512216995  0.6674825273543016  0.6800566173877577   T   T   T
  0.6666672082905375  0.6666672024961207  0.6790298818799134   T   T   T
  0.3333336496272877  0.3333336229221036  0.6785481034018918   T   T   T
  0.3333337922939754  0.3333337960731495  0.7460863121042682   T   T   T
 
  0.00000000E+00  0.00000000E+00  0.00000000E+00
  0.00000000E+00  0.00000000E+00  0.00000000E+00
  0.00000000E+00  0.00000000E+00  0.00000000E+00
  0.00000000E+00  0.00000000E+00  0.00000000E+00
  0.00000000E+00  0.00000000E+00  0.00000000E+00
  0.00000000E+00  0.00000000E+00  0.00000000E+00
  0.00000000E+00  0.00000000E+00  0.00000000E+00
  0.00000000E+00  0.00000000E+00  0.00000000E+00
  0.00000000E+00  0.00000000E+00  0.00000000E+00
  0.00000000E+00  0.00000000E+00  0.00000000E+00
  0.00000000E+00  0.00000000E+00  0.00000000E+00
  0.00000000E+00  0.00000000E+00  0.00000000E+00
  0.00000000E+00  0.00000000E+00  0.00000000E+00
  0.00000000E+00  0.00000000E+00  0.00000000E+00
  0.00000000E+00  0.00000000E+00  0.00000000E+00
  0.00000000E+00  0.00000000E+00  0.00000000E+00
  0.00000000E+00  0.00000000E+00  0.00000000E+00
  0.00000000E+00  0.00000000E+00  0.00000000E+00
  0.00000000E+00  0.00000000E+00  0.00000000E+00
  0.00000000E+00  0.00000000E+00  0.00000000E+00
  0.00000000E+00  0.00000000E+00  0.00000000E+00
  0.00000000E+00  0.00000000E+00  0.00000000E+00
  0.00000000E+00  0.00000000E+00  0.00000000E+00
  0.00000000E+00  0.00000000E+00  0.00000000E+00
  0.00000000E+00  0.00000000E+00  0.00000000E+00
  0.00000000E+00  0.00000000E+00  0.00000000E+00
  0.00000000E+00  0.00000000E+00  0.00000000E+00
  0.00000000E+00  0.00000000E+00  0.00000000E+00
  0.00000000E+00  0.00000000E+00  0.00000000E+00
  0.00000000E+00  0.00000000E+00  0.00000000E+00
  0.00000000E+00  0.00000000E+00  0.00000000E+00
  0.00000000E+00  0.00000000E+00  0.00000000E+00
  0.00000000E+00  0.00000000E+00  0.00000000E+00
  0.00000000E+00  0.00000000E+00  0.00000000E+00
  0.00000000E+00  0.00000000E+00  0.00000000E+00
  0.00000000E+00  0.00000000E+00  0.00000000E+00
  0.00000000E+00  0.00000000E+00  0.00000000E+00
  0.00000000E+00  0.00000000E+00  0.00000000E+00
  0.00000000E+00  0.00000000E+00  0.00000000E+00
  0.00000000E+00  0.00000000E+00  0.00000000E+00
  0.00000000E+00  0.00000000E+00  0.00000000E+00
  0.00000000E+00  0.00000000E+00  0.00000000E+00
  0.00000000E+00  0.00000000E+00  0.00000000E+00
  0.00000000E+00  0.00000000E+00  0.00000000E+00
  0.00000000E+00  0.00000000E+00  0.00000000E+00
  0.00000000E+00  0.00000000E+00  0.00000000E+00
