# Supplementary material for: Bringing Molecules Together: Synergistic Coadsorption at Dopant Sites of Single Atom Alloys
Source: J Am Chem Soc. 2024 Oct 2;146(41):28119–30. doi: 10.1021/jacs.4c07621 (PMC11487606; doi:10.1021/jacs.4c07621)
Supplement: Supplementary file 2 — ja4c07621_si_002.zip [file ja4c07621_si_002.zip › structures/1_Cu/Cu111/07_RhCu/05_H-H/new/1_KPOINTS-331_dipol/CONTCAR]

Cu Rh  H                                
   1.0000000000000000     
     7.8064588642994845    0.0000000000000000    0.0000000000000000
     3.9032294321497423    6.7605916900815703    0.0000000000000000
     0.0000000000000000    0.0000000000000000   23.4985959624712919
   Cu   Rh   H 
    44     1     2
Selective dynamics
Direct
  0.8888888888888857  0.2222222222222214  0.3191680052705266   F   F   F
  0.2222222222222214  0.2222222222222214  0.3191680052705266   F   F   F
  0.5555555555555571  0.2222222222222214  0.3191680052705266   F   F   F
  0.8888888888888857  0.5555555555555571  0.3191680052705266   F   F   F
  0.2222222222222214  0.5555555555555571  0.3191680052705266   F   F   F
  0.5555555555555571  0.5555555555555571  0.3191680052705266   F   F   F
  0.8888888888888857  0.8888888888888857  0.3191680052705266   F   F   F
  0.2222222222222214  0.8888888888888857  0.3191680052705266   F   F   F
  0.5555555555555571  0.8888888888888857  0.3191680052705266   F   F   F
  0.0000000000000000  0.0000000000000000  0.4095840026352633   F   F   F
  0.3333333333333357  0.0000000000000000  0.4095840026352633   F   F   F
  0.6666666666666643  0.0000000000000000  0.4095840026352633   F   F   F
  0.0000000000000000  0.3333333333333357  0.4095840026352633   F   F   F
  0.3333333333333357  0.3333333333333357  0.4095840026352633   F   F   F
  0.6666666666666643  0.3333333333333357  0.4095840026352633   F   F   F
  0.0000000000000000  0.6666666666666643  0.4095840026352633   F   F   F
  0.3333333333333357  0.6666666666666643  0.4095840026352633   F   F   F
  0.6666666666666643  0.6666666666666643  0.4095840026352633   F   F   F
  0.1107220361633631  0.1107207245218348  0.5008753434835793   T   T   T
  0.4440841734094878  0.1107689715265093  0.4997343615680752   T   T   T
  0.7795502083879883  0.1101984512794851  0.5000419142609625   T   T   T
  0.1107200749132294  0.4441291542877092  0.4997337664401727   T   T   T
  0.4451008218721065  0.4451567573665946  0.4994681232566689   T   T   T
  0.7773814880648540  0.4446744122248060  0.5005517232969779   T   T   T
  0.1101631890110948  0.7795781392735269  0.5000480491177138   T   T   T
  0.4446353741932653  0.7774121966222196  0.5005513581086806   T   T   T
  0.7778190396208924  0.7778294622676479  0.5003891085453716   T   T   T
  0.8873974382871110  0.2235802060783109  0.5920706062802672   T   T   T
  0.2215314493593341  0.2214905580916229  0.5892985268535912   T   T   T
  0.5567124908853021  0.2223685781367118  0.5886698099147394   T   T   T
  0.8899883675256175  0.5538320834473970  0.5908693831010140   T   T   T
  0.2223547765632908  0.5567399628520882  0.5886680448526461   T   T   T
  0.5550199683740988  0.5549828875370159  0.5908474990536781   T   T   T
  0.8883451635044203  0.8883302373341235  0.5906197956357034   T   T   T
  0.2237038871142083  0.8872476987829829  0.5920799993528720   T   T   T
  0.5538554504770925  0.8899688225679447  0.5908694407739190   T   T   T
 -0.0011183529401017 -0.0015299009153902  0.6803283484292290   T   T   T
  0.3304538986720068  0.0006477311522935  0.6825402222845409   T   T   T
  0.6696843661856783 -0.0020706039449746  0.6801286047740476   T   T   T
  0.0008678806584057  0.3302596188339192  0.6825146350637916   T   T   T
  0.6678612740092340  0.3354585983125781  0.6828101960713399   T   T   T
 -0.0019382940132246  0.6695361961842129  0.6801313548658620   T   T   T
  0.3358920002817506  0.6674300879212834  0.6828652867088876   T   T   T
  0.6681788504161940  0.6680397389519774  0.6791007586875856   T   T   T
  0.3342195239690448  0.3338886868423166  0.6811053195125840   T   T   T
  0.4353347933823093  0.4327322664844654  0.7264048725330147   T   T   T
  0.2345880528085840  0.2343053373965362  0.7261062227277326   T   T   T

  0.00000000E+00  0.00000000E+00  0.00000000E+00
  0.00000000E+00  0.00000000E+00  0.00000000E+00
  0.00000000E+00  0.00000000E+00  0.00000000E+00
  0.00000000E+00  0.00000000E+00  0.00000000E+00
  0.00000000E+00  0.00000000E+00  0.00000000E+00
  0.00000000E+00  0.00000000E+00  0.00000000E+00
  0.00000000E+00  0.00000000E+00  0.00000000E+00
  0.00000000E+00  0.00000000E+00  0.00000000E+00
  0.00000000E+00  0.00000000E+00  0.00000000E+00
  0.00000000E+00  0.00000000E+00  0.00000000E+00
  0.00000000E+00  0.00000000E+00  0.00000000E+00
  0.00000000E+00  0.00000000E+00  0.00000000E+00
  0.00000000E+00  0.00000000E+00  0.00000000E+00
  0.00000000E+00  0.00000000E+00  0.00000000E+00
  0.00000000E+00  0.00000000E+00  0.00000000E+00
  0.00000000E+00  0.00000000E+00  0.00000000E+00
  0.00000000E+00  0.00000000E+00  0.00000000E+00
  0.00000000E+00  0.00000000E+00  0.00000000E+00
  0.00000000E+00  0.00000000E+00  0.00000000E+00
  0.00000000E+00  0.00000000E+00  0.00000000E+00
  0.00000000E+00  0.00000000E+00  0.00000000E+00
  0.00000000E+00  0.00000000E+00  0.00000000E+00
  0.00000000E+00  0.00000000E+00  0.00000000E+00
  0.00000000E+00  0.00000000E+00  0.00000000E+00
  0.00000000E+00  0.00000000E+00  0.00000000E+00
  0.00000000E+00  0.00000000E+00  0.00000000E+00
  0.00000000E+00  0.00000000E+00  0.00000000E+00
  0.00000000E+00  0.00000000E+00  0.00000000E+00
  0.00000000E+00  0.00000000E+00  0.00000000E+00
  0.00000000E+00  0.00000000E+00  0.00000000E+00
  0.00000000E+00  0.00000000E+00  0.00000000E+00
  0.00000000E+00  0.00000000E+00  0.00000000E+00
  0.00000000E+00  0.00000000E+00  0.00000000E+00
  0.00000000E+00  0.00000000E+00  0.00000000E+00
  0.00000000E+00  0.00000000E+00  0.00000000E+00
  0.00000000E+00  0.00000000E+00  0.00000000E+00
  0.00000000E+00  0.00000000E+00  0.00000000E+00
  0.00000000E+00  0.00000000E+00  0.00000000E+00
  0.00000000E+00  0.00000000E+00  0.00000000E+00
  0.00000000E+00  0.00000000E+00  0.00000000E+00
  0.00000000E+00  0.00000000E+00  0.00000000E+00
  0.00000000E+00  0.00000000E+00  0.00000000E+00
  0.00000000E+00  0.00000000E+00  0.00000000E+00
  0.00000000E+00  0.00000000E+00  0.00000000E+00
  0.00000000E+00  0.00000000E+00  0.00000000E+00
  0.00000000E+00  0.00000000E+00  0.00000000E+00
  0.00000000E+00  0.00000000E+00  0.00000000E+00
