# Supplementary material for: Bringing Molecules Together: Synergistic Coadsorption at Dopant Sites of Single Atom Alloys
Source: J Am Chem Soc. 2024 Oct 2;146(41):28119–30. doi: 10.1021/jacs.4c07621 (PMC11487606; doi:10.1021/jacs.4c07621)
Supplement: Supplementary file 2 — ja4c07621_si_002.zip [file ja4c07621_si_002.zip › structures/1_Cu/Cu111/07_RhCu/05_H-H/new/2_KPOINTS-13-13-1_dipol/CONTCAR]

Cu Rh  H                                
   1.0000000000000000     
     7.8064588642994845    0.0000000000000000    0.0000000000000000
     3.9032294321497423    6.7605916900815703    0.0000000000000000
     0.0000000000000000    0.0000000000000000   23.4985959624712919
   Cu   Rh   H 
    44     1     2
Selective dynamics
Direct
  0.8888888888888857  0.2222222222222214  0.3191680052705266   F   F   F
  0.2222222222222214  0.2222222222222214  0.3191680052705266   F   F   F
  0.5555555555555571  0.2222222222222214  0.3191680052705266   F   F   F
  0.8888888888888857  0.5555555555555571  0.3191680052705266   F   F   F
  0.2222222222222214  0.5555555555555571  0.3191680052705266   F   F   F
  0.5555555555555571  0.5555555555555571  0.3191680052705266   F   F   F
  0.8888888888888857  0.8888888888888857  0.3191680052705266   F   F   F
  0.2222222222222214  0.8888888888888857  0.3191680052705266   F   F   F
  0.5555555555555571  0.8888888888888857  0.3191680052705266   F   F   F
  0.0000000000000000  0.0000000000000000  0.4095840026352633   F   F   F
  0.3333333333333357  0.0000000000000000  0.4095840026352633   F   F   F
  0.6666666666666643  0.0000000000000000  0.4095840026352633   F   F   F
  0.0000000000000000  0.3333333333333357  0.4095840026352633   F   F   F
  0.3333333333333357  0.3333333333333357  0.4095840026352633   F   F   F
  0.6666666666666643  0.3333333333333357  0.4095840026352633   F   F   F
  0.0000000000000000  0.6666666666666643  0.4095840026352633   F   F   F
  0.3333333333333357  0.6666666666666643  0.4095840026352633   F   F   F
  0.6666666666666643  0.6666666666666643  0.4095840026352633   F   F   F
  0.1101509972158679  0.1100889838725308  0.4999131630348509   T   T   T
  0.4448432986247400  0.1100070650049884  0.4989565405198126   T   T   T
  0.7790660791738692  0.1103984401284254  0.4997126915251968   T   T   T
  0.1100734049704922  0.4447703280044408  0.4989538991432418   T   T   T
  0.4450741180240779  0.4449916467542820  0.4990977086072447   T   T   T
  0.7776404294139332  0.4443322041338678  0.5001767258499965   T   T   T
  0.1104621578281038  0.7790073884417352  0.4997123099081685   T   T   T
  0.4443975163489309  0.7775768076194568  0.5001778682502083   T   T   T
  0.7775306726392780  0.7774604781449533  0.5001278188689608   T   T   T
  0.8877514297074525  0.2233898735562976  0.5914391061676851   T   T   T
  0.2211856532664561  0.2210177934632388  0.5879636356907592   T   T   T
  0.5573008507700420  0.2213621253354600  0.5880275476459588   T   T   T
  0.8903281728583143  0.5540513325539205  0.5903902144203436   T   T   T
  0.2215273333886313  0.5571164811097205  0.5880371034571132   T   T   T
  0.5552291960354439  0.5550602804350638  0.5904989723032004   T   T   T
  0.8888651455488924  0.8887174913826213  0.5902303516520466   T   T   T
  0.2235398931723740  0.8876120737023424  0.5914365270080602   T   T   T
  0.5542309572713273  0.8901427846030738  0.5903917689637410   T   T   T
  0.9991983989343427  0.9989755319796569  0.6798405158079336   T   T   T
  0.3318761649879777 -0.0007967650394037  0.6812922347008037   T   T   T
  0.6700665504697620  0.9979596525163539  0.6797380294044013   T   T   T
 -0.0005226318597366  0.3316421108247575  0.6812834965426610   T   T   T
  0.6691854379343577  0.3342260145595684  0.6816816411904995   T   T   T
  0.9982188628190404  0.6698045944070815  0.6797320687906230   T   T   T
  0.3344677930680201  0.6688912055251471  0.6816683372270591   T   T   T
  0.6681648809547486  0.6679323261833099  0.6788481810949855   T   T   T
  0.3339357470754409  0.3337903070301484  0.6791917899478949   T   T   T
  0.4341031262638955  0.4332883722524741  0.7240278318418398   T   T   T
  0.2349545020174543  0.2346124398470941  0.7241862233169494   T   T   T

  0.00000000E+00  0.00000000E+00  0.00000000E+00
  0.00000000E+00  0.00000000E+00  0.00000000E+00
  0.00000000E+00  0.00000000E+00  0.00000000E+00
  0.00000000E+00  0.00000000E+00  0.00000000E+00
  0.00000000E+00  0.00000000E+00  0.00000000E+00
  0.00000000E+00  0.00000000E+00  0.00000000E+00
  0.00000000E+00  0.00000000E+00  0.00000000E+00
  0.00000000E+00  0.00000000E+00  0.00000000E+00
  0.00000000E+00  0.00000000E+00  0.00000000E+00
  0.00000000E+00  0.00000000E+00  0.00000000E+00
  0.00000000E+00  0.00000000E+00  0.00000000E+00
  0.00000000E+00  0.00000000E+00  0.00000000E+00
  0.00000000E+00  0.00000000E+00  0.00000000E+00
  0.00000000E+00  0.00000000E+00  0.00000000E+00
  0.00000000E+00  0.00000000E+00  0.00000000E+00
  0.00000000E+00  0.00000000E+00  0.00000000E+00
  0.00000000E+00  0.00000000E+00  0.00000000E+00
  0.00000000E+00  0.00000000E+00  0.00000000E+00
  0.00000000E+00  0.00000000E+00  0.00000000E+00
  0.00000000E+00  0.00000000E+00  0.00000000E+00
  0.00000000E+00  0.00000000E+00  0.00000000E+00
  0.00000000E+00  0.00000000E+00  0.00000000E+00
  0.00000000E+00  0.00000000E+00  0.00000000E+00
  0.00000000E+00  0.00000000E+00  0.00000000E+00
  0.00000000E+00  0.00000000E+00  0.00000000E+00
  0.00000000E+00  0.00000000E+00  0.00000000E+00
  0.00000000E+00  0.00000000E+00  0.00000000E+00
  0.00000000E+00  0.00000000E+00  0.00000000E+00
  0.00000000E+00  0.00000000E+00  0.00000000E+00
  0.00000000E+00  0.00000000E+00  0.00000000E+00
  0.00000000E+00  0.00000000E+00  0.00000000E+00
  0.00000000E+00  0.00000000E+00  0.00000000E+00
  0.00000000E+00  0.00000000E+00  0.00000000E+00
  0.00000000E+00  0.00000000E+00  0.00000000E+00
  0.00000000E+00  0.00000000E+00  0.00000000E+00
  0.00000000E+00  0.00000000E+00  0.00000000E+00
  0.00000000E+00  0.00000000E+00  0.00000000E+00
  0.00000000E+00  0.00000000E+00  0.00000000E+00
  0.00000000E+00  0.00000000E+00  0.00000000E+00
  0.00000000E+00  0.00000000E+00  0.00000000E+00
  0.00000000E+00  0.00000000E+00  0.00000000E+00
  0.00000000E+00  0.00000000E+00  0.00000000E+00
  0.00000000E+00  0.00000000E+00  0.00000000E+00
  0.00000000E+00  0.00000000E+00  0.00000000E+00
  0.00000000E+00  0.00000000E+00  0.00000000E+00
  0.00000000E+00  0.00000000E+00  0.00000000E+00
  0.00000000E+00  0.00000000E+00  0.00000000E+00
