# Supplementary material for: Bringing Molecules Together: Synergistic Coadsorption at Dopant Sites of Single Atom Alloys
Source: J Am Chem Soc. 2024 Oct 2;146(41):28119–30. doi: 10.1021/jacs.4c07621 (PMC11487606; doi:10.1021/jacs.4c07621)
Supplement: Supplementary file 2 — ja4c07621_si_002.zip [file ja4c07621_si_002.zip › structures/1_Cu/Cu111/07_RhCu/06_H-H-H/2_KPOINTS-13-13-1_dipol/CONTCAR]

Cu Rh  H                                
   1.00000000000000     
     7.8064588642994845    0.0000000000000000    0.0000000000000000
     3.9032294321497423    6.7605916900815703    0.0000000000000000
     0.0000000000000000    0.0000000000000000   23.4985959624712919
   Cu   Rh   H 
    44     1     3
Selective dynamics
Direct
  0.8888888888888857  0.2222222222222214  0.3191680052705266   F   F   F
  0.2222222222222214  0.2222222222222214  0.3191680052705266   F   F   F
  0.5555555555555571  0.2222222222222214  0.3191680052705266   F   F   F
  0.8888888888888857  0.5555555555555571  0.3191680052705266   F   F   F
  0.2222222222222214  0.5555555555555571  0.3191680052705266   F   F   F
  0.5555555555555571  0.5555555555555571  0.3191680052705266   F   F   F
  0.8888888888888857  0.8888888888888857  0.3191680052705266   F   F   F
  0.2222222222222214  0.8888888888888857  0.3191680052705266   F   F   F
  0.5555555555555571  0.8888888888888857  0.3191680052705266   F   F   F
  0.0000000000000000  0.0000000000000000  0.4095840026352633   F   F   F
  0.3333333333333357  0.0000000000000000  0.4095840026352633   F   F   F
  0.6666666666666643  0.0000000000000000  0.4095840026352633   F   F   F
  0.0000000000000000  0.3333333333333357  0.4095840026352633   F   F   F
  0.3333333333333357  0.3333333333333357  0.4095840026352633   F   F   F
  0.6666666666666643  0.3333333333333357  0.4095840026352633   F   F   F
  0.0000000000000000  0.6666666666666643  0.4095840026352633   F   F   F
  0.3333333333333357  0.6666666666666643  0.4095840026352633   F   F   F
  0.6666666666666643  0.6666666666666643  0.4095840026352633   F   F   F
  0.1110058729062732  0.1110665270127668  0.4998344194370266   T   T   T
  0.4451649898386185  0.1101967536266450  0.4990463480163675   T   T   T
  0.7784850751511793  0.1110636661188827  0.4998297551792914   T   T   T
  0.1101475684604639  0.4452269786993852  0.4990443870008883   T   T   T
  0.4451700639532254  0.4452283492544622  0.4990494109207607   T   T   T
  0.7778047476326057  0.4449292990441240  0.5003601404202874   T   T   T
  0.1110039640023101  0.7785653197243522  0.4998197388641367   T   T   T
  0.4448721895200102  0.7778643817572483  0.5003565742741957   T   T   T
  0.7778127442020716  0.7778811521500250  0.5003485840330936   T   T   T
  0.8889064438492533  0.2231265003782764  0.5905423042180670   T   T   T
  0.2225148111093096  0.2226555083803953  0.5884295156381509   T   T   T
  0.5557655088357416  0.2226551107913467  0.5884258185181191   T   T   T
  0.8912771606463896  0.5549196100430868  0.5906248502312970   T   T   T
  0.2225129871696837  0.5558987449404986  0.5884211824254915   T   T   T
  0.5547735652050091  0.5549061445858845  0.5906485964680336   T   T   T
  0.8889335452119411  0.8890400079205020  0.5905313241996244   T   T   T
  0.2229945468085653  0.8890466061729415  0.5905363415684426   T   T   T
  0.5547741179038264  0.8914226542031204  0.5906257898787067   T   T   T
  0.0003320297649118  0.0004677948584831  0.6792618804177893   T   T   T
  0.3330652648914458  0.9972113668539738  0.6805478063248737   T   T   T
  0.6709305970596361  0.9971807741961628  0.6805436184532834   T   T   T
  0.9970507972969176  0.3332297313061705  0.6805442433805650   T   T   T
  0.6709586154405726  0.3332466304877935  0.6805651782479051   T   T   T
  0.9970332348804641  0.6710697990352269  0.6805571754385723   T   T   T
  0.3330659037157391  0.6711002161083445  0.6805531421909797   T   T   T
  0.6670123074297886  0.6672009823447999  0.6786410028066948   T   T   T
  0.3336292288942350  0.3338497842158484  0.6827438455416242   T   T   T
  0.2302014629375463  0.5409878919462030  0.7237966120904497   T   T   T
  0.2300960946988022  0.2303765180465761  0.7238259966842837   T   T   T
  0.5409361087277648  0.2303699719562924  0.7237787002050075   T   T   T
 
  0.00000000E+00  0.00000000E+00  0.00000000E+00
  0.00000000E+00  0.00000000E+00  0.00000000E+00
  0.00000000E+00  0.00000000E+00  0.00000000E+00
  0.00000000E+00  0.00000000E+00  0.00000000E+00
  0.00000000E+00  0.00000000E+00  0.00000000E+00
  0.00000000E+00  0.00000000E+00  0.00000000E+00
  0.00000000E+00  0.00000000E+00  0.00000000E+00
  0.00000000E+00  0.00000000E+00  0.00000000E+00
  0.00000000E+00  0.00000000E+00  0.00000000E+00
  0.00000000E+00  0.00000000E+00  0.00000000E+00
  0.00000000E+00  0.00000000E+00  0.00000000E+00
  0.00000000E+00  0.00000000E+00  0.00000000E+00
  0.00000000E+00  0.00000000E+00  0.00000000E+00
  0.00000000E+00  0.00000000E+00  0.00000000E+00
  0.00000000E+00  0.00000000E+00  0.00000000E+00
  0.00000000E+00  0.00000000E+00  0.00000000E+00
  0.00000000E+00  0.00000000E+00  0.00000000E+00
  0.00000000E+00  0.00000000E+00  0.00000000E+00
  0.00000000E+00  0.00000000E+00  0.00000000E+00
  0.00000000E+00  0.00000000E+00  0.00000000E+00
  0.00000000E+00  0.00000000E+00  0.00000000E+00
  0.00000000E+00  0.00000000E+00  0.00000000E+00
  0.00000000E+00  0.00000000E+00  0.00000000E+00
  0.00000000E+00  0.00000000E+00  0.00000000E+00
  0.00000000E+00  0.00000000E+00  0.00000000E+00
  0.00000000E+00  0.00000000E+00  0.00000000E+00
  0.00000000E+00  0.00000000E+00  0.00000000E+00
  0.00000000E+00  0.00000000E+00  0.00000000E+00
  0.00000000E+00  0.00000000E+00  0.00000000E+00
  0.00000000E+00  0.00000000E+00  0.00000000E+00
  0.00000000E+00  0.00000000E+00  0.00000000E+00
  0.00000000E+00  0.00000000E+00  0.00000000E+00
  0.00000000E+00  0.00000000E+00  0.00000000E+00
  0.00000000E+00  0.00000000E+00  0.00000000E+00
  0.00000000E+00  0.00000000E+00  0.00000000E+00
  0.00000000E+00  0.00000000E+00  0.00000000E+00
  0.00000000E+00  0.00000000E+00  0.00000000E+00
  0.00000000E+00  0.00000000E+00  0.00000000E+00
  0.00000000E+00  0.00000000E+00  0.00000000E+00
  0.00000000E+00  0.00000000E+00  0.00000000E+00
  0.00000000E+00  0.00000000E+00  0.00000000E+00
  0.00000000E+00  0.00000000E+00  0.00000000E+00
  0.00000000E+00  0.00000000E+00  0.00000000E+00
  0.00000000E+00  0.00000000E+00  0.00000000E+00
  0.00000000E+00  0.00000000E+00  0.00000000E+00
  0.00000000E+00  0.00000000E+00  0.00000000E+00
  0.00000000E+00  0.00000000E+00  0.00000000E+00
  0.00000000E+00  0.00000000E+00  0.00000000E+00
