# Supplementary material for: Bringing Molecules Together: Synergistic Coadsorption at Dopant Sites of Single Atom Alloys
Source: J Am Chem Soc. 2024 Oct 2;146(41):28119–30. doi: 10.1021/jacs.4c07621 (PMC11487606; doi:10.1021/jacs.4c07621)
Supplement: Supplementary file 2 — ja4c07621_si_002.zip [file ja4c07621_si_002.zip › structures/1_Cu/Cu111/07_RhCu/07_CO-CO/2_KPOINTS-13-13-1_dipol/CONTCAR]

Cu Rh  O  C                             
   1.00000000000000     
     7.8064588642994845    0.0000000000000000    0.0000000000000000
     3.9032294321497423    6.7605916900815703    0.0000000000000000
     0.0000000000000000    0.0000000000000000   23.4985959624712919
   Cu   Rh   O    C 
    44     1     2     2
Selective dynamics
Direct
  0.8888888888888857  0.2222222222222214  0.3191680052705266   F   F   F
  0.2222222222222214  0.2222222222222214  0.3191680052705266   F   F   F
  0.5555555555555571  0.2222222222222214  0.3191680052705266   F   F   F
  0.8888888888888857  0.5555555555555571  0.3191680052705266   F   F   F
  0.2222222222222214  0.5555555555555571  0.3191680052705266   F   F   F
  0.5555555555555571  0.5555555555555571  0.3191680052705266   F   F   F
  0.8888888888888857  0.8888888888888857  0.3191680052705266   F   F   F
  0.2222222222222214  0.8888888888888857  0.3191680052705266   F   F   F
  0.5555555555555571  0.8888888888888857  0.3191680052705266   F   F   F
  0.0000000000000000  0.0000000000000000  0.4095840026352633   F   F   F
  0.3333333333333357  0.0000000000000000  0.4095840026352633   F   F   F
  0.6666666666666643  0.0000000000000000  0.4095840026352633   F   F   F
  0.0000000000000000  0.3333333333333357  0.4095840026352633   F   F   F
  0.3333333333333357  0.3333333333333357  0.4095840026352633   F   F   F
  0.6666666666666643  0.3333333333333357  0.4095840026352633   F   F   F
  0.0000000000000000  0.6666666666666643  0.4095840026352633   F   F   F
  0.3333333333333357  0.6666666666666643  0.4095840026352633   F   F   F
  0.6666666666666643  0.6666666666666643  0.4095840026352633   F   F   F
  0.1111548954447186  0.1127477983220583  0.4999578174983426   T   T   T
  0.4445405502129166  0.1116174771243962  0.4989851802395240   T   T   T
  0.7768658696930334  0.1127059359294314  0.4999522852855727   T   T   T
  0.1108348382006876  0.4452893191903895  0.4993167988538629   T   T   T
  0.4445956435567431  0.4452955294602192  0.4993104808421551   T   T   T
  0.7778752955266164  0.4449651207025823  0.4992420371820520   T   T   T
  0.1114643446513428  0.7777598792140433  0.4996338988441662   T   T   T
  0.4444376998325741  0.7786525600943949  0.4991945467345997   T   T   T
  0.7776159032228838  0.7786477927977699  0.4991933091189737   T   T   T
  0.8881739994712470  0.2249530483529213  0.5898519446777020   T   T   T
  0.2248010971042086  0.2252519934770837  0.5899961149832621   T   T   T
  0.5512343379407153  0.2252596547998993  0.5899821492119709   T   T   T
  0.8902238626498535  0.5556253258672798  0.5888690059620790   T   T   T
  0.2241237467694874  0.5530277955294015  0.5902354824069908   T   T   T
  0.5554058436467616  0.5556213442308141  0.5888631413480715   T   T   T
  0.8883797935785630  0.8897059370066011  0.5888216391414378   T   T   T
  0.2232007379264205  0.8897166745204934  0.5888275846143963   T   T   T
  0.5548350518962301  0.8916186907589855  0.5887297720293174   T   T   T
  0.0012320896879978  0.9989904770173864  0.6770508170696934   T   T   T
  0.3359553572967245  0.9947572083307983  0.6779842296523835   T   T   T
  0.6708439974697797  0.9947136170120364  0.6779693534617700   T   T   T
  0.9997448394048710  0.3332706217274972  0.6793843309173988   T   T   T
  0.6686273741695329  0.3332828838702559  0.6793629154575423   T   T   T
  0.9966750584769007  0.6723885068261114  0.6781997084918154   T   T   T
  0.3324663017163585  0.6724294398676804  0.6781840065987145   T   T   T
  0.6668718202586681  0.6678197590573561  0.6766577268579340   T   T   T
  0.3338980719473671  0.3337556046441073  0.6984237817844733   T   T   T
  0.5676851767708898  0.3378811954909235  0.8012397427315497   T   T   T
  0.0963599929667365  0.3381057570703420  0.8013008329326415   T   T   T
  0.5104373920629205  0.3367361371266410  0.7548762533252122   T   T   T
  0.1546393412053614  0.3369356120563490  0.7549334621734102   T   T   T
 
  0.00000000E+00  0.00000000E+00  0.00000000E+00
  0.00000000E+00  0.00000000E+00  0.00000000E+00
  0.00000000E+00  0.00000000E+00  0.00000000E+00
  0.00000000E+00  0.00000000E+00  0.00000000E+00
  0.00000000E+00  0.00000000E+00  0.00000000E+00
  0.00000000E+00  0.00000000E+00  0.00000000E+00
  0.00000000E+00  0.00000000E+00  0.00000000E+00
  0.00000000E+00  0.00000000E+00  0.00000000E+00
  0.00000000E+00  0.00000000E+00  0.00000000E+00
  0.00000000E+00  0.00000000E+00  0.00000000E+00
  0.00000000E+00  0.00000000E+00  0.00000000E+00
  0.00000000E+00  0.00000000E+00  0.00000000E+00
  0.00000000E+00  0.00000000E+00  0.00000000E+00
  0.00000000E+00  0.00000000E+00  0.00000000E+00
  0.00000000E+00  0.00000000E+00  0.00000000E+00
  0.00000000E+00  0.00000000E+00  0.00000000E+00
  0.00000000E+00  0.00000000E+00  0.00000000E+00
  0.00000000E+00  0.00000000E+00  0.00000000E+00
  0.00000000E+00  0.00000000E+00  0.00000000E+00
  0.00000000E+00  0.00000000E+00  0.00000000E+00
  0.00000000E+00  0.00000000E+00  0.00000000E+00
  0.00000000E+00  0.00000000E+00  0.00000000E+00
  0.00000000E+00  0.00000000E+00  0.00000000E+00
  0.00000000E+00  0.00000000E+00  0.00000000E+00
  0.00000000E+00  0.00000000E+00  0.00000000E+00
  0.00000000E+00  0.00000000E+00  0.00000000E+00
  0.00000000E+00  0.00000000E+00  0.00000000E+00
  0.00000000E+00  0.00000000E+00  0.00000000E+00
  0.00000000E+00  0.00000000E+00  0.00000000E+00
  0.00000000E+00  0.00000000E+00  0.00000000E+00
  0.00000000E+00  0.00000000E+00  0.00000000E+00
  0.00000000E+00  0.00000000E+00  0.00000000E+00
  0.00000000E+00  0.00000000E+00  0.00000000E+00
  0.00000000E+00  0.00000000E+00  0.00000000E+00
  0.00000000E+00  0.00000000E+00  0.00000000E+00
  0.00000000E+00  0.00000000E+00  0.00000000E+00
  0.00000000E+00  0.00000000E+00  0.00000000E+00
  0.00000000E+00  0.00000000E+00  0.00000000E+00
  0.00000000E+00  0.00000000E+00  0.00000000E+00
  0.00000000E+00  0.00000000E+00  0.00000000E+00
  0.00000000E+00  0.00000000E+00  0.00000000E+00
  0.00000000E+00  0.00000000E+00  0.00000000E+00
  0.00000000E+00  0.00000000E+00  0.00000000E+00
  0.00000000E+00  0.00000000E+00  0.00000000E+00
  0.00000000E+00  0.00000000E+00  0.00000000E+00
  0.00000000E+00  0.00000000E+00  0.00000000E+00
  0.00000000E+00  0.00000000E+00  0.00000000E+00
  0.00000000E+00  0.00000000E+00  0.00000000E+00
  0.00000000E+00  0.00000000E+00  0.00000000E+00
