# Supplementary material for: Bringing Molecules Together: Synergistic Coadsorption at Dopant Sites of Single Atom Alloys
Source: J Am Chem Soc. 2024 Oct 2;146(41):28119–30. doi: 10.1021/jacs.4c07621 (PMC11487606; doi:10.1021/jacs.4c07621)
Supplement: Supplementary file 2 — ja4c07621_si_002.zip [file ja4c07621_si_002.zip › structures/1_Cu/Cu111/07_RhCu/08_CO-H/2_KPOINTS-13-13-1_dipol/CONTCAR]

Cu Rh  O  H  C                          
   1.00000000000000     
     7.8064588642994845    0.0000000000000000    0.0000000000000000
     3.9032294321497423    6.7605916900815703    0.0000000000000000
     0.0000000000000000    0.0000000000000000   23.4985959624712919
   Cu   Rh   O    H    C 
    44     1     1     1     1
Selective dynamics
Direct
  0.8888888888888857  0.2222222222222214  0.3191680052705266   F   F   F
  0.2222222222222214  0.2222222222222214  0.3191680052705266   F   F   F
  0.5555555555555571  0.2222222222222214  0.3191680052705266   F   F   F
  0.8888888888888857  0.5555555555555571  0.3191680052705266   F   F   F
  0.2222222222222214  0.5555555555555571  0.3191680052705266   F   F   F
  0.5555555555555571  0.5555555555555571  0.3191680052705266   F   F   F
  0.8888888888888857  0.8888888888888857  0.3191680052705266   F   F   F
  0.2222222222222214  0.8888888888888857  0.3191680052705266   F   F   F
  0.5555555555555571  0.8888888888888857  0.3191680052705266   F   F   F
  0.0000000000000000  0.0000000000000000  0.4095840026352633   F   F   F
  0.3333333333333357  0.0000000000000000  0.4095840026352633   F   F   F
  0.6666666666666643  0.0000000000000000  0.4095840026352633   F   F   F
  0.0000000000000000  0.3333333333333357  0.4095840026352633   F   F   F
  0.3333333333333357  0.3333333333333357  0.4095840026352633   F   F   F
  0.6666666666666643  0.3333333333333357  0.4095840026352633   F   F   F
  0.0000000000000000  0.6666666666666643  0.4095840026352633   F   F   F
  0.3333333333333357  0.6666666666666643  0.4095840026352633   F   F   F
  0.6666666666666643  0.6666666666666643  0.4095840026352633   F   F   F
  0.1122052178388699  0.1100748935059457  0.4995507868325149   T   T   T
  0.4453271437653825  0.1095927477136129  0.4990392189476580   T   T   T
  0.7776975208626098  0.1103463034272281  0.4997786872050867   T   T   T
  0.1112550938441146  0.4436083636191626  0.4991244157450154   T   T   T
  0.4453330689962414  0.4435431976134012  0.4990535191074059   T   T   T
  0.7785374215354608  0.4430714970473986  0.4994474891709544   T   T   T
  0.1122668825862121  0.7760276416971053  0.4995707933513600   T   T   T
  0.4455069853976497  0.7764394247096078  0.4995982003560968   T   T   T
  0.7785498851961279  0.7767950143213156  0.4994169033503937   T   T   T
  0.8896970872456649  0.2206263096140617  0.5891616597541542   T   T   T
  0.2247024421258033  0.2212633720750006  0.5894522156680608   T   T   T
  0.5524350249663073  0.2223841308007835  0.5896645110808691   T   T   T
  0.8907606238501984  0.5532940047283788  0.5890405182363736   T   T   T
  0.2248552110925317  0.5509712801517921  0.5895490688893759   T   T   T
  0.5565837694296647  0.5520282420926037  0.5893694126552376   T   T   T
  0.8897441900400977  0.8868538314237426  0.5891497547711424   T   T   T
  0.2244938384231716  0.8862836043664117  0.5891424957480922   T   T   T
  0.5566367757433213  0.8885977641679261  0.5893188564134135   T   T   T
  0.0045085173091479  0.9958547216830951  0.6775025112230466   T   T   T
  0.3355610096719630  0.9931443132654962  0.6787686672106474   T   T   T
  0.6727235029589522  0.9938880488288362  0.6794279766602713   T   T   T
  0.9970105126742439  0.3314025168400931  0.6781862722719794   T   T   T
  0.6723880839132335  0.3299607806249938  0.6794319378855391   T   T   T
  0.9973490686433024  0.6677423758545658  0.6782538268089979   T   T   T
  0.3354229097000854  0.6671493580548713  0.6789244081707935   T   T   T
  0.6672708966376248  0.6646119252361018  0.6774654326028511   T   T   T
  0.3307094633792929  0.3321873753474520  0.6906225410153155   T   T   T
  0.1658410908164996  0.4042930733002095  0.8105296020254542   T   T   T
  0.5603020222729498  0.2185955103958435  0.7220464308615817   T   T   T
  0.2185839766850890  0.3821674686729395  0.7630410762672639   T   T   T
 
  0.00000000E+00  0.00000000E+00  0.00000000E+00
  0.00000000E+00  0.00000000E+00  0.00000000E+00
  0.00000000E+00  0.00000000E+00  0.00000000E+00
  0.00000000E+00  0.00000000E+00  0.00000000E+00
  0.00000000E+00  0.00000000E+00  0.00000000E+00
  0.00000000E+00  0.00000000E+00  0.00000000E+00
  0.00000000E+00  0.00000000E+00  0.00000000E+00
  0.00000000E+00  0.00000000E+00  0.00000000E+00
  0.00000000E+00  0.00000000E+00  0.00000000E+00
  0.00000000E+00  0.00000000E+00  0.00000000E+00
  0.00000000E+00  0.00000000E+00  0.00000000E+00
  0.00000000E+00  0.00000000E+00  0.00000000E+00
  0.00000000E+00  0.00000000E+00  0.00000000E+00
  0.00000000E+00  0.00000000E+00  0.00000000E+00
  0.00000000E+00  0.00000000E+00  0.00000000E+00
  0.00000000E+00  0.00000000E+00  0.00000000E+00
  0.00000000E+00  0.00000000E+00  0.00000000E+00
  0.00000000E+00  0.00000000E+00  0.00000000E+00
  0.00000000E+00  0.00000000E+00  0.00000000E+00
  0.00000000E+00  0.00000000E+00  0.00000000E+00
  0.00000000E+00  0.00000000E+00  0.00000000E+00
  0.00000000E+00  0.00000000E+00  0.00000000E+00
  0.00000000E+00  0.00000000E+00  0.00000000E+00
  0.00000000E+00  0.00000000E+00  0.00000000E+00
  0.00000000E+00  0.00000000E+00  0.00000000E+00
  0.00000000E+00  0.00000000E+00  0.00000000E+00
  0.00000000E+00  0.00000000E+00  0.00000000E+00
  0.00000000E+00  0.00000000E+00  0.00000000E+00
  0.00000000E+00  0.00000000E+00  0.00000000E+00
  0.00000000E+00  0.00000000E+00  0.00000000E+00
  0.00000000E+00  0.00000000E+00  0.00000000E+00
  0.00000000E+00  0.00000000E+00  0.00000000E+00
  0.00000000E+00  0.00000000E+00  0.00000000E+00
  0.00000000E+00  0.00000000E+00  0.00000000E+00
  0.00000000E+00  0.00000000E+00  0.00000000E+00
  0.00000000E+00  0.00000000E+00  0.00000000E+00
  0.00000000E+00  0.00000000E+00  0.00000000E+00
  0.00000000E+00  0.00000000E+00  0.00000000E+00
  0.00000000E+00  0.00000000E+00  0.00000000E+00
  0.00000000E+00  0.00000000E+00  0.00000000E+00
  0.00000000E+00  0.00000000E+00  0.00000000E+00
  0.00000000E+00  0.00000000E+00  0.00000000E+00
  0.00000000E+00  0.00000000E+00  0.00000000E+00
  0.00000000E+00  0.00000000E+00  0.00000000E+00
  0.00000000E+00  0.00000000E+00  0.00000000E+00
  0.00000000E+00  0.00000000E+00  0.00000000E+00
  0.00000000E+00  0.00000000E+00  0.00000000E+00
  0.00000000E+00  0.00000000E+00  0.00000000E+00
