# Supplementary material for: Bringing Molecules Together: Synergistic Coadsorption at Dopant Sites of Single Atom Alloys
Source: J Am Chem Soc. 2024 Oct 2;146(41):28119–30. doi: 10.1021/jacs.4c07621 (PMC11487606; doi:10.1021/jacs.4c07621)
Supplement: Supplementary file 2 — ja4c07621_si_002.zip [file ja4c07621_si_002.zip › structures/1_Cu/Cu111/07_RhCu/09_CO-NO/2_KPOINTS-13-13-1_dipol/CONTCAR]

Cu Rh  O  N  C                          
   1.0000000000000000     
     7.8064588642994845    0.0000000000000000    0.0000000000000000
     3.9032294321497423    6.7605916900815703    0.0000000000000000
     0.0000000000000000    0.0000000000000000   23.4985959624712919
   Cu   Rh   O    N    C 
    44     1     2     1     1
Selective dynamics
Direct
  0.8888888888888857  0.2222222222222214  0.3191680052705266   F   F   F
  0.2222222222222214  0.2222222222222214  0.3191680052705266   F   F   F
  0.5555555555555571  0.2222222222222214  0.3191680052705266   F   F   F
  0.8888888888888857  0.5555555555555571  0.3191680052705266   F   F   F
  0.2222222222222214  0.5555555555555571  0.3191680052705266   F   F   F
  0.5555555555555571  0.5555555555555571  0.3191680052705266   F   F   F
  0.8888888888888857  0.8888888888888857  0.3191680052705266   F   F   F
  0.2222222222222214  0.8888888888888857  0.3191680052705266   F   F   F
  0.5555555555555571  0.8888888888888857  0.3191680052705266   F   F   F
  0.0000000000000000  0.0000000000000000  0.4095840026352633   F   F   F
  0.3333333333333357  0.0000000000000000  0.4095840026352633   F   F   F
  0.6666666666666643  0.0000000000000000  0.4095840026352633   F   F   F
  0.0000000000000000  0.3333333333333357  0.4095840026352633   F   F   F
  0.3333333333333357  0.3333333333333357  0.4095840026352633   F   F   F
  0.6666666666666643  0.3333333333333357  0.4095840026352633   F   F   F
  0.0000000000000000  0.6666666666666643  0.4095840026352633   F   F   F
  0.3333333333333357  0.6666666666666643  0.4095840026352633   F   F   F
  0.6666666666666643  0.6666666666666643  0.4095840026352633   F   F   F
  0.1106037420013895  0.1125364211632398  0.4999000353176945   T   T   T
  0.4447434338174627  0.1112759192436364  0.4992215009839707   T   T   T
  0.7770706733330380  0.1121106067178557  0.4999801709528526   T   T   T
  0.1115514601545728  0.4449098086014533  0.4995197806972608   T   T   T
  0.4440760638764107  0.4448552581893815  0.4993735650805765   T   T   T
  0.7780841559845841  0.4445503239687690  0.4992324688328041   T   T   T
  0.1120763185976549  0.7770617418177641  0.4997973293963720   T   T   T
  0.4447378510098874  0.7778068461639309  0.4990501769598396   T   T   T
  0.7777539779522706  0.7781662214470372  0.4991535050199510   T   T   T
  0.8871916907332733  0.2255746381985244  0.5902457968092727   T   T   T
  0.2241493689052735  0.2256442566019110  0.5902689578026750   T   T   T
  0.5514785269483322  0.2255019565370121  0.5906415996421831   T   T   T
  0.8905974011404552  0.5552743394063364  0.5889497441588005   T   T   T
  0.2252061036101541  0.5518408709950872  0.5907988316026951   T   T   T
  0.5557418269715941  0.5548068190125488  0.5890833183236673   T   T   T
  0.8893050661447388  0.8889846248128752  0.5887341383980712   T   T   T
  0.2231776417534053  0.8905962759007755  0.5885589948296917   T   T   T
  0.5550938697917457  0.8906762429040481  0.5884637791325174   T   T   T
  0.0017833832317437  0.9987824324141782  0.6770851268349540   T   T   T
  0.3371966862797791  0.9958963352430903  0.6780934320500938   T   T   T
  0.6732987920356153  0.9900396718966785  0.6771144268856877   T   T   T
  0.9982700305184613  0.3331007113422568  0.6802016127889463   T   T   T
  0.6717424177376660  0.3324039067380892  0.6803135148770643   T   T   T
  0.9993681419370606  0.6703144081019669  0.6784242376443443   T   T   T
  0.3312908674421829  0.6759594876043210  0.6773076129978303   T   T   T
  0.6679650797050064  0.6670400860214978  0.6768775976120376   T   T   T
  0.3298928175250184  0.3331682857675645  0.6997166833791961   T   T   T
  0.5476963992031745  0.3426208268432431  0.8005748635490778   T   T   T
  0.0965172181736172  0.3378979067943989  0.8037076486236049   T   T   T
  0.5203051729401916  0.3403367566524479  0.7501784732343614   T   T   T
  0.1567584011329294  0.3359828327485788  0.7576406059498880   T   T   T

  0.00000000E+00  0.00000000E+00  0.00000000E+00
  0.00000000E+00  0.00000000E+00  0.00000000E+00
  0.00000000E+00  0.00000000E+00  0.00000000E+00
  0.00000000E+00  0.00000000E+00  0.00000000E+00
  0.00000000E+00  0.00000000E+00  0.00000000E+00
  0.00000000E+00  0.00000000E+00  0.00000000E+00
  0.00000000E+00  0.00000000E+00  0.00000000E+00
  0.00000000E+00  0.00000000E+00  0.00000000E+00
  0.00000000E+00  0.00000000E+00  0.00000000E+00
  0.00000000E+00  0.00000000E+00  0.00000000E+00
  0.00000000E+00  0.00000000E+00  0.00000000E+00
  0.00000000E+00  0.00000000E+00  0.00000000E+00
  0.00000000E+00  0.00000000E+00  0.00000000E+00
  0.00000000E+00  0.00000000E+00  0.00000000E+00
  0.00000000E+00  0.00000000E+00  0.00000000E+00
  0.00000000E+00  0.00000000E+00  0.00000000E+00
  0.00000000E+00  0.00000000E+00  0.00000000E+00
  0.00000000E+00  0.00000000E+00  0.00000000E+00
  0.00000000E+00  0.00000000E+00  0.00000000E+00
  0.00000000E+00  0.00000000E+00  0.00000000E+00
  0.00000000E+00  0.00000000E+00  0.00000000E+00
  0.00000000E+00  0.00000000E+00  0.00000000E+00
  0.00000000E+00  0.00000000E+00  0.00000000E+00
  0.00000000E+00  0.00000000E+00  0.00000000E+00
  0.00000000E+00  0.00000000E+00  0.00000000E+00
  0.00000000E+00  0.00000000E+00  0.00000000E+00
  0.00000000E+00  0.00000000E+00  0.00000000E+00
  0.00000000E+00  0.00000000E+00  0.00000000E+00
  0.00000000E+00  0.00000000E+00  0.00000000E+00
  0.00000000E+00  0.00000000E+00  0.00000000E+00
  0.00000000E+00  0.00000000E+00  0.00000000E+00
  0.00000000E+00  0.00000000E+00  0.00000000E+00
  0.00000000E+00  0.00000000E+00  0.00000000E+00
  0.00000000E+00  0.00000000E+00  0.00000000E+00
  0.00000000E+00  0.00000000E+00  0.00000000E+00
  0.00000000E+00  0.00000000E+00  0.00000000E+00
  0.00000000E+00  0.00000000E+00  0.00000000E+00
  0.00000000E+00  0.00000000E+00  0.00000000E+00
  0.00000000E+00  0.00000000E+00  0.00000000E+00
  0.00000000E+00  0.00000000E+00  0.00000000E+00
  0.00000000E+00  0.00000000E+00  0.00000000E+00
  0.00000000E+00  0.00000000E+00  0.00000000E+00
  0.00000000E+00  0.00000000E+00  0.00000000E+00
  0.00000000E+00  0.00000000E+00  0.00000000E+00
  0.00000000E+00  0.00000000E+00  0.00000000E+00
  0.00000000E+00  0.00000000E+00  0.00000000E+00
  0.00000000E+00  0.00000000E+00  0.00000000E+00
  0.00000000E+00  0.00000000E+00  0.00000000E+00
  0.00000000E+00  0.00000000E+00  0.00000000E+00
