# Supplementary material for: Bringing Molecules Together: Synergistic Coadsorption at Dopant Sites of Single Atom Alloys
Source: J Am Chem Soc. 2024 Oct 2;146(41):28119–30. doi: 10.1021/jacs.4c07621 (PMC11487606; doi:10.1021/jacs.4c07621)
Supplement: Supplementary file 2 — ja4c07621_si_002.zip [file ja4c07621_si_002.zip › structures/1_Cu/Cu111/07_RhCu/11_NO-NO/2_KPOINTS-13-13-1_dipol/CONTCAR]

Cu Rh  O  N                             
   1.0000000000000000     
     7.8064588642994845    0.0000000000000000    0.0000000000000000
     3.9032294321497423    6.7605916900815703    0.0000000000000000
     0.0000000000000000    0.0000000000000000   23.4985959624712919
   Cu   Rh   O    N 
    44     1     2     2
Selective dynamics
Direct
  0.8888888888888857  0.2222222222222214  0.3191680052705266   F   F   F
  0.2222222222222214  0.2222222222222214  0.3191680052705266   F   F   F
  0.5555555555555571  0.2222222222222214  0.3191680052705266   F   F   F
  0.8888888888888857  0.5555555555555571  0.3191680052705266   F   F   F
  0.2222222222222214  0.5555555555555571  0.3191680052705266   F   F   F
  0.5555555555555571  0.5555555555555571  0.3191680052705266   F   F   F
  0.8888888888888857  0.8888888888888857  0.3191680052705266   F   F   F
  0.2222222222222214  0.8888888888888857  0.3191680052705266   F   F   F
  0.5555555555555571  0.8888888888888857  0.3191680052705266   F   F   F
  0.0000000000000000  0.0000000000000000  0.4095840026352633   F   F   F
  0.3333333333333357  0.0000000000000000  0.4095840026352633   F   F   F
  0.6666666666666643  0.0000000000000000  0.4095840026352633   F   F   F
  0.0000000000000000  0.3333333333333357  0.4095840026352633   F   F   F
  0.3333333333333357  0.3333333333333357  0.4095840026352633   F   F   F
  0.6666666666666643  0.3333333333333357  0.4095840026352633   F   F   F
  0.0000000000000000  0.6666666666666643  0.4095840026352633   F   F   F
  0.3333333333333357  0.6666666666666643  0.4095840026352633   F   F   F
  0.6666666666666643  0.6666666666666643  0.4095840026352633   F   F   F
  0.1108347976648057  0.1121989570748313  0.4998066988227155   T   T   T
  0.4447512101907823  0.1110756266388831  0.4993421345682387   T   T   T
  0.7775512820102816  0.1121892074271026  0.4998123505794380   T   T   T
  0.1116888663074904  0.4447856037641170  0.4993646537764941   T   T   T
  0.4440907761470994  0.4447765215090645  0.4993658392132239   T   T   T
  0.7780215308741451  0.4445162402384663  0.4992233348632861   T   T   T
  0.1118803190553185  0.7768209900394335  0.4997954702533873   T   T   T
  0.4448951221817299  0.7776528949476933  0.4991362064009401   T   T   T
  0.7780005172554940  0.7776515774545755  0.4991385895523657   T   T   T
  0.8875274382027126  0.2260300715144775  0.5905930880528070   T   T   T
  0.2231621544695692  0.2256937200036938  0.5904406898700240   T   T   T
  0.5522106154498041  0.2256978740213201  0.5904545021854399   T   T   T
  0.8909537252849167  0.5540588597322683  0.5891745133073494   T   T   T
  0.2251188705776899  0.5508128590191627  0.5907916772281456   T   T   T
  0.5560201146294163  0.5540709838399392  0.5891674467591705   T   T   T
  0.8883978575252593  0.8898690365512714  0.5884643320413299   T   T   T
  0.2227599503898614  0.8898906596806585  0.5884604680670963   T   T   T
  0.5554929688748961  0.8900526751068139  0.5882322565181928   T   T   T
  0.0020351808411754  0.9972696724981166  0.6771185371824121   T   T   T
  0.3385074851321938  0.9922498413772161  0.6772225639436154   T   T   T
  0.6706712507748412  0.9921972591195966  0.6772277590054094   T   T   T
  0.9947792740581940  0.3322488973719235  0.6812141593113924   T   T   T
  0.6744623319579442  0.3322511005659580  0.6812093132383722   T   T   T
  0.9970719730124668  0.6734350159398642  0.6774756505143453   T   T   T
  0.3308439234263524  0.6734889891605541  0.6774614281596836   T   T   T
  0.6665300496313014  0.6682639194296163  0.6768878222871653   T   T   T
  0.3341214911277322  0.3334225183060996  0.6970834447112729   T   T   T
  0.5350329983780731  0.3427242883966411  0.8010040510485084   T   T   T
  0.1239111844393712  0.3428061099085583  0.8010169789037247   T   T   T
  0.5217978674472262  0.3399676107836766  0.7498585599072056   T   T   T
  0.1398321703767132  0.3400146822971210  0.7498548238841812   T   T   T

  0.00000000E+00  0.00000000E+00  0.00000000E+00
  0.00000000E+00  0.00000000E+00  0.00000000E+00
  0.00000000E+00  0.00000000E+00  0.00000000E+00
  0.00000000E+00  0.00000000E+00  0.00000000E+00
  0.00000000E+00  0.00000000E+00  0.00000000E+00
  0.00000000E+00  0.00000000E+00  0.00000000E+00
  0.00000000E+00  0.00000000E+00  0.00000000E+00
  0.00000000E+00  0.00000000E+00  0.00000000E+00
  0.00000000E+00  0.00000000E+00  0.00000000E+00
  0.00000000E+00  0.00000000E+00  0.00000000E+00
  0.00000000E+00  0.00000000E+00  0.00000000E+00
  0.00000000E+00  0.00000000E+00  0.00000000E+00
  0.00000000E+00  0.00000000E+00  0.00000000E+00
  0.00000000E+00  0.00000000E+00  0.00000000E+00
  0.00000000E+00  0.00000000E+00  0.00000000E+00
  0.00000000E+00  0.00000000E+00  0.00000000E+00
  0.00000000E+00  0.00000000E+00  0.00000000E+00
  0.00000000E+00  0.00000000E+00  0.00000000E+00
  0.00000000E+00  0.00000000E+00  0.00000000E+00
  0.00000000E+00  0.00000000E+00  0.00000000E+00
  0.00000000E+00  0.00000000E+00  0.00000000E+00
  0.00000000E+00  0.00000000E+00  0.00000000E+00
  0.00000000E+00  0.00000000E+00  0.00000000E+00
  0.00000000E+00  0.00000000E+00  0.00000000E+00
  0.00000000E+00  0.00000000E+00  0.00000000E+00
  0.00000000E+00  0.00000000E+00  0.00000000E+00
  0.00000000E+00  0.00000000E+00  0.00000000E+00
  0.00000000E+00  0.00000000E+00  0.00000000E+00
  0.00000000E+00  0.00000000E+00  0.00000000E+00
  0.00000000E+00  0.00000000E+00  0.00000000E+00
  0.00000000E+00  0.00000000E+00  0.00000000E+00
  0.00000000E+00  0.00000000E+00  0.00000000E+00
  0.00000000E+00  0.00000000E+00  0.00000000E+00
  0.00000000E+00  0.00000000E+00  0.00000000E+00
  0.00000000E+00  0.00000000E+00  0.00000000E+00
  0.00000000E+00  0.00000000E+00  0.00000000E+00
  0.00000000E+00  0.00000000E+00  0.00000000E+00
  0.00000000E+00  0.00000000E+00  0.00000000E+00
  0.00000000E+00  0.00000000E+00  0.00000000E+00
  0.00000000E+00  0.00000000E+00  0.00000000E+00
  0.00000000E+00  0.00000000E+00  0.00000000E+00
  0.00000000E+00  0.00000000E+00  0.00000000E+00
  0.00000000E+00  0.00000000E+00  0.00000000E+00
  0.00000000E+00  0.00000000E+00  0.00000000E+00
  0.00000000E+00  0.00000000E+00  0.00000000E+00
  0.00000000E+00  0.00000000E+00  0.00000000E+00
  0.00000000E+00  0.00000000E+00  0.00000000E+00
  0.00000000E+00  0.00000000E+00  0.00000000E+00
  0.00000000E+00  0.00000000E+00  0.00000000E+00
