# Supplementary material for: Bringing Molecules Together: Synergistic Coadsorption at Dopant Sites of Single Atom Alloys
Source: J Am Chem Soc. 2024 Oct 2;146(41):28119–30. doi: 10.1021/jacs.4c07621 (PMC11487606; doi:10.1021/jacs.4c07621)
Supplement: Supplementary file 2 — ja4c07621_si_002.zip [file ja4c07621_si_002.zip › structures/1_Cu/Cu111/08_PdCu/01_clean/2_KPOINTS-13-13-1_dipol/CONTCAR]

Cu Pd                                   
   1.00000000000000     
     7.8064588642994845    0.0000000000000000    0.0000000000000000
     3.9032294321497423    6.7605916900815703    0.0000000000000000
     0.0000000000000000    0.0000000000000000   23.4985959624712919
   Cu   Pd
    44     1
Selective dynamics
Direct
  0.8888888888888857  0.2222222222222214  0.3191680052705266   F   F   F
  0.2222222222222214  0.2222222222222214  0.3191680052705266   F   F   F
  0.5555555555555571  0.2222222222222214  0.3191680052705266   F   F   F
  0.8888888888888857  0.5555555555555571  0.3191680052705266   F   F   F
  0.2222222222222214  0.5555555555555571  0.3191680052705266   F   F   F
  0.5555555555555571  0.5555555555555571  0.3191680052705266   F   F   F
  0.8888888888888857  0.8888888888888857  0.3191680052705266   F   F   F
  0.2222222222222214  0.8888888888888857  0.3191680052705266   F   F   F
  0.5555555555555571  0.8888888888888857  0.3191680052705266   F   F   F
  0.0000000000000000  0.0000000000000000  0.4095840026352633   F   F   F
  0.3333333333333357  0.0000000000000000  0.4095840026352633   F   F   F
  0.6666666666666643  0.0000000000000000  0.4095840026352633   F   F   F
  0.0000000000000000  0.3333333333333357  0.4095840026352633   F   F   F
  0.3333333333333357  0.3333333333333357  0.4095840026352633   F   F   F
  0.6666666666666643  0.3333333333333357  0.4095840026352633   F   F   F
  0.0000000000000000  0.6666666666666643  0.4095840026352633   F   F   F
  0.3333333333333357  0.6666666666666643  0.4095840026352633   F   F   F
  0.6666666666666643  0.6666666666666643  0.4095840026352633   F   F   F
  0.1113737536417350  0.1113737536417350  0.4995466035515527   T   T   T
  0.4445791184254810  0.1108417631490451  0.4993457256409029   T   T   T
  0.7772524927165443  0.1113737536417350  0.4995466035515527   T   T   T
  0.1108417631490451  0.4445791184254810  0.4993457256409029   T   T   T
  0.4445791184254810  0.4445791184254810  0.4993457256409029   T   T   T
  0.7778184043807409  0.4443631912385182  0.4994456461909695   T   T   T
  0.1113737536417350  0.7772524927165443  0.4995466035515527   T   T   T
  0.4443631912385182  0.7778184043807409  0.4994456461909695   T   T   T
  0.7778184043807409  0.7778184043807409  0.4994456461909695   T   T   T
  0.8887111640129668  0.2225776719740595  0.5892182297227043   T   T   T
  0.2219779824640661  0.2219779824640661  0.5893763754812427   T   T   T
  0.5560440350718681  0.2219779824640661  0.5893763754812427   T   T   T
  0.8891486613298994  0.5554256693350468  0.5894182648157164   T   T   T
  0.2219779824640661  0.5560440350718681  0.5893763754812427   T   T   T
  0.5554256693350468  0.5554256693350468  0.5894182648157164   T   T   T
  0.8887111640129668  0.8887111640129668  0.5892182297227043   T   T   T
  0.2225776719740595  0.8887111640129668  0.5892182297227043   T   T   T
  0.5554256693350468  0.8891486613298994  0.5894182648157164   T   T   T
  0.0000000000000000 -0.0000000000000000  0.6787152337872296   T   T   T
  0.3333023832875776  0.9962632222771874  0.6793341875003267   T   T   T
  0.6704343944352350  0.9962632222771874  0.6793341875003267   T   T   T
  0.9962632222771874  0.3333023832875776  0.6793341875003267   T   T   T
  0.6704343944352350  0.3333023832875776  0.6793341875003267   T   T   T
  0.9962632222771874  0.6704343944352350  0.6793341875003267   T   T   T
  0.3333023832875776  0.6704343944352350  0.6793341875003267   T   T   T
  0.6666666666666643  0.6666666666666643  0.6788461965302456   T   T   T
  0.3333333333333357  0.3333333333333357  0.6823421765860566   T   T   T
 
  0.00000000E+00  0.00000000E+00  0.00000000E+00
  0.00000000E+00  0.00000000E+00  0.00000000E+00
  0.00000000E+00  0.00000000E+00  0.00000000E+00
  0.00000000E+00  0.00000000E+00  0.00000000E+00
  0.00000000E+00  0.00000000E+00  0.00000000E+00
  0.00000000E+00  0.00000000E+00  0.00000000E+00
  0.00000000E+00  0.00000000E+00  0.00000000E+00
  0.00000000E+00  0.00000000E+00  0.00000000E+00
  0.00000000E+00  0.00000000E+00  0.00000000E+00
  0.00000000E+00  0.00000000E+00  0.00000000E+00
  0.00000000E+00  0.00000000E+00  0.00000000E+00
  0.00000000E+00  0.00000000E+00  0.00000000E+00
  0.00000000E+00  0.00000000E+00  0.00000000E+00
  0.00000000E+00  0.00000000E+00  0.00000000E+00
  0.00000000E+00  0.00000000E+00  0.00000000E+00
  0.00000000E+00  0.00000000E+00  0.00000000E+00
  0.00000000E+00  0.00000000E+00  0.00000000E+00
  0.00000000E+00  0.00000000E+00  0.00000000E+00
  0.00000000E+00  0.00000000E+00  0.00000000E+00
  0.00000000E+00  0.00000000E+00  0.00000000E+00
  0.00000000E+00  0.00000000E+00  0.00000000E+00
  0.00000000E+00  0.00000000E+00  0.00000000E+00
  0.00000000E+00  0.00000000E+00  0.00000000E+00
  0.00000000E+00  0.00000000E+00  0.00000000E+00
  0.00000000E+00  0.00000000E+00  0.00000000E+00
  0.00000000E+00  0.00000000E+00  0.00000000E+00
  0.00000000E+00  0.00000000E+00  0.00000000E+00
  0.00000000E+00  0.00000000E+00  0.00000000E+00
  0.00000000E+00  0.00000000E+00  0.00000000E+00
  0.00000000E+00  0.00000000E+00  0.00000000E+00
  0.00000000E+00  0.00000000E+00  0.00000000E+00
  0.00000000E+00  0.00000000E+00  0.00000000E+00
  0.00000000E+00  0.00000000E+00  0.00000000E+00
  0.00000000E+00  0.00000000E+00  0.00000000E+00
  0.00000000E+00  0.00000000E+00  0.00000000E+00
  0.00000000E+00  0.00000000E+00  0.00000000E+00
  0.00000000E+00  0.00000000E+00  0.00000000E+00
  0.00000000E+00  0.00000000E+00  0.00000000E+00
  0.00000000E+00  0.00000000E+00  0.00000000E+00
  0.00000000E+00  0.00000000E+00  0.00000000E+00
  0.00000000E+00  0.00000000E+00  0.00000000E+00
  0.00000000E+00  0.00000000E+00  0.00000000E+00
  0.00000000E+00  0.00000000E+00  0.00000000E+00
  0.00000000E+00  0.00000000E+00  0.00000000E+00
  0.00000000E+00  0.00000000E+00  0.00000000E+00
