# Supplementary material for: Bringing Molecules Together: Synergistic Coadsorption at Dopant Sites of Single Atom Alloys
Source: J Am Chem Soc. 2024 Oct 2;146(41):28119–30. doi: 10.1021/jacs.4c07621 (PMC11487606; doi:10.1021/jacs.4c07621)
Supplement: Supplementary file 2 — ja4c07621_si_002.zip [file ja4c07621_si_002.zip › structures/1_Cu/Cu111/08_PdCu/02_CO/2_KPOINTS-13-13-1_dipol/CONTCAR]

Cu Pd  O  C                             
   1.0000000000000000     
     7.8064588642994845    0.0000000000000000    0.0000000000000000
     3.9032294321497423    6.7605916900815703    0.0000000000000000
     0.0000000000000000    0.0000000000000000   23.4985959624712919
   Cu   Pd   O    C 
    44     1     1     1
Selective dynamics
Direct
  0.8888888888888857  0.2222222222222214  0.3191680052705266   F   F   F
  0.2222222222222214  0.2222222222222214  0.3191680052705266   F   F   F
  0.5555555555555571  0.2222222222222214  0.3191680052705266   F   F   F
  0.8888888888888857  0.5555555555555571  0.3191680052705266   F   F   F
  0.2222222222222214  0.5555555555555571  0.3191680052705266   F   F   F
  0.5555555555555571  0.5555555555555571  0.3191680052705266   F   F   F
  0.8888888888888857  0.8888888888888857  0.3191680052705266   F   F   F
  0.2222222222222214  0.8888888888888857  0.3191680052705266   F   F   F
  0.5555555555555571  0.8888888888888857  0.3191680052705266   F   F   F
  0.0000000000000000  0.0000000000000000  0.4095840026352633   F   F   F
  0.3333333333333357  0.0000000000000000  0.4095840026352633   F   F   F
  0.6666666666666643  0.0000000000000000  0.4095840026352633   F   F   F
  0.0000000000000000  0.3333333333333357  0.4095840026352633   F   F   F
  0.3333333333333357  0.3333333333333357  0.4095840026352633   F   F   F
  0.6666666666666643  0.3333333333333357  0.4095840026352633   F   F   F
  0.0000000000000000  0.6666666666666643  0.4095840026352633   F   F   F
  0.3333333333333357  0.6666666666666643  0.4095840026352633   F   F   F
  0.6666666666666643  0.6666666666666643  0.4095840026352633   F   F   F
  0.1116555170219453  0.1116555170219453  0.4996484132076889   T   T   T
  0.4444358861463875  0.1111282277072252  0.4992166570250363   T   T   T
  0.7766889659561164  0.1116555170219453  0.4996484132076889   T   T   T
  0.1111282277072252  0.4444358861463875  0.4992166570250363   T   T   T
  0.4444358861463875  0.4444358861463875  0.4992166570250363   T   T   T
  0.7778598194780202  0.4442803610439668  0.4994402637310778   T   T   T
  0.1116555170219453  0.7766889659561164  0.4996484132076889   T   T   T
  0.4442803610439668  0.7778598194780202  0.4994402637310778   T   T   T
  0.7778598194780202  0.7778598194780202  0.4994402637310778   T   T   T
  0.8888097917327739  0.2223804165344444  0.5889485196846739   T   T   T
  0.2238663844245348  0.2238663844245348  0.5902396667267554   T   T   T
  0.5522672311509231  0.2238663844245348  0.5902396667267554   T   T   T
  0.8898381737349556  0.5550809131325186  0.5891601029402941   T   T   T
  0.2238663844245348  0.5522672311509231  0.5902396667267554   T   T   T
  0.5550809131325186  0.5550809131325186  0.5891601029402941   T   T   T
  0.8888097917327739  0.8888097917327739  0.5889485196846739   T   T   T
  0.2223804165344444  0.8888097917327739  0.5889485196846739   T   T   T
  0.5550809131325186  0.8898381737349556  0.5891601029402941   T   T   T
  0.0000000000000000  0.0000000000000000  0.6779486402829257   T   T   T
  0.3336415003416533  0.9949414748999212  0.6784916908985860   T   T   T
  0.6714170247584325  0.9949414748999212  0.6784916908985860   T   T   T
  0.9949414748999212  0.3336415003416533  0.6784916908985860   T   T   T
  0.6714170247584325  0.3336415003416533  0.6784916908985860   T   T   T
  0.9949414748999212  0.6714170247584325  0.6784916908985860   T   T   T
  0.3336415003416533  0.6714170247584325  0.6784916908985860   T   T   T
  0.6666666666666643  0.6666666666666643  0.6782083893026077   T   T   T
  0.3333333333333357  0.3333333333333357  0.6913584789797442   T   T   T
  0.3333333333333357  0.3333333333333357  0.8223046893806381   T   T   T
  0.3333333333333357  0.3333333333333357  0.7728220003059391   T   T   T

  0.00000000E+00  0.00000000E+00  0.00000000E+00
  0.00000000E+00  0.00000000E+00  0.00000000E+00
  0.00000000E+00  0.00000000E+00  0.00000000E+00
  0.00000000E+00  0.00000000E+00  0.00000000E+00
  0.00000000E+00  0.00000000E+00  0.00000000E+00
  0.00000000E+00  0.00000000E+00  0.00000000E+00
  0.00000000E+00  0.00000000E+00  0.00000000E+00
  0.00000000E+00  0.00000000E+00  0.00000000E+00
  0.00000000E+00  0.00000000E+00  0.00000000E+00
  0.00000000E+00  0.00000000E+00  0.00000000E+00
  0.00000000E+00  0.00000000E+00  0.00000000E+00
  0.00000000E+00  0.00000000E+00  0.00000000E+00
  0.00000000E+00  0.00000000E+00  0.00000000E+00
  0.00000000E+00  0.00000000E+00  0.00000000E+00
  0.00000000E+00  0.00000000E+00  0.00000000E+00
  0.00000000E+00  0.00000000E+00  0.00000000E+00
  0.00000000E+00  0.00000000E+00  0.00000000E+00
  0.00000000E+00  0.00000000E+00  0.00000000E+00
  0.00000000E+00  0.00000000E+00  0.00000000E+00
  0.00000000E+00  0.00000000E+00  0.00000000E+00
  0.00000000E+00  0.00000000E+00  0.00000000E+00
  0.00000000E+00  0.00000000E+00  0.00000000E+00
  0.00000000E+00  0.00000000E+00  0.00000000E+00
  0.00000000E+00  0.00000000E+00  0.00000000E+00
  0.00000000E+00  0.00000000E+00  0.00000000E+00
  0.00000000E+00  0.00000000E+00  0.00000000E+00
  0.00000000E+00  0.00000000E+00  0.00000000E+00
  0.00000000E+00  0.00000000E+00  0.00000000E+00
  0.00000000E+00  0.00000000E+00  0.00000000E+00
  0.00000000E+00  0.00000000E+00  0.00000000E+00
  0.00000000E+00  0.00000000E+00  0.00000000E+00
  0.00000000E+00  0.00000000E+00  0.00000000E+00
  0.00000000E+00  0.00000000E+00  0.00000000E+00
  0.00000000E+00  0.00000000E+00  0.00000000E+00
  0.00000000E+00  0.00000000E+00  0.00000000E+00
  0.00000000E+00  0.00000000E+00  0.00000000E+00
  0.00000000E+00  0.00000000E+00  0.00000000E+00
  0.00000000E+00  0.00000000E+00  0.00000000E+00
  0.00000000E+00  0.00000000E+00  0.00000000E+00
  0.00000000E+00  0.00000000E+00  0.00000000E+00
  0.00000000E+00  0.00000000E+00  0.00000000E+00
  0.00000000E+00  0.00000000E+00  0.00000000E+00
  0.00000000E+00  0.00000000E+00  0.00000000E+00
  0.00000000E+00  0.00000000E+00  0.00000000E+00
  0.00000000E+00  0.00000000E+00  0.00000000E+00
  0.00000000E+00  0.00000000E+00  0.00000000E+00
  0.00000000E+00  0.00000000E+00  0.00000000E+00
