# Supplementary material for: Bringing Molecules Together: Synergistic Coadsorption at Dopant Sites of Single Atom Alloys
Source: J Am Chem Soc. 2024 Oct 2;146(41):28119–30. doi: 10.1021/jacs.4c07621 (PMC11487606; doi:10.1021/jacs.4c07621)
Supplement: Supplementary file 2 — ja4c07621_si_002.zip [file ja4c07621_si_002.zip › structures/1_Cu/Cu111/08_PdCu/03_NO/2_KPOINTS-13-13-1_dipol/CONTCAR]

Cu Pd  O  N                             
   1.0000000000000000     
     7.8064588642994845    0.0000000000000000    0.0000000000000000
     3.9032294321497423    6.7605916900815703    0.0000000000000000
     0.0000000000000000    0.0000000000000000   23.4985959624712919
   Cu   Pd   O    N 
    44     1     1     1
Selective dynamics
Direct
  0.8888888888888857  0.2222222222222214  0.3191680052705266   F   F   F
  0.2222222222222214  0.2222222222222214  0.3191680052705266   F   F   F
  0.5555555555555571  0.2222222222222214  0.3191680052705266   F   F   F
  0.8888888888888857  0.5555555555555571  0.3191680052705266   F   F   F
  0.2222222222222214  0.5555555555555571  0.3191680052705266   F   F   F
  0.5555555555555571  0.5555555555555571  0.3191680052705266   F   F   F
  0.8888888888888857  0.8888888888888857  0.3191680052705266   F   F   F
  0.2222222222222214  0.8888888888888857  0.3191680052705266   F   F   F
  0.5555555555555571  0.8888888888888857  0.3191680052705266   F   F   F
  0.0000000000000000  0.0000000000000000  0.4095840026352633   F   F   F
  0.3333333333333357  0.0000000000000000  0.4095840026352633   F   F   F
  0.6666666666666643  0.0000000000000000  0.4095840026352633   F   F   F
  0.0000000000000000  0.3333333333333357  0.4095840026352633   F   F   F
  0.3333333333333357  0.3333333333333357  0.4095840026352633   F   F   F
  0.6666666666666643  0.3333333333333357  0.4095840026352633   F   F   F
  0.0000000000000000  0.6666666666666643  0.4095840026352633   F   F   F
  0.3333333333333357  0.6666666666666643  0.4095840026352633   F   F   F
  0.6666666666666643  0.6666666666666643  0.4095840026352633   F   F   F
  0.1120567995556735  0.1120567995556735  0.4996958781042458   T   T   T
  0.4443140200411740  0.1113719599176452  0.4995414402659308   T   T   T
  0.7758864008886599  0.1120567995556735  0.4996958781042458   T   T   T
  0.1113719599176452  0.4443140200411740  0.4995414402659308   T   T   T
  0.4443140200411740  0.4443140200411740  0.4995414402659308   T   T   T
  0.7778726979059363  0.4442546041881272  0.4991583648511804   T   T   T
  0.1120567995556735  0.7758864008886599  0.4996958781042458   T   T   T
  0.4442546041881272  0.7778726979059363  0.4991583648511804   T   T   T
  0.7778726979059363  0.7778726979059363  0.4991583648511804   T   T   T
  0.8888850077984439  0.2222299844030976  0.5884056624608007   T   T   T
  0.2244704368668775  0.2244704368668775  0.5910629992204539   T   T   T
  0.5510591262662380  0.2244704368668775  0.5910629992204539   T   T   T
  0.8892901287966088  0.5553549356016916  0.5889332781756017   T   T   T
  0.2244704368668775  0.5510591262662380  0.5910629992204539   T   T   T
  0.5553549356016916  0.5553549356016916  0.5889332781756017   T   T   T
  0.8888850077984439  0.8888850077984439  0.5884056624608007   T   T   T
  0.2222299844030976  0.8888850077984439  0.5884056624608007   T   T   T
  0.5553549356016916  0.8892901287966088  0.5889332781756017   T   T   T
  0.0000000000000000 -0.0000000000000000  0.6774110854816261   T   T   T
  0.3338360915828596  0.9940624313391874  0.6777477170768601   T   T   T
  0.6721014770779603  0.9940624313391874  0.6777477170768601   T   T   T
  0.9940624313391874  0.3338360915828596  0.6777477170768601   T   T   T
  0.6721014770779603  0.3338360915828596  0.6777477170768601   T   T   T
  0.9940624313391874  0.6721014770779603  0.6777477170768601   T   T   T
  0.3338360915828596  0.6721014770779603  0.6777477170768601   T   T   T
  0.6666666666666643  0.6666666666666643  0.6781228946613046   T   T   T
  0.3333333333333357  0.3333333333333357  0.6935311190657805   T   T   T
  0.3333333333333357  0.3333333333333357  0.8242951548086657   T   T   T
  0.3333333333333357  0.3333333333333357  0.7738803985054962   T   T   T

  0.00000000E+00  0.00000000E+00  0.00000000E+00
  0.00000000E+00  0.00000000E+00  0.00000000E+00
  0.00000000E+00  0.00000000E+00  0.00000000E+00
  0.00000000E+00  0.00000000E+00  0.00000000E+00
  0.00000000E+00  0.00000000E+00  0.00000000E+00
  0.00000000E+00  0.00000000E+00  0.00000000E+00
  0.00000000E+00  0.00000000E+00  0.00000000E+00
  0.00000000E+00  0.00000000E+00  0.00000000E+00
  0.00000000E+00  0.00000000E+00  0.00000000E+00
  0.00000000E+00  0.00000000E+00  0.00000000E+00
  0.00000000E+00  0.00000000E+00  0.00000000E+00
  0.00000000E+00  0.00000000E+00  0.00000000E+00
  0.00000000E+00  0.00000000E+00  0.00000000E+00
  0.00000000E+00  0.00000000E+00  0.00000000E+00
  0.00000000E+00  0.00000000E+00  0.00000000E+00
  0.00000000E+00  0.00000000E+00  0.00000000E+00
  0.00000000E+00  0.00000000E+00  0.00000000E+00
  0.00000000E+00  0.00000000E+00  0.00000000E+00
  0.00000000E+00  0.00000000E+00  0.00000000E+00
  0.00000000E+00  0.00000000E+00  0.00000000E+00
  0.00000000E+00  0.00000000E+00  0.00000000E+00
  0.00000000E+00  0.00000000E+00  0.00000000E+00
  0.00000000E+00  0.00000000E+00  0.00000000E+00
  0.00000000E+00  0.00000000E+00  0.00000000E+00
  0.00000000E+00  0.00000000E+00  0.00000000E+00
  0.00000000E+00  0.00000000E+00  0.00000000E+00
  0.00000000E+00  0.00000000E+00  0.00000000E+00
  0.00000000E+00  0.00000000E+00  0.00000000E+00
  0.00000000E+00  0.00000000E+00  0.00000000E+00
  0.00000000E+00  0.00000000E+00  0.00000000E+00
  0.00000000E+00  0.00000000E+00  0.00000000E+00
  0.00000000E+00  0.00000000E+00  0.00000000E+00
  0.00000000E+00  0.00000000E+00  0.00000000E+00
  0.00000000E+00  0.00000000E+00  0.00000000E+00
  0.00000000E+00  0.00000000E+00  0.00000000E+00
  0.00000000E+00  0.00000000E+00  0.00000000E+00
  0.00000000E+00  0.00000000E+00  0.00000000E+00
  0.00000000E+00  0.00000000E+00  0.00000000E+00
  0.00000000E+00  0.00000000E+00  0.00000000E+00
  0.00000000E+00  0.00000000E+00  0.00000000E+00
  0.00000000E+00  0.00000000E+00  0.00000000E+00
  0.00000000E+00  0.00000000E+00  0.00000000E+00
  0.00000000E+00  0.00000000E+00  0.00000000E+00
  0.00000000E+00  0.00000000E+00  0.00000000E+00
  0.00000000E+00  0.00000000E+00  0.00000000E+00
  0.00000000E+00  0.00000000E+00  0.00000000E+00
  0.00000000E+00  0.00000000E+00  0.00000000E+00
