# Supplementary material for: Bringing Molecules Together: Synergistic Coadsorption at Dopant Sites of Single Atom Alloys
Source: J Am Chem Soc. 2024 Oct 2;146(41):28119–30. doi: 10.1021/jacs.4c07621 (PMC11487606; doi:10.1021/jacs.4c07621)
Supplement: Supplementary file 2 — ja4c07621_si_002.zip [file ja4c07621_si_002.zip › structures/1_Cu/Cu111/08_PdCu/04_H/2_KPOINTS-13-13-1_dipol/CONTCAR]

Cu Pd  H                                
   1.00000000000000     
     7.8064588642994845    0.0000000000000000    0.0000000000000000
     3.9032294321497423    6.7605916900815703    0.0000000000000000
     0.0000000000000000    0.0000000000000000   23.4985959624712919
   Cu   Pd   H 
    44     1     1
Selective dynamics
Direct
  0.8888888888888857  0.2222222222222214  0.3191680052705266   F   F   F
  0.2222222222222214  0.2222222222222214  0.3191680052705266   F   F   F
  0.5555555555555571  0.2222222222222214  0.3191680052705266   F   F   F
  0.8888888888888857  0.5555555555555571  0.3191680052705266   F   F   F
  0.2222222222222214  0.5555555555555571  0.3191680052705266   F   F   F
  0.5555555555555571  0.5555555555555571  0.3191680052705266   F   F   F
  0.8888888888888857  0.8888888888888857  0.3191680052705266   F   F   F
  0.2222222222222214  0.8888888888888857  0.3191680052705266   F   F   F
  0.5555555555555571  0.8888888888888857  0.3191680052705266   F   F   F
  0.0000000000000000  0.0000000000000000  0.4095840026352633   F   F   F
  0.3333333333333357  0.0000000000000000  0.4095840026352633   F   F   F
  0.6666666666666643  0.0000000000000000  0.4095840026352633   F   F   F
  0.0000000000000000  0.3333333333333357  0.4095840026352633   F   F   F
  0.3333333333333357  0.3333333333333357  0.4095840026352633   F   F   F
  0.6666666666666643  0.3333333333333357  0.4095840026352633   F   F   F
  0.0000000000000000  0.6666666666666643  0.4095840026352633   F   F   F
  0.3333333333333357  0.6666666666666643  0.4095840026352633   F   F   F
  0.6666666666666643  0.6666666666666643  0.4095840026352633   F   F   F
  0.1106958546447261  0.1106958496157028  0.4995183875522574   T   T   T
  0.4448209068900822  0.1103579292265826  0.4990080219852626   T   T   T
  0.7786078257872359  0.1106968161057477  0.4995182835834508   T   T   T
  0.1103579372930790  0.4448208976794237  0.4990080168267451   T   T   T
  0.4448215294882341  0.4448215197646061  0.4990082010335271   T   T   T
  0.7777143315480813  0.4445719198525935  0.4996751467911698   T   T   T
  0.1106968182908205  0.7786078272028731  0.4995182836552573   T   T   T
  0.4445719280002256  0.7777143302925965  0.4996751527490615   T   T   T
  0.7777144863481644  0.7777144922276615  0.4996749054671948   T   T   T
  0.8885944895205058  0.2228125804290913  0.5898297660920488   T   T   T
  0.2222181826626315  0.2222181830117279  0.5885022643200876   T   T   T
  0.5555647848490435  0.2222186366454668  0.5885022689911716   T   T   T
  0.8899915521219760  0.5550060539206483  0.5896801083544611   T   T   T
  0.2222186297860004  0.5555647960843774  0.5885022660904515   T   T   T
  0.5550047308250812  0.5550047368755400  0.5896803458250202   T   T   T
  0.8885947057433120  0.8885947020693686  0.5898293952153395   T   T   T
  0.2228125790451486  0.8885944898892567  0.5898297689040602   T   T   T
  0.5550060472995931  0.8899915584209440  0.5896801143173197   T   T   T
  0.0000005332763243  0.0000005304640583  0.6789478605732774   T   T   T
  0.3331560940969817  0.9971739303037620  0.6797909118020168   T   T   T
  0.6696703851449108  0.9971753115099516  0.6797909159586645   T   T   T
  0.9971739090398763  0.3331561181199781  0.6797909069874586   T   T   T
  0.6696719134859559  0.3331579518296718  0.6797918916818499   T   T   T
  0.9971752903335971  0.6696704035753250  0.6797909017255572   T   T   T
  0.3331579297898674  0.6696719317436983  0.6797918851427984   T   T   T
  0.6666676185678899  0.6666676110378815  0.6786068020763547   T   T   T
  0.3333343299709397  0.3333343355183425  0.6841260945229644   T   T   T
  0.3333339311709466  0.3333339229680761  0.7518142951641329   T   T   T
 
  0.00000000E+00  0.00000000E+00  0.00000000E+00
  0.00000000E+00  0.00000000E+00  0.00000000E+00
  0.00000000E+00  0.00000000E+00  0.00000000E+00
  0.00000000E+00  0.00000000E+00  0.00000000E+00
  0.00000000E+00  0.00000000E+00  0.00000000E+00
  0.00000000E+00  0.00000000E+00  0.00000000E+00
  0.00000000E+00  0.00000000E+00  0.00000000E+00
  0.00000000E+00  0.00000000E+00  0.00000000E+00
  0.00000000E+00  0.00000000E+00  0.00000000E+00
  0.00000000E+00  0.00000000E+00  0.00000000E+00
  0.00000000E+00  0.00000000E+00  0.00000000E+00
  0.00000000E+00  0.00000000E+00  0.00000000E+00
  0.00000000E+00  0.00000000E+00  0.00000000E+00
  0.00000000E+00  0.00000000E+00  0.00000000E+00
  0.00000000E+00  0.00000000E+00  0.00000000E+00
  0.00000000E+00  0.00000000E+00  0.00000000E+00
  0.00000000E+00  0.00000000E+00  0.00000000E+00
  0.00000000E+00  0.00000000E+00  0.00000000E+00
  0.00000000E+00  0.00000000E+00  0.00000000E+00
  0.00000000E+00  0.00000000E+00  0.00000000E+00
  0.00000000E+00  0.00000000E+00  0.00000000E+00
  0.00000000E+00  0.00000000E+00  0.00000000E+00
  0.00000000E+00  0.00000000E+00  0.00000000E+00
  0.00000000E+00  0.00000000E+00  0.00000000E+00
  0.00000000E+00  0.00000000E+00  0.00000000E+00
  0.00000000E+00  0.00000000E+00  0.00000000E+00
  0.00000000E+00  0.00000000E+00  0.00000000E+00
  0.00000000E+00  0.00000000E+00  0.00000000E+00
  0.00000000E+00  0.00000000E+00  0.00000000E+00
  0.00000000E+00  0.00000000E+00  0.00000000E+00
  0.00000000E+00  0.00000000E+00  0.00000000E+00
  0.00000000E+00  0.00000000E+00  0.00000000E+00
  0.00000000E+00  0.00000000E+00  0.00000000E+00
  0.00000000E+00  0.00000000E+00  0.00000000E+00
  0.00000000E+00  0.00000000E+00  0.00000000E+00
  0.00000000E+00  0.00000000E+00  0.00000000E+00
  0.00000000E+00  0.00000000E+00  0.00000000E+00
  0.00000000E+00  0.00000000E+00  0.00000000E+00
  0.00000000E+00  0.00000000E+00  0.00000000E+00
  0.00000000E+00  0.00000000E+00  0.00000000E+00
  0.00000000E+00  0.00000000E+00  0.00000000E+00
  0.00000000E+00  0.00000000E+00  0.00000000E+00
  0.00000000E+00  0.00000000E+00  0.00000000E+00
  0.00000000E+00  0.00000000E+00  0.00000000E+00
  0.00000000E+00  0.00000000E+00  0.00000000E+00
  0.00000000E+00  0.00000000E+00  0.00000000E+00
