# Supplementary material for: Bringing Molecules Together: Synergistic Coadsorption at Dopant Sites of Single Atom Alloys
Source: J Am Chem Soc. 2024 Oct 2;146(41):28119–30. doi: 10.1021/jacs.4c07621 (PMC11487606; doi:10.1021/jacs.4c07621)
Supplement: Supplementary file 2 — ja4c07621_si_002.zip [file ja4c07621_si_002.zip › structures/1_Cu/Cu111/08_PdCu/05_H-H/new/1_KPOINTS-331_dipol/CONTCAR]

Cu Pd  H                                
   1.0000000000000000     
     7.8064588642994845    0.0000000000000000    0.0000000000000000
     3.9032294321497423    6.7605916900815703    0.0000000000000000
     0.0000000000000000    0.0000000000000000   23.4985959624712919
   Cu   Pd   H 
    44     1     2
Selective dynamics
Direct
  0.8888888888888857  0.2222222222222214  0.3191680052705266   F   F   F
  0.2222222222222214  0.2222222222222214  0.3191680052705266   F   F   F
  0.5555555555555571  0.2222222222222214  0.3191680052705266   F   F   F
  0.8888888888888857  0.5555555555555571  0.3191680052705266   F   F   F
  0.2222222222222214  0.5555555555555571  0.3191680052705266   F   F   F
  0.5555555555555571  0.5555555555555571  0.3191680052705266   F   F   F
  0.8888888888888857  0.8888888888888857  0.3191680052705266   F   F   F
  0.2222222222222214  0.8888888888888857  0.3191680052705266   F   F   F
  0.5555555555555571  0.8888888888888857  0.3191680052705266   F   F   F
  0.0000000000000000  0.0000000000000000  0.4095840026352633   F   F   F
  0.3333333333333357  0.0000000000000000  0.4095840026352633   F   F   F
  0.6666666666666643  0.0000000000000000  0.4095840026352633   F   F   F
  0.0000000000000000  0.3333333333333357  0.4095840026352633   F   F   F
  0.3333333333333357  0.3333333333333357  0.4095840026352633   F   F   F
  0.6666666666666643  0.3333333333333357  0.4095840026352633   F   F   F
  0.0000000000000000  0.6666666666666643  0.4095840026352633   F   F   F
  0.3333333333333357  0.6666666666666643  0.4095840026352633   F   F   F
  0.6666666666666643  0.6666666666666643  0.4095840026352633   F   F   F
  0.1111703611976949  0.1111071470580357  0.5011719006725407   T   T   T
  0.4442472343292748  0.1105853986608831  0.4999842976481276   T   T   T
  0.7786904309286765  0.1105605099523852  0.5002097692939813   T   T   T
  0.1106920077101232  0.4441544376380408  0.4999762143880591   T   T   T
  0.4448971326213870  0.4447599360813004  0.4998887366230949   T   T   T
  0.7780295974666088  0.4442363720860443  0.4996737443705616   T   T   T
  0.1106784706039606  0.7785874554683678  0.5001938996468477   T   T   T
  0.4443349316564910  0.7779358944883346  0.4996686786318280   T   T   T
  0.7775418770153798  0.7774417639524392  0.5003223135304363   T   T   T
  0.8865149641020462  0.2239475483331459  0.5914535856155088   T   T   T
  0.2228712140697221  0.2226387267119977  0.5902813246453287   T   T   T
  0.5548130474413124  0.2226144361045348  0.5900036470464809   T   T   T
  0.8902332025413364  0.5525270372041589  0.5906568348148720   T   T   T
  0.2228870289454178  0.5545583944210858  0.5899810410497719   T   T   T
  0.5554949659129275  0.5552923551699261  0.5893090787467489   T   T   T
  0.8883857329852588  0.8880796956486752  0.5899994673186232   T   T   T
  0.2241217262446582  0.8863795529994859  0.5914320273425447   T   T   T
  0.5528296681868913  0.8899419536970934  0.5906524553090496   T   T   T
 -0.0024249484999210 -0.0026475558536510  0.6796441997471517   T   T   T
  0.3297239283038054 -0.0027154016666622  0.6825047208696955   T   T   T
  0.6715433503362936  0.9942546136574911  0.6797855464127179   T   T   T
 -0.0023860677671028  0.3293743669527610  0.6825238388164425   T   T   T
  0.6689476291902091  0.3354371856953310  0.6821900372969699   T   T   T
  0.9945076832954522  0.6712866704705783  0.6797793699563884   T   T   T
  0.3356803940609346  0.6686361158453273  0.6821291240964746   T   T   T
  0.6675848615618756  0.6672722670497159  0.6787034833218566   T   T   T
  0.3325228043725026  0.3322751999496188  0.6887740640298951   T   T   T
  0.4511173243808039  0.4508171634344628  0.7243137806612395   T   T   T
  0.2152896194493398  0.2149595386955580  0.7250757913812788   T   T   T

  0.00000000E+00  0.00000000E+00  0.00000000E+00
  0.00000000E+00  0.00000000E+00  0.00000000E+00
  0.00000000E+00  0.00000000E+00  0.00000000E+00
  0.00000000E+00  0.00000000E+00  0.00000000E+00
  0.00000000E+00  0.00000000E+00  0.00000000E+00
  0.00000000E+00  0.00000000E+00  0.00000000E+00
  0.00000000E+00  0.00000000E+00  0.00000000E+00
  0.00000000E+00  0.00000000E+00  0.00000000E+00
  0.00000000E+00  0.00000000E+00  0.00000000E+00
  0.00000000E+00  0.00000000E+00  0.00000000E+00
  0.00000000E+00  0.00000000E+00  0.00000000E+00
  0.00000000E+00  0.00000000E+00  0.00000000E+00
  0.00000000E+00  0.00000000E+00  0.00000000E+00
  0.00000000E+00  0.00000000E+00  0.00000000E+00
  0.00000000E+00  0.00000000E+00  0.00000000E+00
  0.00000000E+00  0.00000000E+00  0.00000000E+00
  0.00000000E+00  0.00000000E+00  0.00000000E+00
  0.00000000E+00  0.00000000E+00  0.00000000E+00
  0.00000000E+00  0.00000000E+00  0.00000000E+00
  0.00000000E+00  0.00000000E+00  0.00000000E+00
  0.00000000E+00  0.00000000E+00  0.00000000E+00
  0.00000000E+00  0.00000000E+00  0.00000000E+00
  0.00000000E+00  0.00000000E+00  0.00000000E+00
  0.00000000E+00  0.00000000E+00  0.00000000E+00
  0.00000000E+00  0.00000000E+00  0.00000000E+00
  0.00000000E+00  0.00000000E+00  0.00000000E+00
  0.00000000E+00  0.00000000E+00  0.00000000E+00
  0.00000000E+00  0.00000000E+00  0.00000000E+00
  0.00000000E+00  0.00000000E+00  0.00000000E+00
  0.00000000E+00  0.00000000E+00  0.00000000E+00
  0.00000000E+00  0.00000000E+00  0.00000000E+00
  0.00000000E+00  0.00000000E+00  0.00000000E+00
  0.00000000E+00  0.00000000E+00  0.00000000E+00
  0.00000000E+00  0.00000000E+00  0.00000000E+00
  0.00000000E+00  0.00000000E+00  0.00000000E+00
  0.00000000E+00  0.00000000E+00  0.00000000E+00
  0.00000000E+00  0.00000000E+00  0.00000000E+00
  0.00000000E+00  0.00000000E+00  0.00000000E+00
  0.00000000E+00  0.00000000E+00  0.00000000E+00
  0.00000000E+00  0.00000000E+00  0.00000000E+00
  0.00000000E+00  0.00000000E+00  0.00000000E+00
  0.00000000E+00  0.00000000E+00  0.00000000E+00
  0.00000000E+00  0.00000000E+00  0.00000000E+00
  0.00000000E+00  0.00000000E+00  0.00000000E+00
  0.00000000E+00  0.00000000E+00  0.00000000E+00
  0.00000000E+00  0.00000000E+00  0.00000000E+00
  0.00000000E+00  0.00000000E+00  0.00000000E+00
