# Supplementary material for: Bringing Molecules Together: Synergistic Coadsorption at Dopant Sites of Single Atom Alloys
Source: J Am Chem Soc. 2024 Oct 2;146(41):28119–30. doi: 10.1021/jacs.4c07621 (PMC11487606; doi:10.1021/jacs.4c07621)
Supplement: Supplementary file 2 — ja4c07621_si_002.zip [file ja4c07621_si_002.zip › structures/1_Cu/Cu111/08_PdCu/05_H-H/new/2_KPOINTS-13-13-1_dipol/CONTCAR]

Cu Pd  H                                
   1.0000000000000000     
     7.8064588642994845    0.0000000000000000    0.0000000000000000
     3.9032294321497423    6.7605916900815703    0.0000000000000000
     0.0000000000000000    0.0000000000000000   23.4985959624712919
   Cu   Pd   H 
    44     1     2
Selective dynamics
Direct
  0.8888888888888857  0.2222222222222214  0.3191680052705266   F   F   F
  0.2222222222222214  0.2222222222222214  0.3191680052705266   F   F   F
  0.5555555555555571  0.2222222222222214  0.3191680052705266   F   F   F
  0.8888888888888857  0.5555555555555571  0.3191680052705266   F   F   F
  0.2222222222222214  0.5555555555555571  0.3191680052705266   F   F   F
  0.5555555555555571  0.5555555555555571  0.3191680052705266   F   F   F
  0.8888888888888857  0.8888888888888857  0.3191680052705266   F   F   F
  0.2222222222222214  0.8888888888888857  0.3191680052705266   F   F   F
  0.5555555555555571  0.8888888888888857  0.3191680052705266   F   F   F
  0.0000000000000000  0.0000000000000000  0.4095840026352633   F   F   F
  0.3333333333333357  0.0000000000000000  0.4095840026352633   F   F   F
  0.6666666666666643  0.0000000000000000  0.4095840026352633   F   F   F
  0.0000000000000000  0.3333333333333357  0.4095840026352633   F   F   F
  0.3333333333333357  0.3333333333333357  0.4095840026352633   F   F   F
  0.6666666666666643  0.3333333333333357  0.4095840026352633   F   F   F
  0.0000000000000000  0.6666666666666643  0.4095840026352633   F   F   F
  0.3333333333333357  0.6666666666666643  0.4095840026352633   F   F   F
  0.6666666666666643  0.6666666666666643  0.4095840026352633   F   F   F
  0.1107858200926374  0.1106422256030473  0.5003492566550913   T   T   T
  0.4446377105403120  0.1102528511670228  0.4992339591254925   T   T   T
  0.7782652712311817  0.1107832575894280  0.4997074180171232   T   T   T
  0.1103620253599977  0.4445224836604877  0.4992370192140934   T   T   T
  0.4447660704040189  0.4446767686913699  0.4994860988565598   T   T   T
  0.7779352735435312  0.4442424378276736  0.4995973491522863   T   T   T
  0.1108865310556076  0.7781484880803583  0.4997148500891949   T   T   T
  0.4443638654669642  0.7778156166339575  0.4995994122404150   T   T   T
  0.7774526364738436  0.7773451495305019  0.5000311084178535   T   T   T
  0.8872761727614049  0.2234818245918946  0.5907486379898211   T   T   T
  0.2227321185198463  0.2225756874848333  0.5889232453935619   T   T   T
  0.5555251337953937  0.2219657187934547  0.5891370329306291   T   T   T
  0.8905137756755789  0.5530611781066678  0.5901718718536391   T   T   T
  0.2221151469569036  0.5553723695606743  0.5891496132205750   T   T   T
  0.5558721469698994  0.5556989495508198  0.5893150145837420   T   T   T
  0.8887849117865886  0.8886455531245442  0.5896196779179241   T   T   T
  0.2236856611484946  0.8870514062560103  0.5907580723614089   T   T   T
  0.5532005169910766  0.8903692824892415  0.5901735399076761   T   T   T
  0.9978094396203963  0.9975459909478597  0.6791028020731537   T   T   T
  0.3306353138703740  0.9961278491161870  0.6812022934456177   T   T   T
  0.6713026172426964  0.9946451891116271  0.6792560531517762   T   T   T
  0.9963647698994454  0.3304069812136123  0.6811955810933803   T   T   T
  0.6699726086213645  0.3342529188264027  0.6809039552658288   T   T   T
  0.9949152283352075  0.6710324001529437  0.6792577902634457   T   T   T
  0.3345153980857740  0.6697301739839213  0.6809332414954876   T   T   T
  0.6676958182223731  0.6674726277244394  0.6784014443140683   T   T   T
  0.3324849238825777  0.3322270308655652  0.6861498790238161   T   T   T
  0.4503664610790830  0.4501304922234163  0.7220970975951523   T   T   T
  0.2158002425214340  0.2155404211354041  0.7228653186376002   T   T   T

  0.00000000E+00  0.00000000E+00  0.00000000E+00
  0.00000000E+00  0.00000000E+00  0.00000000E+00
  0.00000000E+00  0.00000000E+00  0.00000000E+00
  0.00000000E+00  0.00000000E+00  0.00000000E+00
  0.00000000E+00  0.00000000E+00  0.00000000E+00
  0.00000000E+00  0.00000000E+00  0.00000000E+00
  0.00000000E+00  0.00000000E+00  0.00000000E+00
  0.00000000E+00  0.00000000E+00  0.00000000E+00
  0.00000000E+00  0.00000000E+00  0.00000000E+00
  0.00000000E+00  0.00000000E+00  0.00000000E+00
  0.00000000E+00  0.00000000E+00  0.00000000E+00
  0.00000000E+00  0.00000000E+00  0.00000000E+00
  0.00000000E+00  0.00000000E+00  0.00000000E+00
  0.00000000E+00  0.00000000E+00  0.00000000E+00
  0.00000000E+00  0.00000000E+00  0.00000000E+00
  0.00000000E+00  0.00000000E+00  0.00000000E+00
  0.00000000E+00  0.00000000E+00  0.00000000E+00
  0.00000000E+00  0.00000000E+00  0.00000000E+00
  0.00000000E+00  0.00000000E+00  0.00000000E+00
  0.00000000E+00  0.00000000E+00  0.00000000E+00
  0.00000000E+00  0.00000000E+00  0.00000000E+00
  0.00000000E+00  0.00000000E+00  0.00000000E+00
  0.00000000E+00  0.00000000E+00  0.00000000E+00
  0.00000000E+00  0.00000000E+00  0.00000000E+00
  0.00000000E+00  0.00000000E+00  0.00000000E+00
  0.00000000E+00  0.00000000E+00  0.00000000E+00
  0.00000000E+00  0.00000000E+00  0.00000000E+00
  0.00000000E+00  0.00000000E+00  0.00000000E+00
  0.00000000E+00  0.00000000E+00  0.00000000E+00
  0.00000000E+00  0.00000000E+00  0.00000000E+00
  0.00000000E+00  0.00000000E+00  0.00000000E+00
  0.00000000E+00  0.00000000E+00  0.00000000E+00
  0.00000000E+00  0.00000000E+00  0.00000000E+00
  0.00000000E+00  0.00000000E+00  0.00000000E+00
  0.00000000E+00  0.00000000E+00  0.00000000E+00
  0.00000000E+00  0.00000000E+00  0.00000000E+00
  0.00000000E+00  0.00000000E+00  0.00000000E+00
  0.00000000E+00  0.00000000E+00  0.00000000E+00
  0.00000000E+00  0.00000000E+00  0.00000000E+00
  0.00000000E+00  0.00000000E+00  0.00000000E+00
  0.00000000E+00  0.00000000E+00  0.00000000E+00
  0.00000000E+00  0.00000000E+00  0.00000000E+00
  0.00000000E+00  0.00000000E+00  0.00000000E+00
  0.00000000E+00  0.00000000E+00  0.00000000E+00
  0.00000000E+00  0.00000000E+00  0.00000000E+00
  0.00000000E+00  0.00000000E+00  0.00000000E+00
  0.00000000E+00  0.00000000E+00  0.00000000E+00
