# Supplementary material for: Bringing Molecules Together: Synergistic Coadsorption at Dopant Sites of Single Atom Alloys
Source: J Am Chem Soc. 2024 Oct 2;146(41):28119–30. doi: 10.1021/jacs.4c07621 (PMC11487606; doi:10.1021/jacs.4c07621)
Supplement: Supplementary file 2 — ja4c07621_si_002.zip [file ja4c07621_si_002.zip › structures/1_Cu/Cu111/08_PdCu/06_H-H-H/2_KPOINTS-13-13-1_dipol/CONTCAR]

Cu Pd  H                                
   1.00000000000000     
     7.8064588642994845    0.0000000000000000    0.0000000000000000
     3.9032294321497423    6.7605916900815703    0.0000000000000000
     0.0000000000000000    0.0000000000000000   23.4985959624712919
   Cu   Pd   H 
    44     1     3
Selective dynamics
Direct
  0.8888888888888857  0.2222222222222214  0.3191680052705266   F   F   F
  0.2222222222222214  0.2222222222222214  0.3191680052705266   F   F   F
  0.5555555555555571  0.2222222222222214  0.3191680052705266   F   F   F
  0.8888888888888857  0.5555555555555571  0.3191680052705266   F   F   F
  0.2222222222222214  0.5555555555555571  0.3191680052705266   F   F   F
  0.5555555555555571  0.5555555555555571  0.3191680052705266   F   F   F
  0.8888888888888857  0.8888888888888857  0.3191680052705266   F   F   F
  0.2222222222222214  0.8888888888888857  0.3191680052705266   F   F   F
  0.5555555555555571  0.8888888888888857  0.3191680052705266   F   F   F
  0.0000000000000000  0.0000000000000000  0.4095840026352633   F   F   F
  0.3333333333333357  0.0000000000000000  0.4095840026352633   F   F   F
  0.6666666666666643  0.0000000000000000  0.4095840026352633   F   F   F
  0.0000000000000000  0.3333333333333357  0.4095840026352633   F   F   F
  0.3333333333333357  0.3333333333333357  0.4095840026352633   F   F   F
  0.6666666666666643  0.3333333333333357  0.4095840026352633   F   F   F
  0.0000000000000000  0.6666666666666643  0.4095840026352633   F   F   F
  0.3333333333333357  0.6666666666666643  0.4095840026352633   F   F   F
  0.6666666666666643  0.6666666666666643  0.4095840026352633   F   F   F
  0.1113333436768288  0.1113867061609778  0.4997381323007286   T   T   T
  0.4450511887455234  0.1103599461665223  0.4990768492096117   T   T   T
  0.7777632226216430  0.1114003509310239  0.4997358558367027   T   T   T
  0.1103045264800850  0.4451048176235350  0.4990783858920459   T   T   T
  0.4450591142668334  0.4451115659476655  0.4990822207199246   T   T   T
  0.7775506293014165  0.4453909772501087  0.4997984220572753   T   T   T
  0.1113450957458186  0.7778180695443196  0.4997368961753698   T   T   T
  0.4453334674574917  0.7776083119049466  0.4997988725389602   T   T   T
  0.7775550847036017  0.7776136768087303  0.4997956675845055   T   T   T
  0.8887208873897511  0.2233778422412415  0.5897784786950625   T   T   T
  0.2234570464981677  0.2235689666978223  0.5887997343232342   T   T   T
  0.5538099567515020  0.2235532998074273  0.5887941898436039   T   T   T
  0.8914801530874473  0.5547384500996310  0.5900687313397062   T   T   T
  0.2234458666403603  0.5539179226190896  0.5888021100325297   T   T   T
  0.5546362857904168  0.5547382797241857  0.5900661324310167   T   T   T
  0.8887167130476245  0.8888356335921213  0.5897798022411583   T   T   T
  0.2232715898731662  0.8888324396357891  0.5897804296315735   T   T   T
  0.5546315881589450  0.8915883118403569  0.5900699037878844   T   T   T
  0.0002806710600827  0.0004319838728465  0.6786164982738981   T   T   T
  0.3322904975122454  0.9965277699082392  0.6802668661317043   T   T   T
  0.6722288052580928  0.9964440643134241  0.6802659642480809   T   T   T
  0.9963629092354672  0.3324465870319161  0.6802654034605585   T   T   T
  0.6722315143366616  0.3324868414062738  0.6802528943028777   T   T   T
  0.9963495859301396  0.6723498968948605  0.6802749250718867   T   T   T
  0.3323124001339517  0.6723517691819288  0.6802664585975725   T   T   T
  0.6669499616233286  0.6671068031351145  0.6771122837486532   T   T   T
  0.3334379568131070  0.3338284657843748  0.6899160048758330   T   T   T
  0.2129089096906037  0.5752554666433167  0.7226668887134486   T   T   T
  0.2128752538662728  0.2130567110664841  0.7226683739156975   T   T   T
  0.5751099300310044  0.2130629020853362  0.7226774487544056   T   T   T
 
  0.00000000E+00  0.00000000E+00  0.00000000E+00
  0.00000000E+00  0.00000000E+00  0.00000000E+00
  0.00000000E+00  0.00000000E+00  0.00000000E+00
  0.00000000E+00  0.00000000E+00  0.00000000E+00
  0.00000000E+00  0.00000000E+00  0.00000000E+00
  0.00000000E+00  0.00000000E+00  0.00000000E+00
  0.00000000E+00  0.00000000E+00  0.00000000E+00
  0.00000000E+00  0.00000000E+00  0.00000000E+00
  0.00000000E+00  0.00000000E+00  0.00000000E+00
  0.00000000E+00  0.00000000E+00  0.00000000E+00
  0.00000000E+00  0.00000000E+00  0.00000000E+00
  0.00000000E+00  0.00000000E+00  0.00000000E+00
  0.00000000E+00  0.00000000E+00  0.00000000E+00
  0.00000000E+00  0.00000000E+00  0.00000000E+00
  0.00000000E+00  0.00000000E+00  0.00000000E+00
  0.00000000E+00  0.00000000E+00  0.00000000E+00
  0.00000000E+00  0.00000000E+00  0.00000000E+00
  0.00000000E+00  0.00000000E+00  0.00000000E+00
  0.00000000E+00  0.00000000E+00  0.00000000E+00
  0.00000000E+00  0.00000000E+00  0.00000000E+00
  0.00000000E+00  0.00000000E+00  0.00000000E+00
  0.00000000E+00  0.00000000E+00  0.00000000E+00
  0.00000000E+00  0.00000000E+00  0.00000000E+00
  0.00000000E+00  0.00000000E+00  0.00000000E+00
  0.00000000E+00  0.00000000E+00  0.00000000E+00
  0.00000000E+00  0.00000000E+00  0.00000000E+00
  0.00000000E+00  0.00000000E+00  0.00000000E+00
  0.00000000E+00  0.00000000E+00  0.00000000E+00
  0.00000000E+00  0.00000000E+00  0.00000000E+00
  0.00000000E+00  0.00000000E+00  0.00000000E+00
  0.00000000E+00  0.00000000E+00  0.00000000E+00
  0.00000000E+00  0.00000000E+00  0.00000000E+00
  0.00000000E+00  0.00000000E+00  0.00000000E+00
  0.00000000E+00  0.00000000E+00  0.00000000E+00
  0.00000000E+00  0.00000000E+00  0.00000000E+00
  0.00000000E+00  0.00000000E+00  0.00000000E+00
  0.00000000E+00  0.00000000E+00  0.00000000E+00
  0.00000000E+00  0.00000000E+00  0.00000000E+00
  0.00000000E+00  0.00000000E+00  0.00000000E+00
  0.00000000E+00  0.00000000E+00  0.00000000E+00
  0.00000000E+00  0.00000000E+00  0.00000000E+00
  0.00000000E+00  0.00000000E+00  0.00000000E+00
  0.00000000E+00  0.00000000E+00  0.00000000E+00
  0.00000000E+00  0.00000000E+00  0.00000000E+00
  0.00000000E+00  0.00000000E+00  0.00000000E+00
  0.00000000E+00  0.00000000E+00  0.00000000E+00
  0.00000000E+00  0.00000000E+00  0.00000000E+00
  0.00000000E+00  0.00000000E+00  0.00000000E+00
