# Supplementary material for: Bringing Molecules Together: Synergistic Coadsorption at Dopant Sites of Single Atom Alloys
Source: J Am Chem Soc. 2024 Oct 2;146(41):28119–30. doi: 10.1021/jacs.4c07621 (PMC11487606; doi:10.1021/jacs.4c07621)
Supplement: Supplementary file 2 — ja4c07621_si_002.zip [file ja4c07621_si_002.zip › structures/1_Cu/Cu111/08_PdCu/07_CO-CO/2_KPOINTS-13-13-1_dipol/CONTCAR]

Cu Pd  O  C                             
   1.00000000000000     
     7.8064588642994845    0.0000000000000000    0.0000000000000000
     3.9032294321497423    6.7605916900815703    0.0000000000000000
     0.0000000000000000    0.0000000000000000   23.4985959624712919
   Cu   Pd   O    C 
    44     1     2     2
Selective dynamics
Direct
  0.8888888888888857  0.2222222222222214  0.3191680052705266   F   F   F
  0.2222222222222214  0.2222222222222214  0.3191680052705266   F   F   F
  0.5555555555555571  0.2222222222222214  0.3191680052705266   F   F   F
  0.8888888888888857  0.5555555555555571  0.3191680052705266   F   F   F
  0.2222222222222214  0.5555555555555571  0.3191680052705266   F   F   F
  0.5555555555555571  0.5555555555555571  0.3191680052705266   F   F   F
  0.8888888888888857  0.8888888888888857  0.3191680052705266   F   F   F
  0.2222222222222214  0.8888888888888857  0.3191680052705266   F   F   F
  0.5555555555555571  0.8888888888888857  0.3191680052705266   F   F   F
  0.0000000000000000  0.0000000000000000  0.4095840026352633   F   F   F
  0.3333333333333357  0.0000000000000000  0.4095840026352633   F   F   F
  0.6666666666666643  0.0000000000000000  0.4095840026352633   F   F   F
  0.0000000000000000  0.3333333333333357  0.4095840026352633   F   F   F
  0.3333333333333357  0.3333333333333357  0.4095840026352633   F   F   F
  0.6666666666666643  0.3333333333333357  0.4095840026352633   F   F   F
  0.0000000000000000  0.6666666666666643  0.4095840026352633   F   F   F
  0.3333333333333357  0.6666666666666643  0.4095840026352633   F   F   F
  0.6666666666666643  0.6666666666666643  0.4095840026352633   F   F   F
  0.1095457349990886  0.1124677921016817  0.4999630660762213   T   T   T
  0.4438476724850363  0.1111193714639418  0.4990463645926715   T   T   T
  0.7767548096221419  0.1124865419475192  0.4999587285238914   T   T   T
  0.1107405646445412  0.4448504208828521  0.4993773762609500   T   T   T
  0.4431877610288372  0.4448564390156972  0.4993877791788821   T   T   T
  0.7772317830050171  0.4443184846347554  0.4992707375455724   T   T   T
  0.1107128306051780  0.7773119105558506  0.4996841156497565   T   T   T
  0.4439721102467741  0.7780032497229858  0.4991957105070682   T   T   T
  0.7768223439067203  0.7780045807378311  0.4991872211395300   T   T   T
  0.8858504170957737  0.2259238407629777  0.5911433411105814   T   T   T
  0.2223207912962817  0.2245247707792489  0.5899584248335111   T   T   T
  0.5508681545281698  0.2245471425682656  0.5899616652558567   T   T   T
  0.8893755900544852  0.5540299158262915  0.5890670268386182   T   T   T
  0.2225997436035645  0.5524802826751050  0.5903636389969036   T   T   T
  0.5543675971550898  0.5539832346222952  0.5890869809722932   T   T   T
  0.8869673448554392  0.8897764526374122  0.5886112721384830   T   T   T
  0.2210430239825033  0.8897379612906364  0.5886156707961280   T   T   T
  0.5536260175209354  0.8905515168846445  0.5886271770029922   T   T   T
  0.9993552974642490  0.9982397837199187  0.6776704703140356   T   T   T
  0.3357403435567733  0.9908935275952934  0.6775291763600266   T   T   T
  0.6703233442786662  0.9909933492679076  0.6775424328280781   T   T   T
  0.9963221940066882  0.3322724226764572  0.6821013676608657   T   T   T
  0.6680418223728092  0.3323108237998715  0.6821884024325091   T   T   T
  0.9943505148173956  0.6732001522621459  0.6778153087127430   T   T   T
  0.3294736829751201  0.6731337212235137  0.6778345448757929   T   T   T
  0.6656529038317115  0.6657364398557354  0.6771196463035248   T   T   T
  0.3323539949422386  0.3318693912235869  0.6974993996807369   T   T   T
  0.5553843372248317  0.3359831924966983  0.8041507653550397   T   T   T
  0.1046110981755859  0.3358290523422979  0.8040958873810821   T   T   T
  0.5317102519538343  0.3350545950007708  0.7547397208111613   T   T   T
  0.1294387376335778  0.3349624654026014  0.7547051650744931   T   T   T
 
  0.00000000E+00  0.00000000E+00  0.00000000E+00
  0.00000000E+00  0.00000000E+00  0.00000000E+00
  0.00000000E+00  0.00000000E+00  0.00000000E+00
  0.00000000E+00  0.00000000E+00  0.00000000E+00
  0.00000000E+00  0.00000000E+00  0.00000000E+00
  0.00000000E+00  0.00000000E+00  0.00000000E+00
  0.00000000E+00  0.00000000E+00  0.00000000E+00
  0.00000000E+00  0.00000000E+00  0.00000000E+00
  0.00000000E+00  0.00000000E+00  0.00000000E+00
  0.00000000E+00  0.00000000E+00  0.00000000E+00
  0.00000000E+00  0.00000000E+00  0.00000000E+00
  0.00000000E+00  0.00000000E+00  0.00000000E+00
  0.00000000E+00  0.00000000E+00  0.00000000E+00
  0.00000000E+00  0.00000000E+00  0.00000000E+00
  0.00000000E+00  0.00000000E+00  0.00000000E+00
  0.00000000E+00  0.00000000E+00  0.00000000E+00
  0.00000000E+00  0.00000000E+00  0.00000000E+00
  0.00000000E+00  0.00000000E+00  0.00000000E+00
  0.00000000E+00  0.00000000E+00  0.00000000E+00
  0.00000000E+00  0.00000000E+00  0.00000000E+00
  0.00000000E+00  0.00000000E+00  0.00000000E+00
  0.00000000E+00  0.00000000E+00  0.00000000E+00
  0.00000000E+00  0.00000000E+00  0.00000000E+00
  0.00000000E+00  0.00000000E+00  0.00000000E+00
  0.00000000E+00  0.00000000E+00  0.00000000E+00
  0.00000000E+00  0.00000000E+00  0.00000000E+00
  0.00000000E+00  0.00000000E+00  0.00000000E+00
  0.00000000E+00  0.00000000E+00  0.00000000E+00
  0.00000000E+00  0.00000000E+00  0.00000000E+00
  0.00000000E+00  0.00000000E+00  0.00000000E+00
  0.00000000E+00  0.00000000E+00  0.00000000E+00
  0.00000000E+00  0.00000000E+00  0.00000000E+00
  0.00000000E+00  0.00000000E+00  0.00000000E+00
  0.00000000E+00  0.00000000E+00  0.00000000E+00
  0.00000000E+00  0.00000000E+00  0.00000000E+00
  0.00000000E+00  0.00000000E+00  0.00000000E+00
  0.00000000E+00  0.00000000E+00  0.00000000E+00
  0.00000000E+00  0.00000000E+00  0.00000000E+00
  0.00000000E+00  0.00000000E+00  0.00000000E+00
  0.00000000E+00  0.00000000E+00  0.00000000E+00
  0.00000000E+00  0.00000000E+00  0.00000000E+00
  0.00000000E+00  0.00000000E+00  0.00000000E+00
  0.00000000E+00  0.00000000E+00  0.00000000E+00
  0.00000000E+00  0.00000000E+00  0.00000000E+00
  0.00000000E+00  0.00000000E+00  0.00000000E+00
  0.00000000E+00  0.00000000E+00  0.00000000E+00
  0.00000000E+00  0.00000000E+00  0.00000000E+00
  0.00000000E+00  0.00000000E+00  0.00000000E+00
  0.00000000E+00  0.00000000E+00  0.00000000E+00
