# Supplementary material for: Bringing Molecules Together: Synergistic Coadsorption at Dopant Sites of Single Atom Alloys
Source: J Am Chem Soc. 2024 Oct 2;146(41):28119–30. doi: 10.1021/jacs.4c07621 (PMC11487606; doi:10.1021/jacs.4c07621)
Supplement: Supplementary file 2 — ja4c07621_si_002.zip [file ja4c07621_si_002.zip › structures/1_Cu/Cu111/08_PdCu/08_CO-H/2_KPOINTS-13-13-1_dipol/CONTCAR]

Cu Pd  O  H  C                          
   1.00000000000000     
     7.8064588642994845    0.0000000000000000    0.0000000000000000
     3.9032294321497423    6.7605916900815703    0.0000000000000000
     0.0000000000000000    0.0000000000000000   23.4985959624712919
   Cu   Pd   O    H    C 
    44     1     1     1     1
Selective dynamics
Direct
  0.8888888888888857  0.2222222222222214  0.3191680052705266   F   F   F
  0.2222222222222214  0.2222222222222214  0.3191680052705266   F   F   F
  0.5555555555555571  0.2222222222222214  0.3191680052705266   F   F   F
  0.8888888888888857  0.5555555555555571  0.3191680052705266   F   F   F
  0.2222222222222214  0.5555555555555571  0.3191680052705266   F   F   F
  0.5555555555555571  0.5555555555555571  0.3191680052705266   F   F   F
  0.8888888888888857  0.8888888888888857  0.3191680052705266   F   F   F
  0.2222222222222214  0.8888888888888857  0.3191680052705266   F   F   F
  0.5555555555555571  0.8888888888888857  0.3191680052705266   F   F   F
  0.0000000000000000  0.0000000000000000  0.4095840026352633   F   F   F
  0.3333333333333357  0.0000000000000000  0.4095840026352633   F   F   F
  0.6666666666666643  0.0000000000000000  0.4095840026352633   F   F   F
  0.0000000000000000  0.3333333333333357  0.4095840026352633   F   F   F
  0.3333333333333357  0.3333333333333357  0.4095840026352633   F   F   F
  0.6666666666666643  0.3333333333333357  0.4095840026352633   F   F   F
  0.0000000000000000  0.6666666666666643  0.4095840026352633   F   F   F
  0.3333333333333357  0.6666666666666643  0.4095840026352633   F   F   F
  0.6666666666666643  0.6666666666666643  0.4095840026352633   F   F   F
  0.1117442905955990  0.1108981353728935  0.4995350487117390   T   T   T
  0.4457058564815146  0.1098530562785851  0.4990343645537028   T   T   T
  0.7792230367618427  0.1102210416380229  0.5003867195854935   T   T   T
  0.1117545487413869  0.4439198240029286  0.4992627253299358   T   T   T
  0.4456537169054270  0.4440180010462272  0.4990491215910157   T   T   T
  0.7787757591149643  0.4435017650067448  0.4993857701942791   T   T   T
  0.1117631594554198  0.7768958251708409  0.4995579865214577   T   T   T
  0.4461052894033072  0.7767331590135333  0.4996133099948946   T   T   T
  0.7787382377151831  0.7773118657604311  0.4993807252595490   T   T   T
  0.8908708036220379  0.2226395720420762  0.5905320464713808   T   T   T
  0.2244392803369660  0.2215661940586953  0.5890673637436361   T   T   T
  0.5549321594830956  0.2221125691221094  0.5890457106286858   T   T   T
  0.8916520612450467  0.5537486378147320  0.5892041646057347   T   T   T
  0.2243893106293504  0.5531602539928319  0.5891305017127078   T   T   T
  0.5580319383617313  0.5514514795426591  0.5893559316978945   T   T   T
  0.8908204180884886  0.8856498622254532  0.5905076175349372   T   T   T
  0.2236239891238952  0.8878038626998821  0.5887457101892668   T   T   T
  0.5580314307062915  0.8896594438189047  0.5893638699550551   T   T   T
  0.0062610191446934  0.9961884580908773  0.6784857209915116   T   T   T
  0.3369589126249700  0.9918365702026506  0.6778005649072866   T   T   T
  0.6732807574239283  0.9955926024356071  0.6810721493776722   T   T   T
  0.9972703906479944  0.3325112818964628  0.6815169821088606   T   T   T
  0.6731341979404830  0.3299693856030829  0.6810873903261400   T   T   T
  0.9972648991227765  0.6688732771114853  0.6815075201808158   T   T   T
  0.3368008105299314  0.6698870952704019  0.6778193813758151   T   T   T
  0.6665250801116709  0.6661485855126443  0.6771896947106162   T   T   T
  0.3347625213629358  0.3319283819943365  0.6892669855618974   T   T   T
  0.0826867190560731  0.4556580281692406  0.7971806945188631   T   T   T
  0.5719683689626455  0.2133563543835051  0.7242831783372768   T   T   T
  0.1159595347315974  0.4389282339854387  0.7477602816057460   T   T   T
 
  0.00000000E+00  0.00000000E+00  0.00000000E+00
  0.00000000E+00  0.00000000E+00  0.00000000E+00
  0.00000000E+00  0.00000000E+00  0.00000000E+00
  0.00000000E+00  0.00000000E+00  0.00000000E+00
  0.00000000E+00  0.00000000E+00  0.00000000E+00
  0.00000000E+00  0.00000000E+00  0.00000000E+00
  0.00000000E+00  0.00000000E+00  0.00000000E+00
  0.00000000E+00  0.00000000E+00  0.00000000E+00
  0.00000000E+00  0.00000000E+00  0.00000000E+00
  0.00000000E+00  0.00000000E+00  0.00000000E+00
  0.00000000E+00  0.00000000E+00  0.00000000E+00
  0.00000000E+00  0.00000000E+00  0.00000000E+00
  0.00000000E+00  0.00000000E+00  0.00000000E+00
  0.00000000E+00  0.00000000E+00  0.00000000E+00
  0.00000000E+00  0.00000000E+00  0.00000000E+00
  0.00000000E+00  0.00000000E+00  0.00000000E+00
  0.00000000E+00  0.00000000E+00  0.00000000E+00
  0.00000000E+00  0.00000000E+00  0.00000000E+00
  0.00000000E+00  0.00000000E+00  0.00000000E+00
  0.00000000E+00  0.00000000E+00  0.00000000E+00
  0.00000000E+00  0.00000000E+00  0.00000000E+00
  0.00000000E+00  0.00000000E+00  0.00000000E+00
  0.00000000E+00  0.00000000E+00  0.00000000E+00
  0.00000000E+00  0.00000000E+00  0.00000000E+00
  0.00000000E+00  0.00000000E+00  0.00000000E+00
  0.00000000E+00  0.00000000E+00  0.00000000E+00
  0.00000000E+00  0.00000000E+00  0.00000000E+00
  0.00000000E+00  0.00000000E+00  0.00000000E+00
  0.00000000E+00  0.00000000E+00  0.00000000E+00
  0.00000000E+00  0.00000000E+00  0.00000000E+00
  0.00000000E+00  0.00000000E+00  0.00000000E+00
  0.00000000E+00  0.00000000E+00  0.00000000E+00
  0.00000000E+00  0.00000000E+00  0.00000000E+00
  0.00000000E+00  0.00000000E+00  0.00000000E+00
  0.00000000E+00  0.00000000E+00  0.00000000E+00
  0.00000000E+00  0.00000000E+00  0.00000000E+00
  0.00000000E+00  0.00000000E+00  0.00000000E+00
  0.00000000E+00  0.00000000E+00  0.00000000E+00
  0.00000000E+00  0.00000000E+00  0.00000000E+00
  0.00000000E+00  0.00000000E+00  0.00000000E+00
  0.00000000E+00  0.00000000E+00  0.00000000E+00
  0.00000000E+00  0.00000000E+00  0.00000000E+00
  0.00000000E+00  0.00000000E+00  0.00000000E+00
  0.00000000E+00  0.00000000E+00  0.00000000E+00
  0.00000000E+00  0.00000000E+00  0.00000000E+00
  0.00000000E+00  0.00000000E+00  0.00000000E+00
  0.00000000E+00  0.00000000E+00  0.00000000E+00
  0.00000000E+00  0.00000000E+00  0.00000000E+00
