# Supplementary material for: Bringing Molecules Together: Synergistic Coadsorption at Dopant Sites of Single Atom Alloys
Source: J Am Chem Soc. 2024 Oct 2;146(41):28119–30. doi: 10.1021/jacs.4c07621 (PMC11487606; doi:10.1021/jacs.4c07621)
Supplement: Supplementary file 2 — ja4c07621_si_002.zip [file ja4c07621_si_002.zip › structures/1_Cu/Cu111/08_PdCu/09_CO-NO/2_KPOINTS-13-13-1_dipol/CONTCAR]

Cu Pd  O  N  C                          
   1.00000000000000     
     7.8064588642994845    0.0000000000000000    0.0000000000000000
     3.9032294321497423    6.7605916900815703    0.0000000000000000
     0.0000000000000000    0.0000000000000000   23.4985959624712919
   Cu   Pd   O    N    C 
    44     1     2     1     1
Selective dynamics
Direct
  0.8888888888888857  0.2222222222222214  0.3191680052705266   F   F   F
  0.2222222222222214  0.2222222222222214  0.3191680052705266   F   F   F
  0.5555555555555571  0.2222222222222214  0.3191680052705266   F   F   F
  0.8888888888888857  0.5555555555555571  0.3191680052705266   F   F   F
  0.2222222222222214  0.5555555555555571  0.3191680052705266   F   F   F
  0.5555555555555571  0.5555555555555571  0.3191680052705266   F   F   F
  0.8888888888888857  0.8888888888888857  0.3191680052705266   F   F   F
  0.2222222222222214  0.8888888888888857  0.3191680052705266   F   F   F
  0.5555555555555571  0.8888888888888857  0.3191680052705266   F   F   F
  0.0000000000000000  0.0000000000000000  0.4095840026352633   F   F   F
  0.3333333333333357  0.0000000000000000  0.4095840026352633   F   F   F
  0.6666666666666643  0.0000000000000000  0.4095840026352633   F   F   F
  0.0000000000000000  0.3333333333333357  0.4095840026352633   F   F   F
  0.3333333333333357  0.3333333333333357  0.4095840026352633   F   F   F
  0.6666666666666643  0.3333333333333357  0.4095840026352633   F   F   F
  0.0000000000000000  0.6666666666666643  0.4095840026352633   F   F   F
  0.3333333333333357  0.6666666666666643  0.4095840026352633   F   F   F
  0.6666666666666643  0.6666666666666643  0.4095840026352633   F   F   F
  0.1108445247538668  0.1108619824177971  0.4998906793104730   T   T   T
  0.4455481265519619  0.1100558046057425  0.4995104535383406   T   T   T
  0.7777308547522057  0.1108463346059075  0.5000557117508796   T   T   T
  0.1121274977027091  0.4436321714499613  0.4994776633978985   T   T   T
  0.4442868552741489  0.4436096458940028  0.4995477272705573   T   T   T
  0.7785373622297617  0.4433201178359319  0.4993236181731061   T   T   T
  0.1125589114371979  0.7757601069214671  0.4998712860479362   T   T   T
  0.4453737401594837  0.7763243056454874  0.4994221897977435   T   T   T
  0.7781537701496015  0.7767331426339911  0.4993068594867640   T   T   T
  0.8884005441229714  0.2235945220086648  0.5907285186565041   T   T   T
  0.2233243345817879  0.2230600180968011  0.5899738534717015   T   T   T
  0.5529332586219849  0.2234547267489643  0.5908527872582072   T   T   T
  0.8914357395988901  0.5524078432366318  0.5892166747845982   T   T   T
  0.2253615924192978  0.5505674680113261  0.5908158707092687   T   T   T
  0.5567894578770961  0.5518273474990938  0.5894259824953605   T   T   T
  0.8891446640489646  0.8875601308004998  0.5887490366772351   T   T   T
  0.2232077084229527  0.8876178931097677  0.5889526585680629   T   T   T
  0.5554028926387893  0.8886702720077189  0.5887400605229360   T   T   T
  0.0027267481156048  0.9950222426868240  0.6777236547358373   T   T   T
  0.3380222163128808  0.9901581426766926  0.6779495040567683   T   T   T
  0.6725631285433329  0.9894564306067409  0.6776389813879562   T   T   T
  0.9974012457684782  0.3298964621595088  0.6819161552946043   T   T   T
  0.6767680331383656  0.3292131772831118  0.6813678019413036   T   T   T
  0.9966743343724502  0.6713149499440334  0.6780330265125997   T   T   T
  0.3321687986362275  0.6715676496818105  0.6786124929584700   T   T   T
  0.6680665215022045  0.6658950612875143  0.6771825190108056   T   T   T
  0.3293702752022806  0.3308303136035405  0.6965388275605388   T   T   T
  0.5304875709774726  0.3716880242225229  0.8011368517922720   T   T   T
  0.1091422886346887  0.3385367177133052  0.8039433704859870   T   T   T
  0.5273848782781975  0.3625571125071466  0.7499254109367863   T   T   T
  0.1297410434199271  0.3341375221248590  0.7542296269766269   T   T   T
 
  0.00000000E+00  0.00000000E+00  0.00000000E+00
  0.00000000E+00  0.00000000E+00  0.00000000E+00
  0.00000000E+00  0.00000000E+00  0.00000000E+00
  0.00000000E+00  0.00000000E+00  0.00000000E+00
  0.00000000E+00  0.00000000E+00  0.00000000E+00
  0.00000000E+00  0.00000000E+00  0.00000000E+00
  0.00000000E+00  0.00000000E+00  0.00000000E+00
  0.00000000E+00  0.00000000E+00  0.00000000E+00
  0.00000000E+00  0.00000000E+00  0.00000000E+00
  0.00000000E+00  0.00000000E+00  0.00000000E+00
  0.00000000E+00  0.00000000E+00  0.00000000E+00
  0.00000000E+00  0.00000000E+00  0.00000000E+00
  0.00000000E+00  0.00000000E+00  0.00000000E+00
  0.00000000E+00  0.00000000E+00  0.00000000E+00
  0.00000000E+00  0.00000000E+00  0.00000000E+00
  0.00000000E+00  0.00000000E+00  0.00000000E+00
  0.00000000E+00  0.00000000E+00  0.00000000E+00
  0.00000000E+00  0.00000000E+00  0.00000000E+00
  0.00000000E+00  0.00000000E+00  0.00000000E+00
  0.00000000E+00  0.00000000E+00  0.00000000E+00
  0.00000000E+00  0.00000000E+00  0.00000000E+00
  0.00000000E+00  0.00000000E+00  0.00000000E+00
  0.00000000E+00  0.00000000E+00  0.00000000E+00
  0.00000000E+00  0.00000000E+00  0.00000000E+00
  0.00000000E+00  0.00000000E+00  0.00000000E+00
  0.00000000E+00  0.00000000E+00  0.00000000E+00
  0.00000000E+00  0.00000000E+00  0.00000000E+00
  0.00000000E+00  0.00000000E+00  0.00000000E+00
  0.00000000E+00  0.00000000E+00  0.00000000E+00
  0.00000000E+00  0.00000000E+00  0.00000000E+00
  0.00000000E+00  0.00000000E+00  0.00000000E+00
  0.00000000E+00  0.00000000E+00  0.00000000E+00
  0.00000000E+00  0.00000000E+00  0.00000000E+00
  0.00000000E+00  0.00000000E+00  0.00000000E+00
  0.00000000E+00  0.00000000E+00  0.00000000E+00
  0.00000000E+00  0.00000000E+00  0.00000000E+00
  0.00000000E+00  0.00000000E+00  0.00000000E+00
  0.00000000E+00  0.00000000E+00  0.00000000E+00
  0.00000000E+00  0.00000000E+00  0.00000000E+00
  0.00000000E+00  0.00000000E+00  0.00000000E+00
  0.00000000E+00  0.00000000E+00  0.00000000E+00
  0.00000000E+00  0.00000000E+00  0.00000000E+00
  0.00000000E+00  0.00000000E+00  0.00000000E+00
  0.00000000E+00  0.00000000E+00  0.00000000E+00
  0.00000000E+00  0.00000000E+00  0.00000000E+00
  0.00000000E+00  0.00000000E+00  0.00000000E+00
  0.00000000E+00  0.00000000E+00  0.00000000E+00
  0.00000000E+00  0.00000000E+00  0.00000000E+00
  0.00000000E+00  0.00000000E+00  0.00000000E+00
