# Supplementary material for: Bringing Molecules Together: Synergistic Coadsorption at Dopant Sites of Single Atom Alloys
Source: J Am Chem Soc. 2024 Oct 2;146(41):28119–30. doi: 10.1021/jacs.4c07621 (PMC11487606; doi:10.1021/jacs.4c07621)
Supplement: Supplementary file 2 — ja4c07621_si_002.zip [file ja4c07621_si_002.zip › structures/1_Cu/Cu111/08_PdCu/10_NO-H/2_KPOINTS-13-13-1_dipol/CONTCAR]

Cu Pd  O  N  H                          
   1.00000000000000     
     7.8064588642994845    0.0000000000000000    0.0000000000000000
     3.9032294321497423    6.7605916900815703    0.0000000000000000
     0.0000000000000000    0.0000000000000000   23.4985959624712919
   Cu   Pd   O    N    H 
    44     1     1     1     1
Selective dynamics
Direct
  0.8888888888888857  0.2222222222222214  0.3191680052705266   F   F   F
  0.2222222222222214  0.2222222222222214  0.3191680052705266   F   F   F
  0.5555555555555571  0.2222222222222214  0.3191680052705266   F   F   F
  0.8888888888888857  0.5555555555555571  0.3191680052705266   F   F   F
  0.2222222222222214  0.5555555555555571  0.3191680052705266   F   F   F
  0.5555555555555571  0.5555555555555571  0.3191680052705266   F   F   F
  0.8888888888888857  0.8888888888888857  0.3191680052705266   F   F   F
  0.2222222222222214  0.8888888888888857  0.3191680052705266   F   F   F
  0.5555555555555571  0.8888888888888857  0.3191680052705266   F   F   F
  0.0000000000000000  0.0000000000000000  0.4095840026352633   F   F   F
  0.3333333333333357  0.0000000000000000  0.4095840026352633   F   F   F
  0.6666666666666643  0.0000000000000000  0.4095840026352633   F   F   F
  0.0000000000000000  0.3333333333333357  0.4095840026352633   F   F   F
  0.3333333333333357  0.3333333333333357  0.4095840026352633   F   F   F
  0.6666666666666643  0.3333333333333357  0.4095840026352633   F   F   F
  0.0000000000000000  0.6666666666666643  0.4095840026352633   F   F   F
  0.3333333333333357  0.6666666666666643  0.4095840026352633   F   F   F
  0.6666666666666643  0.6666666666666643  0.4095840026352633   F   F   F
  0.1112001902488348  0.1090608864370895  0.5001352365060404   T   T   T
  0.4454424001068942  0.1092733936326240  0.4991523590151896   T   T   T
  0.7780260226816123  0.1102464587373476  0.4995427661665568   T   T   T
  0.1114875290786898  0.4432656008949228  0.4991488706332590   T   T   T
  0.4451647639475870  0.4429509798451973  0.4990245496268957   T   T   T
  0.7783306405935363  0.4428739911015073  0.4993210741654562   T   T   T
  0.1125542124244562  0.7757582814026155  0.4995402659195421   T   T   T
  0.4450283850385963  0.7761987993515528  0.4993186821191507   T   T   T
  0.7780668586891630  0.7758906581019789  0.4993454064171281   T   T   T
  0.8883156255465497  0.2211243030629302  0.5905046725680345   T   T   T
  0.2241111105658977  0.2199783555451657  0.5888309970881281   T   T   T
  0.5557630745653148  0.2209883287797984  0.5892509249904535   T   T   T
  0.8914351634160710  0.5501803764406646  0.5890559570877718   T   T   T
  0.2251153511757280  0.5516024648661629  0.5892533988137775   T   T   T
  0.5558553391652291  0.5517111712660658  0.5892386967569119   T   T   T
  0.8902574816059127  0.8860416545659211  0.5883607424886900   T   T   T
  0.2254531410530507  0.8840513538494011  0.5904879570631302   T   T   T
  0.5544424804671118  0.8872934532253632  0.5890707376579980   T   T   T
  0.0001330560385521  0.9945493112516678  0.6784721571705359   T   T   T
  0.3335981995866735  0.9941642109919016  0.6810716090659051   T   T   T
  0.6738702108664308  0.9897491900024132  0.6771106463710900   T   T   T
 -0.0003865509959782  0.3281494400621716  0.6810997279513880   T   T   T
  0.6778400606445459  0.3271085897000314  0.6817843420764119   T   T   T
  0.9951327918332170  0.6683896695867110  0.6771134800407594   T   T   T
  0.3326996265135168  0.6721689924566481  0.6818109500447208   T   T   T
  0.6702071479591992  0.6649577081290595  0.6768646144942165   T   T   T
  0.3345079859005906  0.3292153074319838  0.6873207324294355   T   T   T
  0.4619215711733440  0.4546124446492223  0.7933164287898462   T   T   T
  0.4589489574095238  0.4522259940484698  0.7414585524857031   T   T   T
  0.2183653746248961  0.2123558289965889  0.7243797946326225   T   T   T
 
  0.00000000E+00  0.00000000E+00  0.00000000E+00
  0.00000000E+00  0.00000000E+00  0.00000000E+00
  0.00000000E+00  0.00000000E+00  0.00000000E+00
  0.00000000E+00  0.00000000E+00  0.00000000E+00
  0.00000000E+00  0.00000000E+00  0.00000000E+00
  0.00000000E+00  0.00000000E+00  0.00000000E+00
  0.00000000E+00  0.00000000E+00  0.00000000E+00
  0.00000000E+00  0.00000000E+00  0.00000000E+00
  0.00000000E+00  0.00000000E+00  0.00000000E+00
  0.00000000E+00  0.00000000E+00  0.00000000E+00
  0.00000000E+00  0.00000000E+00  0.00000000E+00
  0.00000000E+00  0.00000000E+00  0.00000000E+00
  0.00000000E+00  0.00000000E+00  0.00000000E+00
  0.00000000E+00  0.00000000E+00  0.00000000E+00
  0.00000000E+00  0.00000000E+00  0.00000000E+00
  0.00000000E+00  0.00000000E+00  0.00000000E+00
  0.00000000E+00  0.00000000E+00  0.00000000E+00
  0.00000000E+00  0.00000000E+00  0.00000000E+00
  0.00000000E+00  0.00000000E+00  0.00000000E+00
  0.00000000E+00  0.00000000E+00  0.00000000E+00
  0.00000000E+00  0.00000000E+00  0.00000000E+00
  0.00000000E+00  0.00000000E+00  0.00000000E+00
  0.00000000E+00  0.00000000E+00  0.00000000E+00
  0.00000000E+00  0.00000000E+00  0.00000000E+00
  0.00000000E+00  0.00000000E+00  0.00000000E+00
  0.00000000E+00  0.00000000E+00  0.00000000E+00
  0.00000000E+00  0.00000000E+00  0.00000000E+00
  0.00000000E+00  0.00000000E+00  0.00000000E+00
  0.00000000E+00  0.00000000E+00  0.00000000E+00
  0.00000000E+00  0.00000000E+00  0.00000000E+00
  0.00000000E+00  0.00000000E+00  0.00000000E+00
  0.00000000E+00  0.00000000E+00  0.00000000E+00
  0.00000000E+00  0.00000000E+00  0.00000000E+00
  0.00000000E+00  0.00000000E+00  0.00000000E+00
  0.00000000E+00  0.00000000E+00  0.00000000E+00
  0.00000000E+00  0.00000000E+00  0.00000000E+00
  0.00000000E+00  0.00000000E+00  0.00000000E+00
  0.00000000E+00  0.00000000E+00  0.00000000E+00
  0.00000000E+00  0.00000000E+00  0.00000000E+00
  0.00000000E+00  0.00000000E+00  0.00000000E+00
  0.00000000E+00  0.00000000E+00  0.00000000E+00
  0.00000000E+00  0.00000000E+00  0.00000000E+00
  0.00000000E+00  0.00000000E+00  0.00000000E+00
  0.00000000E+00  0.00000000E+00  0.00000000E+00
  0.00000000E+00  0.00000000E+00  0.00000000E+00
  0.00000000E+00  0.00000000E+00  0.00000000E+00
  0.00000000E+00  0.00000000E+00  0.00000000E+00
  0.00000000E+00  0.00000000E+00  0.00000000E+00
