# Supplementary material for: Bringing Molecules Together: Synergistic Coadsorption at Dopant Sites of Single Atom Alloys
Source: J Am Chem Soc. 2024 Oct 2;146(41):28119–30. doi: 10.1021/jacs.4c07621 (PMC11487606; doi:10.1021/jacs.4c07621)
Supplement: Supplementary file 2 — ja4c07621_si_002.zip [file ja4c07621_si_002.zip › structures/1_Cu/Cu111/08_PdCu/11_NO-NO/2_KPOINTS-13-13-1_dipol/CONTCAR]

Cu Pd  O  N                             
   1.0000000000000000     
     7.8064588642994845    0.0000000000000000    0.0000000000000000
     3.9032294321497423    6.7605916900815703    0.0000000000000000
     0.0000000000000000    0.0000000000000000   23.4985959624712919
   Cu   Pd   O    N 
    44     1     2     2
Selective dynamics
Direct
  0.8888888888888857  0.2222222222222214  0.3191680052705266   F   F   F
  0.2222222222222214  0.2222222222222214  0.3191680052705266   F   F   F
  0.5555555555555571  0.2222222222222214  0.3191680052705266   F   F   F
  0.8888888888888857  0.5555555555555571  0.3191680052705266   F   F   F
  0.2222222222222214  0.5555555555555571  0.3191680052705266   F   F   F
  0.5555555555555571  0.5555555555555571  0.3191680052705266   F   F   F
  0.8888888888888857  0.8888888888888857  0.3191680052705266   F   F   F
  0.2222222222222214  0.8888888888888857  0.3191680052705266   F   F   F
  0.5555555555555571  0.8888888888888857  0.3191680052705266   F   F   F
  0.0000000000000000  0.0000000000000000  0.4095840026352633   F   F   F
  0.3333333333333357  0.0000000000000000  0.4095840026352633   F   F   F
  0.6666666666666643  0.0000000000000000  0.4095840026352633   F   F   F
  0.0000000000000000  0.3333333333333357  0.4095840026352633   F   F   F
  0.3333333333333357  0.3333333333333357  0.4095840026352633   F   F   F
  0.6666666666666643  0.3333333333333357  0.4095840026352633   F   F   F
  0.0000000000000000  0.6666666666666643  0.4095840026352633   F   F   F
  0.3333333333333357  0.6666666666666643  0.4095840026352633   F   F   F
  0.6666666666666643  0.6666666666666643  0.4095840026352633   F   F   F
  0.1101099929344406  0.1121094115396810  0.4997327691954624   T   T   T
  0.4437894484345072  0.1115938541529158  0.4994153159621528   T   T   T
  0.7769518677675965  0.1121237574196890  0.4997240589574323   T   T   T
  0.1111176246965936  0.4444590944048090  0.4992683620175268   T   T   T
  0.4436384609969968  0.4444642354736588  0.4992703639262675   T   T   T
  0.7772722507484955  0.4446669902453763  0.4990651817884088   T   T   T
  0.1112906791604909  0.7765759747047770  0.4995800784765421   T   T   T
  0.4442831743120649  0.7772199113878374  0.4990686001269293   T   T   T
  0.7776659279012939  0.7772337566624350  0.4990639042868899   T   T   T
  0.8864513960831455  0.2254895561444039  0.5904505294655842   T   T   T
  0.2219199015978533  0.2245960420321759  0.5904913338743873   T   T   T
  0.5519280449222891  0.2245742885579271  0.5904772069795107   T   T   T
  0.8903372687616845  0.5529552614409322  0.5891336660998291   T   T   T
  0.2241975607958130  0.5500744257408584  0.5904037540079252   T   T   T
  0.5552026585659168  0.5529140987745765  0.5891489579488857   T   T   T
  0.8877717698817783  0.8889803358544319  0.5881709804776531   T   T   T
  0.2216654351708277  0.8889474810265197  0.5881810747872209   T   T   T
  0.5545457670048746  0.8892899421249240  0.5879242102781751   T   T   T
  0.0008069330274079  0.9962858349829241  0.6768225483559844   T   T   T
  0.3367528133424358  0.9907201837774149  0.6770137059089385   T   T   T
  0.6703641953845337  0.9907551136834957  0.6770076905356753   T   T   T
  0.9912274238953275  0.3320799628593026  0.6812072934167569   T   T   T
  0.6744612567996731  0.3320625347431859  0.6812413111590044   T   T   T
  0.9950904640403427  0.6735251652909406  0.6771653117254832   T   T   T
  0.3293811024347477  0.6734686463127597  0.6771857560263299   T   T   T
  0.6649118657322078  0.6681812295262977  0.6766711939831737   T   T   T
  0.3327885808816047  0.3319432080709404  0.6975862569221553   T   T   T
  0.5395829275128776  0.3406183748330852  0.8024064672799271   T   T   T
  0.1170600522288743  0.3407012962846311  0.8023787323913970   T   T   T
  0.5361554053319934  0.3383175705461561  0.7510962192803751   T   T   T
  0.1230164890316492  0.3384169639748823  0.7510720437218777   T   T   T

  0.00000000E+00  0.00000000E+00  0.00000000E+00
  0.00000000E+00  0.00000000E+00  0.00000000E+00
  0.00000000E+00  0.00000000E+00  0.00000000E+00
  0.00000000E+00  0.00000000E+00  0.00000000E+00
  0.00000000E+00  0.00000000E+00  0.00000000E+00
  0.00000000E+00  0.00000000E+00  0.00000000E+00
  0.00000000E+00  0.00000000E+00  0.00000000E+00
  0.00000000E+00  0.00000000E+00  0.00000000E+00
  0.00000000E+00  0.00000000E+00  0.00000000E+00
  0.00000000E+00  0.00000000E+00  0.00000000E+00
  0.00000000E+00  0.00000000E+00  0.00000000E+00
  0.00000000E+00  0.00000000E+00  0.00000000E+00
  0.00000000E+00  0.00000000E+00  0.00000000E+00
  0.00000000E+00  0.00000000E+00  0.00000000E+00
  0.00000000E+00  0.00000000E+00  0.00000000E+00
  0.00000000E+00  0.00000000E+00  0.00000000E+00
  0.00000000E+00  0.00000000E+00  0.00000000E+00
  0.00000000E+00  0.00000000E+00  0.00000000E+00
  0.00000000E+00  0.00000000E+00  0.00000000E+00
  0.00000000E+00  0.00000000E+00  0.00000000E+00
  0.00000000E+00  0.00000000E+00  0.00000000E+00
  0.00000000E+00  0.00000000E+00  0.00000000E+00
  0.00000000E+00  0.00000000E+00  0.00000000E+00
  0.00000000E+00  0.00000000E+00  0.00000000E+00
  0.00000000E+00  0.00000000E+00  0.00000000E+00
  0.00000000E+00  0.00000000E+00  0.00000000E+00
  0.00000000E+00  0.00000000E+00  0.00000000E+00
  0.00000000E+00  0.00000000E+00  0.00000000E+00
  0.00000000E+00  0.00000000E+00  0.00000000E+00
  0.00000000E+00  0.00000000E+00  0.00000000E+00
  0.00000000E+00  0.00000000E+00  0.00000000E+00
  0.00000000E+00  0.00000000E+00  0.00000000E+00
  0.00000000E+00  0.00000000E+00  0.00000000E+00
  0.00000000E+00  0.00000000E+00  0.00000000E+00
  0.00000000E+00  0.00000000E+00  0.00000000E+00
  0.00000000E+00  0.00000000E+00  0.00000000E+00
  0.00000000E+00  0.00000000E+00  0.00000000E+00
  0.00000000E+00  0.00000000E+00  0.00000000E+00
  0.00000000E+00  0.00000000E+00  0.00000000E+00
  0.00000000E+00  0.00000000E+00  0.00000000E+00
  0.00000000E+00  0.00000000E+00  0.00000000E+00
  0.00000000E+00  0.00000000E+00  0.00000000E+00
  0.00000000E+00  0.00000000E+00  0.00000000E+00
  0.00000000E+00  0.00000000E+00  0.00000000E+00
  0.00000000E+00  0.00000000E+00  0.00000000E+00
  0.00000000E+00  0.00000000E+00  0.00000000E+00
  0.00000000E+00  0.00000000E+00  0.00000000E+00
  0.00000000E+00  0.00000000E+00  0.00000000E+00
  0.00000000E+00  0.00000000E+00  0.00000000E+00
