# Supplementary material for: Bringing Molecules Together: Synergistic Coadsorption at Dopant Sites of Single Atom Alloys
Source: J Am Chem Soc. 2024 Oct 2;146(41):28119–30. doi: 10.1021/jacs.4c07621 (PMC11487606; doi:10.1021/jacs.4c07621)
Supplement: Supplementary file 2 — ja4c07621_si_002.zip [file ja4c07621_si_002.zip › structures/1_Cu/Cu111/09_AgCu/01_clean/2_KPOINTS-13-13-1_dipol/CONTCAR]

Cu Ag                                   
   1.0000000000000000     
     7.8064588642994845    0.0000000000000000    0.0000000000000000
     3.9032294321497423    6.7605916900815703    0.0000000000000000
     0.0000000000000000    0.0000000000000000   23.4985959624712919
   Cu   Ag
    44     1
Selective dynamics
Direct
  0.8888888888888857  0.2222222222222214  0.3191680052705266   F   F   F
  0.2222222222222214  0.2222222222222214  0.3191680052705266   F   F   F
  0.5555555555555571  0.2222222222222214  0.3191680052705266   F   F   F
  0.8888888888888857  0.5555555555555571  0.3191680052705266   F   F   F
  0.2222222222222214  0.5555555555555571  0.3191680052705266   F   F   F
  0.5555555555555571  0.5555555555555571  0.3191680052705266   F   F   F
  0.8888888888888857  0.8888888888888857  0.3191680052705266   F   F   F
  0.2222222222222214  0.8888888888888857  0.3191680052705266   F   F   F
  0.5555555555555571  0.8888888888888857  0.3191680052705266   F   F   F
  0.0000000000000000  0.0000000000000000  0.4095840026352633   F   F   F
  0.3333333333333357  0.0000000000000000  0.4095840026352633   F   F   F
  0.6666666666666643  0.0000000000000000  0.4095840026352633   F   F   F
  0.0000000000000000  0.3333333333333357  0.4095840026352633   F   F   F
  0.3333333333333357  0.3333333333333357  0.4095840026352633   F   F   F
  0.6666666666666643  0.3333333333333357  0.4095840026352633   F   F   F
  0.0000000000000000  0.6666666666666643  0.4095840026352633   F   F   F
  0.3333333333333357  0.6666666666666643  0.4095840026352633   F   F   F
  0.6666666666666643  0.6666666666666643  0.4095840026352633   F   F   F
  0.1112774523262752  0.1112774523262752  0.4994753088525558   T   T   T
  0.4443539822828522  0.1112920354343027  0.4998201696919732   T   T   T
  0.7774450953474640  0.1112774523262752  0.4994753088525558   T   T   T
  0.1112920354343027  0.4443539822828522  0.4998201696919732   T   T   T
  0.4443539822828522  0.4443539822828522  0.4998201696919732   T   T   T
  0.7777262965178972  0.4445474069642058  0.4993133180699257   T   T   T
  0.1112774523262752  0.7774450953474640  0.4994753088525558   T   T   T
  0.4445474069642058  0.7777262965178972  0.4993133180699257   T   T   T
  0.7777262965178972  0.7777262965178972  0.4993133180699257   T   T   T
  0.8888689282943502  0.2222621434112927  0.5889889844406372   T   T   T
  0.2223847146949858  0.2223847146949858  0.5901532770289152   T   T   T
  0.5552305706100287  0.2223847146949858  0.5901532770289152   T   T   T
  0.8890077956894514  0.5554961021552708  0.5894186470999454   T   T   T
  0.2223847146949858  0.5552305706100287  0.5901532770289152   T   T   T
  0.5554961021552708  0.5554961021552708  0.5894186470999454   T   T   T
  0.8888689282943502  0.8888689282943502  0.5889889844406372   T   T   T
  0.2222621434112927  0.8888689282943502  0.5889889844406372   T   T   T
  0.5554961021552708  0.8890077956894514  0.5894186470999454   T   T   T
  0.0000000000000000  0.0000000000000000  0.6786094035788945   T   T   T
  0.3333974630888159  0.9945159065612118  0.6790097628933054   T   T   T
  0.6720866303499724  0.9945159065612118  0.6790097628933054   T   T   T
  0.9945159065612118  0.3333974630888159  0.6790097628933054   T   T   T
  0.6720866303499724  0.3333974630888159  0.6790097628933054   T   T   T
  0.9945159065612118  0.6720866303499724  0.6790097628933054   T   T   T
  0.3333974630888159  0.6720866303499724  0.6790097628933054   T   T   T
  0.6666666666666643  0.6666666666666643  0.6790409455528781   T   T   T
  0.3333333333333357  0.3333333333333357  0.6933789734357421   T   T   T

  0.00000000E+00  0.00000000E+00  0.00000000E+00
  0.00000000E+00  0.00000000E+00  0.00000000E+00
  0.00000000E+00  0.00000000E+00  0.00000000E+00
  0.00000000E+00  0.00000000E+00  0.00000000E+00
  0.00000000E+00  0.00000000E+00  0.00000000E+00
  0.00000000E+00  0.00000000E+00  0.00000000E+00
  0.00000000E+00  0.00000000E+00  0.00000000E+00
  0.00000000E+00  0.00000000E+00  0.00000000E+00
  0.00000000E+00  0.00000000E+00  0.00000000E+00
  0.00000000E+00  0.00000000E+00  0.00000000E+00
  0.00000000E+00  0.00000000E+00  0.00000000E+00
  0.00000000E+00  0.00000000E+00  0.00000000E+00
  0.00000000E+00  0.00000000E+00  0.00000000E+00
  0.00000000E+00  0.00000000E+00  0.00000000E+00
  0.00000000E+00  0.00000000E+00  0.00000000E+00
  0.00000000E+00  0.00000000E+00  0.00000000E+00
  0.00000000E+00  0.00000000E+00  0.00000000E+00
  0.00000000E+00  0.00000000E+00  0.00000000E+00
  0.00000000E+00  0.00000000E+00  0.00000000E+00
  0.00000000E+00  0.00000000E+00  0.00000000E+00
  0.00000000E+00  0.00000000E+00  0.00000000E+00
  0.00000000E+00  0.00000000E+00  0.00000000E+00
  0.00000000E+00  0.00000000E+00  0.00000000E+00
  0.00000000E+00  0.00000000E+00  0.00000000E+00
  0.00000000E+00  0.00000000E+00  0.00000000E+00
  0.00000000E+00  0.00000000E+00  0.00000000E+00
  0.00000000E+00  0.00000000E+00  0.00000000E+00
  0.00000000E+00  0.00000000E+00  0.00000000E+00
  0.00000000E+00  0.00000000E+00  0.00000000E+00
  0.00000000E+00  0.00000000E+00  0.00000000E+00
  0.00000000E+00  0.00000000E+00  0.00000000E+00
  0.00000000E+00  0.00000000E+00  0.00000000E+00
  0.00000000E+00  0.00000000E+00  0.00000000E+00
  0.00000000E+00  0.00000000E+00  0.00000000E+00
  0.00000000E+00  0.00000000E+00  0.00000000E+00
  0.00000000E+00  0.00000000E+00  0.00000000E+00
  0.00000000E+00  0.00000000E+00  0.00000000E+00
  0.00000000E+00  0.00000000E+00  0.00000000E+00
  0.00000000E+00  0.00000000E+00  0.00000000E+00
  0.00000000E+00  0.00000000E+00  0.00000000E+00
  0.00000000E+00  0.00000000E+00  0.00000000E+00
  0.00000000E+00  0.00000000E+00  0.00000000E+00
  0.00000000E+00  0.00000000E+00  0.00000000E+00
  0.00000000E+00  0.00000000E+00  0.00000000E+00
  0.00000000E+00  0.00000000E+00  0.00000000E+00
