# Supplementary material for: Bringing Molecules Together: Synergistic Coadsorption at Dopant Sites of Single Atom Alloys
Source: J Am Chem Soc. 2024 Oct 2;146(41):28119–30. doi: 10.1021/jacs.4c07621 (PMC11487606; doi:10.1021/jacs.4c07621)
Supplement: Supplementary file 2 — ja4c07621_si_002.zip [file ja4c07621_si_002.zip › structures/1_Cu/Cu111/09_AgCu/02_CO/2_KPOINTS-13-13-1_dipol/CONTCAR]

Cu Ag  O  C                             
   1.0000000000000000     
     7.8064588642994845    0.0000000000000000    0.0000000000000000
     3.9032294321497423    6.7605916900815703    0.0000000000000000
     0.0000000000000000    0.0000000000000000   23.4985959624712919
   Cu   Ag   O    C 
    44     1     1     1
Selective dynamics
Direct
  0.8888888888888857  0.2222222222222214  0.3191680052705266   F   F   F
  0.2222222222222214  0.2222222222222214  0.3191680052705266   F   F   F
  0.5555555555555571  0.2222222222222214  0.3191680052705266   F   F   F
  0.8888888888888857  0.5555555555555571  0.3191680052705266   F   F   F
  0.2222222222222214  0.5555555555555571  0.3191680052705266   F   F   F
  0.5555555555555571  0.5555555555555571  0.3191680052705266   F   F   F
  0.8888888888888857  0.8888888888888857  0.3191680052705266   F   F   F
  0.2222222222222214  0.8888888888888857  0.3191680052705266   F   F   F
  0.5555555555555571  0.8888888888888857  0.3191680052705266   F   F   F
  0.0000000000000000  0.0000000000000000  0.4095840026352633   F   F   F
  0.3333333333333357  0.0000000000000000  0.4095840026352633   F   F   F
  0.6666666666666643  0.0000000000000000  0.4095840026352633   F   F   F
  0.0000000000000000  0.3333333333333357  0.4095840026352633   F   F   F
  0.3333333333333357  0.3333333333333357  0.4095840026352633   F   F   F
  0.6666666666666643  0.3333333333333357  0.4095840026352633   F   F   F
  0.0000000000000000  0.6666666666666643  0.4095840026352633   F   F   F
  0.3333333333333357  0.6666666666666643  0.4095840026352633   F   F   F
  0.6666666666666643  0.6666666666666643  0.4095840026352633   F   F   F
  0.1119963088143491  0.1119963088143491  0.4992481103849694   T   T   T
  0.4441260787552974  0.1117478424893912  0.4996350625847037   T   T   T
  0.7760073823712947  0.1119963088143491  0.4992481103849694   T   T   T
  0.1117478424893912  0.4441260787552974  0.4996350625847037   T   T   T
  0.4441260787552974  0.4441260787552974  0.4996350625847037   T   T   T
  0.7778578077452567  0.4442843845095009  0.4989575042663324   T   T   T
  0.1119963088143491  0.7760073823712947  0.4992481103849694   T   T   T
  0.4442843845095009  0.7778578077452567  0.4989575042663324   T   T   T
  0.7778578077452567  0.7778578077452567  0.4989575042663324   T   T   T
  0.8889745918953835  0.2220508162092253  0.5877668747801937   T   T   T
  0.2238118001918926  0.2238118001918926  0.5907357244066905   T   T   T
  0.5523763996162007  0.2238118001918926  0.5907357244066905   T   T   T
  0.8890212045333705  0.5554893977333152  0.5885700248409631   T   T   T
  0.2238118001918926  0.5523763996162007  0.5907357244066905   T   T   T
  0.5554893977333152  0.5554893977333152  0.5885700248409631   T   T   T
  0.8889745918953835  0.8889745918953835  0.5877668747801937   T   T   T
  0.2220508162092253  0.8889745918953835  0.5877668747801937   T   T   T
  0.5554893977333152  0.8890212045333705  0.5885700248409631   T   T   T
  0.0000000000000000  0.0000000000000000  0.6771149867307543   T   T   T
  0.3338550602735600  0.9931703473270315  0.6773136979218496   T   T   T
  0.6729745923994156  0.9931703473270315  0.6773136979218496   T   T   T
  0.9931703473270315  0.3338550602735600  0.6773136979218496   T   T   T
  0.6729745923994156  0.3338550602735600  0.6773136979218496   T   T   T
  0.9931703473270315  0.6729745923994156  0.6773136979218496   T   T   T
  0.3338550602735600  0.6729745923994156  0.6773136979218496   T   T   T
  0.6666666666666643  0.6666666666666643  0.6778623434285235   T   T   T
  0.3333333333333357  0.3333333333333357  0.6974292534595947   T   T   T
  0.3333333333333357  0.3333333333333357  0.8394916186579430   T   T   T
  0.3333333333333357  0.3333333333333357  0.7904230555485576   T   T   T

  0.00000000E+00  0.00000000E+00  0.00000000E+00
  0.00000000E+00  0.00000000E+00  0.00000000E+00
  0.00000000E+00  0.00000000E+00  0.00000000E+00
  0.00000000E+00  0.00000000E+00  0.00000000E+00
  0.00000000E+00  0.00000000E+00  0.00000000E+00
  0.00000000E+00  0.00000000E+00  0.00000000E+00
  0.00000000E+00  0.00000000E+00  0.00000000E+00
  0.00000000E+00  0.00000000E+00  0.00000000E+00
  0.00000000E+00  0.00000000E+00  0.00000000E+00
  0.00000000E+00  0.00000000E+00  0.00000000E+00
  0.00000000E+00  0.00000000E+00  0.00000000E+00
  0.00000000E+00  0.00000000E+00  0.00000000E+00
  0.00000000E+00  0.00000000E+00  0.00000000E+00
  0.00000000E+00  0.00000000E+00  0.00000000E+00
  0.00000000E+00  0.00000000E+00  0.00000000E+00
  0.00000000E+00  0.00000000E+00  0.00000000E+00
  0.00000000E+00  0.00000000E+00  0.00000000E+00
  0.00000000E+00  0.00000000E+00  0.00000000E+00
  0.00000000E+00  0.00000000E+00  0.00000000E+00
  0.00000000E+00  0.00000000E+00  0.00000000E+00
  0.00000000E+00  0.00000000E+00  0.00000000E+00
  0.00000000E+00  0.00000000E+00  0.00000000E+00
  0.00000000E+00  0.00000000E+00  0.00000000E+00
  0.00000000E+00  0.00000000E+00  0.00000000E+00
  0.00000000E+00  0.00000000E+00  0.00000000E+00
  0.00000000E+00  0.00000000E+00  0.00000000E+00
  0.00000000E+00  0.00000000E+00  0.00000000E+00
  0.00000000E+00  0.00000000E+00  0.00000000E+00
  0.00000000E+00  0.00000000E+00  0.00000000E+00
  0.00000000E+00  0.00000000E+00  0.00000000E+00
  0.00000000E+00  0.00000000E+00  0.00000000E+00
  0.00000000E+00  0.00000000E+00  0.00000000E+00
  0.00000000E+00  0.00000000E+00  0.00000000E+00
  0.00000000E+00  0.00000000E+00  0.00000000E+00
  0.00000000E+00  0.00000000E+00  0.00000000E+00
  0.00000000E+00  0.00000000E+00  0.00000000E+00
  0.00000000E+00  0.00000000E+00  0.00000000E+00
  0.00000000E+00  0.00000000E+00  0.00000000E+00
  0.00000000E+00  0.00000000E+00  0.00000000E+00
  0.00000000E+00  0.00000000E+00  0.00000000E+00
  0.00000000E+00  0.00000000E+00  0.00000000E+00
  0.00000000E+00  0.00000000E+00  0.00000000E+00
  0.00000000E+00  0.00000000E+00  0.00000000E+00
  0.00000000E+00  0.00000000E+00  0.00000000E+00
  0.00000000E+00  0.00000000E+00  0.00000000E+00
  0.00000000E+00  0.00000000E+00  0.00000000E+00
  0.00000000E+00  0.00000000E+00  0.00000000E+00
