# Supplementary material for: Bringing Molecules Together: Synergistic Coadsorption at Dopant Sites of Single Atom Alloys
Source: J Am Chem Soc. 2024 Oct 2;146(41):28119–30. doi: 10.1021/jacs.4c07621 (PMC11487606; doi:10.1021/jacs.4c07621)
Supplement: Supplementary file 2 — ja4c07621_si_002.zip [file ja4c07621_si_002.zip › structures/1_Cu/Cu111/09_AgCu/03_NO/2_KPOINTS-13-13-1_dipol/CONTCAR]

Cu Ag  O  N                             
   1.0000000000000000     
     7.8064588642994845    0.0000000000000000    0.0000000000000000
     3.9032294321497423    6.7605916900815703    0.0000000000000000
     0.0000000000000000    0.0000000000000000   23.4985959624712919
   Cu   Ag   O    N 
    44     1     1     1
Selective dynamics
Direct
  0.8888888888888857  0.2222222222222214  0.3191680052705266   F   F   F
  0.2222222222222214  0.2222222222222214  0.3191680052705266   F   F   F
  0.5555555555555571  0.2222222222222214  0.3191680052705266   F   F   F
  0.8888888888888857  0.5555555555555571  0.3191680052705266   F   F   F
  0.2222222222222214  0.5555555555555571  0.3191680052705266   F   F   F
  0.5555555555555571  0.5555555555555571  0.3191680052705266   F   F   F
  0.8888888888888857  0.8888888888888857  0.3191680052705266   F   F   F
  0.2222222222222214  0.8888888888888857  0.3191680052705266   F   F   F
  0.5555555555555571  0.8888888888888857  0.3191680052705266   F   F   F
  0.0000000000000000  0.0000000000000000  0.4095840026352633   F   F   F
  0.3333333333333357  0.0000000000000000  0.4095840026352633   F   F   F
  0.6666666666666643  0.0000000000000000  0.4095840026352633   F   F   F
  0.0000000000000000  0.3333333333333357  0.4095840026352633   F   F   F
  0.3333333333333357  0.3333333333333357  0.4095840026352633   F   F   F
  0.6666666666666643  0.3333333333333357  0.4095840026352633   F   F   F
  0.0000000000000000  0.6666666666666643  0.4095840026352633   F   F   F
  0.3333333333333357  0.6666666666666643  0.4095840026352633   F   F   F
  0.6666666666666643  0.6666666666666643  0.4095840026352633   F   F   F
  0.1117156968019462  0.1117156968019462  0.4992116800007811   T   T   T
  0.4442520248338039  0.1114959503323917  0.4995644469807717   T   T   T
  0.7765686063961148  0.1117156968019462  0.4992116800007811   T   T   T
  0.1114959503323917  0.4442520248338039  0.4995644469807717   T   T   T
  0.4442520248338039  0.4442520248338039  0.4995644469807717   T   T   T
  0.7777046232091602  0.4445907535816868  0.4989062575119039   T   T   T
  0.1117156968019462  0.7765686063961148  0.4992116800007811   T   T   T
  0.4445907535816868  0.7777046232091602  0.4989062575119039   T   T   T
  0.7777046232091602  0.7777046232091602  0.4989062575119039   T   T   T
  0.8888738687692860  0.2222522624614278  0.5879565380337461   T   T   T
  0.2232376693316701  0.2232376693316701  0.5902608038450008   T   T   T
  0.5535246613366670  0.2232376693316701  0.5902608038450008   T   T   T
  0.8890130305607498  0.5554934847196178  0.5886269071508692   T   T   T
  0.2232376693316701  0.5535246613366670  0.5902608038450008   T   T   T
  0.5554934847196178  0.5554934847196178  0.5886269071508692   T   T   T
  0.8888738687692860  0.8888738687692860  0.5879565380337461   T   T   T
  0.2222522624614278  0.8888738687692860  0.5879565380337461   T   T   T
  0.5554934847196178  0.8890130305607498  0.5886269071508692   T   T   T
 -0.0000000000000000  0.0000000000000000  0.6771177765845081   T   T   T
  0.3335890763178020  0.9935493532709131  0.6776783628341418   T   T   T
  0.6728615704112919  0.9935493532709131  0.6776783628341418   T   T   T
  0.9935493532709131  0.3335890763178020  0.6776783628341418   T   T   T
  0.6728615704112919  0.3335890763178020  0.6776783628341418   T   T   T
  0.9935493532709131  0.6728615704112919  0.6776783628341418   T   T   T
  0.3335890763178020  0.6728615704112919  0.6776783628341418   T   T   T
  0.6666666666666643  0.6666666666666643  0.6778505892873962   T   T   T
  0.3333333333333357  0.3333333333333357  0.6943625880318725   T   T   T
  0.3333333333333357  0.3333333333333357  0.8456988164754837   T   T   T
  0.3333333333333357  0.3333333333333357  0.7951787671239080   T   T   T

  0.00000000E+00  0.00000000E+00  0.00000000E+00
  0.00000000E+00  0.00000000E+00  0.00000000E+00
  0.00000000E+00  0.00000000E+00  0.00000000E+00
  0.00000000E+00  0.00000000E+00  0.00000000E+00
  0.00000000E+00  0.00000000E+00  0.00000000E+00
  0.00000000E+00  0.00000000E+00  0.00000000E+00
  0.00000000E+00  0.00000000E+00  0.00000000E+00
  0.00000000E+00  0.00000000E+00  0.00000000E+00
  0.00000000E+00  0.00000000E+00  0.00000000E+00
  0.00000000E+00  0.00000000E+00  0.00000000E+00
  0.00000000E+00  0.00000000E+00  0.00000000E+00
  0.00000000E+00  0.00000000E+00  0.00000000E+00
  0.00000000E+00  0.00000000E+00  0.00000000E+00
  0.00000000E+00  0.00000000E+00  0.00000000E+00
  0.00000000E+00  0.00000000E+00  0.00000000E+00
  0.00000000E+00  0.00000000E+00  0.00000000E+00
  0.00000000E+00  0.00000000E+00  0.00000000E+00
  0.00000000E+00  0.00000000E+00  0.00000000E+00
  0.00000000E+00  0.00000000E+00  0.00000000E+00
  0.00000000E+00  0.00000000E+00  0.00000000E+00
  0.00000000E+00  0.00000000E+00  0.00000000E+00
  0.00000000E+00  0.00000000E+00  0.00000000E+00
  0.00000000E+00  0.00000000E+00  0.00000000E+00
  0.00000000E+00  0.00000000E+00  0.00000000E+00
  0.00000000E+00  0.00000000E+00  0.00000000E+00
  0.00000000E+00  0.00000000E+00  0.00000000E+00
  0.00000000E+00  0.00000000E+00  0.00000000E+00
  0.00000000E+00  0.00000000E+00  0.00000000E+00
  0.00000000E+00  0.00000000E+00  0.00000000E+00
  0.00000000E+00  0.00000000E+00  0.00000000E+00
  0.00000000E+00  0.00000000E+00  0.00000000E+00
  0.00000000E+00  0.00000000E+00  0.00000000E+00
  0.00000000E+00  0.00000000E+00  0.00000000E+00
  0.00000000E+00  0.00000000E+00  0.00000000E+00
  0.00000000E+00  0.00000000E+00  0.00000000E+00
  0.00000000E+00  0.00000000E+00  0.00000000E+00
  0.00000000E+00  0.00000000E+00  0.00000000E+00
  0.00000000E+00  0.00000000E+00  0.00000000E+00
  0.00000000E+00  0.00000000E+00  0.00000000E+00
  0.00000000E+00  0.00000000E+00  0.00000000E+00
  0.00000000E+00  0.00000000E+00  0.00000000E+00
  0.00000000E+00  0.00000000E+00  0.00000000E+00
  0.00000000E+00  0.00000000E+00  0.00000000E+00
  0.00000000E+00  0.00000000E+00  0.00000000E+00
  0.00000000E+00  0.00000000E+00  0.00000000E+00
  0.00000000E+00  0.00000000E+00  0.00000000E+00
  0.00000000E+00  0.00000000E+00  0.00000000E+00
