# Supplementary material for: Bringing Molecules Together: Synergistic Coadsorption at Dopant Sites of Single Atom Alloys
Source: J Am Chem Soc. 2024 Oct 2;146(41):28119–30. doi: 10.1021/jacs.4c07621 (PMC11487606; doi:10.1021/jacs.4c07621)
Supplement: Supplementary file 2 — ja4c07621_si_002.zip [file ja4c07621_si_002.zip › structures/1_Cu/Cu111/09_AgCu/04_H/2_KPOINTS-13-13-1_dipol/CONTCAR]

Cu Ag  H                                
   1.00000000000000     
     7.8064588642994845    0.0000000000000000    0.0000000000000000
     3.9032294321497423    6.7605916900815703    0.0000000000000000
     0.0000000000000000    0.0000000000000000   23.4985959624712919
   Cu   Ag   H 
    44     1     1
Selective dynamics
Direct
  0.8888888888888857  0.2222222222222214  0.3191680052705266   F   F   F
  0.2222222222222214  0.2222222222222214  0.3191680052705266   F   F   F
  0.5555555555555571  0.2222222222222214  0.3191680052705266   F   F   F
  0.8888888888888857  0.5555555555555571  0.3191680052705266   F   F   F
  0.2222222222222214  0.5555555555555571  0.3191680052705266   F   F   F
  0.5555555555555571  0.5555555555555571  0.3191680052705266   F   F   F
  0.8888888888888857  0.8888888888888857  0.3191680052705266   F   F   F
  0.2222222222222214  0.8888888888888857  0.3191680052705266   F   F   F
  0.5555555555555571  0.8888888888888857  0.3191680052705266   F   F   F
  0.0000000000000000  0.0000000000000000  0.4095840026352633   F   F   F
  0.3333333333333357  0.0000000000000000  0.4095840026352633   F   F   F
  0.6666666666666643  0.0000000000000000  0.4095840026352633   F   F   F
  0.0000000000000000  0.3333333333333357  0.4095840026352633   F   F   F
  0.3333333333333357  0.3333333333333357  0.4095840026352633   F   F   F
  0.6666666666666643  0.3333333333333357  0.4095840026352633   F   F   F
  0.0000000000000000  0.6666666666666643  0.4095840026352633   F   F   F
  0.3333333333333357  0.6666666666666643  0.4095840026352633   F   F   F
  0.6666666666666643  0.6666666666666643  0.4095840026352633   F   F   F
  0.1113314583281940  0.1113314579421662  0.4996926529831948   T   T   T
  0.4444124675789792  0.1111772326795133  0.4992825914398268   T   T   T
  0.7773410033506183  0.1113297611534896  0.4996925229871862   T   T   T
  0.1111772378614207  0.4444124638158778  0.4992825902375561   T   T   T
  0.4444106750923831  0.4444106740616923  0.4992823772951410   T   T   T
  0.7777652007301505  0.4444720842532429  0.4996544306807935   T   T   T
  0.1113297609513936  0.7773410038174217  0.4996925218799266   T   T   T
  0.4444720824535883  0.7777652010511077  0.4996544309862141   T   T   T
  0.7777646377647691  0.7777646361057935  0.4996541268785591   T   T   T
  0.8888232229388545  0.2223574473605578  0.5892073297037710   T   T   T
  0.2231611128288500  0.2231611125809694  0.5900057451234373   T   T   T
  0.5536847417460151  0.2231578994012227  0.5900051997450487   T   T   T
  0.8904418719256445  0.5547807915640930  0.5893992887487358   T   T   T
  0.2231578964959331  0.5536847421530404  0.5900051978841299   T   T   T
  0.5547797201858270  0.5547797215858662  0.5893992115783486   T   T   T
  0.8888220786990089  0.8888220824148997  0.5892073803569974   T   T   T
  0.2223574446268255  0.8888232273224632  0.5892073273945352   T   T   T
  0.5547807896823992  0.8904418774035008  0.5893992890863039   T   T   T
  0.0000008728113400  0.0000008812389638  0.6783324075640556   T   T   T
  0.3335225279484609  0.9941471288058352  0.6788729112989169   T   T   T
  0.6723305712205176  0.9941492546017573  0.6788730203245223   T   T   T
  0.9941471243659658  0.3335225314608282  0.6788729126577323   T   T   T
  0.6723327624624149  0.3335220018556423  0.6788731502219054   T   T   T
  0.9941492519684222  0.6723305736068259  0.6788730188886107   T   T   T
  0.3335219955486348  0.6723327640409241  0.6788731472661660   T   T   T
  0.6666671327478669  0.6666671382050262  0.6784366617572177   T   T   T
  0.3333341364955204  0.3333341402699374  0.6930184208465625   T   T   T
  0.3333336325910248  0.3333336501652537  0.7634451952842481   T   T   T
 
  0.00000000E+00  0.00000000E+00  0.00000000E+00
  0.00000000E+00  0.00000000E+00  0.00000000E+00
  0.00000000E+00  0.00000000E+00  0.00000000E+00
  0.00000000E+00  0.00000000E+00  0.00000000E+00
  0.00000000E+00  0.00000000E+00  0.00000000E+00
  0.00000000E+00  0.00000000E+00  0.00000000E+00
  0.00000000E+00  0.00000000E+00  0.00000000E+00
  0.00000000E+00  0.00000000E+00  0.00000000E+00
  0.00000000E+00  0.00000000E+00  0.00000000E+00
  0.00000000E+00  0.00000000E+00  0.00000000E+00
  0.00000000E+00  0.00000000E+00  0.00000000E+00
  0.00000000E+00  0.00000000E+00  0.00000000E+00
  0.00000000E+00  0.00000000E+00  0.00000000E+00
  0.00000000E+00  0.00000000E+00  0.00000000E+00
  0.00000000E+00  0.00000000E+00  0.00000000E+00
  0.00000000E+00  0.00000000E+00  0.00000000E+00
  0.00000000E+00  0.00000000E+00  0.00000000E+00
  0.00000000E+00  0.00000000E+00  0.00000000E+00
  0.00000000E+00  0.00000000E+00  0.00000000E+00
  0.00000000E+00  0.00000000E+00  0.00000000E+00
  0.00000000E+00  0.00000000E+00  0.00000000E+00
  0.00000000E+00  0.00000000E+00  0.00000000E+00
  0.00000000E+00  0.00000000E+00  0.00000000E+00
  0.00000000E+00  0.00000000E+00  0.00000000E+00
  0.00000000E+00  0.00000000E+00  0.00000000E+00
  0.00000000E+00  0.00000000E+00  0.00000000E+00
  0.00000000E+00  0.00000000E+00  0.00000000E+00
  0.00000000E+00  0.00000000E+00  0.00000000E+00
  0.00000000E+00  0.00000000E+00  0.00000000E+00
  0.00000000E+00  0.00000000E+00  0.00000000E+00
  0.00000000E+00  0.00000000E+00  0.00000000E+00
  0.00000000E+00  0.00000000E+00  0.00000000E+00
  0.00000000E+00  0.00000000E+00  0.00000000E+00
  0.00000000E+00  0.00000000E+00  0.00000000E+00
  0.00000000E+00  0.00000000E+00  0.00000000E+00
  0.00000000E+00  0.00000000E+00  0.00000000E+00
  0.00000000E+00  0.00000000E+00  0.00000000E+00
  0.00000000E+00  0.00000000E+00  0.00000000E+00
  0.00000000E+00  0.00000000E+00  0.00000000E+00
  0.00000000E+00  0.00000000E+00  0.00000000E+00
  0.00000000E+00  0.00000000E+00  0.00000000E+00
  0.00000000E+00  0.00000000E+00  0.00000000E+00
  0.00000000E+00  0.00000000E+00  0.00000000E+00
  0.00000000E+00  0.00000000E+00  0.00000000E+00
  0.00000000E+00  0.00000000E+00  0.00000000E+00
  0.00000000E+00  0.00000000E+00  0.00000000E+00
