# Supplementary material for: Bringing Molecules Together: Synergistic Coadsorption at Dopant Sites of Single Atom Alloys
Source: J Am Chem Soc. 2024 Oct 2;146(41):28119–30. doi: 10.1021/jacs.4c07621 (PMC11487606; doi:10.1021/jacs.4c07621)
Supplement: Supplementary file 2 — ja4c07621_si_002.zip [file ja4c07621_si_002.zip › structures/1_Cu/Cu111/09_AgCu/05_H-H/new/1_KPOINTS-331_dipol/CONTCAR]

Cu Ag  H                                
   1.0000000000000000     
     7.8064588642994845    0.0000000000000000    0.0000000000000000
     3.9032294321497423    6.7605916900815703    0.0000000000000000
     0.0000000000000000    0.0000000000000000   23.4985959624712919
   Cu   Ag   H 
    44     1     2
Selective dynamics
Direct
  0.8888888888888857  0.2222222222222214  0.3191680052705266   F   F   F
  0.2222222222222214  0.2222222222222214  0.3191680052705266   F   F   F
  0.5555555555555571  0.2222222222222214  0.3191680052705266   F   F   F
  0.8888888888888857  0.5555555555555571  0.3191680052705266   F   F   F
  0.2222222222222214  0.5555555555555571  0.3191680052705266   F   F   F
  0.5555555555555571  0.5555555555555571  0.3191680052705266   F   F   F
  0.8888888888888857  0.8888888888888857  0.3191680052705266   F   F   F
  0.2222222222222214  0.8888888888888857  0.3191680052705266   F   F   F
  0.5555555555555571  0.8888888888888857  0.3191680052705266   F   F   F
  0.0000000000000000  0.0000000000000000  0.4095840026352633   F   F   F
  0.3333333333333357  0.0000000000000000  0.4095840026352633   F   F   F
  0.6666666666666643  0.0000000000000000  0.4095840026352633   F   F   F
  0.0000000000000000  0.3333333333333357  0.4095840026352633   F   F   F
  0.3333333333333357  0.3333333333333357  0.4095840026352633   F   F   F
  0.6666666666666643  0.3333333333333357  0.4095840026352633   F   F   F
  0.0000000000000000  0.6666666666666643  0.4095840026352633   F   F   F
  0.3333333333333357  0.6666666666666643  0.4095840026352633   F   F   F
  0.6666666666666643  0.6666666666666643  0.4095840026352633   F   F   F
  0.1107949252663216  0.1107215910489926  0.5007699193941153   T   T   T
  0.4450866964156242  0.1103963591162785  0.4996975649919075   T   T   T
  0.7781400027763444  0.1110132744212855  0.5003384690262892   T   T   T
  0.1104760930897087  0.4450215906352640  0.4996922566990974   T   T   T
  0.4443771684560990  0.4442950262479479  0.5003116212909967   T   T   T
  0.7783625031476998  0.4442911187806705  0.4994673854640382   T   T   T
  0.1111035832616850  0.7780609620418267  0.5003304972040862   T   T   T
  0.4443585295370266  0.7782988505602010  0.4994665451836942   T   T   T
  0.7774065946277193  0.7773453556820539  0.5008924402742011   T   T   T
  0.8864034436441657  0.2238736680096314  0.5914586949790062   T   T   T
  0.2233155331975113  0.2231009834712412  0.5895370628527852   T   T   T
  0.5533840404064556  0.2219794133023091  0.5913148429217449   T   T   T
  0.8907653876085110  0.5515938092911858  0.5910514504901599   T   T   T
  0.2222684092861460  0.5531160972644338  0.5913030189696318   T   T   T
  0.5554477423381308  0.5552737071347871  0.5890382276520580   T   T   T
  0.8888498549257385  0.8885431150951306  0.5898782488789618   T   T   T
  0.2240396068944355  0.8862636750743375  0.5914488331231406   T   T   T
  0.5518880289692522  0.8904953456571825  0.5910455686291581   T   T   T
 -0.0021310744899951 -0.0023871313284984  0.6798164753170856   T   T   T
  0.3308431092606074 -0.0023200149384851  0.6823266900601922   T   T   T
  0.6735618833325521  0.9925165984649837  0.6798862303258597   T   T   T
 -0.0019753339104634  0.3304639977884167  0.6823395547764761   T   T   T
  0.6696889375519595  0.3351017532605496  0.6821764007976118   T   T   T
  0.9928309443094481  0.6732397054757142  0.6798767962740416   T   T   T
  0.3353280101613937  0.6693894050130578  0.6821440361889364   T   T   T
  0.6677509372388112  0.6674101300791799  0.6793835648679374   T   T   T
  0.3331969923329821  0.3328357592121057  0.7032597492772061   T   T   T
  0.4729501909417543  0.4728283469406053  0.7271536496370326   T   T   T
  0.1935833448901324  0.1931843378850363  0.7277329237634917   T   T   T

  0.00000000E+00  0.00000000E+00  0.00000000E+00
  0.00000000E+00  0.00000000E+00  0.00000000E+00
  0.00000000E+00  0.00000000E+00  0.00000000E+00
  0.00000000E+00  0.00000000E+00  0.00000000E+00
  0.00000000E+00  0.00000000E+00  0.00000000E+00
  0.00000000E+00  0.00000000E+00  0.00000000E+00
  0.00000000E+00  0.00000000E+00  0.00000000E+00
  0.00000000E+00  0.00000000E+00  0.00000000E+00
  0.00000000E+00  0.00000000E+00  0.00000000E+00
  0.00000000E+00  0.00000000E+00  0.00000000E+00
  0.00000000E+00  0.00000000E+00  0.00000000E+00
  0.00000000E+00  0.00000000E+00  0.00000000E+00
  0.00000000E+00  0.00000000E+00  0.00000000E+00
  0.00000000E+00  0.00000000E+00  0.00000000E+00
  0.00000000E+00  0.00000000E+00  0.00000000E+00
  0.00000000E+00  0.00000000E+00  0.00000000E+00
  0.00000000E+00  0.00000000E+00  0.00000000E+00
  0.00000000E+00  0.00000000E+00  0.00000000E+00
  0.00000000E+00  0.00000000E+00  0.00000000E+00
  0.00000000E+00  0.00000000E+00  0.00000000E+00
  0.00000000E+00  0.00000000E+00  0.00000000E+00
  0.00000000E+00  0.00000000E+00  0.00000000E+00
  0.00000000E+00  0.00000000E+00  0.00000000E+00
  0.00000000E+00  0.00000000E+00  0.00000000E+00
  0.00000000E+00  0.00000000E+00  0.00000000E+00
  0.00000000E+00  0.00000000E+00  0.00000000E+00
  0.00000000E+00  0.00000000E+00  0.00000000E+00
  0.00000000E+00  0.00000000E+00  0.00000000E+00
  0.00000000E+00  0.00000000E+00  0.00000000E+00
  0.00000000E+00  0.00000000E+00  0.00000000E+00
  0.00000000E+00  0.00000000E+00  0.00000000E+00
  0.00000000E+00  0.00000000E+00  0.00000000E+00
  0.00000000E+00  0.00000000E+00  0.00000000E+00
  0.00000000E+00  0.00000000E+00  0.00000000E+00
  0.00000000E+00  0.00000000E+00  0.00000000E+00
  0.00000000E+00  0.00000000E+00  0.00000000E+00
  0.00000000E+00  0.00000000E+00  0.00000000E+00
  0.00000000E+00  0.00000000E+00  0.00000000E+00
  0.00000000E+00  0.00000000E+00  0.00000000E+00
  0.00000000E+00  0.00000000E+00  0.00000000E+00
  0.00000000E+00  0.00000000E+00  0.00000000E+00
  0.00000000E+00  0.00000000E+00  0.00000000E+00
  0.00000000E+00  0.00000000E+00  0.00000000E+00
  0.00000000E+00  0.00000000E+00  0.00000000E+00
  0.00000000E+00  0.00000000E+00  0.00000000E+00
  0.00000000E+00  0.00000000E+00  0.00000000E+00
  0.00000000E+00  0.00000000E+00  0.00000000E+00
