# Supplementary material for: Bringing Molecules Together: Synergistic Coadsorption at Dopant Sites of Single Atom Alloys
Source: J Am Chem Soc. 2024 Oct 2;146(41):28119–30. doi: 10.1021/jacs.4c07621 (PMC11487606; doi:10.1021/jacs.4c07621)
Supplement: Supplementary file 2 — ja4c07621_si_002.zip [file ja4c07621_si_002.zip › structures/1_Cu/Cu111/09_AgCu/05_H-H/new/2_KPOINTS-13-13-1_dipol/CONTCAR]

Cu Ag  H                                
   1.0000000000000000     
     7.8064588642994845    0.0000000000000000    0.0000000000000000
     3.9032294321497423    6.7605916900815703    0.0000000000000000
     0.0000000000000000    0.0000000000000000   23.4985959624712919
   Cu   Ag   H 
    44     1     2
Selective dynamics
Direct
  0.8888888888888857  0.2222222222222214  0.3191680052705266   F   F   F
  0.2222222222222214  0.2222222222222214  0.3191680052705266   F   F   F
  0.5555555555555571  0.2222222222222214  0.3191680052705266   F   F   F
  0.8888888888888857  0.5555555555555571  0.3191680052705266   F   F   F
  0.2222222222222214  0.5555555555555571  0.3191680052705266   F   F   F
  0.5555555555555571  0.5555555555555571  0.3191680052705266   F   F   F
  0.8888888888888857  0.8888888888888857  0.3191680052705266   F   F   F
  0.2222222222222214  0.8888888888888857  0.3191680052705266   F   F   F
  0.5555555555555571  0.8888888888888857  0.3191680052705266   F   F   F
  0.0000000000000000  0.0000000000000000  0.4095840026352633   F   F   F
  0.3333333333333357  0.0000000000000000  0.4095840026352633   F   F   F
  0.6666666666666643  0.0000000000000000  0.4095840026352633   F   F   F
  0.0000000000000000  0.3333333333333357  0.4095840026352633   F   F   F
  0.3333333333333357  0.3333333333333357  0.4095840026352633   F   F   F
  0.6666666666666643  0.3333333333333357  0.4095840026352633   F   F   F
  0.0000000000000000  0.6666666666666643  0.4095840026352633   F   F   F
  0.3333333333333357  0.6666666666666643  0.4095840026352633   F   F   F
  0.6666666666666643  0.6666666666666643  0.4095840026352633   F   F   F
  0.1104120831351562  0.1102774374772319  0.5004403166595957   T   T   T
  0.4445927718425752  0.1103836213287466  0.4991022188174345   T   T   T
  0.7774055728932195  0.1115413093548665  0.4993397012552328   T   T   T
  0.1104892746974509  0.4444845340094920  0.4991018416710271   T   T   T
  0.4441081742710113  0.4440139765208490  0.4995459962638495   T   T   T
  0.7780514511320767  0.4438735146295804  0.4989334697458819   T   T   T
  0.1116356077080895  0.7773045119503147  0.4993401554018952   T   T   T
  0.4439892208798932  0.7779326226652827  0.4989341582660153   T   T   T
  0.7768405002151534  0.7767286055148925  0.4997049425709869   T   T   T
  0.8862615664156522  0.2241502663362132  0.5904336897286336   T   T   T
  0.2234634167695000  0.2233195489502421  0.5888936559518725   T   T   T
  0.5535301936944013  0.2226752934254772  0.5897672032816227   T   T   T
  0.8909937345300863  0.5514558909747083  0.5895111126397591   T   T   T
  0.2228319025756744  0.5533840571801706  0.5897707401746662   T   T   T
  0.5556102112913784  0.5554441422460106  0.5881684870123882   T   T   T
  0.8892151602682892  0.8890685878856369  0.5880576898701100   T   T   T
  0.2243275332010422  0.8860826112658026  0.5904397952663719   T   T   T
  0.5516131948631328  0.8908321276016868  0.5895114774643975   T   T   T
  0.9978657548875909  0.9976183565994560  0.6780038670842620   T   T   T
  0.3313008519326296  0.9971924575216522  0.6809491136199570   T   T   T
  0.6728242587621545  0.9938062225992980  0.6772122795515529   T   T   T
  0.9974189863030576  0.3310896267131213  0.6809509701668183   T   T   T
  0.6702914549640848  0.3351079761002438  0.6807840984271412   T   T   T
  0.9940221139080598  0.6726176342560461  0.6772133002363039   T   T   T
  0.3353737344506763  0.6700228077877028  0.6807956792133086   T   T   T
  0.6681589950467114  0.6679504519046457  0.6773268062088477   T   T   T
  0.3334853437525363  0.3332537674956466  0.7003544747515899   T   T   T
  0.4725438962896438  0.4721998407414238  0.7257935220649326   T   T   T
  0.1949809350915961  0.1947919952494449  0.7262903603931020   T   T   T

  0.00000000E+00  0.00000000E+00  0.00000000E+00
  0.00000000E+00  0.00000000E+00  0.00000000E+00
  0.00000000E+00  0.00000000E+00  0.00000000E+00
  0.00000000E+00  0.00000000E+00  0.00000000E+00
  0.00000000E+00  0.00000000E+00  0.00000000E+00
  0.00000000E+00  0.00000000E+00  0.00000000E+00
  0.00000000E+00  0.00000000E+00  0.00000000E+00
  0.00000000E+00  0.00000000E+00  0.00000000E+00
  0.00000000E+00  0.00000000E+00  0.00000000E+00
  0.00000000E+00  0.00000000E+00  0.00000000E+00
  0.00000000E+00  0.00000000E+00  0.00000000E+00
  0.00000000E+00  0.00000000E+00  0.00000000E+00
  0.00000000E+00  0.00000000E+00  0.00000000E+00
  0.00000000E+00  0.00000000E+00  0.00000000E+00
  0.00000000E+00  0.00000000E+00  0.00000000E+00
  0.00000000E+00  0.00000000E+00  0.00000000E+00
  0.00000000E+00  0.00000000E+00  0.00000000E+00
  0.00000000E+00  0.00000000E+00  0.00000000E+00
  0.00000000E+00  0.00000000E+00  0.00000000E+00
  0.00000000E+00  0.00000000E+00  0.00000000E+00
  0.00000000E+00  0.00000000E+00  0.00000000E+00
  0.00000000E+00  0.00000000E+00  0.00000000E+00
  0.00000000E+00  0.00000000E+00  0.00000000E+00
  0.00000000E+00  0.00000000E+00  0.00000000E+00
  0.00000000E+00  0.00000000E+00  0.00000000E+00
  0.00000000E+00  0.00000000E+00  0.00000000E+00
  0.00000000E+00  0.00000000E+00  0.00000000E+00
  0.00000000E+00  0.00000000E+00  0.00000000E+00
  0.00000000E+00  0.00000000E+00  0.00000000E+00
  0.00000000E+00  0.00000000E+00  0.00000000E+00
  0.00000000E+00  0.00000000E+00  0.00000000E+00
  0.00000000E+00  0.00000000E+00  0.00000000E+00
  0.00000000E+00  0.00000000E+00  0.00000000E+00
  0.00000000E+00  0.00000000E+00  0.00000000E+00
  0.00000000E+00  0.00000000E+00  0.00000000E+00
  0.00000000E+00  0.00000000E+00  0.00000000E+00
  0.00000000E+00  0.00000000E+00  0.00000000E+00
  0.00000000E+00  0.00000000E+00  0.00000000E+00
  0.00000000E+00  0.00000000E+00  0.00000000E+00
  0.00000000E+00  0.00000000E+00  0.00000000E+00
  0.00000000E+00  0.00000000E+00  0.00000000E+00
  0.00000000E+00  0.00000000E+00  0.00000000E+00
  0.00000000E+00  0.00000000E+00  0.00000000E+00
  0.00000000E+00  0.00000000E+00  0.00000000E+00
  0.00000000E+00  0.00000000E+00  0.00000000E+00
  0.00000000E+00  0.00000000E+00  0.00000000E+00
  0.00000000E+00  0.00000000E+00  0.00000000E+00
