# Supplementary material for: Bringing Molecules Together: Synergistic Coadsorption at Dopant Sites of Single Atom Alloys
Source: J Am Chem Soc. 2024 Oct 2;146(41):28119–30. doi: 10.1021/jacs.4c07621 (PMC11487606; doi:10.1021/jacs.4c07621)
Supplement: Supplementary file 2 — ja4c07621_si_002.zip [file ja4c07621_si_002.zip › structures/1_Cu/Cu111/09_AgCu/06_H-H-H/2_KPOINTS-13-13-1_dipol/CONTCAR]

Cu Ag  H                                
   1.00000000000000     
     7.8064588642994845    0.0000000000000000    0.0000000000000000
     3.9032294321497423    6.7605916900815703    0.0000000000000000
     0.0000000000000000    0.0000000000000000   23.4985959624712919
   Cu   Ag   H 
    44     1     3
Selective dynamics
Direct
  0.8888888888888857  0.2222222222222214  0.3191680052705266   F   F   F
  0.2222222222222214  0.2222222222222214  0.3191680052705266   F   F   F
  0.5555555555555571  0.2222222222222214  0.3191680052705266   F   F   F
  0.8888888888888857  0.5555555555555571  0.3191680052705266   F   F   F
  0.2222222222222214  0.5555555555555571  0.3191680052705266   F   F   F
  0.5555555555555571  0.5555555555555571  0.3191680052705266   F   F   F
  0.8888888888888857  0.8888888888888857  0.3191680052705266   F   F   F
  0.2222222222222214  0.8888888888888857  0.3191680052705266   F   F   F
  0.5555555555555571  0.8888888888888857  0.3191680052705266   F   F   F
  0.0000000000000000  0.0000000000000000  0.4095840026352633   F   F   F
  0.3333333333333357  0.0000000000000000  0.4095840026352633   F   F   F
  0.6666666666666643  0.0000000000000000  0.4095840026352633   F   F   F
  0.0000000000000000  0.3333333333333357  0.4095840026352633   F   F   F
  0.3333333333333357  0.3333333333333357  0.4095840026352633   F   F   F
  0.6666666666666643  0.3333333333333357  0.4095840026352633   F   F   F
  0.0000000000000000  0.6666666666666643  0.4095840026352633   F   F   F
  0.3333333333333357  0.6666666666666643  0.4095840026352633   F   F   F
  0.6666666666666643  0.6666666666666643  0.4095840026352633   F   F   F
  0.1114823343136086  0.1115460624063837  0.4998931077336616   T   T   T
  0.4450283908265797  0.1104157325181502  0.4993110784015282   T   T   T
  0.7774620282678182  0.1115455193581885  0.4998989639986250   T   T   T
  0.1103533255484941  0.4450914698429347  0.4993116896955979   T   T   T
  0.4450212591484267  0.4450856548253656  0.4993152018415142   T   T   T
  0.7773005998033216  0.4458810554570196  0.5001012703214586   T   T   T
  0.1114796743691811  0.7775293508395926  0.4999002445618002   T   T   T
  0.4458167172371959  0.7773661546753324  0.5001016884810633   T   T   T
  0.7772920256527157  0.7773612326151876  0.5001011771682552   T   T   T
  0.8888198861178240  0.2232336264791176  0.5901291846054594   T   T   T
  0.2243412015806691  0.2244572689219166  0.5891698303376920   T   T   T
  0.5520490145513035  0.2244531308722778  0.5891830548241928   T   T   T
  0.8924902018870023  0.5542422290665691  0.5907790275405038   T   T   T
  0.2243384322345872  0.5521630344313226  0.5891859147937063   T   T   T
  0.5541296672642593  0.5542465007717886  0.5907800915408083   T   T   T
  0.8888024411073351  0.8889234756224343  0.5901284204258423   T   T   T
  0.2231189901280402  0.8889370728277826  0.5901296605088744   T   T   T
  0.5541226984897599  0.8926119580603749  0.5907793038929109   T   T   T
  0.0003020394262859  0.0004454946018683  0.6794336837596849   T   T   T
  0.3315357383799679  0.9978390438299608  0.6806318530329328   T   T   T
  0.6717297224619686  0.9978510681530692  0.6806470875909074   T   T   T
  0.9976849185828649  0.3316877379092837  0.6806308618187892   T   T   T
  0.6717569215076006  0.3316856575949403  0.6806399944324663   T   T   T
  0.9976942238863733  0.6718851973453355  0.6806480812765757   T   T   T
  0.3315385690502485  0.6719085325814592  0.6806424588112781   T   T   T
  0.6669843857086483  0.6671368343510807  0.6771891980895061   T   T   T
  0.3336886028884837  0.3338480603735053  0.7062787888894698   T   T   T
  0.1907830668059271  0.6196288673848743  0.7265015190420683   T   T   T
  0.1908391720887742  0.1910010194618693  0.7265034959885691   T   T   T
  0.6194612776056549  0.1909481821793320  0.7265014748542397   T   T   T
 
  0.00000000E+00  0.00000000E+00  0.00000000E+00
  0.00000000E+00  0.00000000E+00  0.00000000E+00
  0.00000000E+00  0.00000000E+00  0.00000000E+00
  0.00000000E+00  0.00000000E+00  0.00000000E+00
  0.00000000E+00  0.00000000E+00  0.00000000E+00
  0.00000000E+00  0.00000000E+00  0.00000000E+00
  0.00000000E+00  0.00000000E+00  0.00000000E+00
  0.00000000E+00  0.00000000E+00  0.00000000E+00
  0.00000000E+00  0.00000000E+00  0.00000000E+00
  0.00000000E+00  0.00000000E+00  0.00000000E+00
  0.00000000E+00  0.00000000E+00  0.00000000E+00
  0.00000000E+00  0.00000000E+00  0.00000000E+00
  0.00000000E+00  0.00000000E+00  0.00000000E+00
  0.00000000E+00  0.00000000E+00  0.00000000E+00
  0.00000000E+00  0.00000000E+00  0.00000000E+00
  0.00000000E+00  0.00000000E+00  0.00000000E+00
  0.00000000E+00  0.00000000E+00  0.00000000E+00
  0.00000000E+00  0.00000000E+00  0.00000000E+00
  0.00000000E+00  0.00000000E+00  0.00000000E+00
  0.00000000E+00  0.00000000E+00  0.00000000E+00
  0.00000000E+00  0.00000000E+00  0.00000000E+00
  0.00000000E+00  0.00000000E+00  0.00000000E+00
  0.00000000E+00  0.00000000E+00  0.00000000E+00
  0.00000000E+00  0.00000000E+00  0.00000000E+00
  0.00000000E+00  0.00000000E+00  0.00000000E+00
  0.00000000E+00  0.00000000E+00  0.00000000E+00
  0.00000000E+00  0.00000000E+00  0.00000000E+00
  0.00000000E+00  0.00000000E+00  0.00000000E+00
  0.00000000E+00  0.00000000E+00  0.00000000E+00
  0.00000000E+00  0.00000000E+00  0.00000000E+00
  0.00000000E+00  0.00000000E+00  0.00000000E+00
  0.00000000E+00  0.00000000E+00  0.00000000E+00
  0.00000000E+00  0.00000000E+00  0.00000000E+00
  0.00000000E+00  0.00000000E+00  0.00000000E+00
  0.00000000E+00  0.00000000E+00  0.00000000E+00
  0.00000000E+00  0.00000000E+00  0.00000000E+00
  0.00000000E+00  0.00000000E+00  0.00000000E+00
  0.00000000E+00  0.00000000E+00  0.00000000E+00
  0.00000000E+00  0.00000000E+00  0.00000000E+00
  0.00000000E+00  0.00000000E+00  0.00000000E+00
  0.00000000E+00  0.00000000E+00  0.00000000E+00
  0.00000000E+00  0.00000000E+00  0.00000000E+00
  0.00000000E+00  0.00000000E+00  0.00000000E+00
  0.00000000E+00  0.00000000E+00  0.00000000E+00
  0.00000000E+00  0.00000000E+00  0.00000000E+00
  0.00000000E+00  0.00000000E+00  0.00000000E+00
  0.00000000E+00  0.00000000E+00  0.00000000E+00
  0.00000000E+00  0.00000000E+00  0.00000000E+00
