# Supplementary material for: Bringing Molecules Together: Synergistic Coadsorption at Dopant Sites of Single Atom Alloys
Source: J Am Chem Soc. 2024 Oct 2;146(41):28119–30. doi: 10.1021/jacs.4c07621 (PMC11487606; doi:10.1021/jacs.4c07621)
Supplement: Supplementary file 2 — ja4c07621_si_002.zip [file ja4c07621_si_002.zip › structures/1_Cu/Cu111/09_AgCu/08_CO-H/2_KPOINTS-13-13-1_dipol/CONTCAR]

Cu Ag  O  H  C                          
   1.00000000000000     
     7.8064588642994845    0.0000000000000000    0.0000000000000000
     3.9032294321497423    6.7605916900815703    0.0000000000000000
     0.0000000000000000    0.0000000000000000   23.4985959624712919
   Cu   Ag   O    H    C 
    44     1     1     1     1
Selective dynamics
Direct
  0.8888888888888857  0.2222222222222214  0.3191680052705266   F   F   F
  0.2222222222222214  0.2222222222222214  0.3191680052705266   F   F   F
  0.5555555555555571  0.2222222222222214  0.3191680052705266   F   F   F
  0.8888888888888857  0.5555555555555571  0.3191680052705266   F   F   F
  0.2222222222222214  0.5555555555555571  0.3191680052705266   F   F   F
  0.5555555555555571  0.5555555555555571  0.3191680052705266   F   F   F
  0.8888888888888857  0.8888888888888857  0.3191680052705266   F   F   F
  0.2222222222222214  0.8888888888888857  0.3191680052705266   F   F   F
  0.5555555555555571  0.8888888888888857  0.3191680052705266   F   F   F
  0.0000000000000000  0.0000000000000000  0.4095840026352633   F   F   F
  0.3333333333333357  0.0000000000000000  0.4095840026352633   F   F   F
  0.6666666666666643  0.0000000000000000  0.4095840026352633   F   F   F
  0.0000000000000000  0.3333333333333357  0.4095840026352633   F   F   F
  0.3333333333333357  0.3333333333333357  0.4095840026352633   F   F   F
  0.6666666666666643  0.3333333333333357  0.4095840026352633   F   F   F
  0.0000000000000000  0.6666666666666643  0.4095840026352633   F   F   F
  0.3333333333333357  0.6666666666666643  0.4095840026352633   F   F   F
  0.6666666666666643  0.6666666666666643  0.4095840026352633   F   F   F
  0.1105465058190434  0.1127242548009872  0.4994693148471887   T   T   T
  0.4415887948501789  0.1123919397436838  0.4993376726921087   T   T   T
  0.7784822605253660  0.1123845131174651  0.4988626337472261   T   T   T
  0.1107823625100554  0.4452001923006943  0.4995715036234462   T   T   T
  0.4435247285898885  0.4459303193780152  0.4990381299961313   T   T   T
  0.7771134327886683  0.4455259221597024  0.4990170982022697   T   T   T
  0.1101599535825508  0.7781923038856363  0.4993014011726919   T   T   T
  0.4451237597893539  0.7783525076629820  0.4995139016662217   T   T   T
  0.7777951604350519  0.7770659078201105  0.4991099268548480   T   T   T
  0.8873289121512120  0.2255807711537338  0.5898920848285444   T   T   T
  0.2188660913212496  0.2263754321408632  0.5915228807582154   T   T   T
  0.5537328453335312  0.2241246055183745  0.5870317598839223   T   T   T
  0.8888422801245268  0.5545416850828850  0.5895292732667153   T   T   T
  0.2225038888314925  0.5550648191651431  0.5895852063747083   T   T   T
  0.5559660924942912  0.5539898584130298  0.5892678333188406   T   T   T
  0.8853823672697094  0.8921798876163285  0.5881152883826395   T   T   T
  0.2209555119339259  0.8909187393472658  0.5879382147157832   T   T   T
  0.5554085245600837  0.8927600304423501  0.5888923616212574   T   T   T
  0.0027290646052623  0.9963325250749302  0.6766372045185176   T   T   T
  0.3326803336338386  0.9937944858118073  0.6772926681947138   T   T   T
  0.6703225734455619  0.9981878057052789  0.6799797774996001   T   T   T
  0.9910835546020474  0.3361518650411871  0.6832835968207213   T   T   T
  0.6672817546209611  0.3330164462268745  0.6796626155485160   T   T   T
  0.9935448089214044  0.6754715764431420  0.6765951042278439   T   T   T
  0.3311943337493957  0.6747349856684826  0.6774421861030389   T   T   T
  0.6612509182475289  0.6724092006341277  0.6766766763199392   T   T   T
  0.3295385418898144  0.3372967681507405  0.6938603603097120   T   T   T
  0.9241048561450996  0.3613709623073515  0.8110100351553331   T   T   T
  0.6063540682798588  0.1970933204490609  0.7248096874470373   T   T   T
  0.9502266019283293  0.3509960064362269  0.7621277940080732   T   T   T
 
  0.00000000E+00  0.00000000E+00  0.00000000E+00
  0.00000000E+00  0.00000000E+00  0.00000000E+00
  0.00000000E+00  0.00000000E+00  0.00000000E+00
  0.00000000E+00  0.00000000E+00  0.00000000E+00
  0.00000000E+00  0.00000000E+00  0.00000000E+00
  0.00000000E+00  0.00000000E+00  0.00000000E+00
  0.00000000E+00  0.00000000E+00  0.00000000E+00
  0.00000000E+00  0.00000000E+00  0.00000000E+00
  0.00000000E+00  0.00000000E+00  0.00000000E+00
  0.00000000E+00  0.00000000E+00  0.00000000E+00
  0.00000000E+00  0.00000000E+00  0.00000000E+00
  0.00000000E+00  0.00000000E+00  0.00000000E+00
  0.00000000E+00  0.00000000E+00  0.00000000E+00
  0.00000000E+00  0.00000000E+00  0.00000000E+00
  0.00000000E+00  0.00000000E+00  0.00000000E+00
  0.00000000E+00  0.00000000E+00  0.00000000E+00
  0.00000000E+00  0.00000000E+00  0.00000000E+00
  0.00000000E+00  0.00000000E+00  0.00000000E+00
  0.00000000E+00  0.00000000E+00  0.00000000E+00
  0.00000000E+00  0.00000000E+00  0.00000000E+00
  0.00000000E+00  0.00000000E+00  0.00000000E+00
  0.00000000E+00  0.00000000E+00  0.00000000E+00
  0.00000000E+00  0.00000000E+00  0.00000000E+00
  0.00000000E+00  0.00000000E+00  0.00000000E+00
  0.00000000E+00  0.00000000E+00  0.00000000E+00
  0.00000000E+00  0.00000000E+00  0.00000000E+00
  0.00000000E+00  0.00000000E+00  0.00000000E+00
  0.00000000E+00  0.00000000E+00  0.00000000E+00
  0.00000000E+00  0.00000000E+00  0.00000000E+00
  0.00000000E+00  0.00000000E+00  0.00000000E+00
  0.00000000E+00  0.00000000E+00  0.00000000E+00
  0.00000000E+00  0.00000000E+00  0.00000000E+00
  0.00000000E+00  0.00000000E+00  0.00000000E+00
  0.00000000E+00  0.00000000E+00  0.00000000E+00
  0.00000000E+00  0.00000000E+00  0.00000000E+00
  0.00000000E+00  0.00000000E+00  0.00000000E+00
  0.00000000E+00  0.00000000E+00  0.00000000E+00
  0.00000000E+00  0.00000000E+00  0.00000000E+00
  0.00000000E+00  0.00000000E+00  0.00000000E+00
  0.00000000E+00  0.00000000E+00  0.00000000E+00
  0.00000000E+00  0.00000000E+00  0.00000000E+00
  0.00000000E+00  0.00000000E+00  0.00000000E+00
  0.00000000E+00  0.00000000E+00  0.00000000E+00
  0.00000000E+00  0.00000000E+00  0.00000000E+00
  0.00000000E+00  0.00000000E+00  0.00000000E+00
  0.00000000E+00  0.00000000E+00  0.00000000E+00
  0.00000000E+00  0.00000000E+00  0.00000000E+00
  0.00000000E+00  0.00000000E+00  0.00000000E+00
