# Supplementary material for: Bringing Molecules Together: Synergistic Coadsorption at Dopant Sites of Single Atom Alloys
Source: J Am Chem Soc. 2024 Oct 2;146(41):28119–30. doi: 10.1021/jacs.4c07621 (PMC11487606; doi:10.1021/jacs.4c07621)
Supplement: Supplementary file 2 — ja4c07621_si_002.zip [file ja4c07621_si_002.zip › structures/1_Cu/Cu111/09_AgCu/10_NO-H/2_KPOINTS-13-13-1_dipol/CONTCAR]

Cu Ag  O  N  H                          
   1.00000000000000     
     7.8064588642994845    0.0000000000000000    0.0000000000000000
     3.9032294321497423    6.7605916900815703    0.0000000000000000
     0.0000000000000000    0.0000000000000000   23.4985959624712919
   Cu   Ag   O    N    H 
    44     1     1     1     1
Selective dynamics
Direct
  0.8888888888888857  0.2222222222222214  0.3191680052705266   F   F   F
  0.2222222222222214  0.2222222222222214  0.3191680052705266   F   F   F
  0.5555555555555571  0.2222222222222214  0.3191680052705266   F   F   F
  0.8888888888888857  0.5555555555555571  0.3191680052705266   F   F   F
  0.2222222222222214  0.5555555555555571  0.3191680052705266   F   F   F
  0.5555555555555571  0.5555555555555571  0.3191680052705266   F   F   F
  0.8888888888888857  0.8888888888888857  0.3191680052705266   F   F   F
  0.2222222222222214  0.8888888888888857  0.3191680052705266   F   F   F
  0.5555555555555571  0.8888888888888857  0.3191680052705266   F   F   F
  0.0000000000000000  0.0000000000000000  0.4095840026352633   F   F   F
  0.3333333333333357  0.0000000000000000  0.4095840026352633   F   F   F
  0.6666666666666643  0.0000000000000000  0.4095840026352633   F   F   F
  0.0000000000000000  0.3333333333333357  0.4095840026352633   F   F   F
  0.3333333333333357  0.3333333333333357  0.4095840026352633   F   F   F
  0.6666666666666643  0.3333333333333357  0.4095840026352633   F   F   F
  0.0000000000000000  0.6666666666666643  0.4095840026352633   F   F   F
  0.3333333333333357  0.6666666666666643  0.4095840026352633   F   F   F
  0.6666666666666643  0.6666666666666643  0.4095840026352633   F   F   F
  0.1117003132167253  0.1109948032354350  0.4995839523737690   T   T   T
  0.4462945287913333  0.1106631268207104  0.4997021269798289   T   T   T
  0.7775466234009143  0.1112724480870355  0.4990695575459323   T   T   T
  0.1113768181019756  0.4456064436996715  0.4997195666355742   T   T   T
  0.4443458331917654  0.4436979346359307  0.4995035506769711   T   T   T
  0.7791163408889018  0.4445781860218878  0.4988908842621983   T   T   T
  0.1119436460026016  0.7768630008275840  0.4990737583396969   T   T   T
  0.4452077624575893  0.7784483416534459  0.4988903398365060   T   T   T
  0.7780473946508375  0.7773350385270593  0.5003119236621667   T   T   T
  0.8872313260575936  0.2233911405426583  0.5887259497470863   T   T   T
  0.2237426240727529  0.2224563106105041  0.5882998115874373   T   T   T
  0.5578988047592601  0.2230140159026252  0.5902568147606058   T   T   T
  0.8895707923599666  0.5530229267298340  0.5905169390900015   T   T   T
  0.2243976627446215  0.5565824552730341  0.5903007325328751   T   T   T
  0.5568661781243937  0.5556029526213474  0.5880270213735179   T   T   T
  0.8914785360344993  0.8901275236384999  0.5889281279527168   T   T   T
  0.2247059095508936  0.8859127903881667  0.5887367622058886   T   T   T
  0.5543512409331156  0.8882018906405229  0.5904980674039955   T   T   T
  0.0011876280062075  0.9993940857250865  0.6799580360044080   T   T   T
  0.3323372977888776  0.9978503777935015  0.6795073576285283   T   T   T
  0.6746124437410125  0.9947949847557378  0.6777995910057381   T   T   T
  0.9996369549108346  0.3305438107856319  0.6795108109113615   T   T   T
  0.6761066443388368  0.3284158131015168  0.6815725236141097   T   T   T
  0.9966013307222623  0.6728481012257402  0.6778345521612520   T   T   T
  0.3304352085155438  0.6742218900172766  0.6816631962691461   T   T   T
  0.6723323553980807  0.6706508302737239  0.6814954034073061   T   T   T
  0.3346862252827079  0.3329063979504839  0.6900785905898332   T   T   T
  0.5617516508731877  0.5586444763023346  0.7900998807379499   T   T   T
  0.5604166009719451  0.5576850036378492  0.7378442209057954   T   T   T
  0.1123945265782971  0.1104700911524293  0.7187954767635381   T   T   T
 
  0.00000000E+00  0.00000000E+00  0.00000000E+00
  0.00000000E+00  0.00000000E+00  0.00000000E+00
  0.00000000E+00  0.00000000E+00  0.00000000E+00
  0.00000000E+00  0.00000000E+00  0.00000000E+00
  0.00000000E+00  0.00000000E+00  0.00000000E+00
  0.00000000E+00  0.00000000E+00  0.00000000E+00
  0.00000000E+00  0.00000000E+00  0.00000000E+00
  0.00000000E+00  0.00000000E+00  0.00000000E+00
  0.00000000E+00  0.00000000E+00  0.00000000E+00
  0.00000000E+00  0.00000000E+00  0.00000000E+00
  0.00000000E+00  0.00000000E+00  0.00000000E+00
  0.00000000E+00  0.00000000E+00  0.00000000E+00
  0.00000000E+00  0.00000000E+00  0.00000000E+00
  0.00000000E+00  0.00000000E+00  0.00000000E+00
  0.00000000E+00  0.00000000E+00  0.00000000E+00
  0.00000000E+00  0.00000000E+00  0.00000000E+00
  0.00000000E+00  0.00000000E+00  0.00000000E+00
  0.00000000E+00  0.00000000E+00  0.00000000E+00
  0.00000000E+00  0.00000000E+00  0.00000000E+00
  0.00000000E+00  0.00000000E+00  0.00000000E+00
  0.00000000E+00  0.00000000E+00  0.00000000E+00
  0.00000000E+00  0.00000000E+00  0.00000000E+00
  0.00000000E+00  0.00000000E+00  0.00000000E+00
  0.00000000E+00  0.00000000E+00  0.00000000E+00
  0.00000000E+00  0.00000000E+00  0.00000000E+00
  0.00000000E+00  0.00000000E+00  0.00000000E+00
  0.00000000E+00  0.00000000E+00  0.00000000E+00
  0.00000000E+00  0.00000000E+00  0.00000000E+00
  0.00000000E+00  0.00000000E+00  0.00000000E+00
  0.00000000E+00  0.00000000E+00  0.00000000E+00
  0.00000000E+00  0.00000000E+00  0.00000000E+00
  0.00000000E+00  0.00000000E+00  0.00000000E+00
  0.00000000E+00  0.00000000E+00  0.00000000E+00
  0.00000000E+00  0.00000000E+00  0.00000000E+00
  0.00000000E+00  0.00000000E+00  0.00000000E+00
  0.00000000E+00  0.00000000E+00  0.00000000E+00
  0.00000000E+00  0.00000000E+00  0.00000000E+00
  0.00000000E+00  0.00000000E+00  0.00000000E+00
  0.00000000E+00  0.00000000E+00  0.00000000E+00
  0.00000000E+00  0.00000000E+00  0.00000000E+00
  0.00000000E+00  0.00000000E+00  0.00000000E+00
  0.00000000E+00  0.00000000E+00  0.00000000E+00
  0.00000000E+00  0.00000000E+00  0.00000000E+00
  0.00000000E+00  0.00000000E+00  0.00000000E+00
  0.00000000E+00  0.00000000E+00  0.00000000E+00
  0.00000000E+00  0.00000000E+00  0.00000000E+00
  0.00000000E+00  0.00000000E+00  0.00000000E+00
  0.00000000E+00  0.00000000E+00  0.00000000E+00
