# Supplementary material for: Bringing Molecules Together: Synergistic Coadsorption at Dopant Sites of Single Atom Alloys
Source: J Am Chem Soc. 2024 Oct 2;146(41):28119–30. doi: 10.1021/jacs.4c07621 (PMC11487606; doi:10.1021/jacs.4c07621)
Supplement: Supplementary file 2 — ja4c07621_si_002.zip [file ja4c07621_si_002.zip › structures/1_Cu/Cu111/10_NiCu/01_clean/2_KPOINTS-13-13-1_dipol/CONTCAR]

Cu Ni                                   
   1.0000000000000000     
     7.8064588642994845    0.0000000000000000    0.0000000000000000
     3.9032294321497423    6.7605916900815703    0.0000000000000000
     0.0000000000000000    0.0000000000000000   23.4985959624712919
   Cu   Ni
    44     1
Selective dynamics
Direct
  0.8888888888888857  0.2222222222222214  0.3191680052705266   F   F   F
  0.2222222222222214  0.2222222222222214  0.3191680052705266   F   F   F
  0.5555555555555571  0.2222222222222214  0.3191680052705266   F   F   F
  0.8888888888888857  0.5555555555555571  0.3191680052705266   F   F   F
  0.2222222222222214  0.5555555555555571  0.3191680052705266   F   F   F
  0.5555555555555571  0.5555555555555571  0.3191680052705266   F   F   F
  0.8888888888888857  0.8888888888888857  0.3191680052705266   F   F   F
  0.2222222222222214  0.8888888888888857  0.3191680052705266   F   F   F
  0.5555555555555571  0.8888888888888857  0.3191680052705266   F   F   F
  0.0000000000000000  0.0000000000000000  0.4095840026352633   F   F   F
  0.3333333333333357  0.0000000000000000  0.4095840026352633   F   F   F
  0.6666666666666643  0.0000000000000000  0.4095840026352633   F   F   F
  0.0000000000000000  0.3333333333333357  0.4095840026352633   F   F   F
  0.3333333333333357  0.3333333333333357  0.4095840026352633   F   F   F
  0.6666666666666643  0.3333333333333357  0.4095840026352633   F   F   F
  0.0000000000000000  0.6666666666666643  0.4095840026352633   F   F   F
  0.3333333333333357  0.6666666666666643  0.4095840026352633   F   F   F
  0.6666666666666643  0.6666666666666643  0.4095840026352633   F   F   F
  0.1110859003583945  0.1110859003583945  0.4995356677747622   T   T   T
  0.4446713286594117  0.1106573426811766  0.4990279023356941   T   T   T
  0.7778281992832111  0.1110859003583945  0.4995356677747622   T   T   T
  0.1106573426811766  0.4446713286594117  0.4990279023356941   T   T   T
  0.4446713286594117  0.4446713286594117  0.4990279023356941   T   T   T
  0.7778630921910561  0.4442738156178946  0.4995514101213696   T   T   T
  0.1110859003583945  0.7778281992832111  0.4995356677747622   T   T   T
  0.4442738156178946  0.7778630921910561  0.4995514101213696   T   T   T
  0.7778630921910561  0.7778630921910561  0.4995514101213696   T   T   T
  0.8888865922545611  0.2222268154908705  0.5896573078568622   T   T   T
  0.2224978815346665  0.2224978815346665  0.5889573425901120   T   T   T
  0.5550042369306746  0.2224978815346665  0.5889573425901120   T   T   T
  0.8889434716274413  0.5555282641862760  0.5893631042500700   T   T   T
  0.2224978815346665  0.5550042369306746  0.5889573425901120   T   T   T
  0.5555282641862831  0.5555282641862760  0.5893631042500700   T   T   T
  0.8888865922545611  0.8888865922545611  0.5896573078568622   T   T   T
  0.2222268154908705  0.8888865922545611  0.5896573078568622   T   T   T
  0.5555282641862831  0.8889434716274413  0.5893631042500700   T   T   T
  0.0000000000000000  0.0000000000000000  0.6792304670476448   T   T   T
  0.3331478054339390  0.0023098396596659  0.6787843561719308   T   T   T
  0.6645423549063952  0.0023098396596659  0.6787843561719308   T   T   T
  0.0023098396596659  0.3331478054339390  0.6787843561719308   T   T   T
  0.6645423549063952  0.3331478054339390  0.6787843561719308   T   T   T
  0.0023098396596659  0.6645423549063952  0.6787843561719308   T   T   T
  0.3331478054339390  0.6645423549063952  0.6787843561719308   T   T   T
  0.6666666666666643  0.6666666666666643  0.6786764044638021   T   T   T
  0.3333333333333357  0.3333333333333357  0.6747522664353297   T   T   T

  0.00000000E+00  0.00000000E+00  0.00000000E+00
  0.00000000E+00  0.00000000E+00  0.00000000E+00
  0.00000000E+00  0.00000000E+00  0.00000000E+00
  0.00000000E+00  0.00000000E+00  0.00000000E+00
  0.00000000E+00  0.00000000E+00  0.00000000E+00
  0.00000000E+00  0.00000000E+00  0.00000000E+00
  0.00000000E+00  0.00000000E+00  0.00000000E+00
  0.00000000E+00  0.00000000E+00  0.00000000E+00
  0.00000000E+00  0.00000000E+00  0.00000000E+00
  0.00000000E+00  0.00000000E+00  0.00000000E+00
  0.00000000E+00  0.00000000E+00  0.00000000E+00
  0.00000000E+00  0.00000000E+00  0.00000000E+00
  0.00000000E+00  0.00000000E+00  0.00000000E+00
  0.00000000E+00  0.00000000E+00  0.00000000E+00
  0.00000000E+00  0.00000000E+00  0.00000000E+00
  0.00000000E+00  0.00000000E+00  0.00000000E+00
  0.00000000E+00  0.00000000E+00  0.00000000E+00
  0.00000000E+00  0.00000000E+00  0.00000000E+00
  0.00000000E+00  0.00000000E+00  0.00000000E+00
  0.00000000E+00  0.00000000E+00  0.00000000E+00
  0.00000000E+00  0.00000000E+00  0.00000000E+00
  0.00000000E+00  0.00000000E+00  0.00000000E+00
  0.00000000E+00  0.00000000E+00  0.00000000E+00
  0.00000000E+00  0.00000000E+00  0.00000000E+00
  0.00000000E+00  0.00000000E+00  0.00000000E+00
  0.00000000E+00  0.00000000E+00  0.00000000E+00
  0.00000000E+00  0.00000000E+00  0.00000000E+00
  0.00000000E+00  0.00000000E+00  0.00000000E+00
  0.00000000E+00  0.00000000E+00  0.00000000E+00
  0.00000000E+00  0.00000000E+00  0.00000000E+00
  0.00000000E+00  0.00000000E+00  0.00000000E+00
  0.00000000E+00  0.00000000E+00  0.00000000E+00
  0.00000000E+00  0.00000000E+00  0.00000000E+00
  0.00000000E+00  0.00000000E+00  0.00000000E+00
  0.00000000E+00  0.00000000E+00  0.00000000E+00
  0.00000000E+00  0.00000000E+00  0.00000000E+00
  0.00000000E+00  0.00000000E+00  0.00000000E+00
  0.00000000E+00  0.00000000E+00  0.00000000E+00
  0.00000000E+00  0.00000000E+00  0.00000000E+00
  0.00000000E+00  0.00000000E+00  0.00000000E+00
  0.00000000E+00  0.00000000E+00  0.00000000E+00
  0.00000000E+00  0.00000000E+00  0.00000000E+00
  0.00000000E+00  0.00000000E+00  0.00000000E+00
  0.00000000E+00  0.00000000E+00  0.00000000E+00
  0.00000000E+00  0.00000000E+00  0.00000000E+00
