# Supplementary material for: Bringing Molecules Together: Synergistic Coadsorption at Dopant Sites of Single Atom Alloys
Source: J Am Chem Soc. 2024 Oct 2;146(41):28119–30. doi: 10.1021/jacs.4c07621 (PMC11487606; doi:10.1021/jacs.4c07621)
Supplement: Supplementary file 2 — ja4c07621_si_002.zip [file ja4c07621_si_002.zip › structures/1_Cu/Cu111/10_NiCu/02_CO/2_KPOINTS-13-13-1_dipol/CONTCAR]

Cu Ni  O  C                             
   1.0000000000000000     
     7.8064588642994845    0.0000000000000000    0.0000000000000000
     3.9032294321497423    6.7605916900815703    0.0000000000000000
     0.0000000000000000    0.0000000000000000   23.4985959624712919
   Cu   Ni   O    C 
    44     1     1     1
Selective dynamics
Direct
  0.8888888888888857  0.2222222222222214  0.3191680052705266   F   F   F
  0.2222222222222214  0.2222222222222214  0.3191680052705266   F   F   F
  0.5555555555555571  0.2222222222222214  0.3191680052705266   F   F   F
  0.8888888888888857  0.5555555555555571  0.3191680052705266   F   F   F
  0.2222222222222214  0.5555555555555571  0.3191680052705266   F   F   F
  0.5555555555555571  0.5555555555555571  0.3191680052705266   F   F   F
  0.8888888888888857  0.8888888888888857  0.3191680052705266   F   F   F
  0.2222222222222214  0.8888888888888857  0.3191680052705266   F   F   F
  0.5555555555555571  0.8888888888888857  0.3191680052705266   F   F   F
  0.0000000000000000  0.0000000000000000  0.4095840026352633   F   F   F
  0.3333333333333357  0.0000000000000000  0.4095840026352633   F   F   F
  0.6666666666666643  0.0000000000000000  0.4095840026352633   F   F   F
  0.0000000000000000  0.3333333333333357  0.4095840026352633   F   F   F
  0.3333333333333357  0.3333333333333357  0.4095840026352633   F   F   F
  0.6666666666666643  0.3333333333333357  0.4095840026352633   F   F   F
  0.0000000000000000  0.6666666666666643  0.4095840026352633   F   F   F
  0.3333333333333357  0.6666666666666643  0.4095840026352633   F   F   F
  0.6666666666666643  0.6666666666666643  0.4095840026352633   F   F   F
  0.1114007493960323  0.1114007493960323  0.4998761805528074   T   T   T
  0.4445167510817330  0.1109664978365271  0.4991993997976665   T   T   T
  0.7771985012079499  0.1114007493960323  0.4998761805528074   T   T   T
  0.1109664978365271  0.4445167510817330  0.4991993997976665   T   T   T
  0.4445167510817330  0.4445167510817330  0.4991993997976665   T   T   T
  0.7779054362448713  0.4441891275102650  0.4997323127089920   T   T   T
  0.1114007493960323  0.7771985012079499  0.4998761805528074   T   T   T
  0.4441891275102650  0.7779054362448713  0.4997323127089920   T   T   T
  0.7779054362448713  0.7779054362448713  0.4997323127089920   T   T   T
  0.8888101346213211  0.2223797307573582  0.5897319679285378   T   T   T
  0.2238656754525830  0.2238656754525830  0.5900922968543580   T   T   T
  0.5522686490948551  0.2238656754525830  0.5900922968543580   T   T   T
  0.8898765209309876  0.5550617395345098  0.5895293200522572   T   T   T
  0.2238656754525830  0.5522686490948551  0.5900922968543580   T   T   T
  0.5550617395345098  0.5550617395345098  0.5895293200522572   T   T   T
  0.8888101346213211  0.8888101346213211  0.5897319679285378   T   T   T
  0.2223797307573582  0.8888101346213211  0.5897319679285378   T   T   T
  0.5550617395345098  0.8898765209309876  0.5895293200522572   T   T   T
  0.0000000000000000 -0.0000000000000000  0.6788028250860070   T   T   T
  0.3335731900384191  0.9996652793643972  0.6788026550469042   T   T   T
  0.6667615305971770  0.9996652793643972  0.6788026550469042   T   T   T
  0.9996652793643972  0.3335731900384191  0.6788026550469042   T   T   T
  0.6667615305971770  0.3335731900384191  0.6788026550469042   T   T   T
  0.9996652793643972  0.6667615305971770  0.6788026550469042   T   T   T
  0.3335731900384191  0.6667615305971770  0.6788026550469042   T   T   T
  0.6666666666666643  0.6666666666666643  0.6786261455810899   T   T   T
  0.3333333333333357  0.3333333333333357  0.6825487418818955   T   T   T
  0.3333333333333357  0.3333333333333357  0.8071199134127510   T   T   T
  0.3333333333333357  0.3333333333333357  0.7573515632443255   T   T   T

  0.00000000E+00  0.00000000E+00  0.00000000E+00
  0.00000000E+00  0.00000000E+00  0.00000000E+00
  0.00000000E+00  0.00000000E+00  0.00000000E+00
  0.00000000E+00  0.00000000E+00  0.00000000E+00
  0.00000000E+00  0.00000000E+00  0.00000000E+00
  0.00000000E+00  0.00000000E+00  0.00000000E+00
  0.00000000E+00  0.00000000E+00  0.00000000E+00
  0.00000000E+00  0.00000000E+00  0.00000000E+00
  0.00000000E+00  0.00000000E+00  0.00000000E+00
  0.00000000E+00  0.00000000E+00  0.00000000E+00
  0.00000000E+00  0.00000000E+00  0.00000000E+00
  0.00000000E+00  0.00000000E+00  0.00000000E+00
  0.00000000E+00  0.00000000E+00  0.00000000E+00
  0.00000000E+00  0.00000000E+00  0.00000000E+00
  0.00000000E+00  0.00000000E+00  0.00000000E+00
  0.00000000E+00  0.00000000E+00  0.00000000E+00
  0.00000000E+00  0.00000000E+00  0.00000000E+00
  0.00000000E+00  0.00000000E+00  0.00000000E+00
  0.00000000E+00  0.00000000E+00  0.00000000E+00
  0.00000000E+00  0.00000000E+00  0.00000000E+00
  0.00000000E+00  0.00000000E+00  0.00000000E+00
  0.00000000E+00  0.00000000E+00  0.00000000E+00
  0.00000000E+00  0.00000000E+00  0.00000000E+00
  0.00000000E+00  0.00000000E+00  0.00000000E+00
  0.00000000E+00  0.00000000E+00  0.00000000E+00
  0.00000000E+00  0.00000000E+00  0.00000000E+00
  0.00000000E+00  0.00000000E+00  0.00000000E+00
  0.00000000E+00  0.00000000E+00  0.00000000E+00
  0.00000000E+00  0.00000000E+00  0.00000000E+00
  0.00000000E+00  0.00000000E+00  0.00000000E+00
  0.00000000E+00  0.00000000E+00  0.00000000E+00
  0.00000000E+00  0.00000000E+00  0.00000000E+00
  0.00000000E+00  0.00000000E+00  0.00000000E+00
  0.00000000E+00  0.00000000E+00  0.00000000E+00
  0.00000000E+00  0.00000000E+00  0.00000000E+00
  0.00000000E+00  0.00000000E+00  0.00000000E+00
  0.00000000E+00  0.00000000E+00  0.00000000E+00
  0.00000000E+00  0.00000000E+00  0.00000000E+00
  0.00000000E+00  0.00000000E+00  0.00000000E+00
  0.00000000E+00  0.00000000E+00  0.00000000E+00
  0.00000000E+00  0.00000000E+00  0.00000000E+00
  0.00000000E+00  0.00000000E+00  0.00000000E+00
  0.00000000E+00  0.00000000E+00  0.00000000E+00
  0.00000000E+00  0.00000000E+00  0.00000000E+00
  0.00000000E+00  0.00000000E+00  0.00000000E+00
  0.00000000E+00  0.00000000E+00  0.00000000E+00
  0.00000000E+00  0.00000000E+00  0.00000000E+00
