# Supplementary material for: Bringing Molecules Together: Synergistic Coadsorption at Dopant Sites of Single Atom Alloys
Source: J Am Chem Soc. 2024 Oct 2;146(41):28119–30. doi: 10.1021/jacs.4c07621 (PMC11487606; doi:10.1021/jacs.4c07621)
Supplement: Supplementary file 2 — ja4c07621_si_002.zip [file ja4c07621_si_002.zip › structures/1_Cu/Cu111/10_NiCu/03_NO/2_KPOINTS-13-13-1_dipol/CONTCAR]

Cu Ni  O  N                             
   1.0000000000000000     
     7.8064588642994845    0.0000000000000000    0.0000000000000000
     3.9032294321497423    6.7605916900815703    0.0000000000000000
     0.0000000000000000    0.0000000000000000   23.4985959624712919
   Cu   Ni   O    N 
    44     1     1     1
Selective dynamics
Direct
  0.8888888888888857  0.2222222222222214  0.3191680052705266   F   F   F
  0.2222222222222214  0.2222222222222214  0.3191680052705266   F   F   F
  0.5555555555555571  0.2222222222222214  0.3191680052705266   F   F   F
  0.8888888888888857  0.5555555555555571  0.3191680052705266   F   F   F
  0.2222222222222214  0.5555555555555571  0.3191680052705266   F   F   F
  0.5555555555555571  0.5555555555555571  0.3191680052705266   F   F   F
  0.8888888888888857  0.8888888888888857  0.3191680052705266   F   F   F
  0.2222222222222214  0.8888888888888857  0.3191680052705266   F   F   F
  0.5555555555555571  0.8888888888888857  0.3191680052705266   F   F   F
  0.0000000000000000  0.0000000000000000  0.4095840026352633   F   F   F
  0.3333333333333357  0.0000000000000000  0.4095840026352633   F   F   F
  0.6666666666666643  0.0000000000000000  0.4095840026352633   F   F   F
  0.0000000000000000  0.3333333333333357  0.4095840026352633   F   F   F
  0.3333333333333357  0.3333333333333357  0.4095840026352633   F   F   F
  0.6666666666666643  0.3333333333333357  0.4095840026352633   F   F   F
  0.0000000000000000  0.6666666666666643  0.4095840026352633   F   F   F
  0.3333333333333357  0.6666666666666643  0.4095840026352633   F   F   F
  0.6666666666666643  0.6666666666666643  0.4095840026352633   F   F   F
  0.1118589662732367  0.1118589662732367  0.4997057132878933   T   T   T
  0.4444193004020666  0.1111613991958673  0.4993405051718344   T   T   T
  0.7762820674535482  0.1118589662732367  0.4997057132878933   T   T   T
  0.1111613991958673  0.4444193004020666  0.4993405051718344   T   T   T
  0.4444193004020666  0.4444193004020666  0.4993405051718344   T   T   T
  0.7778807112915225  0.4442385774169629  0.4993104528299224   T   T   T
  0.1118589662732367  0.7762820674535482  0.4997057132878933   T   T   T
  0.4442385774169629  0.7778807112915225  0.4993104528299224   T   T   T
  0.7778807112915225  0.7778807112915225  0.4993104528299224   T   T   T
  0.8889181209678004  0.2221637580643921  0.5887254385574376   T   T   T
  0.2244370828424670  0.2244370828424670  0.5906738056490110   T   T   T
  0.5511258343150733  0.2244370828424670  0.5906738056490110   T   T   T
  0.8894999133780884  0.5552500433109557  0.5890089155254332   T   T   T
  0.2244370828424670  0.5511258343150733  0.5906738056490110   T   T   T
  0.5552500433109557  0.5552500433109557  0.5890089155254332   T   T   T
  0.8889181209678004  0.8889181209678004  0.5887254385574376   T   T   T
  0.2221637580643921  0.8889181209678004  0.5887254385574376   T   T   T
  0.5552500433109557  0.8894999133780884  0.5890089155254332   T   T   T
 -0.0000000000000000  0.0000000000000000  0.6778121489799609   T   T   T
  0.3336379635717572  0.9975441835738428  0.6776901407153016   T   T   T
  0.6688178528543924  0.9975441835738428  0.6776901407153016   T   T   T
  0.9975441835738428  0.3336379635717572  0.6776901407153016   T   T   T
  0.6688178528543924  0.3336379635717572  0.6776901407153016   T   T   T
  0.9975441835738428  0.6688178528543924  0.6776901407153016   T   T   T
  0.3336379635717572  0.6688178528543924  0.6776901407153016   T   T   T
  0.6666666666666643  0.6666666666666643  0.6781064068773440   T   T   T
  0.3333333333333357  0.3333333333333357  0.6852596912380172   T   T   T
  0.3333333333333357  0.3333333333333357  0.8074566981923916   T   T   T
  0.3333333333333357  0.3333333333333357  0.7569348233948413   T   T   T

  0.00000000E+00  0.00000000E+00  0.00000000E+00
  0.00000000E+00  0.00000000E+00  0.00000000E+00
  0.00000000E+00  0.00000000E+00  0.00000000E+00
  0.00000000E+00  0.00000000E+00  0.00000000E+00
  0.00000000E+00  0.00000000E+00  0.00000000E+00
  0.00000000E+00  0.00000000E+00  0.00000000E+00
  0.00000000E+00  0.00000000E+00  0.00000000E+00
  0.00000000E+00  0.00000000E+00  0.00000000E+00
  0.00000000E+00  0.00000000E+00  0.00000000E+00
  0.00000000E+00  0.00000000E+00  0.00000000E+00
  0.00000000E+00  0.00000000E+00  0.00000000E+00
  0.00000000E+00  0.00000000E+00  0.00000000E+00
  0.00000000E+00  0.00000000E+00  0.00000000E+00
  0.00000000E+00  0.00000000E+00  0.00000000E+00
  0.00000000E+00  0.00000000E+00  0.00000000E+00
  0.00000000E+00  0.00000000E+00  0.00000000E+00
  0.00000000E+00  0.00000000E+00  0.00000000E+00
  0.00000000E+00  0.00000000E+00  0.00000000E+00
  0.00000000E+00  0.00000000E+00  0.00000000E+00
  0.00000000E+00  0.00000000E+00  0.00000000E+00
  0.00000000E+00  0.00000000E+00  0.00000000E+00
  0.00000000E+00  0.00000000E+00  0.00000000E+00
  0.00000000E+00  0.00000000E+00  0.00000000E+00
  0.00000000E+00  0.00000000E+00  0.00000000E+00
  0.00000000E+00  0.00000000E+00  0.00000000E+00
  0.00000000E+00  0.00000000E+00  0.00000000E+00
  0.00000000E+00  0.00000000E+00  0.00000000E+00
  0.00000000E+00  0.00000000E+00  0.00000000E+00
  0.00000000E+00  0.00000000E+00  0.00000000E+00
  0.00000000E+00  0.00000000E+00  0.00000000E+00
  0.00000000E+00  0.00000000E+00  0.00000000E+00
  0.00000000E+00  0.00000000E+00  0.00000000E+00
  0.00000000E+00  0.00000000E+00  0.00000000E+00
  0.00000000E+00  0.00000000E+00  0.00000000E+00
  0.00000000E+00  0.00000000E+00  0.00000000E+00
  0.00000000E+00  0.00000000E+00  0.00000000E+00
  0.00000000E+00  0.00000000E+00  0.00000000E+00
  0.00000000E+00  0.00000000E+00  0.00000000E+00
  0.00000000E+00  0.00000000E+00  0.00000000E+00
  0.00000000E+00  0.00000000E+00  0.00000000E+00
  0.00000000E+00  0.00000000E+00  0.00000000E+00
  0.00000000E+00  0.00000000E+00  0.00000000E+00
  0.00000000E+00  0.00000000E+00  0.00000000E+00
  0.00000000E+00  0.00000000E+00  0.00000000E+00
  0.00000000E+00  0.00000000E+00  0.00000000E+00
  0.00000000E+00  0.00000000E+00  0.00000000E+00
  0.00000000E+00  0.00000000E+00  0.00000000E+00
