# Supplementary material for: Bringing Molecules Together: Synergistic Coadsorption at Dopant Sites of Single Atom Alloys
Source: J Am Chem Soc. 2024 Oct 2;146(41):28119–30. doi: 10.1021/jacs.4c07621 (PMC11487606; doi:10.1021/jacs.4c07621)
Supplement: Supplementary file 2 — ja4c07621_si_002.zip [file ja4c07621_si_002.zip › structures/1_Cu/Cu111/10_NiCu/04_H/2_KPOINTS-13-13-1_dipol/CONTCAR]

Cu Ni  H                                
   1.00000000000000     
     7.8064588642994845    0.0000000000000000    0.0000000000000000
     3.9032294321497423    6.7605916900815703    0.0000000000000000
     0.0000000000000000    0.0000000000000000   23.4985959624712919
   Cu   Ni   H 
    44     1     1
Selective dynamics
Direct
  0.8888888888888857  0.2222222222222214  0.3191680052705266   F   F   F
  0.2222222222222214  0.2222222222222214  0.3191680052705266   F   F   F
  0.5555555555555571  0.2222222222222214  0.3191680052705266   F   F   F
  0.8888888888888857  0.5555555555555571  0.3191680052705266   F   F   F
  0.2222222222222214  0.5555555555555571  0.3191680052705266   F   F   F
  0.5555555555555571  0.5555555555555571  0.3191680052705266   F   F   F
  0.8888888888888857  0.8888888888888857  0.3191680052705266   F   F   F
  0.2222222222222214  0.8888888888888857  0.3191680052705266   F   F   F
  0.5555555555555571  0.8888888888888857  0.3191680052705266   F   F   F
  0.0000000000000000  0.0000000000000000  0.4095840026352633   F   F   F
  0.3333333333333357  0.0000000000000000  0.4095840026352633   F   F   F
  0.6666666666666643  0.0000000000000000  0.4095840026352633   F   F   F
  0.0000000000000000  0.3333333333333357  0.4095840026352633   F   F   F
  0.3333333333333357  0.3333333333333357  0.4095840026352633   F   F   F
  0.6666666666666643  0.3333333333333357  0.4095840026352633   F   F   F
  0.0000000000000000  0.6666666666666643  0.4095840026352633   F   F   F
  0.3333333333333357  0.6666666666666643  0.4095840026352633   F   F   F
  0.6666666666666643  0.6666666666666643  0.4095840026352633   F   F   F
  0.1105155573888038  0.1105155569881533  0.4996833113676031   T   T   T
  0.4448312388841937  0.1103373433594353  0.4988973066132543   T   T   T
  0.7789680988324416  0.1105179182090258  0.4996830902035218   T   T   T
  0.1103373443139053  0.4448312386259519  0.4988973074847358   T   T   T
  0.4448321879019781  0.4448321878095815  0.4988974386933325   T   T   T
  0.7777632683826918  0.4444743051528361  0.4998264972686881   T   T   T
  0.1105179166678077  0.7789681024444612  0.4996830904312670   T   T   T
  0.4444743067371705  0.7777632678156999  0.4998264979506903   T   T   T
  0.7777639950688168  0.7777639956691775  0.4998262515297509   T   T   T
  0.8886571366113868  0.2226894308431530  0.5904325419349834   T   T   T
  0.2225665657605872  0.2225665717489651  0.5885452461315145   T   T   T
  0.5548681175551158  0.2225664134733831  0.5885449691793608   T   T   T
  0.8899318924186129  0.5550364657936470  0.5898031914837952   T   T   T
  0.2225664114317498  0.5548681159879062  0.5885449708687789   T   T   T
  0.5550346255835042  0.5550346238958190  0.5898034680334273   T   T   T
  0.8886576774522975  0.8886576783354992  0.5904316297259110   T   T   T
  0.2226894294803140  0.8886571379988660  0.5904325419320622   T   T   T
  0.5550364672451790  0.8899318918142707  0.5898031916799696   T   T   T
  0.0000012227470017  0.0000012201861431  0.6794697693804302   T   T   T
  0.3331450018006352  0.0027538266225629  0.6795735035554596   T   T   T
  0.6641081377439660  0.0027516869605744  0.6795730358569888   T   T   T
  0.0027538272019557  0.3331450031987204  0.6795735032180773   T   T   T
  0.6641052883206843  0.3331424799492064  0.6795730483435901   T   T   T
  0.0027516911890134  0.6641081327205954  0.6795730356012563   T   T   T
  0.3331424791262263  0.6641052864546736  0.6795730482757105   T   T   T
  0.6666674837985470  0.6666674842943285  0.6787378455388811   T   T   T
  0.3333341985141807  0.3333342124378080  0.6760790689782031   T   T   T
  0.3333318014671466  0.3333318089314048  0.7395021580276849   T   T   T
 
  0.00000000E+00  0.00000000E+00  0.00000000E+00
  0.00000000E+00  0.00000000E+00  0.00000000E+00
  0.00000000E+00  0.00000000E+00  0.00000000E+00
  0.00000000E+00  0.00000000E+00  0.00000000E+00
  0.00000000E+00  0.00000000E+00  0.00000000E+00
  0.00000000E+00  0.00000000E+00  0.00000000E+00
  0.00000000E+00  0.00000000E+00  0.00000000E+00
  0.00000000E+00  0.00000000E+00  0.00000000E+00
  0.00000000E+00  0.00000000E+00  0.00000000E+00
  0.00000000E+00  0.00000000E+00  0.00000000E+00
  0.00000000E+00  0.00000000E+00  0.00000000E+00
  0.00000000E+00  0.00000000E+00  0.00000000E+00
  0.00000000E+00  0.00000000E+00  0.00000000E+00
  0.00000000E+00  0.00000000E+00  0.00000000E+00
  0.00000000E+00  0.00000000E+00  0.00000000E+00
  0.00000000E+00  0.00000000E+00  0.00000000E+00
  0.00000000E+00  0.00000000E+00  0.00000000E+00
  0.00000000E+00  0.00000000E+00  0.00000000E+00
  0.00000000E+00  0.00000000E+00  0.00000000E+00
  0.00000000E+00  0.00000000E+00  0.00000000E+00
  0.00000000E+00  0.00000000E+00  0.00000000E+00
  0.00000000E+00  0.00000000E+00  0.00000000E+00
  0.00000000E+00  0.00000000E+00  0.00000000E+00
  0.00000000E+00  0.00000000E+00  0.00000000E+00
  0.00000000E+00  0.00000000E+00  0.00000000E+00
  0.00000000E+00  0.00000000E+00  0.00000000E+00
  0.00000000E+00  0.00000000E+00  0.00000000E+00
  0.00000000E+00  0.00000000E+00  0.00000000E+00
  0.00000000E+00  0.00000000E+00  0.00000000E+00
  0.00000000E+00  0.00000000E+00  0.00000000E+00
  0.00000000E+00  0.00000000E+00  0.00000000E+00
  0.00000000E+00  0.00000000E+00  0.00000000E+00
  0.00000000E+00  0.00000000E+00  0.00000000E+00
  0.00000000E+00  0.00000000E+00  0.00000000E+00
  0.00000000E+00  0.00000000E+00  0.00000000E+00
  0.00000000E+00  0.00000000E+00  0.00000000E+00
  0.00000000E+00  0.00000000E+00  0.00000000E+00
  0.00000000E+00  0.00000000E+00  0.00000000E+00
  0.00000000E+00  0.00000000E+00  0.00000000E+00
  0.00000000E+00  0.00000000E+00  0.00000000E+00
  0.00000000E+00  0.00000000E+00  0.00000000E+00
  0.00000000E+00  0.00000000E+00  0.00000000E+00
  0.00000000E+00  0.00000000E+00  0.00000000E+00
  0.00000000E+00  0.00000000E+00  0.00000000E+00
  0.00000000E+00  0.00000000E+00  0.00000000E+00
  0.00000000E+00  0.00000000E+00  0.00000000E+00
