# Supplementary material for: Bringing Molecules Together: Synergistic Coadsorption at Dopant Sites of Single Atom Alloys
Source: J Am Chem Soc. 2024 Oct 2;146(41):28119–30. doi: 10.1021/jacs.4c07621 (PMC11487606; doi:10.1021/jacs.4c07621)
Supplement: Supplementary file 2 — ja4c07621_si_002.zip [file ja4c07621_si_002.zip › structures/1_Cu/Cu111/10_NiCu/05_H-H/new/1_KPOINTS-331_dipol/CONTCAR]

Cu Ni  H                                
   1.0000000000000000     
     7.8064588642994845    0.0000000000000000    0.0000000000000000
     3.9032294321497423    6.7605916900815703    0.0000000000000000
     0.0000000000000000    0.0000000000000000   23.4985959624712919
   Cu   Ni   H 
    44     1     2
Selective dynamics
Direct
  0.8888888888888857  0.2222222222222214  0.3191680052705266   F   F   F
  0.2222222222222214  0.2222222222222214  0.3191680052705266   F   F   F
  0.5555555555555571  0.2222222222222214  0.3191680052705266   F   F   F
  0.8888888888888857  0.5555555555555571  0.3191680052705266   F   F   F
  0.2222222222222214  0.5555555555555571  0.3191680052705266   F   F   F
  0.5555555555555571  0.5555555555555571  0.3191680052705266   F   F   F
  0.8888888888888857  0.8888888888888857  0.3191680052705266   F   F   F
  0.2222222222222214  0.8888888888888857  0.3191680052705266   F   F   F
  0.5555555555555571  0.8888888888888857  0.3191680052705266   F   F   F
  0.0000000000000000  0.0000000000000000  0.4095840026352633   F   F   F
  0.3333333333333357  0.0000000000000000  0.4095840026352633   F   F   F
  0.6666666666666643  0.0000000000000000  0.4095840026352633   F   F   F
  0.0000000000000000  0.3333333333333357  0.4095840026352633   F   F   F
  0.3333333333333357  0.3333333333333357  0.4095840026352633   F   F   F
  0.6666666666666643  0.3333333333333357  0.4095840026352633   F   F   F
  0.0000000000000000  0.6666666666666643  0.4095840026352633   F   F   F
  0.3333333333333357  0.6666666666666643  0.4095840026352633   F   F   F
  0.6666666666666643  0.6666666666666643  0.4095840026352633   F   F   F
  0.1106943169590262  0.1106040487950581  0.5011618550788685   T   T   T
  0.4441787179992752  0.1106194366613732  0.4995575484471323   T   T   T
  0.7791050614455985  0.1105012593973024  0.5002247210163453   T   T   T
  0.1107500699202842  0.4440623274502163  0.4995516500971045   T   T   T
  0.4448571552354033  0.4447134418738154  0.4996154645780945   T   T   T
  0.7779943946716414  0.4441312193010970  0.5000681050172918   T   T   T
  0.1106316568682901  0.7789881246426995  0.5002158154613319   T   T   T
  0.4442461204587413  0.7778832843902753  0.5000650732114783   T   T   T
  0.7776960873217277  0.7775686082782161  0.5003222775877826   T   T   T
  0.8868871342912296  0.2239937543569736  0.5920434139384112   T   T   T
  0.2231741897562411  0.2229456691466097  0.5897035432527292   T   T   T
  0.5543318968283452  0.2226941062974060  0.5896091035254741   T   T   T
  0.8900916291865054  0.5533294854787364  0.5906100679441011   T   T   T
  0.2229379637729701  0.5541062016475682  0.5895978186085903   T   T   T
  0.5553380952973587  0.5551363922289198  0.5896861118089932   T   T   T
  0.8886946083557173  0.8884399107076629  0.5903080998306949   T   T   T
  0.2241859424466583  0.8867136908006363  0.5920338569651951   T   T   T
  0.5535985665800189  0.8898208604454514  0.5906118770716104   T   T   T
 -0.0017983643637712 -0.0020140241329245  0.6800351881931136   T   T   T
  0.3315920667699095  0.0023753778824550  0.6820517822145403   T   T   T
  0.6677482879585338 -0.0019582195088511  0.6793824688727910   T   T   T
  0.0026531087927518  0.3313025898991086  0.6820599611980621   T   T   T
  0.6633265488806424  0.3334837906143505  0.6818984222603117   T   T   T
 -0.0016862162051225  0.6674868349012198  0.6793760621101101   T   T   T
  0.3337075156036837  0.6631084554332272  0.6818740676728312   T   T   T
  0.6667643872160611  0.6664684283964089  0.6789189655282742   T   T   T
  0.3321739677721612  0.3319487784485581  0.6795661044012783   T   T   T
  0.4329534502679274  0.4327945391108834  0.7195698272925443   T   T   T
  0.2327670719981671  0.2324328538277237  0.7201580652127919   T   T   T

  0.00000000E+00  0.00000000E+00  0.00000000E+00
  0.00000000E+00  0.00000000E+00  0.00000000E+00
  0.00000000E+00  0.00000000E+00  0.00000000E+00
  0.00000000E+00  0.00000000E+00  0.00000000E+00
  0.00000000E+00  0.00000000E+00  0.00000000E+00
  0.00000000E+00  0.00000000E+00  0.00000000E+00
  0.00000000E+00  0.00000000E+00  0.00000000E+00
  0.00000000E+00  0.00000000E+00  0.00000000E+00
  0.00000000E+00  0.00000000E+00  0.00000000E+00
  0.00000000E+00  0.00000000E+00  0.00000000E+00
  0.00000000E+00  0.00000000E+00  0.00000000E+00
  0.00000000E+00  0.00000000E+00  0.00000000E+00
  0.00000000E+00  0.00000000E+00  0.00000000E+00
  0.00000000E+00  0.00000000E+00  0.00000000E+00
  0.00000000E+00  0.00000000E+00  0.00000000E+00
  0.00000000E+00  0.00000000E+00  0.00000000E+00
  0.00000000E+00  0.00000000E+00  0.00000000E+00
  0.00000000E+00  0.00000000E+00  0.00000000E+00
  0.00000000E+00  0.00000000E+00  0.00000000E+00
  0.00000000E+00  0.00000000E+00  0.00000000E+00
  0.00000000E+00  0.00000000E+00  0.00000000E+00
  0.00000000E+00  0.00000000E+00  0.00000000E+00
  0.00000000E+00  0.00000000E+00  0.00000000E+00
  0.00000000E+00  0.00000000E+00  0.00000000E+00
  0.00000000E+00  0.00000000E+00  0.00000000E+00
  0.00000000E+00  0.00000000E+00  0.00000000E+00
  0.00000000E+00  0.00000000E+00  0.00000000E+00
  0.00000000E+00  0.00000000E+00  0.00000000E+00
  0.00000000E+00  0.00000000E+00  0.00000000E+00
  0.00000000E+00  0.00000000E+00  0.00000000E+00
  0.00000000E+00  0.00000000E+00  0.00000000E+00
  0.00000000E+00  0.00000000E+00  0.00000000E+00
  0.00000000E+00  0.00000000E+00  0.00000000E+00
  0.00000000E+00  0.00000000E+00  0.00000000E+00
  0.00000000E+00  0.00000000E+00  0.00000000E+00
  0.00000000E+00  0.00000000E+00  0.00000000E+00
  0.00000000E+00  0.00000000E+00  0.00000000E+00
  0.00000000E+00  0.00000000E+00  0.00000000E+00
  0.00000000E+00  0.00000000E+00  0.00000000E+00
  0.00000000E+00  0.00000000E+00  0.00000000E+00
  0.00000000E+00  0.00000000E+00  0.00000000E+00
  0.00000000E+00  0.00000000E+00  0.00000000E+00
  0.00000000E+00  0.00000000E+00  0.00000000E+00
  0.00000000E+00  0.00000000E+00  0.00000000E+00
  0.00000000E+00  0.00000000E+00  0.00000000E+00
  0.00000000E+00  0.00000000E+00  0.00000000E+00
  0.00000000E+00  0.00000000E+00  0.00000000E+00
