# Supplementary material for: Bringing Molecules Together: Synergistic Coadsorption at Dopant Sites of Single Atom Alloys
Source: J Am Chem Soc. 2024 Oct 2;146(41):28119–30. doi: 10.1021/jacs.4c07621 (PMC11487606; doi:10.1021/jacs.4c07621)
Supplement: Supplementary file 2 — ja4c07621_si_002.zip [file ja4c07621_si_002.zip › structures/1_Cu/Cu111/10_NiCu/05_H-H/new/2_KPOINTS-13-13-1_dipol/CONTCAR]

Cu Ni  H                                
   1.0000000000000000     
     7.8064588642994845    0.0000000000000000    0.0000000000000000
     3.9032294321497423    6.7605916900815703    0.0000000000000000
     0.0000000000000000    0.0000000000000000   23.4985959624712919
   Cu   Ni   H 
    44     1     2
Selective dynamics
Direct
  0.8888888888888857  0.2222222222222214  0.3191680052705266   F   F   F
  0.2222222222222214  0.2222222222222214  0.3191680052705266   F   F   F
  0.5555555555555571  0.2222222222222214  0.3191680052705266   F   F   F
  0.8888888888888857  0.5555555555555571  0.3191680052705266   F   F   F
  0.2222222222222214  0.5555555555555571  0.3191680052705266   F   F   F
  0.5555555555555571  0.5555555555555571  0.3191680052705266   F   F   F
  0.8888888888888857  0.8888888888888857  0.3191680052705266   F   F   F
  0.2222222222222214  0.8888888888888857  0.3191680052705266   F   F   F
  0.5555555555555571  0.8888888888888857  0.3191680052705266   F   F   F
  0.0000000000000000  0.0000000000000000  0.4095840026352633   F   F   F
  0.3333333333333357  0.0000000000000000  0.4095840026352633   F   F   F
  0.6666666666666643  0.0000000000000000  0.4095840026352633   F   F   F
  0.0000000000000000  0.3333333333333357  0.4095840026352633   F   F   F
  0.3333333333333357  0.3333333333333357  0.4095840026352633   F   F   F
  0.6666666666666643  0.3333333333333357  0.4095840026352633   F   F   F
  0.0000000000000000  0.6666666666666643  0.4095840026352633   F   F   F
  0.3333333333333357  0.6666666666666643  0.4095840026352633   F   F   F
  0.6666666666666643  0.6666666666666643  0.4095840026352633   F   F   F
  0.1105495781907679  0.1104211129548643  0.5002254674090907   T   T   T
  0.4447231169971847  0.1102137445477853  0.4988773499043726   T   T   T
  0.7785538278386261  0.1107733079246348  0.4997153327646102   T   T   T
  0.1102982846538311  0.4446302490867721  0.4988805843575342   T   T   T
  0.4447571136749332  0.4446764065068538  0.4991883640970342   T   T   T
  0.7779578822988770  0.4441125073143578  0.4997093203587900   T   T   T
  0.1108675248881082  0.7784504783259855  0.4997207057835319   T   T   T
  0.4442233765599085  0.7778487596571217  0.4997102321164161   T   T   T
  0.7776017511454207  0.7775095539728477  0.4999024327509571   T   T   T
  0.8873730334008936  0.2233027336199376  0.5910697024491079   T   T   T
  0.2230225202813656  0.2228848555100663  0.5883878204167414   T   T   T
  0.5543149160890778  0.2220440219829151  0.5887786141428594   T   T   T
  0.8902328699304081  0.5534202169531268  0.5898208234735491   T   T   T
  0.2221694032395722  0.5541781089076442  0.5887889663631012   T   T   T
  0.5553832333407992  0.5552309389358088  0.5893394405440167   T   T   T
  0.8888305193191243  0.8887072631751459  0.5897365422890374   T   T   T
  0.2234742388457452  0.8871849689536564  0.5910758150401162   T   T   T
  0.5535407724714630  0.8901122693991023  0.5898183776415696   T   T   T
  0.9984015826187174  0.9981844000108355  0.6792911885845228   T   T   T
  0.3323379314341616  0.0018803638124965  0.6802992490436157   T   T   T
  0.6672801398166119  0.9988533801709656  0.6785912411827532   T   T   T
  0.0020736140758187  0.3321559081269354  0.6802947142445148   T   T   T
  0.6644250441234978  0.3329266536567755  0.6803259070126955   T   T   T
  0.9990247983147814  0.6671074654082070  0.6785982123283030   T   T   T
  0.3331403217439378  0.6642024016326032  0.6803411279993756   T   T   T
  0.6672467081980669  0.6670759520532213  0.6781309765828657   T   T   T
  0.3325550233926695  0.3323509033289824  0.6779173101522310   T   T   T
  0.4337950407178096  0.4335335247206065  0.7176818254723988   T   T   T
  0.2323494322767372  0.2321513419963716  0.7181246749893317   T   T   T

  0.00000000E+00  0.00000000E+00  0.00000000E+00
  0.00000000E+00  0.00000000E+00  0.00000000E+00
  0.00000000E+00  0.00000000E+00  0.00000000E+00
  0.00000000E+00  0.00000000E+00  0.00000000E+00
  0.00000000E+00  0.00000000E+00  0.00000000E+00
  0.00000000E+00  0.00000000E+00  0.00000000E+00
  0.00000000E+00  0.00000000E+00  0.00000000E+00
  0.00000000E+00  0.00000000E+00  0.00000000E+00
  0.00000000E+00  0.00000000E+00  0.00000000E+00
  0.00000000E+00  0.00000000E+00  0.00000000E+00
  0.00000000E+00  0.00000000E+00  0.00000000E+00
  0.00000000E+00  0.00000000E+00  0.00000000E+00
  0.00000000E+00  0.00000000E+00  0.00000000E+00
  0.00000000E+00  0.00000000E+00  0.00000000E+00
  0.00000000E+00  0.00000000E+00  0.00000000E+00
  0.00000000E+00  0.00000000E+00  0.00000000E+00
  0.00000000E+00  0.00000000E+00  0.00000000E+00
  0.00000000E+00  0.00000000E+00  0.00000000E+00
  0.00000000E+00  0.00000000E+00  0.00000000E+00
  0.00000000E+00  0.00000000E+00  0.00000000E+00
  0.00000000E+00  0.00000000E+00  0.00000000E+00
  0.00000000E+00  0.00000000E+00  0.00000000E+00
  0.00000000E+00  0.00000000E+00  0.00000000E+00
  0.00000000E+00  0.00000000E+00  0.00000000E+00
  0.00000000E+00  0.00000000E+00  0.00000000E+00
  0.00000000E+00  0.00000000E+00  0.00000000E+00
  0.00000000E+00  0.00000000E+00  0.00000000E+00
  0.00000000E+00  0.00000000E+00  0.00000000E+00
  0.00000000E+00  0.00000000E+00  0.00000000E+00
  0.00000000E+00  0.00000000E+00  0.00000000E+00
  0.00000000E+00  0.00000000E+00  0.00000000E+00
  0.00000000E+00  0.00000000E+00  0.00000000E+00
  0.00000000E+00  0.00000000E+00  0.00000000E+00
  0.00000000E+00  0.00000000E+00  0.00000000E+00
  0.00000000E+00  0.00000000E+00  0.00000000E+00
  0.00000000E+00  0.00000000E+00  0.00000000E+00
  0.00000000E+00  0.00000000E+00  0.00000000E+00
  0.00000000E+00  0.00000000E+00  0.00000000E+00
  0.00000000E+00  0.00000000E+00  0.00000000E+00
  0.00000000E+00  0.00000000E+00  0.00000000E+00
  0.00000000E+00  0.00000000E+00  0.00000000E+00
  0.00000000E+00  0.00000000E+00  0.00000000E+00
  0.00000000E+00  0.00000000E+00  0.00000000E+00
  0.00000000E+00  0.00000000E+00  0.00000000E+00
  0.00000000E+00  0.00000000E+00  0.00000000E+00
  0.00000000E+00  0.00000000E+00  0.00000000E+00
  0.00000000E+00  0.00000000E+00  0.00000000E+00
