# Supplementary material for: Bringing Molecules Together: Synergistic Coadsorption at Dopant Sites of Single Atom Alloys
Source: J Am Chem Soc. 2024 Oct 2;146(41):28119–30. doi: 10.1021/jacs.4c07621 (PMC11487606; doi:10.1021/jacs.4c07621)
Supplement: Supplementary file 2 — ja4c07621_si_002.zip [file ja4c07621_si_002.zip › structures/1_Cu/Cu111/10_NiCu/06_H-H-H/2_KPOINTS-13-13-1_dipol/CONTCAR]

Cu Ni  H                                
   1.00000000000000     
     7.8064588642994845    0.0000000000000000    0.0000000000000000
     3.9032294321497423    6.7605916900815703    0.0000000000000000
     0.0000000000000000    0.0000000000000000   23.4985959624712919
   Cu   Ni   H 
    44     1     3
Selective dynamics
Direct
  0.8888888888888857  0.2222222222222214  0.3191680052705266   F   F   F
  0.2222222222222214  0.2222222222222214  0.3191680052705266   F   F   F
  0.5555555555555571  0.2222222222222214  0.3191680052705266   F   F   F
  0.8888888888888857  0.5555555555555571  0.3191680052705266   F   F   F
  0.2222222222222214  0.5555555555555571  0.3191680052705266   F   F   F
  0.5555555555555571  0.5555555555555571  0.3191680052705266   F   F   F
  0.8888888888888857  0.8888888888888857  0.3191680052705266   F   F   F
  0.2222222222222214  0.8888888888888857  0.3191680052705266   F   F   F
  0.5555555555555571  0.8888888888888857  0.3191680052705266   F   F   F
  0.0000000000000000  0.0000000000000000  0.4095840026352633   F   F   F
  0.3333333333333357  0.0000000000000000  0.4095840026352633   F   F   F
  0.6666666666666643  0.0000000000000000  0.4095840026352633   F   F   F
  0.0000000000000000  0.3333333333333357  0.4095840026352633   F   F   F
  0.3333333333333357  0.3333333333333357  0.4095840026352633   F   F   F
  0.6666666666666643  0.3333333333333357  0.4095840026352633   F   F   F
  0.0000000000000000  0.6666666666666643  0.4095840026352633   F   F   F
  0.3333333333333357  0.6666666666666643  0.4095840026352633   F   F   F
  0.6666666666666643  0.6666666666666643  0.4095840026352633   F   F   F
  0.1111685233694288  0.1112282460178378  0.4996870873767207   T   T   T
  0.4450457514474238  0.1103234971640461  0.4989024684703125   T   T   T
  0.7780410453388882  0.1112340050739817  0.4996850343981833   T   T   T
  0.1102700216250199  0.4451010072871426  0.4989034180163685   T   T   T
  0.4450292469221822  0.4450849392527729  0.4989014026325052   T   T   T
  0.7776993908899144  0.4450190982192765  0.4997506237091685   T   T   T
  0.1111735517911399  0.7781028154852336  0.4996849704167445   T   T   T
  0.4449573213529590  0.7777600506179567  0.4997502789991373   T   T   T
  0.7777145321111050  0.7777757180411555  0.4997507499536411   T   T   T
  0.8886939917099994  0.2234015476510933  0.5899519944880751   T   T   T
  0.2239407736214503  0.2240462147356439  0.5885587637187299   T   T   T
  0.5528041449066450  0.2240176593067602  0.5885585944991405   T   T   T
  0.8911380052857751  0.5548709465906470  0.5898513647312171   T   T   T
  0.2239157923510149  0.5529055826646996  0.5885646096103017   T   T   T
  0.5547556909095164  0.5548559692321859  0.5898411481161858   T   T   T
  0.8886821721376421  0.8887973444970783  0.5899575195687277   T   T   T
  0.2232941448789205  0.8888033083049507  0.5899533047199128   T   T   T
  0.5547691187768180  0.8912385317367324  0.5898528933313045   T   T   T
  0.0002656539249486  0.0004042372583868  0.6785723540581969   T   T   T
  0.3325390510041970  0.0010267014969045  0.6796675164145327   T   T   T
  0.6673598406122494  0.0010027902162051  0.6796687133008348   T   T   T
  0.0009028456134885  0.3326672409970897  0.6796653298694508   T   T   T
  0.6673592626154417  0.3326897040311465  0.6796568138650088   T   T   T
  0.0009260470918591  0.6674580106439265  0.6796729712090155   T   T   T
  0.3325438292512288  0.6674614204750000  0.6796637206247524   T   T   T
  0.6669360474262618  0.6670608427589144  0.6774857709637701   T   T   T
  0.3335144601233537  0.3338151583418281  0.6823595085817686   T   T   T
  0.2278133019346740  0.5453840465619564  0.7177898558116524   T   T   T
  0.2278102676545970  0.2279376095055454  0.7177980792664727   T   T   T
  0.5452739382407898  0.2279353083277229  0.7178084993786058   T   T   T
 
  0.00000000E+00  0.00000000E+00  0.00000000E+00
  0.00000000E+00  0.00000000E+00  0.00000000E+00
  0.00000000E+00  0.00000000E+00  0.00000000E+00
  0.00000000E+00  0.00000000E+00  0.00000000E+00
  0.00000000E+00  0.00000000E+00  0.00000000E+00
  0.00000000E+00  0.00000000E+00  0.00000000E+00
  0.00000000E+00  0.00000000E+00  0.00000000E+00
  0.00000000E+00  0.00000000E+00  0.00000000E+00
  0.00000000E+00  0.00000000E+00  0.00000000E+00
  0.00000000E+00  0.00000000E+00  0.00000000E+00
  0.00000000E+00  0.00000000E+00  0.00000000E+00
  0.00000000E+00  0.00000000E+00  0.00000000E+00
  0.00000000E+00  0.00000000E+00  0.00000000E+00
  0.00000000E+00  0.00000000E+00  0.00000000E+00
  0.00000000E+00  0.00000000E+00  0.00000000E+00
  0.00000000E+00  0.00000000E+00  0.00000000E+00
  0.00000000E+00  0.00000000E+00  0.00000000E+00
  0.00000000E+00  0.00000000E+00  0.00000000E+00
  0.00000000E+00  0.00000000E+00  0.00000000E+00
  0.00000000E+00  0.00000000E+00  0.00000000E+00
  0.00000000E+00  0.00000000E+00  0.00000000E+00
  0.00000000E+00  0.00000000E+00  0.00000000E+00
  0.00000000E+00  0.00000000E+00  0.00000000E+00
  0.00000000E+00  0.00000000E+00  0.00000000E+00
  0.00000000E+00  0.00000000E+00  0.00000000E+00
  0.00000000E+00  0.00000000E+00  0.00000000E+00
  0.00000000E+00  0.00000000E+00  0.00000000E+00
  0.00000000E+00  0.00000000E+00  0.00000000E+00
  0.00000000E+00  0.00000000E+00  0.00000000E+00
  0.00000000E+00  0.00000000E+00  0.00000000E+00
  0.00000000E+00  0.00000000E+00  0.00000000E+00
  0.00000000E+00  0.00000000E+00  0.00000000E+00
  0.00000000E+00  0.00000000E+00  0.00000000E+00
  0.00000000E+00  0.00000000E+00  0.00000000E+00
  0.00000000E+00  0.00000000E+00  0.00000000E+00
  0.00000000E+00  0.00000000E+00  0.00000000E+00
  0.00000000E+00  0.00000000E+00  0.00000000E+00
  0.00000000E+00  0.00000000E+00  0.00000000E+00
  0.00000000E+00  0.00000000E+00  0.00000000E+00
  0.00000000E+00  0.00000000E+00  0.00000000E+00
  0.00000000E+00  0.00000000E+00  0.00000000E+00
  0.00000000E+00  0.00000000E+00  0.00000000E+00
  0.00000000E+00  0.00000000E+00  0.00000000E+00
  0.00000000E+00  0.00000000E+00  0.00000000E+00
  0.00000000E+00  0.00000000E+00  0.00000000E+00
  0.00000000E+00  0.00000000E+00  0.00000000E+00
  0.00000000E+00  0.00000000E+00  0.00000000E+00
  0.00000000E+00  0.00000000E+00  0.00000000E+00
