# Supplementary material for: Bringing Molecules Together: Synergistic Coadsorption at Dopant Sites of Single Atom Alloys
Source: J Am Chem Soc. 2024 Oct 2;146(41):28119–30. doi: 10.1021/jacs.4c07621 (PMC11487606; doi:10.1021/jacs.4c07621)
Supplement: Supplementary file 2 — ja4c07621_si_002.zip [file ja4c07621_si_002.zip › structures/1_Cu/Cu111/10_NiCu/07_CO-CO/2_KPOINTS-13-13-1_dipol/CONTCAR]

Cu Ni  O  C                             
   1.0000000000000000     
     7.8064588642994845    0.0000000000000000    0.0000000000000000
     3.9032294321497423    6.7605916900815703    0.0000000000000000
     0.0000000000000000    0.0000000000000000   23.4985959624712919
   Cu   Ni   O    C 
    44     1     2     2
Selective dynamics
Direct
  0.8888888888888857  0.2222222222222214  0.3191680052705266   F   F   F
  0.2222222222222214  0.2222222222222214  0.3191680052705266   F   F   F
  0.5555555555555571  0.2222222222222214  0.3191680052705266   F   F   F
  0.8888888888888857  0.5555555555555571  0.3191680052705266   F   F   F
  0.2222222222222214  0.5555555555555571  0.3191680052705266   F   F   F
  0.5555555555555571  0.5555555555555571  0.3191680052705266   F   F   F
  0.8888888888888857  0.8888888888888857  0.3191680052705266   F   F   F
  0.2222222222222214  0.8888888888888857  0.3191680052705266   F   F   F
  0.5555555555555571  0.8888888888888857  0.3191680052705266   F   F   F
  0.0000000000000000  0.0000000000000000  0.4095840026352633   F   F   F
  0.3333333333333357  0.0000000000000000  0.4095840026352633   F   F   F
  0.6666666666666643  0.0000000000000000  0.4095840026352633   F   F   F
  0.0000000000000000  0.3333333333333357  0.4095840026352633   F   F   F
  0.3333333333333357  0.3333333333333357  0.4095840026352633   F   F   F
  0.6666666666666643  0.3333333333333357  0.4095840026352633   F   F   F
  0.0000000000000000  0.6666666666666643  0.4095840026352633   F   F   F
  0.3333333333333357  0.6666666666666643  0.4095840026352633   F   F   F
  0.6666666666666643  0.6666666666666643  0.4095840026352633   F   F   F
  0.1105206190219306  0.1119882618763502  0.4999746404830629   T   T   T
  0.4442146353638369  0.1106824974764093  0.4989112326914030   T   T   T
  0.7765890102174661  0.1119769966151023  0.4999633290977173   T   T   T
  0.1110620771295829  0.4446344701614440  0.4994694084500504   T   T   T
  0.4434079818419834  0.4446294992447978  0.4994666458343953   T   T   T
  0.7774385771516058  0.4442415985892803  0.4990921212672314   T   T   T
  0.1111534320677162  0.7767544581916339  0.4999749796200050   T   T   T
  0.4439267733685998  0.7780293323386327  0.4991246394319807   T   T   T
  0.7771411986834161  0.7780295365020466  0.4991197351018617   T   T   T
  0.8868930310431007  0.2245689485705368  0.5900081192742819   T   T   T
  0.2246684095558767  0.2243405716368581  0.5899678687410770   T   T   T
  0.5494154337554688  0.2243222304049688  0.5899418471847840   T   T   T
  0.8893540382211600  0.5548907027432888  0.5886558110703667   T   T   T
  0.2236826264881780  0.5510130786472095  0.5912273603679061   T   T   T
  0.5541859271543751  0.5548612704975783  0.5886573724518460   T   T   T
  0.8872607184839754  0.8889532848035512  0.5890314819998990   T   T   T
  0.2222129987776003  0.8889543521696708  0.5890370194227962   T   T   T
  0.5538181447481142  0.8907938823005247  0.5887015773424580   T   T   T
  0.9997875060459607  0.9983097015972821  0.6771839657713434   T   T   T
  0.3356471909162273  0.9954558450252383  0.6779576784224672   T   T   T
  0.6667669459676817  0.9954908221528294  0.6779532100312250   T   T   T
  0.0012603189461054  0.3323683113972681  0.6787044965634301   T   T   T
  0.6641643059249346  0.3323439766235556  0.6787317142254966   T   T   T
  0.9976843463791621  0.6695528400251791  0.6783562644202984   T   T   T
  0.3307030040587237  0.6695348770463225  0.6783640066961080   T   T   T
  0.6658497978819805  0.6662458840442906  0.6765747908861048   T   T   T
  0.3324803968163855  0.3326276854975265  0.6955052429593880   T   T   T
  0.5486750928330743  0.3372840152197664  0.7969718905673083   T   T   T
  0.1114898321563623  0.3371449052499502  0.7969367540327437   T   T   T
  0.5027380287170542  0.3360482762435222  0.7491527642978546   T   T   T
  0.1587983715796560  0.3359662227960423  0.7491327901886082   T   T   T

  0.00000000E+00  0.00000000E+00  0.00000000E+00
  0.00000000E+00  0.00000000E+00  0.00000000E+00
  0.00000000E+00  0.00000000E+00  0.00000000E+00
  0.00000000E+00  0.00000000E+00  0.00000000E+00
  0.00000000E+00  0.00000000E+00  0.00000000E+00
  0.00000000E+00  0.00000000E+00  0.00000000E+00
  0.00000000E+00  0.00000000E+00  0.00000000E+00
  0.00000000E+00  0.00000000E+00  0.00000000E+00
  0.00000000E+00  0.00000000E+00  0.00000000E+00
  0.00000000E+00  0.00000000E+00  0.00000000E+00
  0.00000000E+00  0.00000000E+00  0.00000000E+00
  0.00000000E+00  0.00000000E+00  0.00000000E+00
  0.00000000E+00  0.00000000E+00  0.00000000E+00
  0.00000000E+00  0.00000000E+00  0.00000000E+00
  0.00000000E+00  0.00000000E+00  0.00000000E+00
  0.00000000E+00  0.00000000E+00  0.00000000E+00
  0.00000000E+00  0.00000000E+00  0.00000000E+00
  0.00000000E+00  0.00000000E+00  0.00000000E+00
  0.00000000E+00  0.00000000E+00  0.00000000E+00
  0.00000000E+00  0.00000000E+00  0.00000000E+00
  0.00000000E+00  0.00000000E+00  0.00000000E+00
  0.00000000E+00  0.00000000E+00  0.00000000E+00
  0.00000000E+00  0.00000000E+00  0.00000000E+00
  0.00000000E+00  0.00000000E+00  0.00000000E+00
  0.00000000E+00  0.00000000E+00  0.00000000E+00
  0.00000000E+00  0.00000000E+00  0.00000000E+00
  0.00000000E+00  0.00000000E+00  0.00000000E+00
  0.00000000E+00  0.00000000E+00  0.00000000E+00
  0.00000000E+00  0.00000000E+00  0.00000000E+00
  0.00000000E+00  0.00000000E+00  0.00000000E+00
  0.00000000E+00  0.00000000E+00  0.00000000E+00
  0.00000000E+00  0.00000000E+00  0.00000000E+00
  0.00000000E+00  0.00000000E+00  0.00000000E+00
  0.00000000E+00  0.00000000E+00  0.00000000E+00
  0.00000000E+00  0.00000000E+00  0.00000000E+00
  0.00000000E+00  0.00000000E+00  0.00000000E+00
  0.00000000E+00  0.00000000E+00  0.00000000E+00
  0.00000000E+00  0.00000000E+00  0.00000000E+00
  0.00000000E+00  0.00000000E+00  0.00000000E+00
  0.00000000E+00  0.00000000E+00  0.00000000E+00
  0.00000000E+00  0.00000000E+00  0.00000000E+00
  0.00000000E+00  0.00000000E+00  0.00000000E+00
  0.00000000E+00  0.00000000E+00  0.00000000E+00
  0.00000000E+00  0.00000000E+00  0.00000000E+00
  0.00000000E+00  0.00000000E+00  0.00000000E+00
  0.00000000E+00  0.00000000E+00  0.00000000E+00
  0.00000000E+00  0.00000000E+00  0.00000000E+00
  0.00000000E+00  0.00000000E+00  0.00000000E+00
  0.00000000E+00  0.00000000E+00  0.00000000E+00
