# Supplementary material for: Bringing Molecules Together: Synergistic Coadsorption at Dopant Sites of Single Atom Alloys
Source: J Am Chem Soc. 2024 Oct 2;146(41):28119–30. doi: 10.1021/jacs.4c07621 (PMC11487606; doi:10.1021/jacs.4c07621)
Supplement: Supplementary file 2 — ja4c07621_si_002.zip [file ja4c07621_si_002.zip › structures/1_Cu/Cu111/10_NiCu/08_CO-H/2_KPOINTS-13-13-1_dipol/CONTCAR]

Cu Ni  O  H  C                          
   1.00000000000000     
     7.8064588642994845    0.0000000000000000    0.0000000000000000
     3.9032294321497423    6.7605916900815703    0.0000000000000000
     0.0000000000000000    0.0000000000000000   23.4985959624712919
   Cu   Ni   O    H    C 
    44     1     1     1     1
Selective dynamics
Direct
  0.8888888888888857  0.2222222222222214  0.3191680052705266   F   F   F
  0.2222222222222214  0.2222222222222214  0.3191680052705266   F   F   F
  0.5555555555555571  0.2222222222222214  0.3191680052705266   F   F   F
  0.8888888888888857  0.5555555555555571  0.3191680052705266   F   F   F
  0.2222222222222214  0.5555555555555571  0.3191680052705266   F   F   F
  0.5555555555555571  0.5555555555555571  0.3191680052705266   F   F   F
  0.8888888888888857  0.8888888888888857  0.3191680052705266   F   F   F
  0.2222222222222214  0.8888888888888857  0.3191680052705266   F   F   F
  0.5555555555555571  0.8888888888888857  0.3191680052705266   F   F   F
  0.0000000000000000  0.0000000000000000  0.4095840026352633   F   F   F
  0.3333333333333357  0.0000000000000000  0.4095840026352633   F   F   F
  0.6666666666666643  0.0000000000000000  0.4095840026352633   F   F   F
  0.0000000000000000  0.3333333333333357  0.4095840026352633   F   F   F
  0.3333333333333357  0.3333333333333357  0.4095840026352633   F   F   F
  0.6666666666666643  0.3333333333333357  0.4095840026352633   F   F   F
  0.0000000000000000  0.6666666666666643  0.4095840026352633   F   F   F
  0.3333333333333357  0.6666666666666643  0.4095840026352633   F   F   F
  0.6666666666666643  0.6666666666666643  0.4095840026352633   F   F   F
  0.1121670612550603  0.1105005523713340  0.4996292044436672   T   T   T
  0.4458230737335275  0.1096000270979956  0.4989395307407672   T   T   T
  0.7784655477033487  0.1103299925453034  0.5002671425868377   T   T   T
  0.1119291052366300  0.4436107853516362  0.4992812662881270   T   T   T
  0.4457965303494641  0.4437522434562534  0.4989588311664267   T   T   T
  0.7790804965827992  0.4432753711207890  0.4994341414117753   T   T   T
  0.1121891943410381  0.7764098468228474  0.4996503768951377   T   T   T
  0.4458281315556155  0.7766641188748664  0.4995645791310223   T   T   T
  0.7790599594805052  0.7767670147492485  0.4994341705263226   T   T   T
  0.8906719245278364  0.2214904016304473  0.5900648768236452   T   T   T
  0.2262344388168079  0.2212100836282917  0.5894611410215257   T   T   T
  0.5528220687647606  0.2227675533582427  0.5893468077831270   T   T   T
  0.8923494222167138  0.5529939451472853  0.5892112533964298   T   T   T
  0.2262440835851462  0.5508002267681462  0.5895360522742068   T   T   T
  0.5580471731146056  0.5517717474683272  0.5892418439838185   T   T   T
  0.8906214862328409  0.8862347247538693  0.5900401035349712   T   T   T
  0.2243598573456829  0.8869891930983215  0.5889683735368342   T   T   T
  0.5580323818091055  0.8886074840353479  0.5892500371455777   T   T   T
  0.0060645761111220  0.9958387659808796  0.6781769712349032   T   T   T
  0.3378334283189460  0.9939711539821661  0.6777975735491544   T   T   T
  0.6692668746051287  0.9980816978594764  0.6798051898465629   T   T   T
  0.0041316819515793  0.3293929902782104  0.6794531020562866   T   T   T
  0.6691255706321412  0.3305995488801246  0.6798008028163306   T   T   T
  0.0039810401347621  0.6644513194225701  0.6794065987337319   T   T   T
  0.3377199686435771  0.6656579870940249  0.6778454776323678   T   T   T
  0.6698147317510356  0.6639967938449589  0.6773502758855031   T   T   T
  0.3341974264985638  0.3314630578770082  0.6847811311530629   T   T   T
  0.1315470147312436  0.4280544781079272  0.7951547669799732   T   T   T
  0.5486654521950795  0.2247333132217135  0.7181965266418909   T   T   T
  0.1797200339858829  0.4052626198193853  0.7468570009272746   T   T   T
 
  0.00000000E+00  0.00000000E+00  0.00000000E+00
  0.00000000E+00  0.00000000E+00  0.00000000E+00
  0.00000000E+00  0.00000000E+00  0.00000000E+00
  0.00000000E+00  0.00000000E+00  0.00000000E+00
  0.00000000E+00  0.00000000E+00  0.00000000E+00
  0.00000000E+00  0.00000000E+00  0.00000000E+00
  0.00000000E+00  0.00000000E+00  0.00000000E+00
  0.00000000E+00  0.00000000E+00  0.00000000E+00
  0.00000000E+00  0.00000000E+00  0.00000000E+00
  0.00000000E+00  0.00000000E+00  0.00000000E+00
  0.00000000E+00  0.00000000E+00  0.00000000E+00
  0.00000000E+00  0.00000000E+00  0.00000000E+00
  0.00000000E+00  0.00000000E+00  0.00000000E+00
  0.00000000E+00  0.00000000E+00  0.00000000E+00
  0.00000000E+00  0.00000000E+00  0.00000000E+00
  0.00000000E+00  0.00000000E+00  0.00000000E+00
  0.00000000E+00  0.00000000E+00  0.00000000E+00
  0.00000000E+00  0.00000000E+00  0.00000000E+00
  0.00000000E+00  0.00000000E+00  0.00000000E+00
  0.00000000E+00  0.00000000E+00  0.00000000E+00
  0.00000000E+00  0.00000000E+00  0.00000000E+00
  0.00000000E+00  0.00000000E+00  0.00000000E+00
  0.00000000E+00  0.00000000E+00  0.00000000E+00
  0.00000000E+00  0.00000000E+00  0.00000000E+00
  0.00000000E+00  0.00000000E+00  0.00000000E+00
  0.00000000E+00  0.00000000E+00  0.00000000E+00
  0.00000000E+00  0.00000000E+00  0.00000000E+00
  0.00000000E+00  0.00000000E+00  0.00000000E+00
  0.00000000E+00  0.00000000E+00  0.00000000E+00
  0.00000000E+00  0.00000000E+00  0.00000000E+00
  0.00000000E+00  0.00000000E+00  0.00000000E+00
  0.00000000E+00  0.00000000E+00  0.00000000E+00
  0.00000000E+00  0.00000000E+00  0.00000000E+00
  0.00000000E+00  0.00000000E+00  0.00000000E+00
  0.00000000E+00  0.00000000E+00  0.00000000E+00
  0.00000000E+00  0.00000000E+00  0.00000000E+00
  0.00000000E+00  0.00000000E+00  0.00000000E+00
  0.00000000E+00  0.00000000E+00  0.00000000E+00
  0.00000000E+00  0.00000000E+00  0.00000000E+00
  0.00000000E+00  0.00000000E+00  0.00000000E+00
  0.00000000E+00  0.00000000E+00  0.00000000E+00
  0.00000000E+00  0.00000000E+00  0.00000000E+00
  0.00000000E+00  0.00000000E+00  0.00000000E+00
  0.00000000E+00  0.00000000E+00  0.00000000E+00
  0.00000000E+00  0.00000000E+00  0.00000000E+00
  0.00000000E+00  0.00000000E+00  0.00000000E+00
  0.00000000E+00  0.00000000E+00  0.00000000E+00
  0.00000000E+00  0.00000000E+00  0.00000000E+00
