# Supplementary material for: Bringing Molecules Together: Synergistic Coadsorption at Dopant Sites of Single Atom Alloys
Source: J Am Chem Soc. 2024 Oct 2;146(41):28119–30. doi: 10.1021/jacs.4c07621 (PMC11487606; doi:10.1021/jacs.4c07621)
Supplement: Supplementary file 2 — ja4c07621_si_002.zip [file ja4c07621_si_002.zip › structures/1_Cu/Cu111/10_NiCu/09_CO-NO/2_KPOINTS-13-13-1_dipol/CONTCAR]

Cu Ni  O  N  C                          
   1.00000000000000     
     7.8064588642994845    0.0000000000000000    0.0000000000000000
     3.9032294321497423    6.7605916900815703    0.0000000000000000
     0.0000000000000000    0.0000000000000000   23.4985959624712919
   Cu   Ni   O    N    C 
    44     1     2     1     1
Selective dynamics
Direct
  0.8888888888888857  0.2222222222222214  0.3191680052705266   F   F   F
  0.2222222222222214  0.2222222222222214  0.3191680052705266   F   F   F
  0.5555555555555571  0.2222222222222214  0.3191680052705266   F   F   F
  0.8888888888888857  0.5555555555555571  0.3191680052705266   F   F   F
  0.2222222222222214  0.5555555555555571  0.3191680052705266   F   F   F
  0.5555555555555571  0.5555555555555571  0.3191680052705266   F   F   F
  0.8888888888888857  0.8888888888888857  0.3191680052705266   F   F   F
  0.2222222222222214  0.8888888888888857  0.3191680052705266   F   F   F
  0.5555555555555571  0.8888888888888857  0.3191680052705266   F   F   F
  0.0000000000000000  0.0000000000000000  0.4095840026352633   F   F   F
  0.3333333333333357  0.0000000000000000  0.4095840026352633   F   F   F
  0.6666666666666643  0.0000000000000000  0.4095840026352633   F   F   F
  0.0000000000000000  0.3333333333333357  0.4095840026352633   F   F   F
  0.3333333333333357  0.3333333333333357  0.4095840026352633   F   F   F
  0.6666666666666643  0.3333333333333357  0.4095840026352633   F   F   F
  0.0000000000000000  0.6666666666666643  0.4095840026352633   F   F   F
  0.3333333333333357  0.6666666666666643  0.4095840026352633   F   F   F
  0.6666666666666643  0.6666666666666643  0.4095840026352633   F   F   F
  0.1102070812540162  0.1117033164528413  0.5001425806192503   T   T   T
  0.4443147828540542  0.1118693085788680  0.4991228601333070   T   T   T
  0.7759801188468736  0.1130724328826566  0.4998537281200587   T   T   T
  0.1104197658775041  0.4457639185953997  0.4991502903110642   T   T   T
  0.4434021558743877  0.4448756355304186  0.4993464655338913   T   T   T
  0.7771499179891556  0.4450107836352366  0.4991620773785325   T   T   T
  0.1116559021765916  0.7774018893577767  0.4998854331783102   T   T   T
  0.4435180059073179  0.7786382051322317  0.4991624099323615   T   T   T
  0.7769695906413348  0.7784141696512092  0.4991617822117826   T   T   T
  0.8861614174266594  0.2261551865621722  0.5902470276552779   T   T   T
  0.2231941956171700  0.2258498695102178  0.5892971189084308   T   T   T
  0.5498897814889759  0.2267943831960868  0.5906795692237271   T   T   T
  0.8892297469310274  0.5552797319444908  0.5887287237832188   T   T   T
  0.2240586303703134  0.5525602623803749  0.5907703284623875   T   T   T
  0.5535881796967345  0.5563319610910780  0.5887492823444189   T   T   T
  0.8877921746241816  0.8904055583685909  0.5882549900212592   T   T   T
  0.2233993944741088  0.8889431471062780  0.5902824286017220   T   T   T
  0.5525045785841421  0.8920104738167226  0.5887051259651199   T   T   T
  0.9975988383110113  0.0011214784943401  0.6773591791507103   T   T   T
  0.3325312208526660  0.0023812960497504  0.6801247165237220   T   T   T
  0.6684084072731880  0.9985435562877130  0.6768301781905974   T   T   T
  0.9986696366949450  0.3360732999874262  0.6799990461786143   T   T   T
  0.6696360683406807  0.3333520655356355  0.6806662035973188   T   T   T
  0.9948610228523842  0.6721425390422200  0.6768722843738363   T   T   T
  0.3297857995001939  0.6732311845179630  0.6807456859046178   T   T   T
  0.6666514973592013  0.6703302908092329  0.6765241511010520   T   T   T
  0.3295068604976218  0.3333175434643181  0.6907526233437566   T   T   T
  0.4516898392047044  0.4548290995581964  0.7898585164021380   T   T   T
  0.2056757764198391  0.2138061169931123  0.7932024142138525   T   T   T
  0.4400202951534408  0.4429862373063086  0.7382113382696975   T   T   T
  0.2268011267789060  0.2335630034062220  0.7440877629010383   T   T   T
 
  0.00000000E+00  0.00000000E+00  0.00000000E+00
  0.00000000E+00  0.00000000E+00  0.00000000E+00
  0.00000000E+00  0.00000000E+00  0.00000000E+00
  0.00000000E+00  0.00000000E+00  0.00000000E+00
  0.00000000E+00  0.00000000E+00  0.00000000E+00
  0.00000000E+00  0.00000000E+00  0.00000000E+00
  0.00000000E+00  0.00000000E+00  0.00000000E+00
  0.00000000E+00  0.00000000E+00  0.00000000E+00
  0.00000000E+00  0.00000000E+00  0.00000000E+00
  0.00000000E+00  0.00000000E+00  0.00000000E+00
  0.00000000E+00  0.00000000E+00  0.00000000E+00
  0.00000000E+00  0.00000000E+00  0.00000000E+00
  0.00000000E+00  0.00000000E+00  0.00000000E+00
  0.00000000E+00  0.00000000E+00  0.00000000E+00
  0.00000000E+00  0.00000000E+00  0.00000000E+00
  0.00000000E+00  0.00000000E+00  0.00000000E+00
  0.00000000E+00  0.00000000E+00  0.00000000E+00
  0.00000000E+00  0.00000000E+00  0.00000000E+00
  0.00000000E+00  0.00000000E+00  0.00000000E+00
  0.00000000E+00  0.00000000E+00  0.00000000E+00
  0.00000000E+00  0.00000000E+00  0.00000000E+00
  0.00000000E+00  0.00000000E+00  0.00000000E+00
  0.00000000E+00  0.00000000E+00  0.00000000E+00
  0.00000000E+00  0.00000000E+00  0.00000000E+00
  0.00000000E+00  0.00000000E+00  0.00000000E+00
  0.00000000E+00  0.00000000E+00  0.00000000E+00
  0.00000000E+00  0.00000000E+00  0.00000000E+00
  0.00000000E+00  0.00000000E+00  0.00000000E+00
  0.00000000E+00  0.00000000E+00  0.00000000E+00
  0.00000000E+00  0.00000000E+00  0.00000000E+00
  0.00000000E+00  0.00000000E+00  0.00000000E+00
  0.00000000E+00  0.00000000E+00  0.00000000E+00
  0.00000000E+00  0.00000000E+00  0.00000000E+00
  0.00000000E+00  0.00000000E+00  0.00000000E+00
  0.00000000E+00  0.00000000E+00  0.00000000E+00
  0.00000000E+00  0.00000000E+00  0.00000000E+00
  0.00000000E+00  0.00000000E+00  0.00000000E+00
  0.00000000E+00  0.00000000E+00  0.00000000E+00
  0.00000000E+00  0.00000000E+00  0.00000000E+00
  0.00000000E+00  0.00000000E+00  0.00000000E+00
  0.00000000E+00  0.00000000E+00  0.00000000E+00
  0.00000000E+00  0.00000000E+00  0.00000000E+00
  0.00000000E+00  0.00000000E+00  0.00000000E+00
  0.00000000E+00  0.00000000E+00  0.00000000E+00
  0.00000000E+00  0.00000000E+00  0.00000000E+00
  0.00000000E+00  0.00000000E+00  0.00000000E+00
  0.00000000E+00  0.00000000E+00  0.00000000E+00
  0.00000000E+00  0.00000000E+00  0.00000000E+00
  0.00000000E+00  0.00000000E+00  0.00000000E+00
