# Supplementary material for: Bringing Molecules Together: Synergistic Coadsorption at Dopant Sites of Single Atom Alloys
Source: J Am Chem Soc. 2024 Oct 2;146(41):28119–30. doi: 10.1021/jacs.4c07621 (PMC11487606; doi:10.1021/jacs.4c07621)
Supplement: Supplementary file 2 — ja4c07621_si_002.zip [file ja4c07621_si_002.zip › structures/1_Cu/Cu111/10_NiCu/10_NO-H/2_KPOINTS-13-13-1_dipol/CONTCAR]

Cu Ni  O  N  H                          
   1.00000000000000     
     7.8064588642994845    0.0000000000000000    0.0000000000000000
     3.9032294321497423    6.7605916900815703    0.0000000000000000
     0.0000000000000000    0.0000000000000000   23.4985959624712919
   Cu   Ni   O    N    H 
    44     1     1     1     1
Selective dynamics
Direct
  0.8888888888888857  0.2222222222222214  0.3191680052705266   F   F   F
  0.2222222222222214  0.2222222222222214  0.3191680052705266   F   F   F
  0.5555555555555571  0.2222222222222214  0.3191680052705266   F   F   F
  0.8888888888888857  0.5555555555555571  0.3191680052705266   F   F   F
  0.2222222222222214  0.5555555555555571  0.3191680052705266   F   F   F
  0.5555555555555571  0.5555555555555571  0.3191680052705266   F   F   F
  0.8888888888888857  0.8888888888888857  0.3191680052705266   F   F   F
  0.2222222222222214  0.8888888888888857  0.3191680052705266   F   F   F
  0.5555555555555571  0.8888888888888857  0.3191680052705266   F   F   F
  0.0000000000000000  0.0000000000000000  0.4095840026352633   F   F   F
  0.3333333333333357  0.0000000000000000  0.4095840026352633   F   F   F
  0.6666666666666643  0.0000000000000000  0.4095840026352633   F   F   F
  0.0000000000000000  0.3333333333333357  0.4095840026352633   F   F   F
  0.3333333333333357  0.3333333333333357  0.4095840026352633   F   F   F
  0.6666666666666643  0.3333333333333357  0.4095840026352633   F   F   F
  0.0000000000000000  0.6666666666666643  0.4095840026352633   F   F   F
  0.3333333333333357  0.6666666666666643  0.4095840026352633   F   F   F
  0.6666666666666643  0.6666666666666643  0.4095840026352633   F   F   F
  0.1119519567812180  0.1089759545078418  0.5003247237094447   T   T   T
  0.4460093621217719  0.1089071382524664  0.4991319441935202   T   T   T
  0.7785803028269191  0.1100906651598814  0.4999727341686486   T   T   T
  0.1119156122054785  0.4429973593565389  0.4991115960422888   T   T   T
  0.4456268916187406  0.4425864390551790  0.4993911225478317   T   T   T
  0.7788485821803454  0.4424043696606731  0.4995403068363788   T   T   T
  0.1131932080647169  0.7754705225415707  0.4999384546420130   T   T   T
  0.4454568780551031  0.7758101700547113  0.4995314067831318   T   T   T
  0.7787879448672154  0.7757270058416225  0.4995342840489734   T   T   T
  0.8898160134326060  0.2210372344265871  0.5909725656853733   T   T   T
  0.2261329205076596  0.2207002643205078  0.5891697701213473   T   T   T
  0.5547296769577078  0.2207938757828349  0.5899742688352611   T   T   T
  0.8924178182151663  0.5503530571375032  0.5892160964276322   T   T   T
  0.2263056001617617  0.5491962081978979  0.5899243518324657   T   T   T
  0.5567172682552665  0.5512195799331522  0.5895384449072337   T   T   T
  0.8914194047852444  0.8859752779455166  0.5889098213388917   T   T   T
  0.2265315634295035  0.8843273253283729  0.5908856101765440   T   T   T
  0.5559150413167349  0.8868745708009435  0.5892295104429660   T   T   T
  0.0017314924657963  0.9949569269557774  0.6787545641618389   T   T   T
  0.3365299519854341  0.9975750206823761  0.6806464639544305   T   T   T
  0.6723122957618922  0.9919962038704985  0.6773523965905125   T   T   T
  0.0046844054053934  0.3294800477298493  0.6807291291931408   T   T   T
  0.6733018625907191  0.3275410391874110  0.6812605437002346   T   T   T
  0.9988499246826200  0.6654385094594740  0.6773024972493036   T   T   T
  0.3343328654398238  0.6665531717814459  0.6811098200548823   T   T   T
  0.6705198169485624  0.6634621753146448  0.6773458250564234   T   T   T
  0.3349911854716390  0.3279546794125249  0.6842188213882089   T   T   T
  0.4365572464821923  0.4323948227912662  0.7896994811284803   T   T   T
  0.4297547839705877  0.4244947719353874  0.7379655377931681   T   T   T
  0.2318506179423757  0.2239414913744478  0.7204047428649204   T   T   T
 
  0.00000000E+00  0.00000000E+00  0.00000000E+00
  0.00000000E+00  0.00000000E+00  0.00000000E+00
  0.00000000E+00  0.00000000E+00  0.00000000E+00
  0.00000000E+00  0.00000000E+00  0.00000000E+00
  0.00000000E+00  0.00000000E+00  0.00000000E+00
  0.00000000E+00  0.00000000E+00  0.00000000E+00
  0.00000000E+00  0.00000000E+00  0.00000000E+00
  0.00000000E+00  0.00000000E+00  0.00000000E+00
  0.00000000E+00  0.00000000E+00  0.00000000E+00
  0.00000000E+00  0.00000000E+00  0.00000000E+00
  0.00000000E+00  0.00000000E+00  0.00000000E+00
  0.00000000E+00  0.00000000E+00  0.00000000E+00
  0.00000000E+00  0.00000000E+00  0.00000000E+00
  0.00000000E+00  0.00000000E+00  0.00000000E+00
  0.00000000E+00  0.00000000E+00  0.00000000E+00
  0.00000000E+00  0.00000000E+00  0.00000000E+00
  0.00000000E+00  0.00000000E+00  0.00000000E+00
  0.00000000E+00  0.00000000E+00  0.00000000E+00
  0.00000000E+00  0.00000000E+00  0.00000000E+00
  0.00000000E+00  0.00000000E+00  0.00000000E+00
  0.00000000E+00  0.00000000E+00  0.00000000E+00
  0.00000000E+00  0.00000000E+00  0.00000000E+00
  0.00000000E+00  0.00000000E+00  0.00000000E+00
  0.00000000E+00  0.00000000E+00  0.00000000E+00
  0.00000000E+00  0.00000000E+00  0.00000000E+00
  0.00000000E+00  0.00000000E+00  0.00000000E+00
  0.00000000E+00  0.00000000E+00  0.00000000E+00
  0.00000000E+00  0.00000000E+00  0.00000000E+00
  0.00000000E+00  0.00000000E+00  0.00000000E+00
  0.00000000E+00  0.00000000E+00  0.00000000E+00
  0.00000000E+00  0.00000000E+00  0.00000000E+00
  0.00000000E+00  0.00000000E+00  0.00000000E+00
  0.00000000E+00  0.00000000E+00  0.00000000E+00
  0.00000000E+00  0.00000000E+00  0.00000000E+00
  0.00000000E+00  0.00000000E+00  0.00000000E+00
  0.00000000E+00  0.00000000E+00  0.00000000E+00
  0.00000000E+00  0.00000000E+00  0.00000000E+00
  0.00000000E+00  0.00000000E+00  0.00000000E+00
  0.00000000E+00  0.00000000E+00  0.00000000E+00
  0.00000000E+00  0.00000000E+00  0.00000000E+00
  0.00000000E+00  0.00000000E+00  0.00000000E+00
  0.00000000E+00  0.00000000E+00  0.00000000E+00
  0.00000000E+00  0.00000000E+00  0.00000000E+00
  0.00000000E+00  0.00000000E+00  0.00000000E+00
  0.00000000E+00  0.00000000E+00  0.00000000E+00
  0.00000000E+00  0.00000000E+00  0.00000000E+00
  0.00000000E+00  0.00000000E+00  0.00000000E+00
  0.00000000E+00  0.00000000E+00  0.00000000E+00
