# Supplementary material for: Bringing Molecules Together: Synergistic Coadsorption at Dopant Sites of Single Atom Alloys
Source: J Am Chem Soc. 2024 Oct 2;146(41):28119–30. doi: 10.1021/jacs.4c07621 (PMC11487606; doi:10.1021/jacs.4c07621)
Supplement: Supplementary file 2 — ja4c07621_si_002.zip [file ja4c07621_si_002.zip › structures/1_Cu/Cu111/10_NiCu/11_NO-NO/2_KPOINTS-13-13-1_dipol/CONTCAR]

Cu Ni  O  N                             
   1.0000000000000000     
     7.8064588642994845    0.0000000000000000    0.0000000000000000
     3.9032294321497423    6.7605916900815703    0.0000000000000000
     0.0000000000000000    0.0000000000000000   23.4985959624712919
   Cu   Ni   O    N 
    44     1     2     2
Selective dynamics
Direct
  0.8888888888888857  0.2222222222222214  0.3191680052705266   F   F   F
  0.2222222222222214  0.2222222222222214  0.3191680052705266   F   F   F
  0.5555555555555571  0.2222222222222214  0.3191680052705266   F   F   F
  0.8888888888888857  0.5555555555555571  0.3191680052705266   F   F   F
  0.2222222222222214  0.5555555555555571  0.3191680052705266   F   F   F
  0.5555555555555571  0.5555555555555571  0.3191680052705266   F   F   F
  0.8888888888888857  0.8888888888888857  0.3191680052705266   F   F   F
  0.2222222222222214  0.8888888888888857  0.3191680052705266   F   F   F
  0.5555555555555571  0.8888888888888857  0.3191680052705266   F   F   F
  0.0000000000000000  0.0000000000000000  0.4095840026352633   F   F   F
  0.3333333333333357  0.0000000000000000  0.4095840026352633   F   F   F
  0.6666666666666643  0.0000000000000000  0.4095840026352633   F   F   F
  0.0000000000000000  0.3333333333333357  0.4095840026352633   F   F   F
  0.3333333333333357  0.3333333333333357  0.4095840026352633   F   F   F
  0.6666666666666643  0.3333333333333357  0.4095840026352633   F   F   F
  0.0000000000000000  0.6666666666666643  0.4095840026352633   F   F   F
  0.3333333333333357  0.6666666666666643  0.4095840026352633   F   F   F
  0.6666666666666643  0.6666666666666643  0.4095840026352633   F   F   F
  0.1106823224003612  0.1115284156607831  0.4997578627010252   T   T   T
  0.4442667063306358  0.1107970011370923  0.4991272458672324   T   T   T
  0.7771037163526712  0.1115263111748793  0.4997499466166903   T   T   T
  0.1112592905204476  0.4440858621898637  0.4992696292370594   T   T   T
  0.4439802234101399  0.4440960981917307  0.4992709717603697   T   T   T
  0.7776586539080600  0.4440181900415300  0.4988635783763732   T   T   T
  0.1115243173236852  0.7762723304113512  0.4997327017967313   T   T   T
  0.4444822713100652  0.7770614048453593  0.4989758704293349   T   T   T
  0.7777926224008955  0.7770546013953955  0.4989708678382948   T   T   T
  0.8866132249557324  0.2254390413272127  0.5902338893214633   T   T   T
  0.2235446553520022  0.2246726114794309  0.5904586104866770   T   T   T
  0.5505245171765425  0.2246604036577595  0.5904396234794892   T   T   T
  0.8902192865849492  0.5533817072928098  0.5888544937381187   T   T   T
  0.2248193351479151  0.5491210636683088  0.5909177026594657   T   T   T
  0.5551650449266771  0.5533554187694482  0.5888656526374122   T   T   T
  0.8877451351911965  0.8886701300087327  0.5884663118942042   T   T   T
  0.2223494769311124  0.8886682738724015  0.5884805969843270   T   T   T
  0.5546489597960943  0.8894326233576707  0.5879393487028515   T   T   T
  0.0012755987331622  0.9957620862256016  0.6767768741580689   T   T   T
  0.3371303095665817  0.9937301991974431  0.6771420176689489   T   T   T
  0.6674483556010360  0.9937518634950264  0.6771186535450185   T   T   T
  0.9941578075240460  0.3312447882460144  0.6801009646183165   T   T   T
  0.6727356697296633  0.3312456080667880  0.6801401871967950   T   T   T
  0.9978004797882707  0.6703638931299467  0.6774769968717435   T   T   T
  0.3301905643427741  0.6703313823236688  0.6774892258307920   T   T   T
  0.6652313738502654  0.6679171202284367  0.6764975230177718   T   T   T
  0.3327597494234809  0.3326725568324931  0.6943875397697151   T   T   T
  0.5117627338058423  0.3445363279600931  0.7958042960482432   T   T   T
  0.1416268484214931  0.3444746564146068  0.7957912929855661   T   T   T
  0.5070442438879519  0.3406480699051371  0.7442399284486815   T   T   T
  0.1502755833205319  0.3406046108418668  0.7442256099019190   T   T   T

  0.00000000E+00  0.00000000E+00  0.00000000E+00
  0.00000000E+00  0.00000000E+00  0.00000000E+00
  0.00000000E+00  0.00000000E+00  0.00000000E+00
  0.00000000E+00  0.00000000E+00  0.00000000E+00
  0.00000000E+00  0.00000000E+00  0.00000000E+00
  0.00000000E+00  0.00000000E+00  0.00000000E+00
  0.00000000E+00  0.00000000E+00  0.00000000E+00
  0.00000000E+00  0.00000000E+00  0.00000000E+00
  0.00000000E+00  0.00000000E+00  0.00000000E+00
  0.00000000E+00  0.00000000E+00  0.00000000E+00
  0.00000000E+00  0.00000000E+00  0.00000000E+00
  0.00000000E+00  0.00000000E+00  0.00000000E+00
  0.00000000E+00  0.00000000E+00  0.00000000E+00
  0.00000000E+00  0.00000000E+00  0.00000000E+00
  0.00000000E+00  0.00000000E+00  0.00000000E+00
  0.00000000E+00  0.00000000E+00  0.00000000E+00
  0.00000000E+00  0.00000000E+00  0.00000000E+00
  0.00000000E+00  0.00000000E+00  0.00000000E+00
  0.00000000E+00  0.00000000E+00  0.00000000E+00
  0.00000000E+00  0.00000000E+00  0.00000000E+00
  0.00000000E+00  0.00000000E+00  0.00000000E+00
  0.00000000E+00  0.00000000E+00  0.00000000E+00
  0.00000000E+00  0.00000000E+00  0.00000000E+00
  0.00000000E+00  0.00000000E+00  0.00000000E+00
  0.00000000E+00  0.00000000E+00  0.00000000E+00
  0.00000000E+00  0.00000000E+00  0.00000000E+00
  0.00000000E+00  0.00000000E+00  0.00000000E+00
  0.00000000E+00  0.00000000E+00  0.00000000E+00
  0.00000000E+00  0.00000000E+00  0.00000000E+00
  0.00000000E+00  0.00000000E+00  0.00000000E+00
  0.00000000E+00  0.00000000E+00  0.00000000E+00
  0.00000000E+00  0.00000000E+00  0.00000000E+00
  0.00000000E+00  0.00000000E+00  0.00000000E+00
  0.00000000E+00  0.00000000E+00  0.00000000E+00
  0.00000000E+00  0.00000000E+00  0.00000000E+00
  0.00000000E+00  0.00000000E+00  0.00000000E+00
  0.00000000E+00  0.00000000E+00  0.00000000E+00
  0.00000000E+00  0.00000000E+00  0.00000000E+00
  0.00000000E+00  0.00000000E+00  0.00000000E+00
  0.00000000E+00  0.00000000E+00  0.00000000E+00
  0.00000000E+00  0.00000000E+00  0.00000000E+00
  0.00000000E+00  0.00000000E+00  0.00000000E+00
  0.00000000E+00  0.00000000E+00  0.00000000E+00
  0.00000000E+00  0.00000000E+00  0.00000000E+00
  0.00000000E+00  0.00000000E+00  0.00000000E+00
  0.00000000E+00  0.00000000E+00  0.00000000E+00
  0.00000000E+00  0.00000000E+00  0.00000000E+00
  0.00000000E+00  0.00000000E+00  0.00000000E+00
  0.00000000E+00  0.00000000E+00  0.00000000E+00
