# Supplementary material for: Bringing Molecules Together: Synergistic Coadsorption at Dopant Sites of Single Atom Alloys
Source: J Am Chem Soc. 2024 Oct 2;146(41):28119–30. doi: 10.1021/jacs.4c07621 (PMC11487606; doi:10.1021/jacs.4c07621)
Supplement: Supplementary file 2 — ja4c07621_si_002.zip [file ja4c07621_si_002.zip › structures/1_Cu/Cu111/11_CuCU/02_CO/2_KPOINTS-13-13-1_dipol/CONTCAR]

Cu  O  C                                
   1.0000000000000000     
     7.8064588642994845    0.0000000000000000    0.0000000000000000
     3.9032294321497423    6.7605916900815703    0.0000000000000000
     0.0000000000000000    0.0000000000000000   23.4985959624712919
   Cu   O    C 
    45     1     1
Selective dynamics
Direct
  0.8888888888888857  0.2222222222222214  0.3191680052705266   F   F   F
  0.2222222222222214  0.2222222222222214  0.3191680052705266   F   F   F
  0.5555555555555571  0.2222222222222214  0.3191680052705266   F   F   F
  0.8888888888888857  0.5555555555555571  0.3191680052705266   F   F   F
  0.2222222222222214  0.5555555555555571  0.3191680052705266   F   F   F
  0.5555555555555571  0.5555555555555571  0.3191680052705266   F   F   F
  0.8888888888888857  0.8888888888888857  0.3191680052705266   F   F   F
  0.2222222222222214  0.8888888888888857  0.3191680052705266   F   F   F
  0.5555555555555571  0.8888888888888857  0.3191680052705266   F   F   F
  0.0000000000000000  0.0000000000000000  0.4095840026352633   F   F   F
  0.3333333333333357  0.0000000000000000  0.4095840026352633   F   F   F
  0.6666666666666643  0.0000000000000000  0.4095840026352633   F   F   F
  0.0000000000000000  0.3333333333333357  0.4095840026352633   F   F   F
  0.3333333333333357  0.3333333333333357  0.4095840026352633   F   F   F
  0.6666666666666643  0.3333333333333357  0.4095840026352633   F   F   F
  0.0000000000000000  0.6666666666666643  0.4095840026352633   F   F   F
  0.3333333333333357  0.6666666666666643  0.4095840026352633   F   F   F
  0.6666666666666643  0.6666666666666643  0.4095840026352633   F   F   F
  0.1118535317152409  0.1118535317152409  0.4996132140119140   T   T   T
  0.4443726222250152  0.1112547555499625  0.4994315346340565   T   T   T
  0.7762929365695395  0.1118535317152409  0.4996132140119140   T   T   T
  0.1112547555499625  0.4443726222250152  0.4994315346340565   T   T   T
  0.4443726222250152  0.4443726222250152  0.4994315346340565   T   T   T
  0.7779594115530160  0.4440811768939820  0.4994097460393996   T   T   T
  0.1118535317152409  0.7762929365695395  0.4996132140119140   T   T   T
  0.4440811768939820  0.7779594115530160  0.4994097460393996   T   T   T
  0.7779594115530160  0.7779594115530160  0.4994097460393996   T   T   T
  0.8890589074377878  0.2218821851244173  0.5887534125174950   T   T   T
  0.2237364714903655  0.2237364714903655  0.5905396819344576   T   T   T
  0.5525270570192832  0.2237364714903656  0.5905396819344576   T   T   T
  0.8893598695074060  0.5553200652463008  0.5891683068461402   T   T   T
  0.2237364714903656  0.5525270570192832  0.5905396819344576   T   T   T
  0.5553200652463079  0.5553200652463008  0.5891683068461402   T   T   T
  0.8890589074377878  0.8890589074377878  0.5887534125174950   T   T   T
  0.2218821851244173  0.8890589074377878  0.5887534125174950   T   T   T
  0.5553200652463008  0.8893598695074060  0.5891683068461402   T   T   T
 -0.0000000000000000  0.0000000000000000  0.6781954440718094   T   T   T
  0.3337227976865718  0.9967704800454509  0.6779735794294237   T   T   T
  0.6695067222679697  0.9967704800454509  0.6779735794294237   T   T   T
  0.9967704800454509  0.3337227976865718  0.6779735794294237   T   T   T
  0.6695067222679697  0.3337227976865718  0.6779735794294237   T   T   T
  0.9967704800454509  0.6695067222679697  0.6779735794294237   T   T   T
  0.3337227976865718  0.6695067222679697  0.6779735794294237   T   T   T
  0.6666666666666643  0.6666666666666643  0.6786164783476627   T   T   T
  0.3333333333333357  0.3333333333333357  0.6841498094302114   T   T   T
  0.3333333333333357  0.3333333333333357  0.8130930947036493   T   T   T
  0.3333333333333357  0.3333333333333357  0.7636668538868857   T   T   T

  0.00000000E+00  0.00000000E+00  0.00000000E+00
  0.00000000E+00  0.00000000E+00  0.00000000E+00
  0.00000000E+00  0.00000000E+00  0.00000000E+00
  0.00000000E+00  0.00000000E+00  0.00000000E+00
  0.00000000E+00  0.00000000E+00  0.00000000E+00
  0.00000000E+00  0.00000000E+00  0.00000000E+00
  0.00000000E+00  0.00000000E+00  0.00000000E+00
  0.00000000E+00  0.00000000E+00  0.00000000E+00
  0.00000000E+00  0.00000000E+00  0.00000000E+00
  0.00000000E+00  0.00000000E+00  0.00000000E+00
  0.00000000E+00  0.00000000E+00  0.00000000E+00
  0.00000000E+00  0.00000000E+00  0.00000000E+00
  0.00000000E+00  0.00000000E+00  0.00000000E+00
  0.00000000E+00  0.00000000E+00  0.00000000E+00
  0.00000000E+00  0.00000000E+00  0.00000000E+00
  0.00000000E+00  0.00000000E+00  0.00000000E+00
  0.00000000E+00  0.00000000E+00  0.00000000E+00
  0.00000000E+00  0.00000000E+00  0.00000000E+00
  0.00000000E+00  0.00000000E+00  0.00000000E+00
  0.00000000E+00  0.00000000E+00  0.00000000E+00
  0.00000000E+00  0.00000000E+00  0.00000000E+00
  0.00000000E+00  0.00000000E+00  0.00000000E+00
  0.00000000E+00  0.00000000E+00  0.00000000E+00
  0.00000000E+00  0.00000000E+00  0.00000000E+00
  0.00000000E+00  0.00000000E+00  0.00000000E+00
  0.00000000E+00  0.00000000E+00  0.00000000E+00
  0.00000000E+00  0.00000000E+00  0.00000000E+00
  0.00000000E+00  0.00000000E+00  0.00000000E+00
  0.00000000E+00  0.00000000E+00  0.00000000E+00
  0.00000000E+00  0.00000000E+00  0.00000000E+00
  0.00000000E+00  0.00000000E+00  0.00000000E+00
  0.00000000E+00  0.00000000E+00  0.00000000E+00
  0.00000000E+00  0.00000000E+00  0.00000000E+00
  0.00000000E+00  0.00000000E+00  0.00000000E+00
  0.00000000E+00  0.00000000E+00  0.00000000E+00
  0.00000000E+00  0.00000000E+00  0.00000000E+00
  0.00000000E+00  0.00000000E+00  0.00000000E+00
  0.00000000E+00  0.00000000E+00  0.00000000E+00
  0.00000000E+00  0.00000000E+00  0.00000000E+00
  0.00000000E+00  0.00000000E+00  0.00000000E+00
  0.00000000E+00  0.00000000E+00  0.00000000E+00
  0.00000000E+00  0.00000000E+00  0.00000000E+00
  0.00000000E+00  0.00000000E+00  0.00000000E+00
  0.00000000E+00  0.00000000E+00  0.00000000E+00
  0.00000000E+00  0.00000000E+00  0.00000000E+00
  0.00000000E+00  0.00000000E+00  0.00000000E+00
  0.00000000E+00  0.00000000E+00  0.00000000E+00
