# Supplementary material for: Bringing Molecules Together: Synergistic Coadsorption at Dopant Sites of Single Atom Alloys
Source: J Am Chem Soc. 2024 Oct 2;146(41):28119–30. doi: 10.1021/jacs.4c07621 (PMC11487606; doi:10.1021/jacs.4c07621)
Supplement: Supplementary file 2 — ja4c07621_si_002.zip [file ja4c07621_si_002.zip › structures/1_Cu/Cu111/11_CuCU/03_NO/2_KPOINTS-13-13-1_dipol/CONTCAR]

Cu  O  N                                
   1.0000000000000000     
     7.8064588642994845    0.0000000000000000    0.0000000000000000
     3.9032294321497423    6.7605916900815703    0.0000000000000000
     0.0000000000000000    0.0000000000000000   23.4985959624712919
   Cu   O    N 
    45     1     1
Selective dynamics
Direct
  0.8888888888888857  0.2222222222222214  0.3191680052705266   F   F   F
  0.2222222222222214  0.2222222222222214  0.3191680052705266   F   F   F
  0.5555555555555571  0.2222222222222214  0.3191680052705266   F   F   F
  0.8888888888888857  0.5555555555555571  0.3191680052705266   F   F   F
  0.2222222222222214  0.5555555555555571  0.3191680052705266   F   F   F
  0.5555555555555571  0.5555555555555571  0.3191680052705266   F   F   F
  0.8888888888888857  0.8888888888888857  0.3191680052705266   F   F   F
  0.2222222222222214  0.8888888888888857  0.3191680052705266   F   F   F
  0.5555555555555571  0.8888888888888857  0.3191680052705266   F   F   F
  0.0000000000000000  0.0000000000000000  0.4095840026352633   F   F   F
  0.3333333333333357  0.0000000000000000  0.4095840026352633   F   F   F
  0.6666666666666643  0.0000000000000000  0.4095840026352633   F   F   F
  0.0000000000000000  0.3333333333333357  0.4095840026352633   F   F   F
  0.3333333333333357  0.3333333333333357  0.4095840026352633   F   F   F
  0.6666666666666643  0.3333333333333357  0.4095840026352633   F   F   F
  0.0000000000000000  0.6666666666666643  0.4095840026352633   F   F   F
  0.3333333333333357  0.6666666666666643  0.4095840026352633   F   F   F
  0.6666666666666643  0.6666666666666643  0.4095840026352633   F   F   F
  0.1118021273356477  0.1118021273356477  0.4995550483062261   T   T   T
  0.4444253181082090  0.1111493637835751  0.4993961345294917   T   T   T
  0.7763957453287189  0.1118021273356477  0.4995550483062261   T   T   T
  0.1111493637835751  0.4444253181082090  0.4993961345294917   T   T   T
  0.4444253181082090  0.4444253181082090  0.4993961345294917   T   T   T
  0.7778449259898955  0.4443101480202378  0.4991935347444670   T   T   T
  0.1118021273356477  0.7763957453287189  0.4995550483062261   T   T   T
  0.4443101480202378  0.7778449259898955  0.4991935347444670   T   T   T
  0.7778449259898955  0.7778449259898955  0.4991935347444670   T   T   T
  0.8888993127833059  0.2222013744333739  0.5885666670966048   T   T   T
  0.2236468030156730  0.2236468030156730  0.5901739951739987   T   T   T
  0.5527063939686611  0.2236468030156730  0.5901739951739987   T   T   T
  0.8891054070076827  0.5554472964961621  0.5889500785375613   T   T   T
  0.2236468030156730  0.5527063939686611  0.5901739951739987   T   T   T
  0.5554472964961692  0.5554472964961621  0.5889500785375613   T   T   T
  0.8888993127833059  0.8888993127833059  0.5885666670966048   T   T   T
  0.2222013744333739  0.8888993127833059  0.5885666670966048   T   T   T
  0.5554472964961621  0.8891054070076827  0.5889500785375613   T   T   T
  0.0000000000000000 -0.0000000000000000  0.6777321193541564   T   T   T
  0.3334615324510373  0.9966481016838811  0.6777571960074124   T   T   T
  0.6698903658650821  0.9966481016838811  0.6777571960074124   T   T   T
  0.9966481016838811  0.3334615324510373  0.6777571960074124   T   T   T
  0.6698903658650821  0.3334615324510373  0.6777571960074124   T   T   T
  0.9966481016838811  0.6698903658650821  0.6777571960074124   T   T   T
  0.3334615324510373  0.6698903658650821  0.6777571960074124   T   T   T
  0.6666666666666643  0.6666666666666643  0.6782008849440545   T   T   T
  0.3333333333333357  0.3333333333333357  0.6828879944330303   T   T   T
  0.3333333333333357  0.3333333333333357  0.8120083834623615   T   T   T
  0.3333333333333357  0.3333333333333357  0.7612803974368918   T   T   T

  0.00000000E+00  0.00000000E+00  0.00000000E+00
  0.00000000E+00  0.00000000E+00  0.00000000E+00
  0.00000000E+00  0.00000000E+00  0.00000000E+00
  0.00000000E+00  0.00000000E+00  0.00000000E+00
  0.00000000E+00  0.00000000E+00  0.00000000E+00
  0.00000000E+00  0.00000000E+00  0.00000000E+00
  0.00000000E+00  0.00000000E+00  0.00000000E+00
  0.00000000E+00  0.00000000E+00  0.00000000E+00
  0.00000000E+00  0.00000000E+00  0.00000000E+00
  0.00000000E+00  0.00000000E+00  0.00000000E+00
  0.00000000E+00  0.00000000E+00  0.00000000E+00
  0.00000000E+00  0.00000000E+00  0.00000000E+00
  0.00000000E+00  0.00000000E+00  0.00000000E+00
  0.00000000E+00  0.00000000E+00  0.00000000E+00
  0.00000000E+00  0.00000000E+00  0.00000000E+00
  0.00000000E+00  0.00000000E+00  0.00000000E+00
  0.00000000E+00  0.00000000E+00  0.00000000E+00
  0.00000000E+00  0.00000000E+00  0.00000000E+00
  0.00000000E+00  0.00000000E+00  0.00000000E+00
  0.00000000E+00  0.00000000E+00  0.00000000E+00
  0.00000000E+00  0.00000000E+00  0.00000000E+00
  0.00000000E+00  0.00000000E+00  0.00000000E+00
  0.00000000E+00  0.00000000E+00  0.00000000E+00
  0.00000000E+00  0.00000000E+00  0.00000000E+00
  0.00000000E+00  0.00000000E+00  0.00000000E+00
  0.00000000E+00  0.00000000E+00  0.00000000E+00
  0.00000000E+00  0.00000000E+00  0.00000000E+00
  0.00000000E+00  0.00000000E+00  0.00000000E+00
  0.00000000E+00  0.00000000E+00  0.00000000E+00
  0.00000000E+00  0.00000000E+00  0.00000000E+00
  0.00000000E+00  0.00000000E+00  0.00000000E+00
  0.00000000E+00  0.00000000E+00  0.00000000E+00
  0.00000000E+00  0.00000000E+00  0.00000000E+00
  0.00000000E+00  0.00000000E+00  0.00000000E+00
  0.00000000E+00  0.00000000E+00  0.00000000E+00
  0.00000000E+00  0.00000000E+00  0.00000000E+00
  0.00000000E+00  0.00000000E+00  0.00000000E+00
  0.00000000E+00  0.00000000E+00  0.00000000E+00
  0.00000000E+00  0.00000000E+00  0.00000000E+00
  0.00000000E+00  0.00000000E+00  0.00000000E+00
  0.00000000E+00  0.00000000E+00  0.00000000E+00
  0.00000000E+00  0.00000000E+00  0.00000000E+00
  0.00000000E+00  0.00000000E+00  0.00000000E+00
  0.00000000E+00  0.00000000E+00  0.00000000E+00
  0.00000000E+00  0.00000000E+00  0.00000000E+00
  0.00000000E+00  0.00000000E+00  0.00000000E+00
  0.00000000E+00  0.00000000E+00  0.00000000E+00
