# Supplementary material for: Bringing Molecules Together: Synergistic Coadsorption at Dopant Sites of Single Atom Alloys
Source: J Am Chem Soc. 2024 Oct 2;146(41):28119–30. doi: 10.1021/jacs.4c07621 (PMC11487606; doi:10.1021/jacs.4c07621)
Supplement: Supplementary file 2 — ja4c07621_si_002.zip [file ja4c07621_si_002.zip › structures/1_Cu/Cu111/11_CuCU/04_H/2_KPOINTS-13-13-1_dipol/CONTCAR]

Cu H                                    
   1.00000000000000     
     7.8064588642994845    0.0000000000000000    0.0000000000000000
     3.9032294321497423    6.7605916900815703    0.0000000000000000
     0.0000000000000000    0.0000000000000000   23.4985959624712919
   Cu   H 
    45     1
Selective dynamics
Direct
  0.8888888888888857  0.2222222222222214  0.3191680052705266   F   F   F
  0.2222222222222214  0.2222222222222214  0.3191680052705266   F   F   F
  0.5555555555555571  0.2222222222222214  0.3191680052705266   F   F   F
  0.8888888888888857  0.5555555555555571  0.3191680052705266   F   F   F
  0.2222222222222214  0.5555555555555571  0.3191680052705266   F   F   F
  0.5555555555555571  0.5555555555555571  0.3191680052705266   F   F   F
  0.8888888888888857  0.8888888888888857  0.3191680052705266   F   F   F
  0.2222222222222214  0.8888888888888857  0.3191680052705266   F   F   F
  0.5555555555555571  0.8888888888888857  0.3191680052705266   F   F   F
  0.0000000000000000  0.0000000000000000  0.4095840026352633   F   F   F
  0.3333333333333357  0.0000000000000000  0.4095840026352633   F   F   F
  0.6666666666666643  0.0000000000000000  0.4095840026352633   F   F   F
  0.0000000000000000  0.3333333333333357  0.4095840026352633   F   F   F
  0.3333333333333357  0.3333333333333357  0.4095840026352633   F   F   F
  0.6666666666666643  0.3333333333333357  0.4095840026352633   F   F   F
  0.0000000000000000  0.6666666666666643  0.4095840026352633   F   F   F
  0.3333333333333357  0.6666666666666643  0.4095840026352633   F   F   F
  0.6666666666666643  0.6666666666666643  0.4095840026352633   F   F   F
  0.1110282667969420  0.1110282648831812  0.4996399427094284   T   T   T
  0.4445468206638186  0.1109079727895658  0.4990354594690829   T   T   T
  0.7779448312555690  0.1110285800904144  0.4996398818506883   T   T   T
  0.1109079714132473  0.4445468266469016  0.4990354631719533   T   T   T
  0.4445461596315126  0.4445461667416939  0.4990354633329871   T   T   T
  0.7778089519183498  0.4443836543129291  0.4997142731926134   T   T   T
  0.1110285826557611  0.7779448382507196  0.4996398860563913   T   T   T
  0.4443836472620336  0.7778089613185672  0.4997142737992872   T   T   T
  0.7778092452840754  0.7778092485330388  0.4997141107652651   T   T   T
  0.8887260828912955  0.2225512059449379  0.5898041246118455   T   T   T
  0.2229001860074888  0.2229001859650719  0.5892143985282482   T   T   T
  0.5542046804458628  0.2228981033668777  0.5892142410485998   T   T   T
  0.8902118950492274  0.5548963685668290  0.5895026392355857   T   T   T
  0.2228980937352159  0.5542046914355986  0.5892142434667772   T   T   T
  0.5548944385211780  0.5548944461094690  0.5895025003895905   T   T   T
  0.8887259673178950  0.8887259574210619  0.5898041565432780   T   T   T
  0.2225512069457989  0.8887260709376923  0.5898041250157939   T   T   T
  0.5548963670728555  0.8902118947838030  0.5895026360902547   T   T   T
  0.0000009074195831  0.0000008931368556  0.6788017013521144   T   T   T
  0.3333729115860068  0.9995561724954822  0.6789939163347607   T   T   T
  0.6670736688679941  0.9995560436454504  0.6789940882975823   T   T   T
  0.9995561886491138  0.3333729091679331  0.6789939184632726   T   T   T
  0.6670742782000258  0.3333732323839030  0.6789940617651906   T   T   T
  0.9995560527554480  0.6670736621565146  0.6789940870554587   T   T   T
  0.3333732012421808  0.6670743045068581  0.6789940439867871   T   T   T
  0.6666674421299430  0.6666674638805605  0.6785188617808890   T   T   T
  0.3333347302825401  0.3333347308220106  0.6801701456153592   T   T   T
  0.3333331316664094  0.3333331656349922  0.7451836818551243   T   T   T
 
  0.00000000E+00  0.00000000E+00  0.00000000E+00
  0.00000000E+00  0.00000000E+00  0.00000000E+00
  0.00000000E+00  0.00000000E+00  0.00000000E+00
  0.00000000E+00  0.00000000E+00  0.00000000E+00
  0.00000000E+00  0.00000000E+00  0.00000000E+00
  0.00000000E+00  0.00000000E+00  0.00000000E+00
  0.00000000E+00  0.00000000E+00  0.00000000E+00
  0.00000000E+00  0.00000000E+00  0.00000000E+00
  0.00000000E+00  0.00000000E+00  0.00000000E+00
  0.00000000E+00  0.00000000E+00  0.00000000E+00
  0.00000000E+00  0.00000000E+00  0.00000000E+00
  0.00000000E+00  0.00000000E+00  0.00000000E+00
  0.00000000E+00  0.00000000E+00  0.00000000E+00
  0.00000000E+00  0.00000000E+00  0.00000000E+00
  0.00000000E+00  0.00000000E+00  0.00000000E+00
  0.00000000E+00  0.00000000E+00  0.00000000E+00
  0.00000000E+00  0.00000000E+00  0.00000000E+00
  0.00000000E+00  0.00000000E+00  0.00000000E+00
  0.00000000E+00  0.00000000E+00  0.00000000E+00
  0.00000000E+00  0.00000000E+00  0.00000000E+00
  0.00000000E+00  0.00000000E+00  0.00000000E+00
  0.00000000E+00  0.00000000E+00  0.00000000E+00
  0.00000000E+00  0.00000000E+00  0.00000000E+00
  0.00000000E+00  0.00000000E+00  0.00000000E+00
  0.00000000E+00  0.00000000E+00  0.00000000E+00
  0.00000000E+00  0.00000000E+00  0.00000000E+00
  0.00000000E+00  0.00000000E+00  0.00000000E+00
  0.00000000E+00  0.00000000E+00  0.00000000E+00
  0.00000000E+00  0.00000000E+00  0.00000000E+00
  0.00000000E+00  0.00000000E+00  0.00000000E+00
  0.00000000E+00  0.00000000E+00  0.00000000E+00
  0.00000000E+00  0.00000000E+00  0.00000000E+00
  0.00000000E+00  0.00000000E+00  0.00000000E+00
  0.00000000E+00  0.00000000E+00  0.00000000E+00
  0.00000000E+00  0.00000000E+00  0.00000000E+00
  0.00000000E+00  0.00000000E+00  0.00000000E+00
  0.00000000E+00  0.00000000E+00  0.00000000E+00
  0.00000000E+00  0.00000000E+00  0.00000000E+00
  0.00000000E+00  0.00000000E+00  0.00000000E+00
  0.00000000E+00  0.00000000E+00  0.00000000E+00
  0.00000000E+00  0.00000000E+00  0.00000000E+00
  0.00000000E+00  0.00000000E+00  0.00000000E+00
  0.00000000E+00  0.00000000E+00  0.00000000E+00
  0.00000000E+00  0.00000000E+00  0.00000000E+00
  0.00000000E+00  0.00000000E+00  0.00000000E+00
  0.00000000E+00  0.00000000E+00  0.00000000E+00
