# Supplementary material for: Bringing Molecules Together: Synergistic Coadsorption at Dopant Sites of Single Atom Alloys
Source: J Am Chem Soc. 2024 Oct 2;146(41):28119–30. doi: 10.1021/jacs.4c07621 (PMC11487606; doi:10.1021/jacs.4c07621)
Supplement: Supplementary file 2 — ja4c07621_si_002.zip [file ja4c07621_si_002.zip › structures/1_Cu/Cu111/11_CuCU/05_H-H/new/1_KPOINTS-331_dipol/CONTCAR]

Cu  H                                   
   1.0000000000000000     
     7.8064588642994845    0.0000000000000000    0.0000000000000000
     3.9032294321497423    6.7605916900815703    0.0000000000000000
     0.0000000000000000    0.0000000000000000   23.4985959624712919
   Cu   H 
    45     2
Selective dynamics
Direct
  0.8888888888888857  0.2222222222222214  0.3191680052705266   F   F   F
  0.2222222222222214  0.2222222222222214  0.3191680052705266   F   F   F
  0.5555555555555571  0.2222222222222214  0.3191680052705266   F   F   F
  0.8888888888888857  0.5555555555555571  0.3191680052705266   F   F   F
  0.2222222222222214  0.5555555555555571  0.3191680052705266   F   F   F
  0.5555555555555571  0.5555555555555571  0.3191680052705266   F   F   F
  0.8888888888888857  0.8888888888888857  0.3191680052705266   F   F   F
  0.2222222222222214  0.8888888888888857  0.3191680052705266   F   F   F
  0.5555555555555571  0.8888888888888857  0.3191680052705266   F   F   F
  0.0000000000000000  0.0000000000000000  0.4095840026352633   F   F   F
  0.3333333333333357  0.0000000000000000  0.4095840026352633   F   F   F
  0.6666666666666643  0.0000000000000000  0.4095840026352633   F   F   F
  0.0000000000000000  0.3333333333333357  0.4095840026352633   F   F   F
  0.3333333333333357  0.3333333333333357  0.4095840026352633   F   F   F
  0.6666666666666643  0.3333333333333357  0.4095840026352633   F   F   F
  0.0000000000000000  0.6666666666666643  0.4095840026352633   F   F   F
  0.3333333333333357  0.6666666666666643  0.4095840026352633   F   F   F
  0.6666666666666643  0.6666666666666643  0.4095840026352633   F   F   F
  0.1107355612193860  0.1106578805082156  0.5009371619487819   T   T   T
  0.4448056732121711  0.1101868192543441  0.4993799168236197   T   T   T
  0.7781340573191556  0.1109408236499153  0.5004081634262265   T   T   T
  0.1102835017556607  0.4447204569060024  0.4993731454049722   T   T   T
  0.4443640255240141  0.4442700872184925  0.5000493320075428   T   T   T
  0.7783476531880601  0.4439791971806989  0.4996611143729889   T   T   T
  0.1110519768881234  0.7780247809990590  0.5003999862187316   T   T   T
  0.4440782680015765  0.7782565361358201  0.4996593766073204   T   T   T
  0.7773676462532734  0.7772822700603463  0.5006602139277958   T   T   T
  0.8867181541621136  0.2239831749350208  0.5918949094870364   T   T   T
  0.2232570833807168  0.2230266590844174  0.5894404395503247   T   T   T
  0.5537009421967755  0.2216487347771540  0.5906175194964557   T   T   T
  0.8902807408351039  0.5523803815183124  0.5908240193608367   T   T   T
  0.2219409546334201  0.5534425874824416  0.5906046084833529   T   T   T
  0.5553780846571728  0.5551815416972575  0.5892312111187774   T   T   T
  0.8888582289545813  0.8885492415742929  0.5901663504070737   T   T   T
  0.2241791751116061  0.8865449357427816  0.5918950197615681   T   T   T
  0.5526751412896554  0.8899908616999445  0.5908267581042894   T   T   T
 -0.0016577977609900 -0.0018959845835066  0.6801204113393674   T   T   T
  0.3324033582043263  0.0010630347800167  0.6823927368148176   T   T   T
  0.6704724485996172  0.9955994933352318  0.6797909855653796   T   T   T
  0.0013856532597206  0.3320623071752105  0.6824047701230549   T   T   T
  0.6659573449835471  0.3332839653765836  0.6821909241867983   T   T   T
  0.9959110448351760  0.6701619990447728  0.6797810399891689   T   T   T
  0.3334966062988614  0.6657535277283094  0.6821632526501361   T   T   T
  0.6671255457990440  0.6668087460282218  0.6792794318994442   T   T   T
  0.3330343424287432  0.3327915541884968  0.6858576439107765   T   T   T
  0.4465887350874926  0.4465867984229802  0.7216020576066483   T   T   T
  0.2202693557755701  0.2199330528214698  0.7222726419216611   T   T   T

  0.00000000E+00  0.00000000E+00  0.00000000E+00
  0.00000000E+00  0.00000000E+00  0.00000000E+00
  0.00000000E+00  0.00000000E+00  0.00000000E+00
  0.00000000E+00  0.00000000E+00  0.00000000E+00
  0.00000000E+00  0.00000000E+00  0.00000000E+00
  0.00000000E+00  0.00000000E+00  0.00000000E+00
  0.00000000E+00  0.00000000E+00  0.00000000E+00
  0.00000000E+00  0.00000000E+00  0.00000000E+00
  0.00000000E+00  0.00000000E+00  0.00000000E+00
  0.00000000E+00  0.00000000E+00  0.00000000E+00
  0.00000000E+00  0.00000000E+00  0.00000000E+00
  0.00000000E+00  0.00000000E+00  0.00000000E+00
  0.00000000E+00  0.00000000E+00  0.00000000E+00
  0.00000000E+00  0.00000000E+00  0.00000000E+00
  0.00000000E+00  0.00000000E+00  0.00000000E+00
  0.00000000E+00  0.00000000E+00  0.00000000E+00
  0.00000000E+00  0.00000000E+00  0.00000000E+00
  0.00000000E+00  0.00000000E+00  0.00000000E+00
  0.00000000E+00  0.00000000E+00  0.00000000E+00
  0.00000000E+00  0.00000000E+00  0.00000000E+00
  0.00000000E+00  0.00000000E+00  0.00000000E+00
  0.00000000E+00  0.00000000E+00  0.00000000E+00
  0.00000000E+00  0.00000000E+00  0.00000000E+00
  0.00000000E+00  0.00000000E+00  0.00000000E+00
  0.00000000E+00  0.00000000E+00  0.00000000E+00
  0.00000000E+00  0.00000000E+00  0.00000000E+00
  0.00000000E+00  0.00000000E+00  0.00000000E+00
  0.00000000E+00  0.00000000E+00  0.00000000E+00
  0.00000000E+00  0.00000000E+00  0.00000000E+00
  0.00000000E+00  0.00000000E+00  0.00000000E+00
  0.00000000E+00  0.00000000E+00  0.00000000E+00
  0.00000000E+00  0.00000000E+00  0.00000000E+00
  0.00000000E+00  0.00000000E+00  0.00000000E+00
  0.00000000E+00  0.00000000E+00  0.00000000E+00
  0.00000000E+00  0.00000000E+00  0.00000000E+00
  0.00000000E+00  0.00000000E+00  0.00000000E+00
  0.00000000E+00  0.00000000E+00  0.00000000E+00
  0.00000000E+00  0.00000000E+00  0.00000000E+00
  0.00000000E+00  0.00000000E+00  0.00000000E+00
  0.00000000E+00  0.00000000E+00  0.00000000E+00
  0.00000000E+00  0.00000000E+00  0.00000000E+00
  0.00000000E+00  0.00000000E+00  0.00000000E+00
  0.00000000E+00  0.00000000E+00  0.00000000E+00
  0.00000000E+00  0.00000000E+00  0.00000000E+00
  0.00000000E+00  0.00000000E+00  0.00000000E+00
  0.00000000E+00  0.00000000E+00  0.00000000E+00
  0.00000000E+00  0.00000000E+00  0.00000000E+00
