# Supplementary material for: Bringing Molecules Together: Synergistic Coadsorption at Dopant Sites of Single Atom Alloys
Source: J Am Chem Soc. 2024 Oct 2;146(41):28119–30. doi: 10.1021/jacs.4c07621 (PMC11487606; doi:10.1021/jacs.4c07621)
Supplement: Supplementary file 2 — ja4c07621_si_002.zip [file ja4c07621_si_002.zip › structures/1_Cu/Cu111/11_CuCU/05_H-H/new/2_KPOINTS-13-13-1_dipol/CONTCAR]

Cu  H                                   
   1.0000000000000000     
     7.8064588642994845    0.0000000000000000    0.0000000000000000
     3.9032294321497423    6.7605916900815703    0.0000000000000000
     0.0000000000000000    0.0000000000000000   23.4985959624712919
   Cu   H 
    45     2
Selective dynamics
Direct
  0.8888888888888857  0.2222222222222214  0.3191680052705266   F   F   F
  0.2222222222222214  0.2222222222222214  0.3191680052705266   F   F   F
  0.5555555555555571  0.2222222222222214  0.3191680052705266   F   F   F
  0.8888888888888857  0.5555555555555571  0.3191680052705266   F   F   F
  0.2222222222222214  0.5555555555555571  0.3191680052705266   F   F   F
  0.5555555555555571  0.5555555555555571  0.3191680052705266   F   F   F
  0.8888888888888857  0.8888888888888857  0.3191680052705266   F   F   F
  0.2222222222222214  0.8888888888888857  0.3191680052705266   F   F   F
  0.5555555555555571  0.8888888888888857  0.3191680052705266   F   F   F
  0.0000000000000000  0.0000000000000000  0.4095840026352633   F   F   F
  0.3333333333333357  0.0000000000000000  0.4095840026352633   F   F   F
  0.6666666666666643  0.0000000000000000  0.4095840026352633   F   F   F
  0.0000000000000000  0.3333333333333357  0.4095840026352633   F   F   F
  0.3333333333333357  0.3333333333333357  0.4095840026352633   F   F   F
  0.6666666666666643  0.3333333333333357  0.4095840026352633   F   F   F
  0.0000000000000000  0.6666666666666643  0.4095840026352633   F   F   F
  0.3333333333333357  0.6666666666666643  0.4095840026352633   F   F   F
  0.6666666666666643  0.6666666666666643  0.4095840026352633   F   F   F
  0.1105585168997275  0.1104259785101058  0.5006447227255300   T   T   T
  0.4446013215319749  0.1101714851795473  0.4989174274481362   T   T   T
  0.7779146716050258  0.1114546711737702  0.4995274431415228   T   T   T
  0.1102936373506455  0.4444807286265867  0.4989186912147242   T   T   T
  0.4444638297322469  0.4443614073706402  0.4994235340683225   T   T   T
  0.7780573585143545  0.4440149051500241  0.4994239253581149   T   T   T
  0.1115717511883197  0.7777851769850084  0.4995302227100065   T   T   T
  0.4441415145610313  0.7779304002933095  0.4994224332923980   T   T   T
  0.7773488698418372  0.7772295571777622  0.4998203369493712   T   T   T
  0.8867163593826193  0.2243070757985766  0.5911383309855721   T   T   T
  0.2236465727295736  0.2235072648967596  0.5886779793845642   T   T   T
  0.5537662571194519  0.2224071922324042  0.5892260208726362   T   T   T
  0.8906650096549057  0.5525665814633227  0.5895990828677444   T   T   T
  0.2225235005499003  0.5536369575675073  0.5892349928278687   T   T   T
  0.5555659366265668  0.5554153877964108  0.5888120281640878   T   T   T
  0.8893882798694480  0.8892757263844268  0.5885754076057838   T   T   T
  0.2244779154244261  0.8865194561653753  0.5911419601062530   T   T   T
  0.5526904659677783  0.8905404158830208  0.5895966444669439   T   T   T
  0.9982029365294715  0.9979730300743976  0.6786239658817810   T   T   T
  0.3326292667016228  0.0007105418270863  0.6808886403479610   T   T   T
  0.6701799969882807  0.9963600396277311  0.6774120102744922   T   T   T
  0.0009136868214646  0.3324619597969873  0.6808865090260626   T   T   T
  0.6661114077427223  0.3332659282936648  0.6808408034388631   T   T   T
  0.9965453914137098  0.6700018846375121  0.6774165636380224   T   T   T
  0.3335105877581880  0.6658474995595037  0.6808543111169686   T   T   T
  0.6675102371715291  0.6673494568789997  0.6776398986912847   T   T   T
  0.3329533218912606  0.3327399650743196  0.6839348372855759   T   T   T
  0.4461957477175192  0.4458260019975978  0.7203709005980885   T   T   T
  0.2201448646379044  0.2199581222013919  0.7208279090985807   T   T   T

  0.00000000E+00  0.00000000E+00  0.00000000E+00
  0.00000000E+00  0.00000000E+00  0.00000000E+00
  0.00000000E+00  0.00000000E+00  0.00000000E+00
  0.00000000E+00  0.00000000E+00  0.00000000E+00
  0.00000000E+00  0.00000000E+00  0.00000000E+00
  0.00000000E+00  0.00000000E+00  0.00000000E+00
  0.00000000E+00  0.00000000E+00  0.00000000E+00
  0.00000000E+00  0.00000000E+00  0.00000000E+00
  0.00000000E+00  0.00000000E+00  0.00000000E+00
  0.00000000E+00  0.00000000E+00  0.00000000E+00
  0.00000000E+00  0.00000000E+00  0.00000000E+00
  0.00000000E+00  0.00000000E+00  0.00000000E+00
  0.00000000E+00  0.00000000E+00  0.00000000E+00
  0.00000000E+00  0.00000000E+00  0.00000000E+00
  0.00000000E+00  0.00000000E+00  0.00000000E+00
  0.00000000E+00  0.00000000E+00  0.00000000E+00
  0.00000000E+00  0.00000000E+00  0.00000000E+00
  0.00000000E+00  0.00000000E+00  0.00000000E+00
  0.00000000E+00  0.00000000E+00  0.00000000E+00
  0.00000000E+00  0.00000000E+00  0.00000000E+00
  0.00000000E+00  0.00000000E+00  0.00000000E+00
  0.00000000E+00  0.00000000E+00  0.00000000E+00
  0.00000000E+00  0.00000000E+00  0.00000000E+00
  0.00000000E+00  0.00000000E+00  0.00000000E+00
  0.00000000E+00  0.00000000E+00  0.00000000E+00
  0.00000000E+00  0.00000000E+00  0.00000000E+00
  0.00000000E+00  0.00000000E+00  0.00000000E+00
  0.00000000E+00  0.00000000E+00  0.00000000E+00
  0.00000000E+00  0.00000000E+00  0.00000000E+00
  0.00000000E+00  0.00000000E+00  0.00000000E+00
  0.00000000E+00  0.00000000E+00  0.00000000E+00
  0.00000000E+00  0.00000000E+00  0.00000000E+00
  0.00000000E+00  0.00000000E+00  0.00000000E+00
  0.00000000E+00  0.00000000E+00  0.00000000E+00
  0.00000000E+00  0.00000000E+00  0.00000000E+00
  0.00000000E+00  0.00000000E+00  0.00000000E+00
  0.00000000E+00  0.00000000E+00  0.00000000E+00
  0.00000000E+00  0.00000000E+00  0.00000000E+00
  0.00000000E+00  0.00000000E+00  0.00000000E+00
  0.00000000E+00  0.00000000E+00  0.00000000E+00
  0.00000000E+00  0.00000000E+00  0.00000000E+00
  0.00000000E+00  0.00000000E+00  0.00000000E+00
  0.00000000E+00  0.00000000E+00  0.00000000E+00
  0.00000000E+00  0.00000000E+00  0.00000000E+00
  0.00000000E+00  0.00000000E+00  0.00000000E+00
  0.00000000E+00  0.00000000E+00  0.00000000E+00
  0.00000000E+00  0.00000000E+00  0.00000000E+00
