# Supplementary material for: Bringing Molecules Together: Synergistic Coadsorption at Dopant Sites of Single Atom Alloys
Source: J Am Chem Soc. 2024 Oct 2;146(41):28119–30. doi: 10.1021/jacs.4c07621 (PMC11487606; doi:10.1021/jacs.4c07621)
Supplement: Supplementary file 2 — ja4c07621_si_002.zip [file ja4c07621_si_002.zip › structures/1_Cu/Cu111/11_CuCU/06_H-H-H/2_KPOINTS-13-13-1_dipol/CONTCAR]

Cu H                                    
   1.00000000000000     
     7.8064588642994845    0.0000000000000000    0.0000000000000000
     3.9032294321497423    6.7605916900815703    0.0000000000000000
     0.0000000000000000    0.0000000000000000   23.4985959624712919
   Cu   H 
    45     3
Selective dynamics
Direct
  0.8888888888888857  0.2222222222222214  0.3191680052705266   F   F   F
  0.2222222222222214  0.2222222222222214  0.3191680052705266   F   F   F
  0.5555555555555571  0.2222222222222214  0.3191680052705266   F   F   F
  0.8888888888888857  0.5555555555555571  0.3191680052705266   F   F   F
  0.2222222222222214  0.5555555555555571  0.3191680052705266   F   F   F
  0.5555555555555571  0.5555555555555571  0.3191680052705266   F   F   F
  0.8888888888888857  0.8888888888888857  0.3191680052705266   F   F   F
  0.2222222222222214  0.8888888888888857  0.3191680052705266   F   F   F
  0.5555555555555571  0.8888888888888857  0.3191680052705266   F   F   F
  0.0000000000000000  0.0000000000000000  0.4095840026352633   F   F   F
  0.3333333333333357  0.0000000000000000  0.4095840026352633   F   F   F
  0.6666666666666643  0.0000000000000000  0.4095840026352633   F   F   F
  0.0000000000000000  0.3333333333333357  0.4095840026352633   F   F   F
  0.3333333333333357  0.3333333333333357  0.4095840026352633   F   F   F
  0.6666666666666643  0.3333333333333357  0.4095840026352633   F   F   F
  0.0000000000000000  0.6666666666666643  0.4095840026352633   F   F   F
  0.3333333333333357  0.6666666666666643  0.4095840026352633   F   F   F
  0.6666666666666643  0.6666666666666643  0.4095840026352633   F   F   F
  0.1113343655637822  0.1114017801955740  0.4998710554067669   T   T   T
  0.4449033935213139  0.1106501327979062  0.4989590494424607   T   T   T
  0.7777450857382050  0.1114064053247697  0.4998735938833109   T   T   T
  0.1105877467191713  0.4449670341341103  0.4989600715681229   T   T   T
  0.4448963755057188  0.4449610332295617  0.4989617066810622   T   T   T
  0.7774182271166459  0.4456288529243378  0.4998397169819128   T   T   T
  0.1113410659003812  0.7778086919478148  0.4998745513908319   T   T   T
  0.4455632664596227  0.7774846552031882  0.4998401766429807   T   T   T
  0.7774217043868750  0.7774882248718266  0.4998406472883263   T   T   T
  0.8885537961658523  0.2237541005565430  0.5899331178723091   T   T   T
  0.2243480342535878  0.2244653295843825  0.5888540005046684   T   T   T
  0.5520530007521596  0.2244447381443183  0.5888683320567657   T   T   T
  0.8918820954424774  0.5545454169564844  0.5900462787717361   T   T   T
  0.2243308774916792  0.5521690199634754  0.5888720410491035   T   T   T
  0.5544177096105652  0.5545408591859310  0.5900433786447747   T   T   T
  0.8885421980437477  0.8886566322891878  0.5899353093002189   T   T   T
  0.2236373623210907  0.8886722652551767  0.5899346729842466   T   T   T
  0.5544246602089813  0.8920003460384536  0.5900463236848243   T   T   T
  0.0002928558542141  0.0004431363921443  0.6784168808949597   T   T   T
  0.3316536343089214  0.0003514198700531  0.6800956749150999   T   T   T
  0.6690489063894820  0.0003363523370373  0.6801142059846425   T   T   T
  0.0002090055063405  0.3317936626175804  0.6800941317081848   T   T   T
  0.6690626333908192  0.3318102940311637  0.6801035477876731   T   T   T
  0.0001845433146856  0.6691983488455095  0.6801159322269881   T   T   T
  0.3316684240553711  0.6692138833157343  0.6801076758438785   T   T   T
  0.6669653946926548  0.6671062744117725  0.6770098913923696   T   T   T
  0.3336588829754679  0.3338073013588515  0.6899461116125496   T   T   T
  0.2143996046697581  0.5723466887961082  0.7208951951026106   T   T   T
  0.2144074951076737  0.2145645417771469  0.7208794938695912   T   T   T
  0.5721971490161256  0.2145458279510147  0.7208940808429775   T   T   T
 
  0.00000000E+00  0.00000000E+00  0.00000000E+00
  0.00000000E+00  0.00000000E+00  0.00000000E+00
  0.00000000E+00  0.00000000E+00  0.00000000E+00
  0.00000000E+00  0.00000000E+00  0.00000000E+00
  0.00000000E+00  0.00000000E+00  0.00000000E+00
  0.00000000E+00  0.00000000E+00  0.00000000E+00
  0.00000000E+00  0.00000000E+00  0.00000000E+00
  0.00000000E+00  0.00000000E+00  0.00000000E+00
  0.00000000E+00  0.00000000E+00  0.00000000E+00
  0.00000000E+00  0.00000000E+00  0.00000000E+00
  0.00000000E+00  0.00000000E+00  0.00000000E+00
  0.00000000E+00  0.00000000E+00  0.00000000E+00
  0.00000000E+00  0.00000000E+00  0.00000000E+00
  0.00000000E+00  0.00000000E+00  0.00000000E+00
  0.00000000E+00  0.00000000E+00  0.00000000E+00
  0.00000000E+00  0.00000000E+00  0.00000000E+00
  0.00000000E+00  0.00000000E+00  0.00000000E+00
  0.00000000E+00  0.00000000E+00  0.00000000E+00
  0.00000000E+00  0.00000000E+00  0.00000000E+00
  0.00000000E+00  0.00000000E+00  0.00000000E+00
  0.00000000E+00  0.00000000E+00  0.00000000E+00
  0.00000000E+00  0.00000000E+00  0.00000000E+00
  0.00000000E+00  0.00000000E+00  0.00000000E+00
  0.00000000E+00  0.00000000E+00  0.00000000E+00
  0.00000000E+00  0.00000000E+00  0.00000000E+00
  0.00000000E+00  0.00000000E+00  0.00000000E+00
  0.00000000E+00  0.00000000E+00  0.00000000E+00
  0.00000000E+00  0.00000000E+00  0.00000000E+00
  0.00000000E+00  0.00000000E+00  0.00000000E+00
  0.00000000E+00  0.00000000E+00  0.00000000E+00
  0.00000000E+00  0.00000000E+00  0.00000000E+00
  0.00000000E+00  0.00000000E+00  0.00000000E+00
  0.00000000E+00  0.00000000E+00  0.00000000E+00
  0.00000000E+00  0.00000000E+00  0.00000000E+00
  0.00000000E+00  0.00000000E+00  0.00000000E+00
  0.00000000E+00  0.00000000E+00  0.00000000E+00
  0.00000000E+00  0.00000000E+00  0.00000000E+00
  0.00000000E+00  0.00000000E+00  0.00000000E+00
  0.00000000E+00  0.00000000E+00  0.00000000E+00
  0.00000000E+00  0.00000000E+00  0.00000000E+00
  0.00000000E+00  0.00000000E+00  0.00000000E+00
  0.00000000E+00  0.00000000E+00  0.00000000E+00
  0.00000000E+00  0.00000000E+00  0.00000000E+00
  0.00000000E+00  0.00000000E+00  0.00000000E+00
  0.00000000E+00  0.00000000E+00  0.00000000E+00
  0.00000000E+00  0.00000000E+00  0.00000000E+00
  0.00000000E+00  0.00000000E+00  0.00000000E+00
  0.00000000E+00  0.00000000E+00  0.00000000E+00
