# Supplementary material for: Bringing Molecules Together: Synergistic Coadsorption at Dopant Sites of Single Atom Alloys
Source: J Am Chem Soc. 2024 Oct 2;146(41):28119–30. doi: 10.1021/jacs.4c07621 (PMC11487606; doi:10.1021/jacs.4c07621)
Supplement: Supplementary file 2 — ja4c07621_si_002.zip [file ja4c07621_si_002.zip › structures/1_Cu/Cu111/11_CuCU/08_CO-H/2_KPOINTS-13-13-1_dipol/CONTCAR]

Cu O  H  C                              
   1.00000000000000     
     7.8064588642994845    0.0000000000000000    0.0000000000000000
     3.9032294321497423    6.7605916900815703    0.0000000000000000
     0.0000000000000000    0.0000000000000000   23.4985959624712919
   Cu   O    H    C 
    45     1     1     1
Selective dynamics
Direct
  0.8888888888888857  0.2222222222222214  0.3191680052705266   F   F   F
  0.2222222222222214  0.2222222222222214  0.3191680052705266   F   F   F
  0.5555555555555571  0.2222222222222214  0.3191680052705266   F   F   F
  0.8888888888888857  0.5555555555555571  0.3191680052705266   F   F   F
  0.2222222222222214  0.5555555555555571  0.3191680052705266   F   F   F
  0.5555555555555571  0.5555555555555571  0.3191680052705266   F   F   F
  0.8888888888888857  0.8888888888888857  0.3191680052705266   F   F   F
  0.2222222222222214  0.8888888888888857  0.3191680052705266   F   F   F
  0.5555555555555571  0.8888888888888857  0.3191680052705266   F   F   F
  0.0000000000000000  0.0000000000000000  0.4095840026352633   F   F   F
  0.3333333333333357  0.0000000000000000  0.4095840026352633   F   F   F
  0.6666666666666643  0.0000000000000000  0.4095840026352633   F   F   F
  0.0000000000000000  0.3333333333333357  0.4095840026352633   F   F   F
  0.3333333333333357  0.3333333333333357  0.4095840026352633   F   F   F
  0.6666666666666643  0.3333333333333357  0.4095840026352633   F   F   F
  0.0000000000000000  0.6666666666666643  0.4095840026352633   F   F   F
  0.3333333333333357  0.6666666666666643  0.4095840026352633   F   F   F
  0.6666666666666643  0.6666666666666643  0.4095840026352633   F   F   F
  0.1127979178028143  0.1102082417955490  0.4998416786681780   T   T   T
  0.4463937881793469  0.1089335997149736  0.4990625444076511   T   T   T
  0.7810565909727076  0.1087741254739363  0.5003598380136377   T   T   T
  0.1134376812114926  0.4425929473546956  0.4994153159378809   T   T   T
  0.4463773779613423  0.4433135568528154  0.4990685380152395   T   T   T
  0.7799755559756617  0.4423861170412513  0.4993903455599336   T   T   T
  0.1127850466916380  0.7755766529961056  0.4998484039455878   T   T   T
  0.4473936822772141  0.7756150982072936  0.4997044219882103   T   T   T
  0.7799698197305260  0.7762512904182267  0.4993959157737542   T   T   T
  0.8924059967376781  0.2209893887618541  0.5910385524994191   T   T   T
  0.2272131915073993  0.2203043095147522  0.5898283418382788   T   T   T
  0.5571942504255336  0.2201436765464870  0.5885589148733247   T   T   T
  0.8937281572445706  0.5518283805881240  0.5887970971314376   T   T   T
  0.2271840141064271  0.5498872019602364  0.5898526478300238   T   T   T
  0.5603504112665106  0.5497361682003923  0.5894280122920780   T   T   T
  0.8924081326390544  0.8838650897076020  0.5910389382759170   T   T   T
  0.2255150626634590  0.8859519296929265  0.5886514209496830   T   T   T
  0.5603152171613737  0.8873631907925784  0.5894324495890664   T   T   T
  0.0080223246610327  0.9941748992190951  0.6790028287333592   T   T   T
  0.3383133179880622  0.9922315774131147  0.6774595830509347   T   T   T
  0.6714499351005206  0.9964470913065430  0.6810909357873517   T   T   T
  0.0048787390838199  0.3283291043678900  0.6816539411254275   T   T   T
  0.6713866925176536  0.3286986998891317  0.6810909267220997   T   T   T
  0.0049821196829539  0.6630693325144488  0.6817538975231868   T   T   T
  0.3383028934834160  0.6660177880908491  0.6774777425110979   T   T   T
  0.6692929941687167  0.6636834279232835  0.6771951567958494   T   T   T
  0.3407093962331986  0.3279145877202750  0.6841592070233975   T   T   T
  0.1051011939262990  0.4447225826651301  0.7932864677387107   T   T   T
  0.5666285072256957  0.2148979341487894  0.7213958310942781   T   T   T
  0.1052178578314211  0.4449618766966598  0.7428004403691036   T   T   T
 
  0.00000000E+00  0.00000000E+00  0.00000000E+00
  0.00000000E+00  0.00000000E+00  0.00000000E+00
  0.00000000E+00  0.00000000E+00  0.00000000E+00
  0.00000000E+00  0.00000000E+00  0.00000000E+00
  0.00000000E+00  0.00000000E+00  0.00000000E+00
  0.00000000E+00  0.00000000E+00  0.00000000E+00
  0.00000000E+00  0.00000000E+00  0.00000000E+00
  0.00000000E+00  0.00000000E+00  0.00000000E+00
  0.00000000E+00  0.00000000E+00  0.00000000E+00
  0.00000000E+00  0.00000000E+00  0.00000000E+00
  0.00000000E+00  0.00000000E+00  0.00000000E+00
  0.00000000E+00  0.00000000E+00  0.00000000E+00
  0.00000000E+00  0.00000000E+00  0.00000000E+00
  0.00000000E+00  0.00000000E+00  0.00000000E+00
  0.00000000E+00  0.00000000E+00  0.00000000E+00
  0.00000000E+00  0.00000000E+00  0.00000000E+00
  0.00000000E+00  0.00000000E+00  0.00000000E+00
  0.00000000E+00  0.00000000E+00  0.00000000E+00
  0.00000000E+00  0.00000000E+00  0.00000000E+00
  0.00000000E+00  0.00000000E+00  0.00000000E+00
  0.00000000E+00  0.00000000E+00  0.00000000E+00
  0.00000000E+00  0.00000000E+00  0.00000000E+00
  0.00000000E+00  0.00000000E+00  0.00000000E+00
  0.00000000E+00  0.00000000E+00  0.00000000E+00
  0.00000000E+00  0.00000000E+00  0.00000000E+00
  0.00000000E+00  0.00000000E+00  0.00000000E+00
  0.00000000E+00  0.00000000E+00  0.00000000E+00
  0.00000000E+00  0.00000000E+00  0.00000000E+00
  0.00000000E+00  0.00000000E+00  0.00000000E+00
  0.00000000E+00  0.00000000E+00  0.00000000E+00
  0.00000000E+00  0.00000000E+00  0.00000000E+00
  0.00000000E+00  0.00000000E+00  0.00000000E+00
  0.00000000E+00  0.00000000E+00  0.00000000E+00
  0.00000000E+00  0.00000000E+00  0.00000000E+00
  0.00000000E+00  0.00000000E+00  0.00000000E+00
  0.00000000E+00  0.00000000E+00  0.00000000E+00
  0.00000000E+00  0.00000000E+00  0.00000000E+00
  0.00000000E+00  0.00000000E+00  0.00000000E+00
  0.00000000E+00  0.00000000E+00  0.00000000E+00
  0.00000000E+00  0.00000000E+00  0.00000000E+00
  0.00000000E+00  0.00000000E+00  0.00000000E+00
  0.00000000E+00  0.00000000E+00  0.00000000E+00
  0.00000000E+00  0.00000000E+00  0.00000000E+00
  0.00000000E+00  0.00000000E+00  0.00000000E+00
  0.00000000E+00  0.00000000E+00  0.00000000E+00
  0.00000000E+00  0.00000000E+00  0.00000000E+00
  0.00000000E+00  0.00000000E+00  0.00000000E+00
  0.00000000E+00  0.00000000E+00  0.00000000E+00
