# Supplementary material for: Bringing Molecules Together: Synergistic Coadsorption at Dopant Sites of Single Atom Alloys
Source: J Am Chem Soc. 2024 Oct 2;146(41):28119–30. doi: 10.1021/jacs.4c07621 (PMC11487606; doi:10.1021/jacs.4c07621)
Supplement: Supplementary file 2 — ja4c07621_si_002.zip [file ja4c07621_si_002.zip › structures/1_Cu/Cu111/11_CuCU/10_NO-H/2_KPOINTS-13-13-1_dipol/CONTCAR]

Cu  O  N  H                             
   1.00000000000000     
     7.8064588642994845    0.0000000000000000    0.0000000000000000
     3.9032294321497423    6.7605916900815703    0.0000000000000000
     0.0000000000000000    0.0000000000000000   23.4985959624712919
   Cu   O    N    H 
    45     1     1     1
Selective dynamics
Direct
  0.8888888888888857  0.2222222222222214  0.3191680052705266   F   F   F
  0.2222222222222214  0.2222222222222214  0.3191680052705266   F   F   F
  0.5555555555555571  0.2222222222222214  0.3191680052705266   F   F   F
  0.8888888888888857  0.5555555555555571  0.3191680052705266   F   F   F
  0.2222222222222214  0.5555555555555571  0.3191680052705266   F   F   F
  0.5555555555555571  0.5555555555555571  0.3191680052705266   F   F   F
  0.8888888888888857  0.8888888888888857  0.3191680052705266   F   F   F
  0.2222222222222214  0.8888888888888857  0.3191680052705266   F   F   F
  0.5555555555555571  0.8888888888888857  0.3191680052705266   F   F   F
  0.0000000000000000  0.0000000000000000  0.4095840026352633   F   F   F
  0.3333333333333357  0.0000000000000000  0.4095840026352633   F   F   F
  0.6666666666666643  0.0000000000000000  0.4095840026352633   F   F   F
  0.0000000000000000  0.3333333333333357  0.4095840026352633   F   F   F
  0.3333333333333357  0.3333333333333357  0.4095840026352633   F   F   F
  0.6666666666666643  0.3333333333333357  0.4095840026352633   F   F   F
  0.0000000000000000  0.6666666666666643  0.4095840026352633   F   F   F
  0.3333333333333357  0.6666666666666643  0.4095840026352633   F   F   F
  0.6666666666666643  0.6666666666666643  0.4095840026352633   F   F   F
  0.1112341997319893  0.1088007907053406  0.4999519015921653   T   T   T
  0.4457898914135400  0.1093255589836847  0.4990686740247792   T   T   T
  0.7775639250031173  0.1104081955779785  0.4997157882736893   T   T   T
  0.1115587036608923  0.4435087582961286  0.4990701755274980   T   T   T
  0.4448635950590739  0.4426776229784727  0.4992754417608529   T   T   T
  0.7783417242827143  0.4427278913746608  0.4993793533065650   T   T   T
  0.1127341286829007  0.7752216083347244  0.4997117755032346   T   T   T
  0.4450960672784703  0.7760309433847997  0.4993872557279873   T   T   T
  0.7780636385089649  0.7757887176578439  0.4993994923790932   T   T   T
  0.8883538303251663  0.2210622713778440  0.5905202014419114   T   T   T
  0.2244192244639391  0.2202843479189255  0.5882573711036205   T   T   T
  0.5539813201662638  0.2216528122253230  0.5901240092392819   T   T   T
  0.8918536534029591  0.5500887829407695  0.5890324476712666   T   T   T
  0.2259606990542982  0.5496639914951926  0.5901507352261554   T   T   T
  0.5560549710177674  0.5517870706883015  0.5891398825843399   T   T   T
  0.8903405959989437  0.8860618115779597  0.5882587446105144   T   T   T
  0.2255162227876423  0.8838627458507483  0.5905333719169146   T   T   T
  0.5543508918423924  0.8876583374177612  0.5890227567235622   T   T   T
  0.0003241382411181  0.9946368410755153  0.6783283025832236   T   T   T
  0.3340669777600311  0.9970632094683098  0.6803583169931869   T   T   T
  0.6719759372898058  0.9921225865278751  0.6769206333233015   T   T   T
  0.0026222504677048  0.3285285241828322  0.6803846415982863   T   T   T
  0.6757098108077504  0.3250518194188765  0.6819786941481614   T   T   T
  0.9977085082315690  0.6663983109092178  0.6769294824022598   T   T   T
  0.3307726473675878  0.6699568268266639  0.6820375873467487   T   T   T
  0.6697420010336521  0.6643792929284197  0.6765992968806179   T   T   T
  0.3316554451506458  0.3260998213835465  0.6840791784136000   T   T   T
  0.4513462999007865  0.4445723268824058  0.7902786970767479   T   T   T
  0.4530629045921389  0.4467791921817251  0.7380562047651252   T   T   T
  0.2184426538722831  0.2126143121395456  0.7213162116535352   T   T   T
 
  0.00000000E+00  0.00000000E+00  0.00000000E+00
  0.00000000E+00  0.00000000E+00  0.00000000E+00
  0.00000000E+00  0.00000000E+00  0.00000000E+00
  0.00000000E+00  0.00000000E+00  0.00000000E+00
  0.00000000E+00  0.00000000E+00  0.00000000E+00
  0.00000000E+00  0.00000000E+00  0.00000000E+00
  0.00000000E+00  0.00000000E+00  0.00000000E+00
  0.00000000E+00  0.00000000E+00  0.00000000E+00
  0.00000000E+00  0.00000000E+00  0.00000000E+00
  0.00000000E+00  0.00000000E+00  0.00000000E+00
  0.00000000E+00  0.00000000E+00  0.00000000E+00
  0.00000000E+00  0.00000000E+00  0.00000000E+00
  0.00000000E+00  0.00000000E+00  0.00000000E+00
  0.00000000E+00  0.00000000E+00  0.00000000E+00
  0.00000000E+00  0.00000000E+00  0.00000000E+00
  0.00000000E+00  0.00000000E+00  0.00000000E+00
  0.00000000E+00  0.00000000E+00  0.00000000E+00
  0.00000000E+00  0.00000000E+00  0.00000000E+00
  0.00000000E+00  0.00000000E+00  0.00000000E+00
  0.00000000E+00  0.00000000E+00  0.00000000E+00
  0.00000000E+00  0.00000000E+00  0.00000000E+00
  0.00000000E+00  0.00000000E+00  0.00000000E+00
  0.00000000E+00  0.00000000E+00  0.00000000E+00
  0.00000000E+00  0.00000000E+00  0.00000000E+00
  0.00000000E+00  0.00000000E+00  0.00000000E+00
  0.00000000E+00  0.00000000E+00  0.00000000E+00
  0.00000000E+00  0.00000000E+00  0.00000000E+00
  0.00000000E+00  0.00000000E+00  0.00000000E+00
  0.00000000E+00  0.00000000E+00  0.00000000E+00
  0.00000000E+00  0.00000000E+00  0.00000000E+00
  0.00000000E+00  0.00000000E+00  0.00000000E+00
  0.00000000E+00  0.00000000E+00  0.00000000E+00
  0.00000000E+00  0.00000000E+00  0.00000000E+00
  0.00000000E+00  0.00000000E+00  0.00000000E+00
  0.00000000E+00  0.00000000E+00  0.00000000E+00
  0.00000000E+00  0.00000000E+00  0.00000000E+00
  0.00000000E+00  0.00000000E+00  0.00000000E+00
  0.00000000E+00  0.00000000E+00  0.00000000E+00
  0.00000000E+00  0.00000000E+00  0.00000000E+00
  0.00000000E+00  0.00000000E+00  0.00000000E+00
  0.00000000E+00  0.00000000E+00  0.00000000E+00
  0.00000000E+00  0.00000000E+00  0.00000000E+00
  0.00000000E+00  0.00000000E+00  0.00000000E+00
  0.00000000E+00  0.00000000E+00  0.00000000E+00
  0.00000000E+00  0.00000000E+00  0.00000000E+00
  0.00000000E+00  0.00000000E+00  0.00000000E+00
  0.00000000E+00  0.00000000E+00  0.00000000E+00
  0.00000000E+00  0.00000000E+00  0.00000000E+00
