# Supplementary material for: Bringing Molecules Together: Synergistic Coadsorption at Dopant Sites of Single Atom Alloys
Source: J Am Chem Soc. 2024 Oct 2;146(41):28119–30. doi: 10.1021/jacs.4c07621 (PMC11487606; doi:10.1021/jacs.4c07621)
Supplement: Supplementary file 2 — ja4c07621_si_002.zip [file ja4c07621_si_002.zip › structures/1_Cu/Cu111/11_CuCU/01_clean/2_KPOINTS-13-13-1_dipol/CONTCAR]

Cu                                      
   1.00000000000000     
     7.8064588642994845    0.0000000000000000    0.0000000000000000
     3.9032294321497423    6.7605916900815703    0.0000000000000000
     0.0000000000000000    0.0000000000000000   23.4985959624712919
   Cu
    45
Selective dynamics
Direct
  0.8888888888888857  0.2222222222222214  0.3191680052705266   F   F   F
  0.2222222222222214  0.2222222222222214  0.3191680052705266   F   F   F
  0.5555555555555571  0.2222222222222214  0.3191680052705266   F   F   F
  0.8888888888888857  0.5555555555555571  0.3191680052705266   F   F   F
  0.2222222222222214  0.5555555555555571  0.3191680052705266   F   F   F
  0.5555555555555571  0.5555555555555571  0.3191680052705266   F   F   F
  0.8888888888888857  0.8888888888888857  0.3191680052705266   F   F   F
  0.2222222222222214  0.8888888888888857  0.3191680052705266   F   F   F
  0.5555555555555571  0.8888888888888857  0.3191680052705266   F   F   F
  0.0000000000000000  0.0000000000000000  0.4095840026352633   F   F   F
  0.3333333333333357  0.0000000000000000  0.4095840026352633   F   F   F
  0.6666666666666643  0.0000000000000000  0.4095840026352633   F   F   F
  0.0000000000000000  0.3333333333333357  0.4095840026352633   F   F   F
  0.3333333333333357  0.3333333333333357  0.4095840026352633   F   F   F
  0.6666666666666643  0.3333333333333357  0.4095840026352633   F   F   F
  0.0000000000000000  0.6666666666666643  0.4095840026352633   F   F   F
  0.3333333333333357  0.6666666666666643  0.4095840026352633   F   F   F
  0.6666666666666643  0.6666666666666643  0.4095840026352633   F   F   F
  0.1111111111111143  0.1111111111111143  0.4993278795952402   T   T   T
  0.4444444444444429  0.1111111111111143  0.4993278795952402   T   T   T
  0.7777777777777786  0.1111111111111143  0.4993278795952402   T   T   T
  0.1111111111111143  0.4444444444444429  0.4993278795952402   T   T   T
  0.4444444444444429  0.4444444444444429  0.4993278795952402   T   T   T
  0.7777777777777786  0.4444444444444429  0.4993278795952402   T   T   T
  0.1111111111111143  0.7777777777777786  0.4993278795952402   T   T   T
  0.4444444444444429  0.7777777777777786  0.4993278795952402   T   T   T
  0.7777777777777786  0.7777777777777786  0.4993278795952402   T   T   T
  0.8888888888888857  0.2222222222222214  0.5893910505477981   T   T   T
  0.2222222222222214  0.2222222222222214  0.5893910505477981   T   T   T
  0.5555555555555571  0.2222222222222214  0.5893910505477981   T   T   T
  0.8888888888888857  0.5555555555555571  0.5893910505477981   T   T   T
  0.2222222222222214  0.5555555555555571  0.5893910505477981   T   T   T
  0.5555555555555571  0.5555555555555571  0.5893910505477981   T   T   T
  0.8888888888888857  0.8888888888888857  0.5893910505477981   T   T   T
  0.2222222222222214  0.8888888888888857  0.5893910505477981   T   T   T
  0.5555555555555571  0.8888888888888857  0.5893910505477981   T   T   T
  0.0000000000000000  0.0000000000000000  0.6789625604881746   T   T   T
  0.3333333333333357  0.0000000000000000  0.6789625604881746   T   T   T
  0.6666666666666643  0.0000000000000000  0.6789625604881746   T   T   T
  0.0000000000000000  0.3333333333333357  0.6789625604881746   T   T   T
  0.3333333333333357  0.3333333333333357  0.6789625604881746   T   T   T
  0.6666666666666643  0.3333333333333357  0.6789625604881746   T   T   T
  0.0000000000000000  0.6666666666666643  0.6789625604881746   T   T   T
  0.3333333333333357  0.6666666666666643  0.6789625604881746   T   T   T
  0.6666666666666643  0.6666666666666643  0.6789625604881746   T   T   T
 
  0.00000000E+00  0.00000000E+00  0.00000000E+00
  0.00000000E+00  0.00000000E+00  0.00000000E+00
  0.00000000E+00  0.00000000E+00  0.00000000E+00
  0.00000000E+00  0.00000000E+00  0.00000000E+00
  0.00000000E+00  0.00000000E+00  0.00000000E+00
  0.00000000E+00  0.00000000E+00  0.00000000E+00
  0.00000000E+00  0.00000000E+00  0.00000000E+00
  0.00000000E+00  0.00000000E+00  0.00000000E+00
  0.00000000E+00  0.00000000E+00  0.00000000E+00
  0.00000000E+00  0.00000000E+00  0.00000000E+00
  0.00000000E+00  0.00000000E+00  0.00000000E+00
  0.00000000E+00  0.00000000E+00  0.00000000E+00
  0.00000000E+00  0.00000000E+00  0.00000000E+00
  0.00000000E+00  0.00000000E+00  0.00000000E+00
  0.00000000E+00  0.00000000E+00  0.00000000E+00
  0.00000000E+00  0.00000000E+00  0.00000000E+00
  0.00000000E+00  0.00000000E+00  0.00000000E+00
  0.00000000E+00  0.00000000E+00  0.00000000E+00
  0.00000000E+00  0.00000000E+00  0.00000000E+00
  0.00000000E+00  0.00000000E+00  0.00000000E+00
  0.00000000E+00  0.00000000E+00  0.00000000E+00
  0.00000000E+00  0.00000000E+00  0.00000000E+00
  0.00000000E+00  0.00000000E+00  0.00000000E+00
  0.00000000E+00  0.00000000E+00  0.00000000E+00
  0.00000000E+00  0.00000000E+00  0.00000000E+00
  0.00000000E+00  0.00000000E+00  0.00000000E+00
  0.00000000E+00  0.00000000E+00  0.00000000E+00
  0.00000000E+00  0.00000000E+00  0.00000000E+00
  0.00000000E+00  0.00000000E+00  0.00000000E+00
  0.00000000E+00  0.00000000E+00  0.00000000E+00
  0.00000000E+00  0.00000000E+00  0.00000000E+00
  0.00000000E+00  0.00000000E+00  0.00000000E+00
  0.00000000E+00  0.00000000E+00  0.00000000E+00
  0.00000000E+00  0.00000000E+00  0.00000000E+00
  0.00000000E+00  0.00000000E+00  0.00000000E+00
  0.00000000E+00  0.00000000E+00  0.00000000E+00
  0.00000000E+00  0.00000000E+00  0.00000000E+00
  0.00000000E+00  0.00000000E+00  0.00000000E+00
  0.00000000E+00  0.00000000E+00  0.00000000E+00
  0.00000000E+00  0.00000000E+00  0.00000000E+00
  0.00000000E+00  0.00000000E+00  0.00000000E+00
  0.00000000E+00  0.00000000E+00  0.00000000E+00
  0.00000000E+00  0.00000000E+00  0.00000000E+00
  0.00000000E+00  0.00000000E+00  0.00000000E+00
  0.00000000E+00  0.00000000E+00  0.00000000E+00
