# Supplementary material for: Bringing Molecules Together: Synergistic Coadsorption at Dopant Sites of Single Atom Alloys
Source: J Am Chem Soc. 2024 Oct 2;146(41):28119–30. doi: 10.1021/jacs.4c07621 (PMC11487606; doi:10.1021/jacs.4c07621)
Supplement: Supplementary file 2 — ja4c07621_si_002.zip [file ja4c07621_si_002.zip › structures/1_Cu/Cu111/12_IrCu/01_clean/2_KPOINTS-13-13-1_dipol/CONTCAR]

Cu Ir                                   
   1.0000000000000000     
     7.8064588642994845    0.0000000000000000    0.0000000000000000
     3.9032294321497423    6.7605916900815703    0.0000000000000000
     0.0000000000000000    0.0000000000000000   23.4985959624712919
   Cu   Ir
    44     1
Selective dynamics
Direct
  0.8888888888888857  0.2222222222222214  0.3191680052705266   F   F   F
  0.2222222222222214  0.2222222222222214  0.3191680052705266   F   F   F
  0.5555555555555571  0.2222222222222214  0.3191680052705266   F   F   F
  0.8888888888888857  0.5555555555555571  0.3191680052705266   F   F   F
  0.2222222222222214  0.5555555555555571  0.3191680052705266   F   F   F
  0.5555555555555571  0.5555555555555571  0.3191680052705266   F   F   F
  0.8888888888888857  0.8888888888888857  0.3191680052705266   F   F   F
  0.2222222222222214  0.8888888888888857  0.3191680052705266   F   F   F
  0.5555555555555571  0.8888888888888857  0.3191680052705266   F   F   F
  0.0000000000000000  0.0000000000000000  0.4095840026352633   F   F   F
  0.3333333333333357  0.0000000000000000  0.4095840026352633   F   F   F
  0.6666666666666643  0.0000000000000000  0.4095840026352633   F   F   F
  0.0000000000000000  0.3333333333333357  0.4095840026352633   F   F   F
  0.3333333333333357  0.3333333333333357  0.4095840026352633   F   F   F
  0.6666666666666643  0.3333333333333357  0.4095840026352633   F   F   F
  0.0000000000000000  0.6666666666666643  0.4095840026352633   F   F   F
  0.3333333333333357  0.6666666666666643  0.4095840026352633   F   F   F
  0.6666666666666643  0.6666666666666643  0.4095840026352633   F   F   F
  0.1108645913734059  0.1108645913734059  0.4996461523429481   T   T   T
  0.4449024255427264  0.1101951489145472  0.4988687604084719   T   T   T
  0.7782708172531952  0.1108645913734059  0.4996461523429481   T   T   T
  0.1101951489145472  0.4449024255427264  0.4988687604084719   T   T   T
  0.4449024255427264  0.4449024255427264  0.4988687604084719   T   T   T
  0.7777640060419866  0.4444719879160268  0.4998058027542227   T   T   T
  0.1108645913734059  0.7782708172531952  0.4996461523429481   T   T   T
  0.4444719879160268  0.7777640060419866  0.4998058027542227   T   T   T
  0.7777640060419866  0.7777640060419866  0.4998058027542227   T   T   T
  0.8886385398656230  0.2227229202687467  0.5902056810617625   T   T   T
  0.2212898294616746  0.2212898294616746  0.5880914938481209   T   T   T
  0.5574203410766436  0.2212898294616746  0.5880914938481209   T   T   T
  0.8881691112596859  0.5559154443701572  0.5897877435293740   T   T   T
  0.2212898294616746  0.5574203410766436  0.5880914938481209   T   T   T
  0.5559154443701572  0.5559154443701572  0.5897877435293740   T   T   T
  0.8886385398656230  0.8886385398656230  0.5902056810617625   T   T   T
  0.2227229202687467  0.8886385398656230  0.5902056810617625   T   T   T
  0.5559154443701572  0.8881691112596859  0.5897877435293740   T   T   T
 -0.0000000000000000  0.0000000000000000  0.6796969921036518   T   T   T
  0.3328180723757860  0.0001652178124068  0.6803186071973953   T   T   T
  0.6670167098118074  0.0001652178124068  0.6803186071973953   T   T   T
  0.0001652178124068  0.3328180723757860  0.6803186071973953   T   T   T
  0.6670167098118074  0.3328180723757860  0.6803186071973953   T   T   T
  0.0001652178124068  0.6670167098118074  0.6803186071973953   T   T   T
  0.3328180723757860  0.6670167098118074  0.6803186071973953   T   T   T
  0.6666666666666643  0.6666666666666643  0.6791141115094618   T   T   T
  0.3333333333333357  0.3333333333333357  0.6765466706980119   T   T   T

  0.00000000E+00  0.00000000E+00  0.00000000E+00
  0.00000000E+00  0.00000000E+00  0.00000000E+00
  0.00000000E+00  0.00000000E+00  0.00000000E+00
  0.00000000E+00  0.00000000E+00  0.00000000E+00
  0.00000000E+00  0.00000000E+00  0.00000000E+00
  0.00000000E+00  0.00000000E+00  0.00000000E+00
  0.00000000E+00  0.00000000E+00  0.00000000E+00
  0.00000000E+00  0.00000000E+00  0.00000000E+00
  0.00000000E+00  0.00000000E+00  0.00000000E+00
  0.00000000E+00  0.00000000E+00  0.00000000E+00
  0.00000000E+00  0.00000000E+00  0.00000000E+00
  0.00000000E+00  0.00000000E+00  0.00000000E+00
  0.00000000E+00  0.00000000E+00  0.00000000E+00
  0.00000000E+00  0.00000000E+00  0.00000000E+00
  0.00000000E+00  0.00000000E+00  0.00000000E+00
  0.00000000E+00  0.00000000E+00  0.00000000E+00
  0.00000000E+00  0.00000000E+00  0.00000000E+00
  0.00000000E+00  0.00000000E+00  0.00000000E+00
  0.00000000E+00  0.00000000E+00  0.00000000E+00
  0.00000000E+00  0.00000000E+00  0.00000000E+00
  0.00000000E+00  0.00000000E+00  0.00000000E+00
  0.00000000E+00  0.00000000E+00  0.00000000E+00
  0.00000000E+00  0.00000000E+00  0.00000000E+00
  0.00000000E+00  0.00000000E+00  0.00000000E+00
  0.00000000E+00  0.00000000E+00  0.00000000E+00
  0.00000000E+00  0.00000000E+00  0.00000000E+00
  0.00000000E+00  0.00000000E+00  0.00000000E+00
  0.00000000E+00  0.00000000E+00  0.00000000E+00
  0.00000000E+00  0.00000000E+00  0.00000000E+00
  0.00000000E+00  0.00000000E+00  0.00000000E+00
  0.00000000E+00  0.00000000E+00  0.00000000E+00
  0.00000000E+00  0.00000000E+00  0.00000000E+00
  0.00000000E+00  0.00000000E+00  0.00000000E+00
  0.00000000E+00  0.00000000E+00  0.00000000E+00
  0.00000000E+00  0.00000000E+00  0.00000000E+00
  0.00000000E+00  0.00000000E+00  0.00000000E+00
  0.00000000E+00  0.00000000E+00  0.00000000E+00
  0.00000000E+00  0.00000000E+00  0.00000000E+00
  0.00000000E+00  0.00000000E+00  0.00000000E+00
  0.00000000E+00  0.00000000E+00  0.00000000E+00
  0.00000000E+00  0.00000000E+00  0.00000000E+00
  0.00000000E+00  0.00000000E+00  0.00000000E+00
  0.00000000E+00  0.00000000E+00  0.00000000E+00
  0.00000000E+00  0.00000000E+00  0.00000000E+00
  0.00000000E+00  0.00000000E+00  0.00000000E+00
