# Supplementary material for: Bringing Molecules Together: Synergistic Coadsorption at Dopant Sites of Single Atom Alloys
Source: J Am Chem Soc. 2024 Oct 2;146(41):28119–30. doi: 10.1021/jacs.4c07621 (PMC11487606; doi:10.1021/jacs.4c07621)
Supplement: Supplementary file 2 — ja4c07621_si_002.zip [file ja4c07621_si_002.zip › structures/1_Cu/Cu111/12_IrCu/02_CO/2_KPOINTS-13-13-1_dipol/CONTCAR]

Cu Ir  O  C                             
   1.0000000000000000     
     7.8064588642994845    0.0000000000000000    0.0000000000000000
     3.9032294321497423    6.7605916900815703    0.0000000000000000
     0.0000000000000000    0.0000000000000000   23.4985959624712919
   Cu   Ir   O    C 
    44     1     1     1
Selective dynamics
Direct
  0.8888888888888857  0.2222222222222214  0.3191680052705266   F   F   F
  0.2222222222222214  0.2222222222222214  0.3191680052705266   F   F   F
  0.5555555555555571  0.2222222222222214  0.3191680052705266   F   F   F
  0.8888888888888857  0.5555555555555571  0.3191680052705266   F   F   F
  0.2222222222222214  0.5555555555555571  0.3191680052705266   F   F   F
  0.5555555555555571  0.5555555555555571  0.3191680052705266   F   F   F
  0.8888888888888857  0.8888888888888857  0.3191680052705266   F   F   F
  0.2222222222222214  0.8888888888888857  0.3191680052705266   F   F   F
  0.5555555555555571  0.8888888888888857  0.3191680052705266   F   F   F
  0.0000000000000000  0.0000000000000000  0.4095840026352633   F   F   F
  0.3333333333333357  0.0000000000000000  0.4095840026352633   F   F   F
  0.6666666666666643  0.0000000000000000  0.4095840026352633   F   F   F
  0.0000000000000000  0.3333333333333357  0.4095840026352633   F   F   F
  0.3333333333333357  0.3333333333333357  0.4095840026352633   F   F   F
  0.6666666666666643  0.3333333333333357  0.4095840026352633   F   F   F
  0.0000000000000000  0.6666666666666643  0.4095840026352633   F   F   F
  0.3333333333333357  0.6666666666666643  0.4095840026352633   F   F   F
  0.6666666666666643  0.6666666666666643  0.4095840026352633   F   F   F
  0.1111510874308329  0.1111510874308329  0.4997553510981149   T   T   T
  0.4448271558978210  0.1103456882043575  0.4989160876223768   T   T   T
  0.7776978251383418  0.1111510874308329  0.4997553510981149   T   T   T
  0.1103456882043575  0.4448271558978210  0.4989160876223768   T   T   T
  0.4448271558978210  0.4448271558978210  0.4989160876223768   T   T   T
  0.7778919888309888  0.4442160223380153  0.4995934386723377   T   T   T
  0.1111510874308329  0.7776978251383418  0.4997553510981149   T   T   T
  0.4442160223380153  0.7778919888309888  0.4995934386723377   T   T   T
  0.7778919888309888  0.7778919888309888  0.4995934386723377   T   T   T
  0.8885657022182870  0.2228685955634198  0.5896970471542738   T   T   T
  0.2235356343926997  0.2235356343926997  0.5892844427982028   T   T   T
  0.5529287312145794  0.2235356343926997  0.5892844427982028   T   T   T
  0.8892864145529205  0.5553567927235439  0.5892731869955730   T   T   T
  0.2235356343926997  0.5529287312145794  0.5892844427982028   T   T   T
  0.5553567927235439  0.5553567927235439  0.5892731869955730   T   T   T
  0.8885657022182870  0.8885657022182870  0.5896970471542738   T   T   T
  0.2228685955634198  0.8885657022182870  0.5896970471542738   T   T   T
  0.5553567927235439  0.8892864145529205  0.5892731869955730   T   T   T
  0.0000000000000000 -0.0000000000000000  0.6782773417970955   T   T   T
  0.3334425374219627  0.9979442784241076  0.6795431361624129   T   T   T
  0.6686131841539226  0.9979442784241076  0.6795431361624129   T   T   T
  0.9979442784241076  0.3334425374219627  0.6795431361624129   T   T   T
  0.6686131841539226  0.3334425374219627  0.6795431361624129   T   T   T
  0.9979442784241076  0.6686131841539226  0.6795431361624129   T   T   T
  0.3334425374219627  0.6686131841539226  0.6795431361624129   T   T   T
  0.6666666666666643  0.6666666666666643  0.6778646927982773   T   T   T
  0.3333333333333357  0.3333333333333357  0.6863769792160791   T   T   T
  0.3333333333333357  0.3333333333333357  0.8154621454149774   T   T   T
  0.3333333333333357  0.3333333333333357  0.7654954463280124   T   T   T

  0.00000000E+00  0.00000000E+00  0.00000000E+00
  0.00000000E+00  0.00000000E+00  0.00000000E+00
  0.00000000E+00  0.00000000E+00  0.00000000E+00
  0.00000000E+00  0.00000000E+00  0.00000000E+00
  0.00000000E+00  0.00000000E+00  0.00000000E+00
  0.00000000E+00  0.00000000E+00  0.00000000E+00
  0.00000000E+00  0.00000000E+00  0.00000000E+00
  0.00000000E+00  0.00000000E+00  0.00000000E+00
  0.00000000E+00  0.00000000E+00  0.00000000E+00
  0.00000000E+00  0.00000000E+00  0.00000000E+00
  0.00000000E+00  0.00000000E+00  0.00000000E+00
  0.00000000E+00  0.00000000E+00  0.00000000E+00
  0.00000000E+00  0.00000000E+00  0.00000000E+00
  0.00000000E+00  0.00000000E+00  0.00000000E+00
  0.00000000E+00  0.00000000E+00  0.00000000E+00
  0.00000000E+00  0.00000000E+00  0.00000000E+00
  0.00000000E+00  0.00000000E+00  0.00000000E+00
  0.00000000E+00  0.00000000E+00  0.00000000E+00
  0.00000000E+00  0.00000000E+00  0.00000000E+00
  0.00000000E+00  0.00000000E+00  0.00000000E+00
  0.00000000E+00  0.00000000E+00  0.00000000E+00
  0.00000000E+00  0.00000000E+00  0.00000000E+00
  0.00000000E+00  0.00000000E+00  0.00000000E+00
  0.00000000E+00  0.00000000E+00  0.00000000E+00
  0.00000000E+00  0.00000000E+00  0.00000000E+00
  0.00000000E+00  0.00000000E+00  0.00000000E+00
  0.00000000E+00  0.00000000E+00  0.00000000E+00
  0.00000000E+00  0.00000000E+00  0.00000000E+00
  0.00000000E+00  0.00000000E+00  0.00000000E+00
  0.00000000E+00  0.00000000E+00  0.00000000E+00
  0.00000000E+00  0.00000000E+00  0.00000000E+00
  0.00000000E+00  0.00000000E+00  0.00000000E+00
  0.00000000E+00  0.00000000E+00  0.00000000E+00
  0.00000000E+00  0.00000000E+00  0.00000000E+00
  0.00000000E+00  0.00000000E+00  0.00000000E+00
  0.00000000E+00  0.00000000E+00  0.00000000E+00
  0.00000000E+00  0.00000000E+00  0.00000000E+00
  0.00000000E+00  0.00000000E+00  0.00000000E+00
  0.00000000E+00  0.00000000E+00  0.00000000E+00
  0.00000000E+00  0.00000000E+00  0.00000000E+00
  0.00000000E+00  0.00000000E+00  0.00000000E+00
  0.00000000E+00  0.00000000E+00  0.00000000E+00
  0.00000000E+00  0.00000000E+00  0.00000000E+00
  0.00000000E+00  0.00000000E+00  0.00000000E+00
  0.00000000E+00  0.00000000E+00  0.00000000E+00
  0.00000000E+00  0.00000000E+00  0.00000000E+00
  0.00000000E+00  0.00000000E+00  0.00000000E+00
