# Supplementary material for: Bringing Molecules Together: Synergistic Coadsorption at Dopant Sites of Single Atom Alloys
Source: J Am Chem Soc. 2024 Oct 2;146(41):28119–30. doi: 10.1021/jacs.4c07621 (PMC11487606; doi:10.1021/jacs.4c07621)
Supplement: Supplementary file 2 — ja4c07621_si_002.zip [file ja4c07621_si_002.zip › structures/1_Cu/Cu111/12_IrCu/03_NO/2_KPOINTS-13-13-1_dipol/CONTCAR]

Cu Ir  O  N                             
   1.0000000000000000     
     7.8064588642994845    0.0000000000000000    0.0000000000000000
     3.9032294321497423    6.7605916900815703    0.0000000000000000
     0.0000000000000000    0.0000000000000000   23.4985959624712919
   Cu   Ir   O    N 
    44     1     1     1
Selective dynamics
Direct
  0.8888888888888857  0.2222222222222214  0.3191680052705266   F   F   F
  0.2222222222222214  0.2222222222222214  0.3191680052705266   F   F   F
  0.5555555555555571  0.2222222222222214  0.3191680052705266   F   F   F
  0.8888888888888857  0.5555555555555571  0.3191680052705266   F   F   F
  0.2222222222222214  0.5555555555555571  0.3191680052705266   F   F   F
  0.5555555555555571  0.5555555555555571  0.3191680052705266   F   F   F
  0.8888888888888857  0.8888888888888857  0.3191680052705266   F   F   F
  0.2222222222222214  0.8888888888888857  0.3191680052705266   F   F   F
  0.5555555555555571  0.8888888888888857  0.3191680052705266   F   F   F
  0.0000000000000000  0.0000000000000000  0.4095840026352633   F   F   F
  0.3333333333333357  0.0000000000000000  0.4095840026352633   F   F   F
  0.6666666666666643  0.0000000000000000  0.4095840026352633   F   F   F
  0.0000000000000000  0.3333333333333357  0.4095840026352633   F   F   F
  0.3333333333333357  0.3333333333333357  0.4095840026352633   F   F   F
  0.6666666666666643  0.3333333333333357  0.4095840026352633   F   F   F
  0.0000000000000000  0.6666666666666643  0.4095840026352633   F   F   F
  0.3333333333333357  0.6666666666666643  0.4095840026352633   F   F   F
  0.6666666666666643  0.6666666666666643  0.4095840026352633   F   F   F
  0.1117833375075970  0.1117833375075970  0.4999062084075276   T   T   T
  0.4444226393796215  0.1111547212407568  0.4992245317682085   T   T   T
  0.7764333249848201  0.1117833375075970  0.4999062084075276   T   T   T
  0.1111547212407568  0.4444226393796215  0.4992245317682085   T   T   T
  0.4444226393796215  0.4444226393796215  0.4992245317682085   T   T   T
  0.7779444908546230  0.4441110182907398  0.4992386635380727   T   T   T
  0.1117833375075970  0.7764333249848201  0.4999062084075276   T   T   T
  0.4441110182907398  0.7779444908546230  0.4992386635380727   T   T   T
  0.7779444908546230  0.7779444908546230  0.4992386635380727   T   T   T
  0.8886412163409212  0.2227175673181431  0.5890478366155349   T   T   T
  0.2249736197895589  0.2249736197895589  0.5909043508287024   T   T   T
  0.5500527604208539  0.2249736197895589  0.5909043508287024   T   T   T
  0.8890108885106842  0.5554945557446611  0.5887802665923527   T   T   T
  0.2249736197895589  0.5500527604208539  0.5909043508287024   T   T   T
  0.5554945557446611  0.5554945557446611  0.5887802665923527   T   T   T
  0.8886412163409212  0.8886412163409212  0.5890478366155349   T   T   T
  0.2227175673181431  0.8886412163409212  0.5890478366155349   T   T   T
  0.5554945557446611  0.8890108885106842  0.5887802665923527   T   T   T
  0.0000000000000000 -0.0000000000000000  0.6774305428658844   T   T   T
  0.3340390731095754  0.9961773418338784  0.6783182752672733   T   T   T
  0.6697835850565464  0.9961773418338784  0.6783182752672733   T   T   T
  0.9961773418338784  0.3340390731095754  0.6783182752672733   T   T   T
  0.6697835850565464  0.3340390731095754  0.6783182752672733   T   T   T
  0.9961773418338784  0.6697835850565464  0.6783182752672733   T   T   T
  0.3340390731095754  0.6697835850565464  0.6783182752672733   T   T   T
  0.6666666666666643  0.6666666666666643  0.6776249165982778   T   T   T
  0.3333333333333357  0.3333333333333357  0.6919255192508202   T   T   T
  0.3333333333333357  0.3333333333333357  0.8183401512352608   T   T   T
  0.3333333333333357  0.3333333333333357  0.7677606910982417   T   T   T

  0.00000000E+00  0.00000000E+00  0.00000000E+00
  0.00000000E+00  0.00000000E+00  0.00000000E+00
  0.00000000E+00  0.00000000E+00  0.00000000E+00
  0.00000000E+00  0.00000000E+00  0.00000000E+00
  0.00000000E+00  0.00000000E+00  0.00000000E+00
  0.00000000E+00  0.00000000E+00  0.00000000E+00
  0.00000000E+00  0.00000000E+00  0.00000000E+00
  0.00000000E+00  0.00000000E+00  0.00000000E+00
  0.00000000E+00  0.00000000E+00  0.00000000E+00
  0.00000000E+00  0.00000000E+00  0.00000000E+00
  0.00000000E+00  0.00000000E+00  0.00000000E+00
  0.00000000E+00  0.00000000E+00  0.00000000E+00
  0.00000000E+00  0.00000000E+00  0.00000000E+00
  0.00000000E+00  0.00000000E+00  0.00000000E+00
  0.00000000E+00  0.00000000E+00  0.00000000E+00
  0.00000000E+00  0.00000000E+00  0.00000000E+00
  0.00000000E+00  0.00000000E+00  0.00000000E+00
  0.00000000E+00  0.00000000E+00  0.00000000E+00
  0.00000000E+00  0.00000000E+00  0.00000000E+00
  0.00000000E+00  0.00000000E+00  0.00000000E+00
  0.00000000E+00  0.00000000E+00  0.00000000E+00
  0.00000000E+00  0.00000000E+00  0.00000000E+00
  0.00000000E+00  0.00000000E+00  0.00000000E+00
  0.00000000E+00  0.00000000E+00  0.00000000E+00
  0.00000000E+00  0.00000000E+00  0.00000000E+00
  0.00000000E+00  0.00000000E+00  0.00000000E+00
  0.00000000E+00  0.00000000E+00  0.00000000E+00
  0.00000000E+00  0.00000000E+00  0.00000000E+00
  0.00000000E+00  0.00000000E+00  0.00000000E+00
  0.00000000E+00  0.00000000E+00  0.00000000E+00
  0.00000000E+00  0.00000000E+00  0.00000000E+00
  0.00000000E+00  0.00000000E+00  0.00000000E+00
  0.00000000E+00  0.00000000E+00  0.00000000E+00
  0.00000000E+00  0.00000000E+00  0.00000000E+00
  0.00000000E+00  0.00000000E+00  0.00000000E+00
  0.00000000E+00  0.00000000E+00  0.00000000E+00
  0.00000000E+00  0.00000000E+00  0.00000000E+00
  0.00000000E+00  0.00000000E+00  0.00000000E+00
  0.00000000E+00  0.00000000E+00  0.00000000E+00
  0.00000000E+00  0.00000000E+00  0.00000000E+00
  0.00000000E+00  0.00000000E+00  0.00000000E+00
  0.00000000E+00  0.00000000E+00  0.00000000E+00
  0.00000000E+00  0.00000000E+00  0.00000000E+00
  0.00000000E+00  0.00000000E+00  0.00000000E+00
  0.00000000E+00  0.00000000E+00  0.00000000E+00
  0.00000000E+00  0.00000000E+00  0.00000000E+00
  0.00000000E+00  0.00000000E+00  0.00000000E+00
