# Supplementary material for: Bringing Molecules Together: Synergistic Coadsorption at Dopant Sites of Single Atom Alloys
Source: J Am Chem Soc. 2024 Oct 2;146(41):28119–30. doi: 10.1021/jacs.4c07621 (PMC11487606; doi:10.1021/jacs.4c07621)
Supplement: Supplementary file 2 — ja4c07621_si_002.zip [file ja4c07621_si_002.zip › structures/1_Cu/Cu111/12_IrCu/04_H/2_KPOINTS-13-13-1_dipol/CONTCAR]

Cu Ir  H                                
   1.00000000000000     
     7.8064588642994845    0.0000000000000000    0.0000000000000000
     3.9032294321497423    6.7605916900815703    0.0000000000000000
     0.0000000000000000    0.0000000000000000   23.4985959624712919
   Cu   Ir   H 
    44     1     1
Selective dynamics
Direct
  0.8888888888888857  0.2222222222222214  0.3191680052705266   F   F   F
  0.2222222222222214  0.2222222222222214  0.3191680052705266   F   F   F
  0.5555555555555571  0.2222222222222214  0.3191680052705266   F   F   F
  0.8888888888888857  0.5555555555555571  0.3191680052705266   F   F   F
  0.2222222222222214  0.5555555555555571  0.3191680052705266   F   F   F
  0.5555555555555571  0.5555555555555571  0.3191680052705266   F   F   F
  0.8888888888888857  0.8888888888888857  0.3191680052705266   F   F   F
  0.2222222222222214  0.8888888888888857  0.3191680052705266   F   F   F
  0.5555555555555571  0.8888888888888857  0.3191680052705266   F   F   F
  0.0000000000000000  0.0000000000000000  0.4095840026352633   F   F   F
  0.3333333333333357  0.0000000000000000  0.4095840026352633   F   F   F
  0.6666666666666643  0.0000000000000000  0.4095840026352633   F   F   F
  0.0000000000000000  0.3333333333333357  0.4095840026352633   F   F   F
  0.3333333333333357  0.3333333333333357  0.4095840026352633   F   F   F
  0.6666666666666643  0.3333333333333357  0.4095840026352633   F   F   F
  0.0000000000000000  0.6666666666666643  0.4095840026352633   F   F   F
  0.3333333333333357  0.6666666666666643  0.4095840026352633   F   F   F
  0.6666666666666643  0.6666666666666643  0.4095840026352633   F   F   F
  0.1102509884532094  0.1102510079306374  0.4994484856983543   T   T   T
  0.4448968214146147  0.1102064297961056  0.4988451678595434   T   T   T
  0.7794967495240028  0.1102537242548657  0.4994485931838117   T   T   T
  0.1102064269672779  0.4448968161267749  0.4988451730238965   T   T   T
  0.4448981829256293  0.4448981852841717  0.4988452915684916   T   T   T
  0.7777297722969282  0.4445430166348150  0.4998897365321077   T   T   T
  0.1102537279317471  0.7794967355274942  0.4994485930711276   T   T   T
  0.4445429726295385  0.7777298097472112  0.4998897409105162   T   T   T
  0.7777294684025226  0.7777294601442177  0.4998891819256372   T   T   T
  0.8885916006835650  0.2228207376534034  0.5903256177304850   T   T   T
  0.2211521656368420  0.2211521603671001  0.5875045575915715   T   T   T
  0.5576970995728306  0.2211532539006729  0.5875047789505546   T   T   T
  0.8890692375806842  0.5554679960863573  0.5897974280969958   T   T   T
  0.2211532613821838  0.5576970977602254  0.5875047786866643   T   T   T
  0.5554671070975393  0.5554670999833990  0.5897976658496009   T   T   T
  0.8885916142570855  0.8885916234357430  0.5903247879089291   T   T   T
  0.2228207323432098  0.8885916046404562  0.5903256218076716   T   T   T
  0.5554680022141610  0.8890692441173976  0.5897974264566539   T   T   T
  0.0000006630539144  0.0000006575704065  0.6793378808995001   T   T   T
  0.3329018629404494  0.0002662917673728  0.6803339064993247   T   T   T
  0.6668359618598172  0.0002668017047773  0.6803343176690404   T   T   T
  0.0002662939651507  0.3329018570728081  0.6803339017400836   T   T   T
  0.6668342298268528  0.3329012229457556  0.6803342956606354   T   T   T
  0.0002667998435597  0.6668359686849088  0.6803343018728129   T   T   T
  0.3329012259378136  0.6668342325212142  0.6803342916091473   T   T   T
  0.6666675919789746  0.6666676035006843  0.6786839710771421   T   T   T
  0.3333338573590868  0.3333338534132590  0.6785516015673233   T   T   T
  0.3333338981193660  0.3333338870236957  0.7469258661570761   T   T   T
 
  0.00000000E+00  0.00000000E+00  0.00000000E+00
  0.00000000E+00  0.00000000E+00  0.00000000E+00
  0.00000000E+00  0.00000000E+00  0.00000000E+00
  0.00000000E+00  0.00000000E+00  0.00000000E+00
  0.00000000E+00  0.00000000E+00  0.00000000E+00
  0.00000000E+00  0.00000000E+00  0.00000000E+00
  0.00000000E+00  0.00000000E+00  0.00000000E+00
  0.00000000E+00  0.00000000E+00  0.00000000E+00
  0.00000000E+00  0.00000000E+00  0.00000000E+00
  0.00000000E+00  0.00000000E+00  0.00000000E+00
  0.00000000E+00  0.00000000E+00  0.00000000E+00
  0.00000000E+00  0.00000000E+00  0.00000000E+00
  0.00000000E+00  0.00000000E+00  0.00000000E+00
  0.00000000E+00  0.00000000E+00  0.00000000E+00
  0.00000000E+00  0.00000000E+00  0.00000000E+00
  0.00000000E+00  0.00000000E+00  0.00000000E+00
  0.00000000E+00  0.00000000E+00  0.00000000E+00
  0.00000000E+00  0.00000000E+00  0.00000000E+00
  0.00000000E+00  0.00000000E+00  0.00000000E+00
  0.00000000E+00  0.00000000E+00  0.00000000E+00
  0.00000000E+00  0.00000000E+00  0.00000000E+00
  0.00000000E+00  0.00000000E+00  0.00000000E+00
  0.00000000E+00  0.00000000E+00  0.00000000E+00
  0.00000000E+00  0.00000000E+00  0.00000000E+00
  0.00000000E+00  0.00000000E+00  0.00000000E+00
  0.00000000E+00  0.00000000E+00  0.00000000E+00
  0.00000000E+00  0.00000000E+00  0.00000000E+00
  0.00000000E+00  0.00000000E+00  0.00000000E+00
  0.00000000E+00  0.00000000E+00  0.00000000E+00
  0.00000000E+00  0.00000000E+00  0.00000000E+00
  0.00000000E+00  0.00000000E+00  0.00000000E+00
  0.00000000E+00  0.00000000E+00  0.00000000E+00
  0.00000000E+00  0.00000000E+00  0.00000000E+00
  0.00000000E+00  0.00000000E+00  0.00000000E+00
  0.00000000E+00  0.00000000E+00  0.00000000E+00
  0.00000000E+00  0.00000000E+00  0.00000000E+00
  0.00000000E+00  0.00000000E+00  0.00000000E+00
  0.00000000E+00  0.00000000E+00  0.00000000E+00
  0.00000000E+00  0.00000000E+00  0.00000000E+00
  0.00000000E+00  0.00000000E+00  0.00000000E+00
  0.00000000E+00  0.00000000E+00  0.00000000E+00
  0.00000000E+00  0.00000000E+00  0.00000000E+00
  0.00000000E+00  0.00000000E+00  0.00000000E+00
  0.00000000E+00  0.00000000E+00  0.00000000E+00
  0.00000000E+00  0.00000000E+00  0.00000000E+00
  0.00000000E+00  0.00000000E+00  0.00000000E+00
