# Supplementary material for: Bringing Molecules Together: Synergistic Coadsorption at Dopant Sites of Single Atom Alloys
Source: J Am Chem Soc. 2024 Oct 2;146(41):28119–30. doi: 10.1021/jacs.4c07621 (PMC11487606; doi:10.1021/jacs.4c07621)
Supplement: Supplementary file 2 — ja4c07621_si_002.zip [file ja4c07621_si_002.zip › structures/1_Cu/Cu111/12_IrCu/05_H-H/new/1_KPOINTS-331_dipol/CONTCAR]

Cu Ir  H                                
   1.0000000000000000     
     7.8064588642994845    0.0000000000000000    0.0000000000000000
     3.9032294321497423    6.7605916900815703    0.0000000000000000
     0.0000000000000000    0.0000000000000000   23.4985959624712919
   Cu   Ir   H 
    44     1     2
Selective dynamics
Direct
  0.8888888888888857  0.2222222222222214  0.3191680052705266   F   F   F
  0.2222222222222214  0.2222222222222214  0.3191680052705266   F   F   F
  0.5555555555555571  0.2222222222222214  0.3191680052705266   F   F   F
  0.8888888888888857  0.5555555555555571  0.3191680052705266   F   F   F
  0.2222222222222214  0.5555555555555571  0.3191680052705266   F   F   F
  0.5555555555555571  0.5555555555555571  0.3191680052705266   F   F   F
  0.8888888888888857  0.8888888888888857  0.3191680052705266   F   F   F
  0.2222222222222214  0.8888888888888857  0.3191680052705266   F   F   F
  0.5555555555555571  0.8888888888888857  0.3191680052705266   F   F   F
  0.0000000000000000  0.0000000000000000  0.4095840026352633   F   F   F
  0.3333333333333357  0.0000000000000000  0.4095840026352633   F   F   F
  0.6666666666666643  0.0000000000000000  0.4095840026352633   F   F   F
  0.0000000000000000  0.3333333333333357  0.4095840026352633   F   F   F
  0.3333333333333357  0.3333333333333357  0.4095840026352633   F   F   F
  0.6666666666666643  0.3333333333333357  0.4095840026352633   F   F   F
  0.0000000000000000  0.6666666666666643  0.4095840026352633   F   F   F
  0.3333333333333357  0.6666666666666643  0.4095840026352633   F   F   F
  0.6666666666666643  0.6666666666666643  0.4095840026352633   F   F   F
  0.1106412454674561  0.1105721368775418  0.5002099763449068   T   T   T
  0.4447123183276770  0.1107811624838410  0.4994950045843037   T   T   T
  0.7785481860105693  0.1107331423594249  0.5003720654613434   T   T   T
  0.1108460862642253  0.4446400577638807  0.4994928000622413   T   T   T
  0.4452433819549765  0.4451611668937365  0.4996041357237416   T   T   T
  0.7776635249272333  0.4445405652333135  0.5005735372406849   T   T   T
  0.1108044247324525  0.7784837708757288  0.5003639665188954   T   T   T
  0.4446073696335318  0.7775848555675631  0.5005663812377283   T   T   T
  0.7781559860183006  0.7780681465809122  0.5002846711826296   T   T   T
  0.8885675001566363  0.2235154495540374  0.5913857082568086   T   T   T
  0.2216337137428029  0.2215263412189772  0.5889767137274058   T   T   T
  0.5554269555305066  0.2228562965996507  0.5893527166340224   T   T   T
  0.8903636531109939  0.5552416295603966  0.5904685648372447   T   T   T
  0.2229653484305492  0.5553230946693982  0.5893514132389371   T   T   T
  0.5555618890496432  0.5554129284086745  0.5910128124489354   T   T   T
  0.8887694521997417  0.8886526291579012  0.5907709581458535   T   T   T
  0.2236391123256745  0.8884588592101211  0.5913614479070910   T   T   T
  0.5553973609276582  0.8901933831406148  0.5904551664085385   T   T   T
  0.0009888885510881  0.0008243137045741  0.6801865894425485   T   T   T
  0.3339520092994487  0.0019824625922391  0.6815254661569280   T   T   T
  0.6703913347725203  0.0000058096900038  0.6809874041331467   T   T   T
  0.0020883192666064  0.3338511359103737  0.6815576170122816   T   T   T
  0.6705498348259848  0.3361679975759160  0.6819794436017494   T   T   T
  0.0001300487416573  0.6702632361513650  0.6809983170264740   T   T   T
  0.3362825829688980  0.6704573407985616  0.6819438776685849   T   T   T
  0.6691057322324839  0.6690169083822665  0.6794976926206775   T   T   T
  0.3375032773441415  0.3374487498065132  0.6841517765963242   T   T   T
  0.3996401360138701  0.3963239570256505  0.7433801605755754   T   T   T
  0.2499712890446257  0.2513651507985219  0.7333625211748444   T   T   T

  0.00000000E+00  0.00000000E+00  0.00000000E+00
  0.00000000E+00  0.00000000E+00  0.00000000E+00
  0.00000000E+00  0.00000000E+00  0.00000000E+00
  0.00000000E+00  0.00000000E+00  0.00000000E+00
  0.00000000E+00  0.00000000E+00  0.00000000E+00
  0.00000000E+00  0.00000000E+00  0.00000000E+00
  0.00000000E+00  0.00000000E+00  0.00000000E+00
  0.00000000E+00  0.00000000E+00  0.00000000E+00
  0.00000000E+00  0.00000000E+00  0.00000000E+00
  0.00000000E+00  0.00000000E+00  0.00000000E+00
  0.00000000E+00  0.00000000E+00  0.00000000E+00
  0.00000000E+00  0.00000000E+00  0.00000000E+00
  0.00000000E+00  0.00000000E+00  0.00000000E+00
  0.00000000E+00  0.00000000E+00  0.00000000E+00
  0.00000000E+00  0.00000000E+00  0.00000000E+00
  0.00000000E+00  0.00000000E+00  0.00000000E+00
  0.00000000E+00  0.00000000E+00  0.00000000E+00
  0.00000000E+00  0.00000000E+00  0.00000000E+00
  0.00000000E+00  0.00000000E+00  0.00000000E+00
  0.00000000E+00  0.00000000E+00  0.00000000E+00
  0.00000000E+00  0.00000000E+00  0.00000000E+00
  0.00000000E+00  0.00000000E+00  0.00000000E+00
  0.00000000E+00  0.00000000E+00  0.00000000E+00
  0.00000000E+00  0.00000000E+00  0.00000000E+00
  0.00000000E+00  0.00000000E+00  0.00000000E+00
  0.00000000E+00  0.00000000E+00  0.00000000E+00
  0.00000000E+00  0.00000000E+00  0.00000000E+00
  0.00000000E+00  0.00000000E+00  0.00000000E+00
  0.00000000E+00  0.00000000E+00  0.00000000E+00
  0.00000000E+00  0.00000000E+00  0.00000000E+00
  0.00000000E+00  0.00000000E+00  0.00000000E+00
  0.00000000E+00  0.00000000E+00  0.00000000E+00
  0.00000000E+00  0.00000000E+00  0.00000000E+00
  0.00000000E+00  0.00000000E+00  0.00000000E+00
  0.00000000E+00  0.00000000E+00  0.00000000E+00
  0.00000000E+00  0.00000000E+00  0.00000000E+00
  0.00000000E+00  0.00000000E+00  0.00000000E+00
  0.00000000E+00  0.00000000E+00  0.00000000E+00
  0.00000000E+00  0.00000000E+00  0.00000000E+00
  0.00000000E+00  0.00000000E+00  0.00000000E+00
  0.00000000E+00  0.00000000E+00  0.00000000E+00
  0.00000000E+00  0.00000000E+00  0.00000000E+00
  0.00000000E+00  0.00000000E+00  0.00000000E+00
  0.00000000E+00  0.00000000E+00  0.00000000E+00
  0.00000000E+00  0.00000000E+00  0.00000000E+00
  0.00000000E+00  0.00000000E+00  0.00000000E+00
  0.00000000E+00  0.00000000E+00  0.00000000E+00
