# Supplementary material for: Bringing Molecules Together: Synergistic Coadsorption at Dopant Sites of Single Atom Alloys
Source: J Am Chem Soc. 2024 Oct 2;146(41):28119–30. doi: 10.1021/jacs.4c07621 (PMC11487606; doi:10.1021/jacs.4c07621)
Supplement: Supplementary file 2 — ja4c07621_si_002.zip [file ja4c07621_si_002.zip › structures/1_Cu/Cu111/12_IrCu/05_H-H/new/2_KPOINTS-13-13-1_dipol/CONTCAR]

Cu Ir  H                                
   1.0000000000000000     
     7.8064588642994845    0.0000000000000000    0.0000000000000000
     3.9032294321497423    6.7605916900815703    0.0000000000000000
     0.0000000000000000    0.0000000000000000   23.4985959624712919
   Cu   Ir   H 
    44     1     2
Selective dynamics
Direct
  0.8888888888888857  0.2222222222222214  0.3191680052705266   F   F   F
  0.2222222222222214  0.2222222222222214  0.3191680052705266   F   F   F
  0.5555555555555571  0.2222222222222214  0.3191680052705266   F   F   F
  0.8888888888888857  0.5555555555555571  0.3191680052705266   F   F   F
  0.2222222222222214  0.5555555555555571  0.3191680052705266   F   F   F
  0.5555555555555571  0.5555555555555571  0.3191680052705266   F   F   F
  0.8888888888888857  0.8888888888888857  0.3191680052705266   F   F   F
  0.2222222222222214  0.8888888888888857  0.3191680052705266   F   F   F
  0.5555555555555571  0.8888888888888857  0.3191680052705266   F   F   F
  0.0000000000000000  0.0000000000000000  0.4095840026352633   F   F   F
  0.3333333333333357  0.0000000000000000  0.4095840026352633   F   F   F
  0.6666666666666643  0.0000000000000000  0.4095840026352633   F   F   F
  0.0000000000000000  0.3333333333333357  0.4095840026352633   F   F   F
  0.3333333333333357  0.3333333333333357  0.4095840026352633   F   F   F
  0.6666666666666643  0.3333333333333357  0.4095840026352633   F   F   F
  0.0000000000000000  0.6666666666666643  0.4095840026352633   F   F   F
  0.3333333333333357  0.6666666666666643  0.4095840026352633   F   F   F
  0.6666666666666643  0.6666666666666643  0.4095840026352633   F   F   F
  0.1103563451399094  0.1103301637396362  0.4995219993653408   T   T   T
  0.4449786393942562  0.1101951654442496  0.4988146050694267   T   T   T
  0.7781234716896682  0.1110555013035681  0.4998434376329172   T   T   T
  0.1102641182717602  0.4449180263136693  0.4988145549780535   T   T   T
  0.4450055863600159  0.4449503478385711  0.4990091835675077   T   T   T
  0.7777549971278840  0.4444179802449558  0.5000067783123728   T   T   T
  0.1110960703964865  0.7780752960730164  0.4998398190919529   T   T   T
  0.4444595547711626  0.7777033105684583  0.5000028992926403   T   T   T
  0.7778514779406038  0.7777875184629417  0.4998656597130109   T   T   T
  0.8885881000138804  0.2233171928295518  0.5904169054141243   T   T   T
  0.2218180900967116  0.2217199869175547  0.5879883125072739   T   T   T
  0.5547134930039740  0.2229493685137246  0.5887238588897713   T   T   T
  0.8902409058737103  0.5556794590758178  0.5896936988204584   T   T   T
  0.2230402893223846  0.5546290494039980  0.5887274280873477   T   T   T
  0.5556103674046496  0.5555104400118588  0.5901232485312636   T   T   T
  0.8892065995166349  0.8891519767907461  0.5900734662074618   T   T   T
  0.2233811398700164  0.8885418645467111  0.5903962288074489   T   T   T
  0.5558056948740900  0.8900859521786039  0.5896852633357054   T   T   T
  0.0011714675710749  0.0010818154907413  0.6791425706932132   T   T   T
  0.3350842823187243  0.0008190630716036  0.6798727813272807   T   T   T
  0.6705542706473635  0.0002995268265977  0.6799677249275504   T   T   T
  0.0008879551168094  0.3350254990968123  0.6798854479417973   T   T   T
  0.6710649208066645  0.3353224620509961  0.6803237724163552   T   T   T
  0.0004068881765159  0.6704747057256332  0.6799693114074639   T   T   T
  0.3353440086418284  0.6710349055921626  0.6802938240496613   T   T   T
  0.6690524247941555  0.6689948693846028  0.6784643626739354   T   T   T
  0.3368803315500082  0.3369407582128708  0.6827064476963475   T   T   T
  0.3987248617536260  0.3953254086531508  0.7420733196504991   T   T   T
  0.2504600765606190  0.2517612105356619  0.7323821730532185   T   T   T

  0.00000000E+00  0.00000000E+00  0.00000000E+00
  0.00000000E+00  0.00000000E+00  0.00000000E+00
  0.00000000E+00  0.00000000E+00  0.00000000E+00
  0.00000000E+00  0.00000000E+00  0.00000000E+00
  0.00000000E+00  0.00000000E+00  0.00000000E+00
  0.00000000E+00  0.00000000E+00  0.00000000E+00
  0.00000000E+00  0.00000000E+00  0.00000000E+00
  0.00000000E+00  0.00000000E+00  0.00000000E+00
  0.00000000E+00  0.00000000E+00  0.00000000E+00
  0.00000000E+00  0.00000000E+00  0.00000000E+00
  0.00000000E+00  0.00000000E+00  0.00000000E+00
  0.00000000E+00  0.00000000E+00  0.00000000E+00
  0.00000000E+00  0.00000000E+00  0.00000000E+00
  0.00000000E+00  0.00000000E+00  0.00000000E+00
  0.00000000E+00  0.00000000E+00  0.00000000E+00
  0.00000000E+00  0.00000000E+00  0.00000000E+00
  0.00000000E+00  0.00000000E+00  0.00000000E+00
  0.00000000E+00  0.00000000E+00  0.00000000E+00
  0.00000000E+00  0.00000000E+00  0.00000000E+00
  0.00000000E+00  0.00000000E+00  0.00000000E+00
  0.00000000E+00  0.00000000E+00  0.00000000E+00
  0.00000000E+00  0.00000000E+00  0.00000000E+00
  0.00000000E+00  0.00000000E+00  0.00000000E+00
  0.00000000E+00  0.00000000E+00  0.00000000E+00
  0.00000000E+00  0.00000000E+00  0.00000000E+00
  0.00000000E+00  0.00000000E+00  0.00000000E+00
  0.00000000E+00  0.00000000E+00  0.00000000E+00
  0.00000000E+00  0.00000000E+00  0.00000000E+00
  0.00000000E+00  0.00000000E+00  0.00000000E+00
  0.00000000E+00  0.00000000E+00  0.00000000E+00
  0.00000000E+00  0.00000000E+00  0.00000000E+00
  0.00000000E+00  0.00000000E+00  0.00000000E+00
  0.00000000E+00  0.00000000E+00  0.00000000E+00
  0.00000000E+00  0.00000000E+00  0.00000000E+00
  0.00000000E+00  0.00000000E+00  0.00000000E+00
  0.00000000E+00  0.00000000E+00  0.00000000E+00
  0.00000000E+00  0.00000000E+00  0.00000000E+00
  0.00000000E+00  0.00000000E+00  0.00000000E+00
  0.00000000E+00  0.00000000E+00  0.00000000E+00
  0.00000000E+00  0.00000000E+00  0.00000000E+00
  0.00000000E+00  0.00000000E+00  0.00000000E+00
  0.00000000E+00  0.00000000E+00  0.00000000E+00
  0.00000000E+00  0.00000000E+00  0.00000000E+00
  0.00000000E+00  0.00000000E+00  0.00000000E+00
  0.00000000E+00  0.00000000E+00  0.00000000E+00
  0.00000000E+00  0.00000000E+00  0.00000000E+00
  0.00000000E+00  0.00000000E+00  0.00000000E+00
