# Supplementary material for: Bringing Molecules Together: Synergistic Coadsorption at Dopant Sites of Single Atom Alloys
Source: J Am Chem Soc. 2024 Oct 2;146(41):28119–30. doi: 10.1021/jacs.4c07621 (PMC11487606; doi:10.1021/jacs.4c07621)
Supplement: Supplementary file 2 — ja4c07621_si_002.zip [file ja4c07621_si_002.zip › structures/1_Cu/Cu111/12_IrCu/06_H-H-H/2_KPOINTS-13-13-1_dipol/CONTCAR]

Cu Ir  H                                
   1.00000000000000     
     7.8064588642994845    0.0000000000000000    0.0000000000000000
     3.9032294321497423    6.7605916900815703    0.0000000000000000
     0.0000000000000000    0.0000000000000000   23.4985959624712919
   Cu   Ir   H 
    44     1     3
Selective dynamics
Direct
  0.8888888888888857  0.2222222222222214  0.3191680052705266   F   F   F
  0.2222222222222214  0.2222222222222214  0.3191680052705266   F   F   F
  0.5555555555555571  0.2222222222222214  0.3191680052705266   F   F   F
  0.8888888888888857  0.5555555555555571  0.3191680052705266   F   F   F
  0.2222222222222214  0.5555555555555571  0.3191680052705266   F   F   F
  0.5555555555555571  0.5555555555555571  0.3191680052705266   F   F   F
  0.8888888888888857  0.8888888888888857  0.3191680052705266   F   F   F
  0.2222222222222214  0.8888888888888857  0.3191680052705266   F   F   F
  0.5555555555555571  0.8888888888888857  0.3191680052705266   F   F   F
  0.0000000000000000  0.0000000000000000  0.4095840026352633   F   F   F
  0.3333333333333357  0.0000000000000000  0.4095840026352633   F   F   F
  0.6666666666666643  0.0000000000000000  0.4095840026352633   F   F   F
  0.0000000000000000  0.3333333333333357  0.4095840026352633   F   F   F
  0.3333333333333357  0.3333333333333357  0.4095840026352633   F   F   F
  0.6666666666666643  0.3333333333333357  0.4095840026352633   F   F   F
  0.0000000000000000  0.6666666666666643  0.4095840026352633   F   F   F
  0.3333333333333357  0.6666666666666643  0.4095840026352633   F   F   F
  0.6666666666666643  0.6666666666666643  0.4095840026352633   F   F   F
  0.1114525891749957  0.1115184428793378  0.4999736249934151   T   T   T
  0.4449485922997291  0.1106429340886610  0.4992296652683468   T   T   T
  0.7775861211293184  0.1115262207608427  0.4999714774357777   T   T   T
  0.1105767808268049  0.4450128433576565  0.4992304804621759   T   T   T
  0.4449521950041617  0.4450159027463828  0.4992336623990588   T   T   T
  0.7779370254458940  0.4446881606047982  0.5001168110051787   T   T   T
  0.1114573215728377  0.7776580495878886  0.4999699594206266   T   T   T
  0.4446148757304427  0.7780123037549459  0.5001160502139783   T   T   T
  0.7779459876875028  0.7780220020271594  0.5001147121422390   T   T   T
  0.8888669293880160  0.2231725485224965  0.5902144965835215   T   T   T
  0.2233280544388799  0.2234479463310746  0.5895189815285083   T   T   T
  0.5541278089419502  0.2234354457842350  0.5895115133875810   T   T   T
  0.8906275583042390  0.5552076378667830  0.5901893469857546   T   T   T
  0.2233203458616518  0.5542409282520938  0.5895114208417878   T   T   T
  0.5550772397115600  0.5551931968323228  0.5901931001506323   T   T   T
  0.8888812907846719  0.8890065751622045  0.5902111142205612   T   T   T
  0.2230493560531459  0.8889923630844897  0.5902122822660093   T   T   T
  0.5550897563905809  0.8907478408943413  0.5901874885301943   T   T   T
  0.0003205624939877  0.0004721455827739  0.6787334696144364   T   T   T
  0.3340322034187256  0.9962978819602046  0.6800244815031896   T   T   T
  0.6708095945746941  0.9962586918856181  0.6800275675348957   T   T   T
  0.9961372784589082  0.3341832674232896  0.6800271837652175   T   T   T
  0.6708529324130481  0.3341806754284054  0.6800350429136297   T   T   T
  0.9960919375081025  0.6709766765933232  0.6800276920255440   T   T   T
  0.3340298400674532  0.6710137914841250  0.6800326437700659   T   T   T
  0.6669840798543639  0.6671377016913287  0.6787894362252263   T   T   T
  0.3336638667672007  0.3338356348458560  0.6856894538019502   T   T   T
  0.2399095241079248  0.5215093741860465  0.7312130762029829   T   T   T
  0.2399135423090577  0.2401406580277011  0.7312684639906326   T   T   T
  0.5213128166387802  0.2401282731580928  0.7312185754528872   T   T   T
 
  0.00000000E+00  0.00000000E+00  0.00000000E+00
  0.00000000E+00  0.00000000E+00  0.00000000E+00
  0.00000000E+00  0.00000000E+00  0.00000000E+00
  0.00000000E+00  0.00000000E+00  0.00000000E+00
  0.00000000E+00  0.00000000E+00  0.00000000E+00
  0.00000000E+00  0.00000000E+00  0.00000000E+00
  0.00000000E+00  0.00000000E+00  0.00000000E+00
  0.00000000E+00  0.00000000E+00  0.00000000E+00
  0.00000000E+00  0.00000000E+00  0.00000000E+00
  0.00000000E+00  0.00000000E+00  0.00000000E+00
  0.00000000E+00  0.00000000E+00  0.00000000E+00
  0.00000000E+00  0.00000000E+00  0.00000000E+00
  0.00000000E+00  0.00000000E+00  0.00000000E+00
  0.00000000E+00  0.00000000E+00  0.00000000E+00
  0.00000000E+00  0.00000000E+00  0.00000000E+00
  0.00000000E+00  0.00000000E+00  0.00000000E+00
  0.00000000E+00  0.00000000E+00  0.00000000E+00
  0.00000000E+00  0.00000000E+00  0.00000000E+00
  0.00000000E+00  0.00000000E+00  0.00000000E+00
  0.00000000E+00  0.00000000E+00  0.00000000E+00
  0.00000000E+00  0.00000000E+00  0.00000000E+00
  0.00000000E+00  0.00000000E+00  0.00000000E+00
  0.00000000E+00  0.00000000E+00  0.00000000E+00
  0.00000000E+00  0.00000000E+00  0.00000000E+00
  0.00000000E+00  0.00000000E+00  0.00000000E+00
  0.00000000E+00  0.00000000E+00  0.00000000E+00
  0.00000000E+00  0.00000000E+00  0.00000000E+00
  0.00000000E+00  0.00000000E+00  0.00000000E+00
  0.00000000E+00  0.00000000E+00  0.00000000E+00
  0.00000000E+00  0.00000000E+00  0.00000000E+00
  0.00000000E+00  0.00000000E+00  0.00000000E+00
  0.00000000E+00  0.00000000E+00  0.00000000E+00
  0.00000000E+00  0.00000000E+00  0.00000000E+00
  0.00000000E+00  0.00000000E+00  0.00000000E+00
  0.00000000E+00  0.00000000E+00  0.00000000E+00
  0.00000000E+00  0.00000000E+00  0.00000000E+00
  0.00000000E+00  0.00000000E+00  0.00000000E+00
  0.00000000E+00  0.00000000E+00  0.00000000E+00
  0.00000000E+00  0.00000000E+00  0.00000000E+00
  0.00000000E+00  0.00000000E+00  0.00000000E+00
  0.00000000E+00  0.00000000E+00  0.00000000E+00
  0.00000000E+00  0.00000000E+00  0.00000000E+00
  0.00000000E+00  0.00000000E+00  0.00000000E+00
  0.00000000E+00  0.00000000E+00  0.00000000E+00
  0.00000000E+00  0.00000000E+00  0.00000000E+00
  0.00000000E+00  0.00000000E+00  0.00000000E+00
  0.00000000E+00  0.00000000E+00  0.00000000E+00
  0.00000000E+00  0.00000000E+00  0.00000000E+00
