# Supplementary material for: Bringing Molecules Together: Synergistic Coadsorption at Dopant Sites of Single Atom Alloys
Source: J Am Chem Soc. 2024 Oct 2;146(41):28119–30. doi: 10.1021/jacs.4c07621 (PMC11487606; doi:10.1021/jacs.4c07621)
Supplement: Supplementary file 2 — ja4c07621_si_002.zip [file ja4c07621_si_002.zip › structures/1_Cu/Cu111/12_IrCu/07_CO-CO/2_KPOINTS-13-13-1_dipol/CONTCAR]

Cu Ir  O  C                             
   1.0000000000000000     
     7.8064588642994845    0.0000000000000000    0.0000000000000000
     3.9032294321497423    6.7605916900815703    0.0000000000000000
     0.0000000000000000    0.0000000000000000   23.4985959624712919
   Cu   Ir   O    C 
    44     1     2     2
Selective dynamics
Direct
  0.8888888888888857  0.2222222222222214  0.3191680052705266   F   F   F
  0.2222222222222214  0.2222222222222214  0.3191680052705266   F   F   F
  0.5555555555555571  0.2222222222222214  0.3191680052705266   F   F   F
  0.8888888888888857  0.5555555555555571  0.3191680052705266   F   F   F
  0.2222222222222214  0.5555555555555571  0.3191680052705266   F   F   F
  0.5555555555555571  0.5555555555555571  0.3191680052705266   F   F   F
  0.8888888888888857  0.8888888888888857  0.3191680052705266   F   F   F
  0.2222222222222214  0.8888888888888857  0.3191680052705266   F   F   F
  0.5555555555555571  0.8888888888888857  0.3191680052705266   F   F   F
  0.0000000000000000  0.0000000000000000  0.4095840026352633   F   F   F
  0.3333333333333357  0.0000000000000000  0.4095840026352633   F   F   F
  0.6666666666666643  0.0000000000000000  0.4095840026352633   F   F   F
  0.0000000000000000  0.3333333333333357  0.4095840026352633   F   F   F
  0.3333333333333357  0.3333333333333357  0.4095840026352633   F   F   F
  0.6666666666666643  0.3333333333333357  0.4095840026352633   F   F   F
  0.0000000000000000  0.6666666666666643  0.4095840026352633   F   F   F
  0.3333333333333357  0.6666666666666643  0.4095840026352633   F   F   F
  0.6666666666666643  0.6666666666666643  0.4095840026352633   F   F   F
  0.1108785738951232  0.1122465491094393  0.4999024495375992   T   T   T
  0.4439260649986279  0.1112316917900553  0.4990800924043020   T   T   T
  0.7759358851425947  0.1122457383147684  0.4998899909879898   T   T   T
  0.1104193095965211  0.4447621364869239  0.4994277393442509   T   T   T
  0.4438737662987479  0.4447662931777828  0.4994244024567404   T   T   T
  0.7773827725019826  0.4443334940354838  0.4990409921205802   T   T   T
  0.1110343135232724  0.7769988878771071  0.4997519891313441   T   T   T
  0.4437370513154802  0.7781987482796552  0.4990114599458378   T   T   T
  0.7771653592030766  0.7781984855596922  0.4990065671251815   T   T   T
  0.8871645616356503  0.2239044728878017  0.5893253674229104   T   T   T
  0.2242396099670534  0.2245601278555274  0.5904177783224817   T   T   T
  0.5495362333276186  0.2245526512218677  0.5903982821193330   T   T   T
  0.8886746114249766  0.5551887003756687  0.5886589441090666   T   T   T
  0.2234639221911687  0.5513725012059542  0.5906496910248085   T   T   T
  0.5545001608917915  0.5551546529118470  0.5886703405354959   T   T   T
  0.8871721830180538  0.8885054968520006  0.5888406090260163   T   T   T
  0.2226529572009157  0.8884989654789159  0.5888488960591256   T   T   T
  0.5541140027285980  0.8901219206300438  0.5885307691633311   T   T   T
  0.9999014508742424  0.9979902166679087  0.6766805274860009   T   T   T
  0.3350711704176958  0.9938810383623096  0.6782029739855024   T   T   T
  0.6687898283022842  0.9939728912268180  0.6781965870599667   T   T   T
  0.9970618699980948  0.3324498232657577  0.6785397854991936   T   T   T
  0.6680690307557490  0.3324582931787037  0.6785951863148215   T   T   T
  0.9957538388678914  0.6708637677484514  0.6784525934476485   T   T   T
  0.3311569150803764  0.6708124873134051  0.6784635815804470   T   T   T
  0.6655230660913778  0.6667713029426172  0.6765071069272326   T   T   T
  0.3324979807841456  0.3324110558828281  0.6996089086591131   T   T   T
  0.5731499876639287  0.3360818027113370  0.8014603591084023   T   T   T
  0.0877698829698557  0.3359509119316403  0.8013412954485084   T   T   T
  0.5071962036312249  0.3352494271613007  0.7563108865979862   T   T   T
  0.1546358710546839  0.3351579994257470  0.7562071990885405   T   T   T

  0.00000000E+00  0.00000000E+00  0.00000000E+00
  0.00000000E+00  0.00000000E+00  0.00000000E+00
  0.00000000E+00  0.00000000E+00  0.00000000E+00
  0.00000000E+00  0.00000000E+00  0.00000000E+00
  0.00000000E+00  0.00000000E+00  0.00000000E+00
  0.00000000E+00  0.00000000E+00  0.00000000E+00
  0.00000000E+00  0.00000000E+00  0.00000000E+00
  0.00000000E+00  0.00000000E+00  0.00000000E+00
  0.00000000E+00  0.00000000E+00  0.00000000E+00
  0.00000000E+00  0.00000000E+00  0.00000000E+00
  0.00000000E+00  0.00000000E+00  0.00000000E+00
  0.00000000E+00  0.00000000E+00  0.00000000E+00
  0.00000000E+00  0.00000000E+00  0.00000000E+00
  0.00000000E+00  0.00000000E+00  0.00000000E+00
  0.00000000E+00  0.00000000E+00  0.00000000E+00
  0.00000000E+00  0.00000000E+00  0.00000000E+00
  0.00000000E+00  0.00000000E+00  0.00000000E+00
  0.00000000E+00  0.00000000E+00  0.00000000E+00
  0.00000000E+00  0.00000000E+00  0.00000000E+00
  0.00000000E+00  0.00000000E+00  0.00000000E+00
  0.00000000E+00  0.00000000E+00  0.00000000E+00
  0.00000000E+00  0.00000000E+00  0.00000000E+00
  0.00000000E+00  0.00000000E+00  0.00000000E+00
  0.00000000E+00  0.00000000E+00  0.00000000E+00
  0.00000000E+00  0.00000000E+00  0.00000000E+00
  0.00000000E+00  0.00000000E+00  0.00000000E+00
  0.00000000E+00  0.00000000E+00  0.00000000E+00
  0.00000000E+00  0.00000000E+00  0.00000000E+00
  0.00000000E+00  0.00000000E+00  0.00000000E+00
  0.00000000E+00  0.00000000E+00  0.00000000E+00
  0.00000000E+00  0.00000000E+00  0.00000000E+00
  0.00000000E+00  0.00000000E+00  0.00000000E+00
  0.00000000E+00  0.00000000E+00  0.00000000E+00
  0.00000000E+00  0.00000000E+00  0.00000000E+00
  0.00000000E+00  0.00000000E+00  0.00000000E+00
  0.00000000E+00  0.00000000E+00  0.00000000E+00
  0.00000000E+00  0.00000000E+00  0.00000000E+00
  0.00000000E+00  0.00000000E+00  0.00000000E+00
  0.00000000E+00  0.00000000E+00  0.00000000E+00
  0.00000000E+00  0.00000000E+00  0.00000000E+00
  0.00000000E+00  0.00000000E+00  0.00000000E+00
  0.00000000E+00  0.00000000E+00  0.00000000E+00
  0.00000000E+00  0.00000000E+00  0.00000000E+00
  0.00000000E+00  0.00000000E+00  0.00000000E+00
  0.00000000E+00  0.00000000E+00  0.00000000E+00
  0.00000000E+00  0.00000000E+00  0.00000000E+00
  0.00000000E+00  0.00000000E+00  0.00000000E+00
  0.00000000E+00  0.00000000E+00  0.00000000E+00
  0.00000000E+00  0.00000000E+00  0.00000000E+00
