# Supplementary material for: Bringing Molecules Together: Synergistic Coadsorption at Dopant Sites of Single Atom Alloys
Source: J Am Chem Soc. 2024 Oct 2;146(41):28119–30. doi: 10.1021/jacs.4c07621 (PMC11487606; doi:10.1021/jacs.4c07621)
Supplement: Supplementary file 2 — ja4c07621_si_002.zip [file ja4c07621_si_002.zip › structures/1_Cu/Cu111/12_IrCu/08_CO-H/2_KPOINTS-13-13-1_dipol/CONTCAR]

Cu Ir  O  H  C                          
   1.00000000000000     
     7.8064588642994845    0.0000000000000000    0.0000000000000000
     3.9032294321497423    6.7605916900815703    0.0000000000000000
     0.0000000000000000    0.0000000000000000   23.4985959624712919
   Cu   Ir   O    H    C 
    44     1     1     1     1
Selective dynamics
Direct
  0.8888888888888857  0.2222222222222214  0.3191680052705266   F   F   F
  0.2222222222222214  0.2222222222222214  0.3191680052705266   F   F   F
  0.5555555555555571  0.2222222222222214  0.3191680052705266   F   F   F
  0.8888888888888857  0.5555555555555571  0.3191680052705266   F   F   F
  0.2222222222222214  0.5555555555555571  0.3191680052705266   F   F   F
  0.5555555555555571  0.5555555555555571  0.3191680052705266   F   F   F
  0.8888888888888857  0.8888888888888857  0.3191680052705266   F   F   F
  0.2222222222222214  0.8888888888888857  0.3191680052705266   F   F   F
  0.5555555555555571  0.8888888888888857  0.3191680052705266   F   F   F
  0.0000000000000000  0.0000000000000000  0.4095840026352633   F   F   F
  0.3333333333333357  0.0000000000000000  0.4095840026352633   F   F   F
  0.6666666666666643  0.0000000000000000  0.4095840026352633   F   F   F
  0.0000000000000000  0.3333333333333357  0.4095840026352633   F   F   F
  0.3333333333333357  0.3333333333333357  0.4095840026352633   F   F   F
  0.6666666666666643  0.3333333333333357  0.4095840026352633   F   F   F
  0.0000000000000000  0.6666666666666643  0.4095840026352633   F   F   F
  0.3333333333333357  0.6666666666666643  0.4095840026352633   F   F   F
  0.6666666666666643  0.6666666666666643  0.4095840026352633   F   F   F
  0.1122664926935888  0.1105755557648678  0.4997793159767346   T   T   T
  0.4450154227366855  0.1101108915668922  0.4991256562455782   T   T   T
  0.7773872088457932  0.1107347301672575  0.4997666681213952   T   T   T
  0.1111708651914860  0.4438719937711624  0.4991835386096349   T   T   T
  0.4450068682217561  0.4437944281946179  0.4991261760435755   T   T   T
  0.7783136200108318  0.4433232873980666  0.4993865649394074   T   T   T
  0.1122845633801084  0.7759760183795358  0.4997990082190739   T   T   T
  0.4450471804407436  0.7769292384313969  0.4995203031179389   T   T   T
  0.7783185127805952  0.7772588971890877  0.4993808910606663   T   T   T
  0.8892206214482468  0.2211491217738434  0.5890912953799750   T   T   T
  0.2248455687394389  0.2223261415428444  0.5900100907581571   T   T   T
  0.5520544867964303  0.2229465173758461  0.5899798886737391   T   T   T
  0.8895116354543680  0.5542484820620081  0.5888564258928053   T   T   T
  0.2249219693808349  0.5505962714498953  0.5900681291778028   T   T   T
  0.5560066189997113  0.5532941890583414  0.5891885196855928   T   T   T
  0.8892386601266733  0.8875583462846239  0.5891067249195273   T   T   T
  0.2242367585964362  0.8868092352336620  0.5893449052674644   T   T   T
  0.5560634267917495  0.8886742745794314  0.5891816206744264   T   T   T
  0.0029344471542801  0.9971107673435844  0.6773909985379390   T   T   T
  0.3346649329680531  0.9945102647063631  0.6792255139268564   T   T   T
  0.6719206201176641  0.9934219428673063  0.6790998426023069   T   T   T
  0.9961013478739457  0.3324863986881839  0.6780184544027180   T   T   T
  0.6717568820814174  0.3320120801823416  0.6790693429251176   T   T   T
  0.9963262856201741  0.6684377403297407  0.6780873570708570   T   T   T
  0.3345892075820150  0.6676899291731704  0.6793153186088816   T   T   T
  0.6662086349480332  0.6655669308673955  0.6774450671881401   T   T   T
  0.3308588113206590  0.3328564567092720  0.6909741364972063   T   T   T
  0.1723888547575612  0.4064665689119958  0.8120001882641353   T   T   T
  0.5546584020676060  0.2219015238253655  0.7241463354215525   T   T   T
  0.2254994071322129  0.3822842557508166  0.7644503847223802   T   T   T
 
  0.00000000E+00  0.00000000E+00  0.00000000E+00
  0.00000000E+00  0.00000000E+00  0.00000000E+00
  0.00000000E+00  0.00000000E+00  0.00000000E+00
  0.00000000E+00  0.00000000E+00  0.00000000E+00
  0.00000000E+00  0.00000000E+00  0.00000000E+00
  0.00000000E+00  0.00000000E+00  0.00000000E+00
  0.00000000E+00  0.00000000E+00  0.00000000E+00
  0.00000000E+00  0.00000000E+00  0.00000000E+00
  0.00000000E+00  0.00000000E+00  0.00000000E+00
  0.00000000E+00  0.00000000E+00  0.00000000E+00
  0.00000000E+00  0.00000000E+00  0.00000000E+00
  0.00000000E+00  0.00000000E+00  0.00000000E+00
  0.00000000E+00  0.00000000E+00  0.00000000E+00
  0.00000000E+00  0.00000000E+00  0.00000000E+00
  0.00000000E+00  0.00000000E+00  0.00000000E+00
  0.00000000E+00  0.00000000E+00  0.00000000E+00
  0.00000000E+00  0.00000000E+00  0.00000000E+00
  0.00000000E+00  0.00000000E+00  0.00000000E+00
  0.00000000E+00  0.00000000E+00  0.00000000E+00
  0.00000000E+00  0.00000000E+00  0.00000000E+00
  0.00000000E+00  0.00000000E+00  0.00000000E+00
  0.00000000E+00  0.00000000E+00  0.00000000E+00
  0.00000000E+00  0.00000000E+00  0.00000000E+00
  0.00000000E+00  0.00000000E+00  0.00000000E+00
  0.00000000E+00  0.00000000E+00  0.00000000E+00
  0.00000000E+00  0.00000000E+00  0.00000000E+00
  0.00000000E+00  0.00000000E+00  0.00000000E+00
  0.00000000E+00  0.00000000E+00  0.00000000E+00
  0.00000000E+00  0.00000000E+00  0.00000000E+00
  0.00000000E+00  0.00000000E+00  0.00000000E+00
  0.00000000E+00  0.00000000E+00  0.00000000E+00
  0.00000000E+00  0.00000000E+00  0.00000000E+00
  0.00000000E+00  0.00000000E+00  0.00000000E+00
  0.00000000E+00  0.00000000E+00  0.00000000E+00
  0.00000000E+00  0.00000000E+00  0.00000000E+00
  0.00000000E+00  0.00000000E+00  0.00000000E+00
  0.00000000E+00  0.00000000E+00  0.00000000E+00
  0.00000000E+00  0.00000000E+00  0.00000000E+00
  0.00000000E+00  0.00000000E+00  0.00000000E+00
  0.00000000E+00  0.00000000E+00  0.00000000E+00
  0.00000000E+00  0.00000000E+00  0.00000000E+00
  0.00000000E+00  0.00000000E+00  0.00000000E+00
  0.00000000E+00  0.00000000E+00  0.00000000E+00
  0.00000000E+00  0.00000000E+00  0.00000000E+00
  0.00000000E+00  0.00000000E+00  0.00000000E+00
  0.00000000E+00  0.00000000E+00  0.00000000E+00
  0.00000000E+00  0.00000000E+00  0.00000000E+00
  0.00000000E+00  0.00000000E+00  0.00000000E+00
