# Supplementary material for: Bringing Molecules Together: Synergistic Coadsorption at Dopant Sites of Single Atom Alloys
Source: J Am Chem Soc. 2024 Oct 2;146(41):28119–30. doi: 10.1021/jacs.4c07621 (PMC11487606; doi:10.1021/jacs.4c07621)
Supplement: Supplementary file 2 — ja4c07621_si_002.zip [file ja4c07621_si_002.zip › structures/1_Cu/Cu111/12_IrCu/09_CO-NO/2_KPOINTS-13-13-1_dipol/CONTCAR]

Cu Ir  O  N  C                          
   1.00000000000000     
     7.8064588642994845    0.0000000000000000    0.0000000000000000
     3.9032294321497423    6.7605916900815703    0.0000000000000000
     0.0000000000000000    0.0000000000000000   23.4985959624712919
   Cu   Ir   O    N    C 
    44     1     2     1     1
Selective dynamics
Direct
  0.8888888888888857  0.2222222222222214  0.3191680052705266   F   F   F
  0.2222222222222214  0.2222222222222214  0.3191680052705266   F   F   F
  0.5555555555555571  0.2222222222222214  0.3191680052705266   F   F   F
  0.8888888888888857  0.5555555555555571  0.3191680052705266   F   F   F
  0.2222222222222214  0.5555555555555571  0.3191680052705266   F   F   F
  0.5555555555555571  0.5555555555555571  0.3191680052705266   F   F   F
  0.8888888888888857  0.8888888888888857  0.3191680052705266   F   F   F
  0.2222222222222214  0.8888888888888857  0.3191680052705266   F   F   F
  0.5555555555555571  0.8888888888888857  0.3191680052705266   F   F   F
  0.0000000000000000  0.0000000000000000  0.4095840026352633   F   F   F
  0.3333333333333357  0.0000000000000000  0.4095840026352633   F   F   F
  0.6666666666666643  0.0000000000000000  0.4095840026352633   F   F   F
  0.0000000000000000  0.3333333333333357  0.4095840026352633   F   F   F
  0.3333333333333357  0.3333333333333357  0.4095840026352633   F   F   F
  0.6666666666666643  0.3333333333333357  0.4095840026352633   F   F   F
  0.0000000000000000  0.6666666666666643  0.4095840026352633   F   F   F
  0.3333333333333357  0.6666666666666643  0.4095840026352633   F   F   F
  0.6666666666666643  0.6666666666666643  0.4095840026352633   F   F   F
  0.1109423072622698  0.1119927389678630  0.4999139715256288   T   T   T
  0.4445033825619750  0.1111013037294996  0.4994032853711825   T   T   T
  0.7765230343772909  0.1118254455890744  0.5000328593805392   T   T   T
  0.1115846279260613  0.4444942674298110  0.4996657136922329   T   T   T
  0.4438669621901822  0.4444163477856896  0.4994499690951981   T   T   T
  0.7777690310502962  0.4443934166145573  0.4990536269710553   T   T   T
  0.1120686622945841  0.7765224475008126  0.5000934507721926   T   T   T
  0.4445595223834589  0.7776659664250314  0.4989726196983111   T   T   T
  0.7775961693861243  0.7779755562781513  0.4991001485339466   T   T   T
  0.8868079840346599  0.2245305478554734  0.5895895426093348   T   T   T
  0.2244453661598237  0.2253277657443972  0.5906314197852497   T   T   T
  0.5501291301136393  0.2257997780363364  0.5911969453481490   T   T   T
  0.8895100120291929  0.5555341217709997  0.5887030215911592   T   T   T
  0.2251638314056722  0.5504653517793648  0.5913127466778991   T   T   T
  0.5553198547550507  0.5549654323383962  0.5888956058969592   T   T   T
  0.8886022536219780  0.8885880994342995  0.5889715934759732   T   T   T
  0.2232271563042026  0.8898883984969571  0.5887896898796180   T   T   T
  0.5550329545688346  0.8897261819862122  0.5883296128050133   T   T   T
  0.0012560330782574  0.9985132912232417  0.6768966194594941   T   T   T
  0.3365708392229521  0.9958349757464767  0.6784631013446631   T   T   T
  0.6712321519235398  0.9908040134427250  0.6775215378593177   T   T   T
  0.9958086497710046  0.3332744737678506  0.6785382967740805   T   T   T
  0.6717598823964106  0.3325087755548281  0.6792803638430461   T   T   T
  0.9984872493744317  0.6699895621757036  0.6787061816294506   T   T   T
  0.3305164195440389  0.6749837951002841  0.6775657401733023   T   T   T
  0.6672947657260960  0.6673326964410117  0.6767724955325940   T   T   T
  0.3274056704643240  0.3330217996188445  0.7005268875564042   T   T   T
  0.5515090663844897  0.3434436913233425  0.8002005488549069   T   T   T
  0.0951038509355922  0.3369440572680411  0.8052662724007926   T   T   T
  0.5242964404119403  0.3407491417546334  0.7495762003890287   T   T   T
  0.1670211985776437  0.3354015561046010  0.7611427781370802   T   T   T
 
  0.00000000E+00  0.00000000E+00  0.00000000E+00
  0.00000000E+00  0.00000000E+00  0.00000000E+00
  0.00000000E+00  0.00000000E+00  0.00000000E+00
  0.00000000E+00  0.00000000E+00  0.00000000E+00
  0.00000000E+00  0.00000000E+00  0.00000000E+00
  0.00000000E+00  0.00000000E+00  0.00000000E+00
  0.00000000E+00  0.00000000E+00  0.00000000E+00
  0.00000000E+00  0.00000000E+00  0.00000000E+00
  0.00000000E+00  0.00000000E+00  0.00000000E+00
  0.00000000E+00  0.00000000E+00  0.00000000E+00
  0.00000000E+00  0.00000000E+00  0.00000000E+00
  0.00000000E+00  0.00000000E+00  0.00000000E+00
  0.00000000E+00  0.00000000E+00  0.00000000E+00
  0.00000000E+00  0.00000000E+00  0.00000000E+00
  0.00000000E+00  0.00000000E+00  0.00000000E+00
  0.00000000E+00  0.00000000E+00  0.00000000E+00
  0.00000000E+00  0.00000000E+00  0.00000000E+00
  0.00000000E+00  0.00000000E+00  0.00000000E+00
  0.00000000E+00  0.00000000E+00  0.00000000E+00
  0.00000000E+00  0.00000000E+00  0.00000000E+00
  0.00000000E+00  0.00000000E+00  0.00000000E+00
  0.00000000E+00  0.00000000E+00  0.00000000E+00
  0.00000000E+00  0.00000000E+00  0.00000000E+00
  0.00000000E+00  0.00000000E+00  0.00000000E+00
  0.00000000E+00  0.00000000E+00  0.00000000E+00
  0.00000000E+00  0.00000000E+00  0.00000000E+00
  0.00000000E+00  0.00000000E+00  0.00000000E+00
  0.00000000E+00  0.00000000E+00  0.00000000E+00
  0.00000000E+00  0.00000000E+00  0.00000000E+00
  0.00000000E+00  0.00000000E+00  0.00000000E+00
  0.00000000E+00  0.00000000E+00  0.00000000E+00
  0.00000000E+00  0.00000000E+00  0.00000000E+00
  0.00000000E+00  0.00000000E+00  0.00000000E+00
  0.00000000E+00  0.00000000E+00  0.00000000E+00
  0.00000000E+00  0.00000000E+00  0.00000000E+00
  0.00000000E+00  0.00000000E+00  0.00000000E+00
  0.00000000E+00  0.00000000E+00  0.00000000E+00
  0.00000000E+00  0.00000000E+00  0.00000000E+00
  0.00000000E+00  0.00000000E+00  0.00000000E+00
  0.00000000E+00  0.00000000E+00  0.00000000E+00
  0.00000000E+00  0.00000000E+00  0.00000000E+00
  0.00000000E+00  0.00000000E+00  0.00000000E+00
  0.00000000E+00  0.00000000E+00  0.00000000E+00
  0.00000000E+00  0.00000000E+00  0.00000000E+00
  0.00000000E+00  0.00000000E+00  0.00000000E+00
  0.00000000E+00  0.00000000E+00  0.00000000E+00
  0.00000000E+00  0.00000000E+00  0.00000000E+00
  0.00000000E+00  0.00000000E+00  0.00000000E+00
  0.00000000E+00  0.00000000E+00  0.00000000E+00
