# Supplementary material for: Bringing Molecules Together: Synergistic Coadsorption at Dopant Sites of Single Atom Alloys
Source: J Am Chem Soc. 2024 Oct 2;146(41):28119–30. doi: 10.1021/jacs.4c07621 (PMC11487606; doi:10.1021/jacs.4c07621)
Supplement: Supplementary file 2 — ja4c07621_si_002.zip [file ja4c07621_si_002.zip › structures/1_Cu/Cu111/12_IrCu/10_NO-H/2_KPOINTS-13-13-1_dipol/CONTCAR]

Cu Ir  O  N  H                          
   1.00000000000000     
     7.8064588642994845    0.0000000000000000    0.0000000000000000
     3.9032294321497423    6.7605916900815703    0.0000000000000000
     0.0000000000000000    0.0000000000000000   23.4985959624712919
   Cu   Ir   O    N    H 
    44     1     1     1     1
Selective dynamics
Direct
  0.8888888888888857  0.2222222222222214  0.3191680052705266   F   F   F
  0.2222222222222214  0.2222222222222214  0.3191680052705266   F   F   F
  0.5555555555555571  0.2222222222222214  0.3191680052705266   F   F   F
  0.8888888888888857  0.5555555555555571  0.3191680052705266   F   F   F
  0.2222222222222214  0.5555555555555571  0.3191680052705266   F   F   F
  0.5555555555555571  0.5555555555555571  0.3191680052705266   F   F   F
  0.8888888888888857  0.8888888888888857  0.3191680052705266   F   F   F
  0.2222222222222214  0.8888888888888857  0.3191680052705266   F   F   F
  0.5555555555555571  0.8888888888888857  0.3191680052705266   F   F   F
  0.0000000000000000  0.0000000000000000  0.4095840026352633   F   F   F
  0.3333333333333357  0.0000000000000000  0.4095840026352633   F   F   F
  0.6666666666666643  0.0000000000000000  0.4095840026352633   F   F   F
  0.0000000000000000  0.3333333333333357  0.4095840026352633   F   F   F
  0.3333333333333357  0.3333333333333357  0.4095840026352633   F   F   F
  0.6666666666666643  0.3333333333333357  0.4095840026352633   F   F   F
  0.0000000000000000  0.6666666666666643  0.4095840026352633   F   F   F
  0.3333333333333357  0.6666666666666643  0.4095840026352633   F   F   F
  0.6666666666666643  0.6666666666666643  0.4095840026352633   F   F   F
  0.1104523654278911  0.1113220481725823  0.4999150466587529   T   T   T
  0.4443250177702299  0.1103955796014524  0.4991300774321561   T   T   T
  0.7769860386558782  0.1117122800127794  0.5000228935937879   T   T   T
  0.1105487965746715  0.4444926073797503  0.4992857552054675   T   T   T
  0.4445585152481229  0.4440799562750261  0.4992428920539398   T   T   T
  0.7776942705620487  0.4438295792135215  0.4995132368940566   T   T   T
  0.1117100502103968  0.7766257705185958  0.4997338781860144   T   T   T
  0.4444407401251786  0.7770404900172683  0.4992734029268274   T   T   T
  0.7773602449894114  0.7777847354681984  0.4993567513514375   T   T   T
  0.8867556719086300  0.2238181454861792  0.5905928170832240   T   T   T
  0.2232349047142972  0.2233733665692859  0.5895580661655014   T   T   T
  0.5532026945949535  0.2229032019536507  0.5900242481654669   T   T   T
  0.8898446075500809  0.5544696072363972  0.5889917195088505   T   T   T
  0.2250350244094780  0.5513220778991962  0.5899594229950994   T   T   T
  0.5563109273866643  0.5533942377214456  0.5895982673574615   T   T   T
  0.8899682550060559  0.8874806047051850  0.5889286855091898   T   T   T
  0.2232169793596606  0.8889771867560479  0.5890554765532110   T   T   T
  0.5545607772296550  0.8885489079930181  0.5887938516471138   T   T   T
  0.0004377334211035  0.9975704952647846  0.6777933706235558   T   T   T
  0.3356392524242476  0.9958138210994170  0.6795080387390747   T   T   T
  0.6741043808648934  0.9889425430491717  0.6773594064498005   T   T   T
  0.0001736629246794  0.3327488798210881  0.6803263964550863   T   T   T
  0.6751065771788219  0.3325963718393795  0.6821143677809839   T   T   T
  0.9993621262846932  0.6667951093986897  0.6788614588098676   T   T   T
  0.3319509680746983  0.6750344180556607  0.6778437286627823   T   T   T
  0.6692256239394053  0.6654747488499487  0.6776153595144435   T   T   T
  0.3344893390898288  0.3301005194763237  0.6887071448938330   T   T   T
  0.4842896586282617  0.3741661917324579  0.8004559761566343   T   T   T
  0.4680511635573594  0.3719594796905169  0.7494082631495553   T   T   T
  0.2185146730522102  0.2493165854248073  0.7313609035319188   T   T   T
 
  0.00000000E+00  0.00000000E+00  0.00000000E+00
  0.00000000E+00  0.00000000E+00  0.00000000E+00
  0.00000000E+00  0.00000000E+00  0.00000000E+00
  0.00000000E+00  0.00000000E+00  0.00000000E+00
  0.00000000E+00  0.00000000E+00  0.00000000E+00
  0.00000000E+00  0.00000000E+00  0.00000000E+00
  0.00000000E+00  0.00000000E+00  0.00000000E+00
  0.00000000E+00  0.00000000E+00  0.00000000E+00
  0.00000000E+00  0.00000000E+00  0.00000000E+00
  0.00000000E+00  0.00000000E+00  0.00000000E+00
  0.00000000E+00  0.00000000E+00  0.00000000E+00
  0.00000000E+00  0.00000000E+00  0.00000000E+00
  0.00000000E+00  0.00000000E+00  0.00000000E+00
  0.00000000E+00  0.00000000E+00  0.00000000E+00
  0.00000000E+00  0.00000000E+00  0.00000000E+00
  0.00000000E+00  0.00000000E+00  0.00000000E+00
  0.00000000E+00  0.00000000E+00  0.00000000E+00
  0.00000000E+00  0.00000000E+00  0.00000000E+00
  0.00000000E+00  0.00000000E+00  0.00000000E+00
  0.00000000E+00  0.00000000E+00  0.00000000E+00
  0.00000000E+00  0.00000000E+00  0.00000000E+00
  0.00000000E+00  0.00000000E+00  0.00000000E+00
  0.00000000E+00  0.00000000E+00  0.00000000E+00
  0.00000000E+00  0.00000000E+00  0.00000000E+00
  0.00000000E+00  0.00000000E+00  0.00000000E+00
  0.00000000E+00  0.00000000E+00  0.00000000E+00
  0.00000000E+00  0.00000000E+00  0.00000000E+00
  0.00000000E+00  0.00000000E+00  0.00000000E+00
  0.00000000E+00  0.00000000E+00  0.00000000E+00
  0.00000000E+00  0.00000000E+00  0.00000000E+00
  0.00000000E+00  0.00000000E+00  0.00000000E+00
  0.00000000E+00  0.00000000E+00  0.00000000E+00
  0.00000000E+00  0.00000000E+00  0.00000000E+00
  0.00000000E+00  0.00000000E+00  0.00000000E+00
  0.00000000E+00  0.00000000E+00  0.00000000E+00
  0.00000000E+00  0.00000000E+00  0.00000000E+00
  0.00000000E+00  0.00000000E+00  0.00000000E+00
  0.00000000E+00  0.00000000E+00  0.00000000E+00
  0.00000000E+00  0.00000000E+00  0.00000000E+00
  0.00000000E+00  0.00000000E+00  0.00000000E+00
  0.00000000E+00  0.00000000E+00  0.00000000E+00
  0.00000000E+00  0.00000000E+00  0.00000000E+00
  0.00000000E+00  0.00000000E+00  0.00000000E+00
  0.00000000E+00  0.00000000E+00  0.00000000E+00
  0.00000000E+00  0.00000000E+00  0.00000000E+00
  0.00000000E+00  0.00000000E+00  0.00000000E+00
  0.00000000E+00  0.00000000E+00  0.00000000E+00
  0.00000000E+00  0.00000000E+00  0.00000000E+00
