# Supplementary material for: Bringing Molecules Together: Synergistic Coadsorption at Dopant Sites of Single Atom Alloys
Source: J Am Chem Soc. 2024 Oct 2;146(41):28119–30. doi: 10.1021/jacs.4c07621 (PMC11487606; doi:10.1021/jacs.4c07621)
Supplement: Supplementary file 2 — ja4c07621_si_002.zip [file ja4c07621_si_002.zip › structures/1_Cu/Cu111/12_IrCu/11_NO-NO/2_KPOINTS-13-13-1_dipol/CONTCAR]

Cu Ir  O  N                             
   1.0000000000000000     
     7.8064588642994845    0.0000000000000000    0.0000000000000000
     3.9032294321497423    6.7605916900815703    0.0000000000000000
     0.0000000000000000    0.0000000000000000   23.4985959624712919
   Cu   Ir   O    N 
    44     1     2     2
Selective dynamics
Direct
  0.8888888888888857  0.2222222222222214  0.3191680052705266   F   F   F
  0.2222222222222214  0.2222222222222214  0.3191680052705266   F   F   F
  0.5555555555555571  0.2222222222222214  0.3191680052705266   F   F   F
  0.8888888888888857  0.5555555555555571  0.3191680052705266   F   F   F
  0.2222222222222214  0.5555555555555571  0.3191680052705266   F   F   F
  0.5555555555555571  0.5555555555555571  0.3191680052705266   F   F   F
  0.8888888888888857  0.8888888888888857  0.3191680052705266   F   F   F
  0.2222222222222214  0.8888888888888857  0.3191680052705266   F   F   F
  0.5555555555555571  0.8888888888888857  0.3191680052705266   F   F   F
  0.0000000000000000  0.0000000000000000  0.4095840026352633   F   F   F
  0.3333333333333357  0.0000000000000000  0.4095840026352633   F   F   F
  0.6666666666666643  0.0000000000000000  0.4095840026352633   F   F   F
  0.0000000000000000  0.3333333333333357  0.4095840026352633   F   F   F
  0.3333333333333357  0.3333333333333357  0.4095840026352633   F   F   F
  0.6666666666666643  0.3333333333333357  0.4095840026352633   F   F   F
  0.0000000000000000  0.6666666666666643  0.4095840026352633   F   F   F
  0.3333333333333357  0.6666666666666643  0.4095840026352633   F   F   F
  0.6666666666666643  0.6666666666666643  0.4095840026352633   F   F   F
  0.1103574035706268  0.1120328460085345  0.4998807585177864   T   T   T
  0.4441069492797193  0.1109744563355418  0.4993995432345731   T   T   T
  0.7767901934863806  0.1120402735489152  0.4998732724246430   T   T   T
  0.1111406705612398  0.4443600272307973  0.4993433811526476   T   T   T
  0.4437187150643653  0.4443664673425030  0.4993418132371941   T   T   T
  0.7775033702184546  0.4442139764391261  0.4991346179856879   T   T   T
  0.1114069831912786  0.7763601959077586  0.4998220137088502   T   T   T
  0.4442098715317509  0.7773126980162971  0.4990100949566001   T   T   T
  0.7776850538295778  0.7773210245430238  0.4990090369052482   T   T   T
  0.8865410270062615  0.2253927701445585  0.5905272426123996   T   T   T
  0.2221691862754552  0.2251430831922946  0.5906302013839815   T   T   T
  0.5511841398212693  0.2251390916623595  0.5906140056116876   T   T   T
  0.8895329443930585  0.5536740731085046  0.5889877507793218   T   T   T
  0.2244089325372461  0.5497253347332891  0.5906983673391411   T   T   T
  0.5553552957512184  0.5536516956221966  0.5889979804213169   T   T   T
  0.8874254989345620  0.8892068540003406  0.5883627321191294   T   T   T
  0.2219139625421266  0.8891766029962077  0.5883700668184525   T   T   T
  0.5550491739439289  0.8884021165867015  0.5879037284384548   T   T   T
  0.0007658324323394  0.9965506114345898  0.6769539806372592   T   T   T
  0.3376316552857330  0.9909595971572409  0.6771638327188437   T   T   T
  0.6694311651414908  0.9910056244444468  0.6771438129240833   T   T   T
  0.9929842873325612  0.3312736835146639  0.6813337615740496   T   T   T
  0.6736901418801262  0.3312622568774153  0.6813483296862495   T   T   T
  0.9956349628816645  0.6729431498028849  0.6773298554691940   T   T   T
  0.3295757690005784  0.6728934934879192  0.6773494113063616   T   T   T
  0.6656596521118542  0.6668602073480351  0.6767225402320790   T   T   T
  0.3327929001618568  0.3322758001067549  0.6944404498635455   T   T   T
  0.5234556340565472  0.3412009969339663  0.8012669406446625   T   T   T
  0.1330195085797760  0.3412056498151511  0.8012487385505223   T   T   T
  0.5170061904617984  0.3390807743137040  0.7498308576121886   T   T   T
  0.1416931232454613  0.3391619512415488  0.7498062406522630   T   T   T

  0.00000000E+00  0.00000000E+00  0.00000000E+00
  0.00000000E+00  0.00000000E+00  0.00000000E+00
  0.00000000E+00  0.00000000E+00  0.00000000E+00
  0.00000000E+00  0.00000000E+00  0.00000000E+00
  0.00000000E+00  0.00000000E+00  0.00000000E+00
  0.00000000E+00  0.00000000E+00  0.00000000E+00
  0.00000000E+00  0.00000000E+00  0.00000000E+00
  0.00000000E+00  0.00000000E+00  0.00000000E+00
  0.00000000E+00  0.00000000E+00  0.00000000E+00
  0.00000000E+00  0.00000000E+00  0.00000000E+00
  0.00000000E+00  0.00000000E+00  0.00000000E+00
  0.00000000E+00  0.00000000E+00  0.00000000E+00
  0.00000000E+00  0.00000000E+00  0.00000000E+00
  0.00000000E+00  0.00000000E+00  0.00000000E+00
  0.00000000E+00  0.00000000E+00  0.00000000E+00
  0.00000000E+00  0.00000000E+00  0.00000000E+00
  0.00000000E+00  0.00000000E+00  0.00000000E+00
  0.00000000E+00  0.00000000E+00  0.00000000E+00
  0.00000000E+00  0.00000000E+00  0.00000000E+00
  0.00000000E+00  0.00000000E+00  0.00000000E+00
  0.00000000E+00  0.00000000E+00  0.00000000E+00
  0.00000000E+00  0.00000000E+00  0.00000000E+00
  0.00000000E+00  0.00000000E+00  0.00000000E+00
  0.00000000E+00  0.00000000E+00  0.00000000E+00
  0.00000000E+00  0.00000000E+00  0.00000000E+00
  0.00000000E+00  0.00000000E+00  0.00000000E+00
  0.00000000E+00  0.00000000E+00  0.00000000E+00
  0.00000000E+00  0.00000000E+00  0.00000000E+00
  0.00000000E+00  0.00000000E+00  0.00000000E+00
  0.00000000E+00  0.00000000E+00  0.00000000E+00
  0.00000000E+00  0.00000000E+00  0.00000000E+00
  0.00000000E+00  0.00000000E+00  0.00000000E+00
  0.00000000E+00  0.00000000E+00  0.00000000E+00
  0.00000000E+00  0.00000000E+00  0.00000000E+00
  0.00000000E+00  0.00000000E+00  0.00000000E+00
  0.00000000E+00  0.00000000E+00  0.00000000E+00
  0.00000000E+00  0.00000000E+00  0.00000000E+00
  0.00000000E+00  0.00000000E+00  0.00000000E+00
  0.00000000E+00  0.00000000E+00  0.00000000E+00
  0.00000000E+00  0.00000000E+00  0.00000000E+00
  0.00000000E+00  0.00000000E+00  0.00000000E+00
  0.00000000E+00  0.00000000E+00  0.00000000E+00
  0.00000000E+00  0.00000000E+00  0.00000000E+00
  0.00000000E+00  0.00000000E+00  0.00000000E+00
  0.00000000E+00  0.00000000E+00  0.00000000E+00
  0.00000000E+00  0.00000000E+00  0.00000000E+00
  0.00000000E+00  0.00000000E+00  0.00000000E+00
  0.00000000E+00  0.00000000E+00  0.00000000E+00
  0.00000000E+00  0.00000000E+00  0.00000000E+00
