# Supplementary material for: Bringing Molecules Together: Synergistic Coadsorption at Dopant Sites of Single Atom Alloys
Source: J Am Chem Soc. 2024 Oct 2;146(41):28119–30. doi: 10.1021/jacs.4c07621 (PMC11487606; doi:10.1021/jacs.4c07621)
Supplement: Supplementary file 2 — ja4c07621_si_002.zip [file ja4c07621_si_002.zip › structures/1_Cu/Cu111/13_PtCu/01_clean/2_KPOINTS-13-13-1_dipol/CONTCAR]

Cu Pt                                   
   1.0000000000000000     
     7.8064588642994845    0.0000000000000000    0.0000000000000000
     3.9032294321497423    6.7605916900815703    0.0000000000000000
     0.0000000000000000    0.0000000000000000   23.4985959624712919
   Cu   Pt
    44     1
Selective dynamics
Direct
  0.8888888888888857  0.2222222222222214  0.3191680052705266   F   F   F
  0.2222222222222214  0.2222222222222214  0.3191680052705266   F   F   F
  0.5555555555555571  0.2222222222222214  0.3191680052705266   F   F   F
  0.8888888888888857  0.5555555555555571  0.3191680052705266   F   F   F
  0.2222222222222214  0.5555555555555571  0.3191680052705266   F   F   F
  0.5555555555555571  0.5555555555555571  0.3191680052705266   F   F   F
  0.8888888888888857  0.8888888888888857  0.3191680052705266   F   F   F
  0.2222222222222214  0.8888888888888857  0.3191680052705266   F   F   F
  0.5555555555555571  0.8888888888888857  0.3191680052705266   F   F   F
  0.0000000000000000  0.0000000000000000  0.4095840026352633   F   F   F
  0.3333333333333357  0.0000000000000000  0.4095840026352633   F   F   F
  0.6666666666666643  0.0000000000000000  0.4095840026352633   F   F   F
  0.0000000000000000  0.3333333333333357  0.4095840026352633   F   F   F
  0.3333333333333357  0.3333333333333357  0.4095840026352633   F   F   F
  0.6666666666666643  0.3333333333333357  0.4095840026352633   F   F   F
  0.0000000000000000  0.6666666666666643  0.4095840026352633   F   F   F
  0.3333333333333357  0.6666666666666643  0.4095840026352633   F   F   F
  0.6666666666666643  0.6666666666666643  0.4095840026352633   F   F   F
  0.1109700227994223  0.1109700227994223  0.4996720344801141   T   T   T
  0.4447550573325598  0.1104898853348734  0.4991927994813654   T   T   T
  0.7780599544011484  0.1109700227994223  0.4996720344801141   T   T   T
  0.1104898853348734  0.4447550573325598  0.4991927994813654   T   T   T
  0.4447550573325669  0.4447550573325598  0.4991927994813654   T   T   T
  0.7777633483435596  0.4444733033128949  0.4998218788993390   T   T   T
  0.1109700227994223  0.7780599544011484  0.4996720344801141   T   T   T
  0.4444733033128949  0.7777633483435596  0.4998218788993390   T   T   T
  0.7777633483435596  0.7777633483435596  0.4998218788993390   T   T   T
  0.8886637474082207  0.2226725051835514  0.5900745664259274   T   T   T
  0.2210910951553695  0.2210910951553695  0.5885425776571569   T   T   T
  0.5578178096892539  0.2210910951553695  0.5885425776571569   T   T   T
  0.8885416196387153  0.5557291901806425  0.5897967455174313   T   T   T
  0.2210910951553695  0.5578178096892539  0.5885425776571569   T   T   T
  0.5557291901806425  0.5557291901806425  0.5897967455174313   T   T   T
  0.8886637474082207  0.8886637474082207  0.5900745664259274   T   T   T
  0.2226725051835514  0.8886637474082207  0.5900745664259274   T   T   T
  0.5557291901806425  0.8885416196387153  0.5897967455174313   T   T   T
 -0.0000000000000000 -0.0000000000000000  0.6796470206801442   T   T   T
  0.3330467785003212  0.9977602407992482  0.6802213828745459   T   T   T
  0.6691929807004305  0.9977602407992482  0.6802213828745459   T   T   T
  0.9977602407992482  0.3330467785003212  0.6802213828745459   T   T   T
  0.6691929807004305  0.3330467785003212  0.6802213828745459   T   T   T
  0.9977602407992482  0.6691929807004305  0.6802213828745459   T   T   T
  0.3330467785003212  0.6691929807004305  0.6802213828745459   T   T   T
  0.6666666666666643  0.6666666666666643  0.6791045603437096   T   T   T
  0.3333333333333357  0.3333333333333357  0.6795276197391025   T   T   T

  0.00000000E+00  0.00000000E+00  0.00000000E+00
  0.00000000E+00  0.00000000E+00  0.00000000E+00
  0.00000000E+00  0.00000000E+00  0.00000000E+00
  0.00000000E+00  0.00000000E+00  0.00000000E+00
  0.00000000E+00  0.00000000E+00  0.00000000E+00
  0.00000000E+00  0.00000000E+00  0.00000000E+00
  0.00000000E+00  0.00000000E+00  0.00000000E+00
  0.00000000E+00  0.00000000E+00  0.00000000E+00
  0.00000000E+00  0.00000000E+00  0.00000000E+00
  0.00000000E+00  0.00000000E+00  0.00000000E+00
  0.00000000E+00  0.00000000E+00  0.00000000E+00
  0.00000000E+00  0.00000000E+00  0.00000000E+00
  0.00000000E+00  0.00000000E+00  0.00000000E+00
  0.00000000E+00  0.00000000E+00  0.00000000E+00
  0.00000000E+00  0.00000000E+00  0.00000000E+00
  0.00000000E+00  0.00000000E+00  0.00000000E+00
  0.00000000E+00  0.00000000E+00  0.00000000E+00
  0.00000000E+00  0.00000000E+00  0.00000000E+00
  0.00000000E+00  0.00000000E+00  0.00000000E+00
  0.00000000E+00  0.00000000E+00  0.00000000E+00
  0.00000000E+00  0.00000000E+00  0.00000000E+00
  0.00000000E+00  0.00000000E+00  0.00000000E+00
  0.00000000E+00  0.00000000E+00  0.00000000E+00
  0.00000000E+00  0.00000000E+00  0.00000000E+00
  0.00000000E+00  0.00000000E+00  0.00000000E+00
  0.00000000E+00  0.00000000E+00  0.00000000E+00
  0.00000000E+00  0.00000000E+00  0.00000000E+00
  0.00000000E+00  0.00000000E+00  0.00000000E+00
  0.00000000E+00  0.00000000E+00  0.00000000E+00
  0.00000000E+00  0.00000000E+00  0.00000000E+00
  0.00000000E+00  0.00000000E+00  0.00000000E+00
  0.00000000E+00  0.00000000E+00  0.00000000E+00
  0.00000000E+00  0.00000000E+00  0.00000000E+00
  0.00000000E+00  0.00000000E+00  0.00000000E+00
  0.00000000E+00  0.00000000E+00  0.00000000E+00
  0.00000000E+00  0.00000000E+00  0.00000000E+00
  0.00000000E+00  0.00000000E+00  0.00000000E+00
  0.00000000E+00  0.00000000E+00  0.00000000E+00
  0.00000000E+00  0.00000000E+00  0.00000000E+00
  0.00000000E+00  0.00000000E+00  0.00000000E+00
  0.00000000E+00  0.00000000E+00  0.00000000E+00
  0.00000000E+00  0.00000000E+00  0.00000000E+00
  0.00000000E+00  0.00000000E+00  0.00000000E+00
  0.00000000E+00  0.00000000E+00  0.00000000E+00
  0.00000000E+00  0.00000000E+00  0.00000000E+00
