# Supplementary material for: Bringing Molecules Together: Synergistic Coadsorption at Dopant Sites of Single Atom Alloys
Source: J Am Chem Soc. 2024 Oct 2;146(41):28119–30. doi: 10.1021/jacs.4c07621 (PMC11487606; doi:10.1021/jacs.4c07621)
Supplement: Supplementary file 2 — ja4c07621_si_002.zip [file ja4c07621_si_002.zip › structures/1_Cu/Cu111/13_PtCu/02_CO/2_KPOINTS-13-13-1_dipol/CONTCAR]

Cu Pt  O  C                             
   1.0000000000000000     
     7.8064588642994845    0.0000000000000000    0.0000000000000000
     3.9032294321497423    6.7605916900815703    0.0000000000000000
     0.0000000000000000    0.0000000000000000   23.4985959624712919
   Cu   Pt   O    C 
    44     1     1     1
Selective dynamics
Direct
  0.8888888888888857  0.2222222222222214  0.3191680052705266   F   F   F
  0.2222222222222214  0.2222222222222214  0.3191680052705266   F   F   F
  0.5555555555555571  0.2222222222222214  0.3191680052705266   F   F   F
  0.8888888888888857  0.5555555555555571  0.3191680052705266   F   F   F
  0.2222222222222214  0.5555555555555571  0.3191680052705266   F   F   F
  0.5555555555555571  0.5555555555555571  0.3191680052705266   F   F   F
  0.8888888888888857  0.8888888888888857  0.3191680052705266   F   F   F
  0.2222222222222214  0.8888888888888857  0.3191680052705266   F   F   F
  0.5555555555555571  0.8888888888888857  0.3191680052705266   F   F   F
  0.0000000000000000  0.0000000000000000  0.4095840026352633   F   F   F
  0.3333333333333357  0.0000000000000000  0.4095840026352633   F   F   F
  0.6666666666666643  0.0000000000000000  0.4095840026352633   F   F   F
  0.0000000000000000  0.3333333333333357  0.4095840026352633   F   F   F
  0.3333333333333357  0.3333333333333357  0.4095840026352633   F   F   F
  0.6666666666666643  0.3333333333333357  0.4095840026352633   F   F   F
  0.0000000000000000  0.6666666666666643  0.4095840026352633   F   F   F
  0.3333333333333357  0.6666666666666643  0.4095840026352633   F   F   F
  0.6666666666666643  0.6666666666666643  0.4095840026352633   F   F   F
  0.1116843261114728  0.1116843261114728  0.4999707130771547   T   T   T
  0.4445008832562548  0.1109982334874977  0.4992541172509753   T   T   T
  0.7766313477770614  0.1116843261114728  0.4999707130771547   T   T   T
  0.1109982334874977  0.4445008832562548  0.4992541172509753   T   T   T
  0.4445008832562619  0.4445008832562548  0.4992541172509753   T   T   T
  0.7779381486313609  0.4441237027372792  0.4995251809498599   T   T   T
  0.1116843261114728  0.7766313477770614  0.4999707130771547   T   T   T
  0.4441237027372792  0.7779381486313609  0.4995251809498599   T   T   T
  0.7779381486313609  0.7779381486313609  0.4995251809498599   T   T   T
  0.8886862998610151  0.2226274002779627  0.5893903082605407   T   T   T
  0.2240966401123976  0.2240966401123976  0.5904750606538248   T   T   T
  0.5518067197751976  0.2240966401123976  0.5904750606538248   T   T   T
  0.8892685491700237  0.5553657254149951  0.5892572963093111   T   T   T
  0.2240966401123976  0.5518067197751976  0.5904750606538248   T   T   T
  0.5553657254149951  0.5553657254149951  0.5892572963093111   T   T   T
  0.8886862998610151  0.8886862998610151  0.5893903082605407   T   T   T
  0.2226274002779627  0.8886862998610151  0.5893903082605407   T   T   T
  0.5553657254149951  0.8892685491700237  0.5892572963093111   T   T   T
  0.0000000000000000 -0.0000000000000000  0.6782046894509048   T   T   T
  0.3337859159499386  0.9951486718272300  0.6791079669156784   T   T   T
  0.6710654122228314  0.9951486718272300  0.6791079669156784   T   T   T
  0.9951486718272300  0.3337859159499386  0.6791079669156784   T   T   T
  0.6710654122228314  0.3337859159499386  0.6791079669156784   T   T   T
  0.9951486718272300  0.6710654122228314  0.6791079669156784   T   T   T
  0.3337859159499386  0.6710654122228314  0.6791079669156784   T   T   T
  0.6666666666666643  0.6666666666666643  0.6783053808186822   T   T   T
  0.3333333333333357  0.3333333333333357  0.6904662331883212   T   T   T
  0.3333333333333357  0.3333333333333357  0.8201292502291501   T   T   T
  0.3333333333333357  0.3333333333333357  0.7704586394653382   T   T   T

  0.00000000E+00  0.00000000E+00  0.00000000E+00
  0.00000000E+00  0.00000000E+00  0.00000000E+00
  0.00000000E+00  0.00000000E+00  0.00000000E+00
  0.00000000E+00  0.00000000E+00  0.00000000E+00
  0.00000000E+00  0.00000000E+00  0.00000000E+00
  0.00000000E+00  0.00000000E+00  0.00000000E+00
  0.00000000E+00  0.00000000E+00  0.00000000E+00
  0.00000000E+00  0.00000000E+00  0.00000000E+00
  0.00000000E+00  0.00000000E+00  0.00000000E+00
  0.00000000E+00  0.00000000E+00  0.00000000E+00
  0.00000000E+00  0.00000000E+00  0.00000000E+00
  0.00000000E+00  0.00000000E+00  0.00000000E+00
  0.00000000E+00  0.00000000E+00  0.00000000E+00
  0.00000000E+00  0.00000000E+00  0.00000000E+00
  0.00000000E+00  0.00000000E+00  0.00000000E+00
  0.00000000E+00  0.00000000E+00  0.00000000E+00
  0.00000000E+00  0.00000000E+00  0.00000000E+00
  0.00000000E+00  0.00000000E+00  0.00000000E+00
  0.00000000E+00  0.00000000E+00  0.00000000E+00
  0.00000000E+00  0.00000000E+00  0.00000000E+00
  0.00000000E+00  0.00000000E+00  0.00000000E+00
  0.00000000E+00  0.00000000E+00  0.00000000E+00
  0.00000000E+00  0.00000000E+00  0.00000000E+00
  0.00000000E+00  0.00000000E+00  0.00000000E+00
  0.00000000E+00  0.00000000E+00  0.00000000E+00
  0.00000000E+00  0.00000000E+00  0.00000000E+00
  0.00000000E+00  0.00000000E+00  0.00000000E+00
  0.00000000E+00  0.00000000E+00  0.00000000E+00
  0.00000000E+00  0.00000000E+00  0.00000000E+00
  0.00000000E+00  0.00000000E+00  0.00000000E+00
  0.00000000E+00  0.00000000E+00  0.00000000E+00
  0.00000000E+00  0.00000000E+00  0.00000000E+00
  0.00000000E+00  0.00000000E+00  0.00000000E+00
  0.00000000E+00  0.00000000E+00  0.00000000E+00
  0.00000000E+00  0.00000000E+00  0.00000000E+00
  0.00000000E+00  0.00000000E+00  0.00000000E+00
  0.00000000E+00  0.00000000E+00  0.00000000E+00
  0.00000000E+00  0.00000000E+00  0.00000000E+00
  0.00000000E+00  0.00000000E+00  0.00000000E+00
  0.00000000E+00  0.00000000E+00  0.00000000E+00
  0.00000000E+00  0.00000000E+00  0.00000000E+00
  0.00000000E+00  0.00000000E+00  0.00000000E+00
  0.00000000E+00  0.00000000E+00  0.00000000E+00
  0.00000000E+00  0.00000000E+00  0.00000000E+00
  0.00000000E+00  0.00000000E+00  0.00000000E+00
  0.00000000E+00  0.00000000E+00  0.00000000E+00
  0.00000000E+00  0.00000000E+00  0.00000000E+00
