# Supplementary material for: Bringing Molecules Together: Synergistic Coadsorption at Dopant Sites of Single Atom Alloys
Source: J Am Chem Soc. 2024 Oct 2;146(41):28119–30. doi: 10.1021/jacs.4c07621 (PMC11487606; doi:10.1021/jacs.4c07621)
Supplement: Supplementary file 2 — ja4c07621_si_002.zip [file ja4c07621_si_002.zip › structures/1_Cu/Cu111/13_PtCu/03_NO/2_KPOINTS-13-13-1_dipol/CONTCAR]

Cu Pt  O  N                             
   1.0000000000000000     
     7.8064588642994845    0.0000000000000000    0.0000000000000000
     3.9032294321497423    6.7605916900815703    0.0000000000000000
     0.0000000000000000    0.0000000000000000   23.4985959624712919
   Cu   Pt   O    N 
    44     1     1     1
Selective dynamics
Direct
  0.8888888888888857  0.2222222222222214  0.3191680052705266   F   F   F
  0.2222222222222214  0.2222222222222214  0.3191680052705266   F   F   F
  0.5555555555555571  0.2222222222222214  0.3191680052705266   F   F   F
  0.8888888888888857  0.5555555555555571  0.3191680052705266   F   F   F
  0.2222222222222214  0.5555555555555571  0.3191680052705266   F   F   F
  0.5555555555555571  0.5555555555555571  0.3191680052705266   F   F   F
  0.8888888888888857  0.8888888888888857  0.3191680052705266   F   F   F
  0.2222222222222214  0.8888888888888857  0.3191680052705266   F   F   F
  0.5555555555555571  0.8888888888888857  0.3191680052705266   F   F   F
  0.0000000000000000  0.0000000000000000  0.4095840026352633   F   F   F
  0.3333333333333357  0.0000000000000000  0.4095840026352633   F   F   F
  0.6666666666666643  0.0000000000000000  0.4095840026352633   F   F   F
  0.0000000000000000  0.3333333333333357  0.4095840026352633   F   F   F
  0.3333333333333357  0.3333333333333357  0.4095840026352633   F   F   F
  0.6666666666666643  0.3333333333333357  0.4095840026352633   F   F   F
  0.0000000000000000  0.6666666666666643  0.4095840026352633   F   F   F
  0.3333333333333357  0.6666666666666643  0.4095840026352633   F   F   F
  0.6666666666666643  0.6666666666666643  0.4095840026352633   F   F   F
  0.1122442933875638  0.1122442933875638  0.4998835653504096   T   T   T
  0.4442415955480143  0.1115168089039857  0.4994498471820617   T   T   T
  0.7755114132248792  0.1122442933875638  0.4998835653504096   T   T   T
  0.1115168089039857  0.4442415955480143  0.4994498471820617   T   T   T
  0.4442415955480214  0.4442415955480143  0.4994498471820617   T   T   T
  0.7778962358440917  0.4442075283118233  0.4990998035608802   T   T   T
  0.1122442933875638  0.7755114132248792  0.4998835653504096   T   T   T
  0.4442075283118233  0.7778962358440917  0.4990998035608802   T   T   T
  0.7778962358440917  0.7778962358440917  0.4990998035608802   T   T   T
  0.8887963329379903  0.2224073341240125  0.5884857952144319   T   T   T
  0.2247234232594333  0.2247234232594333  0.5912410043100245   T   T   T
  0.5505531534811267  0.2247234232594333  0.5912410043100245   T   T   T
  0.8887241527878704  0.5556379236060718  0.5886598555562826   T   T   T
  0.2247234232594333  0.5505531534811267  0.5912410043100245   T   T   T
  0.5556379236060718  0.5556379236060718  0.5886598555562826   T   T   T
  0.8887963329379903  0.8887963329379903  0.5884857952144319   T   T   T
  0.2224073341240125  0.8887963329379903  0.5884857952144319   T   T   T
  0.5556379236060718  0.8887241527878704  0.5886598555562826   T   T   T
 -0.0000000000000000  0.0000000000000000  0.6772385067173311   T   T   T
  0.3339424887916116  0.9940356683078914  0.6778771580984227   T   T   T
  0.6720218429004974  0.9940356683078914  0.6778771580984227   T   T   T
  0.9940356683078914  0.3339424887916116  0.6778771580984227   T   T   T
  0.6720218429004974  0.3339424887916116  0.6778771580984227   T   T   T
  0.9940356683078914  0.6720218429004974  0.6778771580984227   T   T   T
  0.3339424887916116  0.6720218429004974  0.6778771580984227   T   T   T
  0.6666666666666643  0.6666666666666643  0.6777961160447968   T   T   T
  0.3333333333333357  0.3333333333333357  0.6923230222668415   T   T   T
  0.3333333333333357  0.3333333333333357  0.8218178891733756   T   T   T
  0.3333333333333357  0.3333333333333357  0.7712560936741770   T   T   T

  0.00000000E+00  0.00000000E+00  0.00000000E+00
  0.00000000E+00  0.00000000E+00  0.00000000E+00
  0.00000000E+00  0.00000000E+00  0.00000000E+00
  0.00000000E+00  0.00000000E+00  0.00000000E+00
  0.00000000E+00  0.00000000E+00  0.00000000E+00
  0.00000000E+00  0.00000000E+00  0.00000000E+00
  0.00000000E+00  0.00000000E+00  0.00000000E+00
  0.00000000E+00  0.00000000E+00  0.00000000E+00
  0.00000000E+00  0.00000000E+00  0.00000000E+00
  0.00000000E+00  0.00000000E+00  0.00000000E+00
  0.00000000E+00  0.00000000E+00  0.00000000E+00
  0.00000000E+00  0.00000000E+00  0.00000000E+00
  0.00000000E+00  0.00000000E+00  0.00000000E+00
  0.00000000E+00  0.00000000E+00  0.00000000E+00
  0.00000000E+00  0.00000000E+00  0.00000000E+00
  0.00000000E+00  0.00000000E+00  0.00000000E+00
  0.00000000E+00  0.00000000E+00  0.00000000E+00
  0.00000000E+00  0.00000000E+00  0.00000000E+00
  0.00000000E+00  0.00000000E+00  0.00000000E+00
  0.00000000E+00  0.00000000E+00  0.00000000E+00
  0.00000000E+00  0.00000000E+00  0.00000000E+00
  0.00000000E+00  0.00000000E+00  0.00000000E+00
  0.00000000E+00  0.00000000E+00  0.00000000E+00
  0.00000000E+00  0.00000000E+00  0.00000000E+00
  0.00000000E+00  0.00000000E+00  0.00000000E+00
  0.00000000E+00  0.00000000E+00  0.00000000E+00
  0.00000000E+00  0.00000000E+00  0.00000000E+00
  0.00000000E+00  0.00000000E+00  0.00000000E+00
  0.00000000E+00  0.00000000E+00  0.00000000E+00
  0.00000000E+00  0.00000000E+00  0.00000000E+00
  0.00000000E+00  0.00000000E+00  0.00000000E+00
  0.00000000E+00  0.00000000E+00  0.00000000E+00
  0.00000000E+00  0.00000000E+00  0.00000000E+00
  0.00000000E+00  0.00000000E+00  0.00000000E+00
  0.00000000E+00  0.00000000E+00  0.00000000E+00
  0.00000000E+00  0.00000000E+00  0.00000000E+00
  0.00000000E+00  0.00000000E+00  0.00000000E+00
  0.00000000E+00  0.00000000E+00  0.00000000E+00
  0.00000000E+00  0.00000000E+00  0.00000000E+00
  0.00000000E+00  0.00000000E+00  0.00000000E+00
  0.00000000E+00  0.00000000E+00  0.00000000E+00
  0.00000000E+00  0.00000000E+00  0.00000000E+00
  0.00000000E+00  0.00000000E+00  0.00000000E+00
  0.00000000E+00  0.00000000E+00  0.00000000E+00
  0.00000000E+00  0.00000000E+00  0.00000000E+00
  0.00000000E+00  0.00000000E+00  0.00000000E+00
  0.00000000E+00  0.00000000E+00  0.00000000E+00
