# Supplementary material for: Bringing Molecules Together: Synergistic Coadsorption at Dopant Sites of Single Atom Alloys
Source: J Am Chem Soc. 2024 Oct 2;146(41):28119–30. doi: 10.1021/jacs.4c07621 (PMC11487606; doi:10.1021/jacs.4c07621)
Supplement: Supplementary file 2 — ja4c07621_si_002.zip [file ja4c07621_si_002.zip › structures/1_Cu/Cu111/13_PtCu/04_H/2_KPOINTS-13-13-1_dipol/CONTCAR]

Cu Pt  H                                
   1.00000000000000     
     7.8064588642994845    0.0000000000000000    0.0000000000000000
     3.9032294321497423    6.7605916900815703    0.0000000000000000
     0.0000000000000000    0.0000000000000000   23.4985959624712919
   Cu   Pt   H 
    44     1     1
Selective dynamics
Direct
  0.8888888888888857  0.2222222222222214  0.3191680052705266   F   F   F
  0.2222222222222214  0.2222222222222214  0.3191680052705266   F   F   F
  0.5555555555555571  0.2222222222222214  0.3191680052705266   F   F   F
  0.8888888888888857  0.5555555555555571  0.3191680052705266   F   F   F
  0.2222222222222214  0.5555555555555571  0.3191680052705266   F   F   F
  0.5555555555555571  0.5555555555555571  0.3191680052705266   F   F   F
  0.8888888888888857  0.8888888888888857  0.3191680052705266   F   F   F
  0.2222222222222214  0.8888888888888857  0.3191680052705266   F   F   F
  0.5555555555555571  0.8888888888888857  0.3191680052705266   F   F   F
  0.0000000000000000  0.0000000000000000  0.4095840026352633   F   F   F
  0.3333333333333357  0.0000000000000000  0.4095840026352633   F   F   F
  0.6666666666666643  0.0000000000000000  0.4095840026352633   F   F   F
  0.0000000000000000  0.3333333333333357  0.4095840026352633   F   F   F
  0.3333333333333357  0.3333333333333357  0.4095840026352633   F   F   F
  0.6666666666666643  0.3333333333333357  0.4095840026352633   F   F   F
  0.0000000000000000  0.6666666666666643  0.4095840026352633   F   F   F
  0.3333333333333357  0.6666666666666643  0.4095840026352633   F   F   F
  0.6666666666666643  0.6666666666666643  0.4095840026352633   F   F   F
  0.1106932569920329  0.1106932551564719  0.4997166738477285   T   T   T
  0.4448556450129858  0.1102886747538649  0.4990214897773602   T   T   T
  0.7786131647553851  0.1106940974453914  0.4997164722178496   T   T   T
  0.1102886743665257  0.4448556475782858  0.4990214921182511   T   T   T
  0.4448561341168889  0.4448561384686388  0.4990218031846297   T   T   T
  0.7777896114435405  0.4444211744947338  0.4997937499198415   T   T   T
  0.1106940981043355  0.7786131663883699  0.4997164735862029   T   T   T
  0.4444211694424530  0.7777896144426751  0.4997937490715326   T   T   T
  0.7777898398614284  0.7777898401295489  0.4997935350780883   T   T   T
  0.8885533225551382  0.2228954191768374  0.5901627422455125   T   T   T
  0.2222706519740229  0.2222706591231401  0.5886567883203147   T   T   T
  0.5554601687462911  0.2222708655878483  0.5886568941303637   T   T   T
  0.8894874050577289  0.5552579100460411  0.5897109106514690   T   T   T
  0.2222708673600051  0.5554601584867261  0.5886568955377518   T   T   T
  0.5552570590155976  0.5552570506517577  0.5897113002388357   T   T   T
  0.8885529413754129  0.8885529424654747  0.5901623842120788   T   T   T
  0.2228954154967102  0.8885533255501774  0.5901627432067723   T   T   T
  0.5552579155392979  0.8894874033539472  0.5897109123271008   T   T   T
  0.0000005244465609  0.0000005218019353  0.6791426582265910   T   T   T
  0.3332768511283909  0.9975519875039573  0.6802273885503339   T   T   T
  0.6691720121256867  0.9975527730190763  0.6802278740549971   T   T   T
  0.9975519977812531  0.3332768475634857  0.6802273880687095   T   T   T
  0.6691736113438650  0.3332788741679816  0.6802284738893432   T   T   T
  0.9975527934691467  0.6691719917942058  0.6802278745562035   T   T   T
  0.3332788784015171  0.6691735978681607  0.6802284746560031   T   T   T
  0.6666676064905005  0.6666675994962434  0.6786211600778774   T   T   T
  0.3333346689648124  0.3333346748367131  0.6835916916512752   T   T   T
  0.3333338529745670  0.3333338452019094  0.7513452725719589   T   T   T
 
  0.00000000E+00  0.00000000E+00  0.00000000E+00
  0.00000000E+00  0.00000000E+00  0.00000000E+00
  0.00000000E+00  0.00000000E+00  0.00000000E+00
  0.00000000E+00  0.00000000E+00  0.00000000E+00
  0.00000000E+00  0.00000000E+00  0.00000000E+00
  0.00000000E+00  0.00000000E+00  0.00000000E+00
  0.00000000E+00  0.00000000E+00  0.00000000E+00
  0.00000000E+00  0.00000000E+00  0.00000000E+00
  0.00000000E+00  0.00000000E+00  0.00000000E+00
  0.00000000E+00  0.00000000E+00  0.00000000E+00
  0.00000000E+00  0.00000000E+00  0.00000000E+00
  0.00000000E+00  0.00000000E+00  0.00000000E+00
  0.00000000E+00  0.00000000E+00  0.00000000E+00
  0.00000000E+00  0.00000000E+00  0.00000000E+00
  0.00000000E+00  0.00000000E+00  0.00000000E+00
  0.00000000E+00  0.00000000E+00  0.00000000E+00
  0.00000000E+00  0.00000000E+00  0.00000000E+00
  0.00000000E+00  0.00000000E+00  0.00000000E+00
  0.00000000E+00  0.00000000E+00  0.00000000E+00
  0.00000000E+00  0.00000000E+00  0.00000000E+00
  0.00000000E+00  0.00000000E+00  0.00000000E+00
  0.00000000E+00  0.00000000E+00  0.00000000E+00
  0.00000000E+00  0.00000000E+00  0.00000000E+00
  0.00000000E+00  0.00000000E+00  0.00000000E+00
  0.00000000E+00  0.00000000E+00  0.00000000E+00
  0.00000000E+00  0.00000000E+00  0.00000000E+00
  0.00000000E+00  0.00000000E+00  0.00000000E+00
  0.00000000E+00  0.00000000E+00  0.00000000E+00
  0.00000000E+00  0.00000000E+00  0.00000000E+00
  0.00000000E+00  0.00000000E+00  0.00000000E+00
  0.00000000E+00  0.00000000E+00  0.00000000E+00
  0.00000000E+00  0.00000000E+00  0.00000000E+00
  0.00000000E+00  0.00000000E+00  0.00000000E+00
  0.00000000E+00  0.00000000E+00  0.00000000E+00
  0.00000000E+00  0.00000000E+00  0.00000000E+00
  0.00000000E+00  0.00000000E+00  0.00000000E+00
  0.00000000E+00  0.00000000E+00  0.00000000E+00
  0.00000000E+00  0.00000000E+00  0.00000000E+00
  0.00000000E+00  0.00000000E+00  0.00000000E+00
  0.00000000E+00  0.00000000E+00  0.00000000E+00
  0.00000000E+00  0.00000000E+00  0.00000000E+00
  0.00000000E+00  0.00000000E+00  0.00000000E+00
  0.00000000E+00  0.00000000E+00  0.00000000E+00
  0.00000000E+00  0.00000000E+00  0.00000000E+00
  0.00000000E+00  0.00000000E+00  0.00000000E+00
  0.00000000E+00  0.00000000E+00  0.00000000E+00
