# Supplementary material for: Bringing Molecules Together: Synergistic Coadsorption at Dopant Sites of Single Atom Alloys
Source: J Am Chem Soc. 2024 Oct 2;146(41):28119–30. doi: 10.1021/jacs.4c07621 (PMC11487606; doi:10.1021/jacs.4c07621)
Supplement: Supplementary file 2 — ja4c07621_si_002.zip [file ja4c07621_si_002.zip › structures/1_Cu/Cu111/13_PtCu/05_H-H/new/1_KPOINTS-331_dipol/CONTCAR]

Cu Pt  H                                
   1.0000000000000000     
     7.8064588642994845    0.0000000000000000    0.0000000000000000
     3.9032294321497423    6.7605916900815703    0.0000000000000000
     0.0000000000000000    0.0000000000000000   23.4985959624712919
   Cu   Pt   H 
    44     1     2
Selective dynamics
Direct
  0.8888888888888857  0.2222222222222214  0.3191680052705266   F   F   F
  0.2222222222222214  0.2222222222222214  0.3191680052705266   F   F   F
  0.5555555555555571  0.2222222222222214  0.3191680052705266   F   F   F
  0.8888888888888857  0.5555555555555571  0.3191680052705266   F   F   F
  0.2222222222222214  0.5555555555555571  0.3191680052705266   F   F   F
  0.5555555555555571  0.5555555555555571  0.3191680052705266   F   F   F
  0.8888888888888857  0.8888888888888857  0.3191680052705266   F   F   F
  0.2222222222222214  0.8888888888888857  0.3191680052705266   F   F   F
  0.5555555555555571  0.8888888888888857  0.3191680052705266   F   F   F
  0.0000000000000000  0.0000000000000000  0.4095840026352633   F   F   F
  0.3333333333333357  0.0000000000000000  0.4095840026352633   F   F   F
  0.6666666666666643  0.0000000000000000  0.4095840026352633   F   F   F
  0.0000000000000000  0.3333333333333357  0.4095840026352633   F   F   F
  0.3333333333333357  0.3333333333333357  0.4095840026352633   F   F   F
  0.6666666666666643  0.3333333333333357  0.4095840026352633   F   F   F
  0.0000000000000000  0.6666666666666643  0.4095840026352633   F   F   F
  0.3333333333333357  0.6666666666666643  0.4095840026352633   F   F   F
  0.6666666666666643  0.6666666666666643  0.4095840026352633   F   F   F
  0.1109861173999582  0.1109186121952477  0.5009822952317059   T   T   T
  0.4441132848789123  0.1108100699578533  0.4998368890304232   T   T   T
  0.7787637045862076  0.1105391687621289  0.5002785405149400   T   T   T
  0.1108576874347797  0.4440615268482196  0.4998384004424278   T   T   T
  0.4449885382775494  0.4449382080575559  0.4997239421588254   T   T   T
  0.7779624889245728  0.4441637161224342  0.5000650248088035   T   T   T
  0.1105950775977002  0.7787084115387699  0.5002796990113847   T   T   T
  0.4442208550256802  0.7779070381757619  0.5000659259562562   T   T   T
  0.7777420698698971  0.7776902189153168  0.5002232887199369   T   T   T
  0.8869512446116473  0.2235283357104589  0.5915756736851570   T   T   T
  0.2220848596450407  0.2219419287237288  0.5900552529254832   T   T   T
  0.5557817295608468  0.2224088856545998  0.5895304331884339   T   T   T
  0.8895936640286842  0.5536847610025722  0.5905408808924963   T   T   T
  0.2225429043567253  0.5556402461268563  0.5895368945605149   T   T   T
  0.5554388538344603  0.5552943327673574  0.5898451033930947   T   T   T
  0.8880221599454832  0.8878746619758113  0.5903826958154557   T   T   T
  0.2236927407273634  0.8867868962708608  0.5915778648804502   T   T   T
  0.5538217704467334  0.8894595946454057  0.5905424653553581   T   T   T
 -0.0021341000734694 -0.0024626964240316  0.6799685473636516   T   T   T
  0.3300827050428787 -0.0035490367215377  0.6824297125452630   T   T   T
  0.6709231337585007  0.9943014619684907  0.6802768212414592   T   T   T
 -0.0032563651756272  0.3298292563808043  0.6824158112269617   T   T   T
  0.6684885629454717  0.3350083987353528  0.6824321371178351   T   T   T
  0.9945861991919130  0.6706276824842144  0.6802783975128138   T   T   T
  0.3353394902704975  0.6681278768641528  0.6824377398308735   T   T   T
  0.6669790580796091  0.6667466064856745  0.6791312711098142   T   T   T
  0.3323467946362826  0.3319849029122334  0.6863416232207221   T   T   T
  0.4363917048833374  0.4350538569404502  0.7284608217447899   T   T   T
  0.2303470408760944  0.2302197968259209  0.7291011382414457   T   T   T

  0.00000000E+00  0.00000000E+00  0.00000000E+00
  0.00000000E+00  0.00000000E+00  0.00000000E+00
  0.00000000E+00  0.00000000E+00  0.00000000E+00
  0.00000000E+00  0.00000000E+00  0.00000000E+00
  0.00000000E+00  0.00000000E+00  0.00000000E+00
  0.00000000E+00  0.00000000E+00  0.00000000E+00
  0.00000000E+00  0.00000000E+00  0.00000000E+00
  0.00000000E+00  0.00000000E+00  0.00000000E+00
  0.00000000E+00  0.00000000E+00  0.00000000E+00
  0.00000000E+00  0.00000000E+00  0.00000000E+00
  0.00000000E+00  0.00000000E+00  0.00000000E+00
  0.00000000E+00  0.00000000E+00  0.00000000E+00
  0.00000000E+00  0.00000000E+00  0.00000000E+00
  0.00000000E+00  0.00000000E+00  0.00000000E+00
  0.00000000E+00  0.00000000E+00  0.00000000E+00
  0.00000000E+00  0.00000000E+00  0.00000000E+00
  0.00000000E+00  0.00000000E+00  0.00000000E+00
  0.00000000E+00  0.00000000E+00  0.00000000E+00
  0.00000000E+00  0.00000000E+00  0.00000000E+00
  0.00000000E+00  0.00000000E+00  0.00000000E+00
  0.00000000E+00  0.00000000E+00  0.00000000E+00
  0.00000000E+00  0.00000000E+00  0.00000000E+00
  0.00000000E+00  0.00000000E+00  0.00000000E+00
  0.00000000E+00  0.00000000E+00  0.00000000E+00
  0.00000000E+00  0.00000000E+00  0.00000000E+00
  0.00000000E+00  0.00000000E+00  0.00000000E+00
  0.00000000E+00  0.00000000E+00  0.00000000E+00
  0.00000000E+00  0.00000000E+00  0.00000000E+00
  0.00000000E+00  0.00000000E+00  0.00000000E+00
  0.00000000E+00  0.00000000E+00  0.00000000E+00
  0.00000000E+00  0.00000000E+00  0.00000000E+00
  0.00000000E+00  0.00000000E+00  0.00000000E+00
  0.00000000E+00  0.00000000E+00  0.00000000E+00
  0.00000000E+00  0.00000000E+00  0.00000000E+00
  0.00000000E+00  0.00000000E+00  0.00000000E+00
  0.00000000E+00  0.00000000E+00  0.00000000E+00
  0.00000000E+00  0.00000000E+00  0.00000000E+00
  0.00000000E+00  0.00000000E+00  0.00000000E+00
  0.00000000E+00  0.00000000E+00  0.00000000E+00
  0.00000000E+00  0.00000000E+00  0.00000000E+00
  0.00000000E+00  0.00000000E+00  0.00000000E+00
  0.00000000E+00  0.00000000E+00  0.00000000E+00
  0.00000000E+00  0.00000000E+00  0.00000000E+00
  0.00000000E+00  0.00000000E+00  0.00000000E+00
  0.00000000E+00  0.00000000E+00  0.00000000E+00
  0.00000000E+00  0.00000000E+00  0.00000000E+00
  0.00000000E+00  0.00000000E+00  0.00000000E+00
