# Supplementary material for: Bringing Molecules Together: Synergistic Coadsorption at Dopant Sites of Single Atom Alloys
Source: J Am Chem Soc. 2024 Oct 2;146(41):28119–30. doi: 10.1021/jacs.4c07621 (PMC11487606; doi:10.1021/jacs.4c07621)
Supplement: Supplementary file 2 — ja4c07621_si_002.zip [file ja4c07621_si_002.zip › structures/1_Cu/Cu111/13_PtCu/05_H-H/new/2_KPOINTS-13-13-1_dipol/CONTCAR]

Cu Pt  H                                
   1.0000000000000000     
     7.8064588642994845    0.0000000000000000    0.0000000000000000
     3.9032294321497423    6.7605916900815703    0.0000000000000000
     0.0000000000000000    0.0000000000000000   23.4985959624712919
   Cu   Pt   H 
    44     1     2
Selective dynamics
Direct
  0.8888888888888857  0.2222222222222214  0.3191680052705266   F   F   F
  0.2222222222222214  0.2222222222222214  0.3191680052705266   F   F   F
  0.5555555555555571  0.2222222222222214  0.3191680052705266   F   F   F
  0.8888888888888857  0.5555555555555571  0.3191680052705266   F   F   F
  0.2222222222222214  0.5555555555555571  0.3191680052705266   F   F   F
  0.5555555555555571  0.5555555555555571  0.3191680052705266   F   F   F
  0.8888888888888857  0.8888888888888857  0.3191680052705266   F   F   F
  0.2222222222222214  0.8888888888888857  0.3191680052705266   F   F   F
  0.5555555555555571  0.8888888888888857  0.3191680052705266   F   F   F
  0.0000000000000000  0.0000000000000000  0.4095840026352633   F   F   F
  0.3333333333333357  0.0000000000000000  0.4095840026352633   F   F   F
  0.6666666666666643  0.0000000000000000  0.4095840026352633   F   F   F
  0.0000000000000000  0.3333333333333357  0.4095840026352633   F   F   F
  0.3333333333333357  0.3333333333333357  0.4095840026352633   F   F   F
  0.6666666666666643  0.3333333333333357  0.4095840026352633   F   F   F
  0.0000000000000000  0.6666666666666643  0.4095840026352633   F   F   F
  0.3333333333333357  0.6666666666666643  0.4095840026352633   F   F   F
  0.6666666666666643  0.6666666666666643  0.4095840026352633   F   F   F
  0.1106393384587366  0.1105477100196854  0.5002299779149965   T   T   T
  0.4444718305297782  0.1102000135091398  0.4990896498170379   T   T   T
  0.7781844442183140  0.1107371720953553  0.4997717808130707   T   T   T
  0.1102897785947622  0.4443834437240241  0.4990889300638031   T   T   T
  0.4448343060300746  0.4447436760547971  0.4991442288451916   T   T   T
  0.7777530287640966  0.4440618744230824  0.4999252383485871   T   T   T
  0.1108294986222612  0.7780935991680349  0.4997724952700988   T   T   T
  0.4441562523882724  0.7776594730085810  0.4999250475059951   T   T   T
  0.7775403081436731  0.7774460817099756  0.4999802527240558   T   T   T
  0.8873350665736299  0.2229058625104089  0.5908474278591024   T   T   T
  0.2218381399726140  0.2216742182452474  0.5888629021480760   T   T   T
  0.5556332784436655  0.2218347041568156  0.5886439077267210   T   T   T
  0.8896530644913369  0.5538101842294412  0.5900295968144273   T   T   T
  0.2219968132521629  0.5554737833085448  0.5886475493892670   T   T   T
  0.5551664454889674  0.5549871056452951  0.5898766845139902   T   T   T
  0.8885452524929307  0.8883854083704676  0.5898551769192112   T   T   T
  0.2230888571088577  0.8871611878576584  0.5908468720085419   T   T   T
  0.5539894314589516  0.8894707730607427  0.5900296874542896   T   T   T
  0.9985389741499071  0.9983021547441011  0.6794477831708788   T   T   T
  0.3313919327612905  0.9962646147021574  0.6810137991136711   T   T   T
  0.6710168731749110  0.9948954750992735  0.6795871123375903   T   T   T
  0.9964992139364423  0.3311571896245044  0.6810097199557982   T   T   T
  0.6692936987860907  0.3339522061188938  0.6812330912095963   T   T   T
  0.9951161534675628  0.6707993489641590  0.6795864799419523   T   T   T
  0.3341953849802917  0.6690543083797675  0.6812302510374634   T   T   T
  0.6671123698233590  0.6668813948061006  0.6787666148633213   T   T   T
  0.3325738170239929  0.3323698049913414  0.6839857832589017   T   T   T
  0.4334935665954918  0.4329017548514561  0.7277222790574533   T   T   T
  0.2333326573373131  0.2330705903215690  0.7282977404141461   T   T   T

  0.00000000E+00  0.00000000E+00  0.00000000E+00
  0.00000000E+00  0.00000000E+00  0.00000000E+00
  0.00000000E+00  0.00000000E+00  0.00000000E+00
  0.00000000E+00  0.00000000E+00  0.00000000E+00
  0.00000000E+00  0.00000000E+00  0.00000000E+00
  0.00000000E+00  0.00000000E+00  0.00000000E+00
  0.00000000E+00  0.00000000E+00  0.00000000E+00
  0.00000000E+00  0.00000000E+00  0.00000000E+00
  0.00000000E+00  0.00000000E+00  0.00000000E+00
  0.00000000E+00  0.00000000E+00  0.00000000E+00
  0.00000000E+00  0.00000000E+00  0.00000000E+00
  0.00000000E+00  0.00000000E+00  0.00000000E+00
  0.00000000E+00  0.00000000E+00  0.00000000E+00
  0.00000000E+00  0.00000000E+00  0.00000000E+00
  0.00000000E+00  0.00000000E+00  0.00000000E+00
  0.00000000E+00  0.00000000E+00  0.00000000E+00
  0.00000000E+00  0.00000000E+00  0.00000000E+00
  0.00000000E+00  0.00000000E+00  0.00000000E+00
  0.00000000E+00  0.00000000E+00  0.00000000E+00
  0.00000000E+00  0.00000000E+00  0.00000000E+00
  0.00000000E+00  0.00000000E+00  0.00000000E+00
  0.00000000E+00  0.00000000E+00  0.00000000E+00
  0.00000000E+00  0.00000000E+00  0.00000000E+00
  0.00000000E+00  0.00000000E+00  0.00000000E+00
  0.00000000E+00  0.00000000E+00  0.00000000E+00
  0.00000000E+00  0.00000000E+00  0.00000000E+00
  0.00000000E+00  0.00000000E+00  0.00000000E+00
  0.00000000E+00  0.00000000E+00  0.00000000E+00
  0.00000000E+00  0.00000000E+00  0.00000000E+00
  0.00000000E+00  0.00000000E+00  0.00000000E+00
  0.00000000E+00  0.00000000E+00  0.00000000E+00
  0.00000000E+00  0.00000000E+00  0.00000000E+00
  0.00000000E+00  0.00000000E+00  0.00000000E+00
  0.00000000E+00  0.00000000E+00  0.00000000E+00
  0.00000000E+00  0.00000000E+00  0.00000000E+00
  0.00000000E+00  0.00000000E+00  0.00000000E+00
  0.00000000E+00  0.00000000E+00  0.00000000E+00
  0.00000000E+00  0.00000000E+00  0.00000000E+00
  0.00000000E+00  0.00000000E+00  0.00000000E+00
  0.00000000E+00  0.00000000E+00  0.00000000E+00
  0.00000000E+00  0.00000000E+00  0.00000000E+00
  0.00000000E+00  0.00000000E+00  0.00000000E+00
  0.00000000E+00  0.00000000E+00  0.00000000E+00
  0.00000000E+00  0.00000000E+00  0.00000000E+00
  0.00000000E+00  0.00000000E+00  0.00000000E+00
  0.00000000E+00  0.00000000E+00  0.00000000E+00
  0.00000000E+00  0.00000000E+00  0.00000000E+00
