# Supplementary material for: Bringing Molecules Together: Synergistic Coadsorption at Dopant Sites of Single Atom Alloys
Source: J Am Chem Soc. 2024 Oct 2;146(41):28119–30. doi: 10.1021/jacs.4c07621 (PMC11487606; doi:10.1021/jacs.4c07621)
Supplement: Supplementary file 2 — ja4c07621_si_002.zip [file ja4c07621_si_002.zip › structures/1_Cu/Cu111/13_PtCu/06_H-H-H/2_KPOINTS-13-13-1_dipol/CONTCAR]

Cu Pt  H                                
   1.00000000000000     
     7.8064588642994845    0.0000000000000000    0.0000000000000000
     3.9032294321497423    6.7605916900815703    0.0000000000000000
     0.0000000000000000    0.0000000000000000   23.4985959624712919
   Cu   Pt   H 
    44     1     3
Selective dynamics
Direct
  0.8888888888888857  0.2222222222222214  0.3191680052705266   F   F   F
  0.2222222222222214  0.2222222222222214  0.3191680052705266   F   F   F
  0.5555555555555571  0.2222222222222214  0.3191680052705266   F   F   F
  0.8888888888888857  0.5555555555555571  0.3191680052705266   F   F   F
  0.2222222222222214  0.5555555555555571  0.3191680052705266   F   F   F
  0.5555555555555571  0.5555555555555571  0.3191680052705266   F   F   F
  0.8888888888888857  0.8888888888888857  0.3191680052705266   F   F   F
  0.2222222222222214  0.8888888888888857  0.3191680052705266   F   F   F
  0.5555555555555571  0.8888888888888857  0.3191680052705266   F   F   F
  0.0000000000000000  0.0000000000000000  0.4095840026352633   F   F   F
  0.3333333333333357  0.0000000000000000  0.4095840026352633   F   F   F
  0.6666666666666643  0.0000000000000000  0.4095840026352633   F   F   F
  0.0000000000000000  0.3333333333333357  0.4095840026352633   F   F   F
  0.3333333333333357  0.3333333333333357  0.4095840026352633   F   F   F
  0.6666666666666643  0.3333333333333357  0.4095840026352633   F   F   F
  0.0000000000000000  0.6666666666666643  0.4095840026352633   F   F   F
  0.3333333333333357  0.6666666666666643  0.4095840026352633   F   F   F
  0.6666666666666643  0.6666666666666643  0.4095840026352633   F   F   F
  0.1116167694730854  0.1116932170502599  0.5001380665080155   T   T   T
  0.4450356445861192  0.1104753796716086  0.4993006961387949   T   T   T
  0.7772624488803579  0.1116970069056373  0.5001370280080141   T   T   T
  0.1104019645472620  0.4451069130652416  0.4993003140044859   T   T   T
  0.4450419460700658  0.4451131204169178  0.4993044047104811   T   T   T
  0.7777908879267155  0.4449990001798403  0.4999714454226741   T   T   T
  0.1116204136777349  0.7773384909492737  0.5001364089799907   T   T   T
  0.4449234472442469  0.7778671186724724  0.4999716377687515   T   T   T
  0.7777959314334101  0.7778709374046170  0.4999729229861100   T   T   T
  0.8888640846554903  0.2232649005058992  0.5900576335146820   T   T   T
  0.2234827472688257  0.2236138278048777  0.5894902635448650   T   T   T
  0.5538911095521197  0.2236058509667340  0.5894893152223462   T   T   T
  0.8907491806132113  0.5551918072088695  0.5902426532696224   T   T   T
  0.2234786664563031  0.5540169577937736  0.5894864934305990   T   T   T
  0.5550630585182380  0.5551902079458684  0.5902363134889896   T   T   T
  0.8888608073234958  0.8889968668779036  0.5900560879662443   T   T   T
  0.2231340255729194  0.8889986807011274  0.5900548904816165   T   T   T
  0.5550637976794657  0.8908777697392914  0.5902442844269422   T   T   T
  0.0003447156286540  0.0005052855342352  0.6789055011618764   T   T   T
  0.3332608689008196  0.9957630165536347  0.6804960314837750   T   T   T
  0.6721929900620420  0.9957890483020454  0.6805064602869337   T   T   T
  0.9955923588472380  0.3334274464104170  0.6804976365776528   T   T   T
  0.6721964060242120  0.3334309610826131  0.6804994368588532   T   T   T
  0.9956163176870704  0.6723599921419435  0.6805017813910251   T   T   T
  0.3332696138915952  0.6723653118808717  0.6804928920744445   T   T   T
  0.6670301672215202  0.6671930693379150  0.6782678309723149   T   T   T
  0.3337156287276770  0.3339122626362368  0.6894181607897788   T   T   T
  0.2233612902042154  0.5546344986449621  0.7264106348387966   T   T   T
  0.2233408349521320  0.2235190512599677  0.7264569940115699   T   T   T
  0.5544087959504087  0.2235802963427093  0.7264298837350874   T   T   T
 
  0.00000000E+00  0.00000000E+00  0.00000000E+00
  0.00000000E+00  0.00000000E+00  0.00000000E+00
  0.00000000E+00  0.00000000E+00  0.00000000E+00
  0.00000000E+00  0.00000000E+00  0.00000000E+00
  0.00000000E+00  0.00000000E+00  0.00000000E+00
  0.00000000E+00  0.00000000E+00  0.00000000E+00
  0.00000000E+00  0.00000000E+00  0.00000000E+00
  0.00000000E+00  0.00000000E+00  0.00000000E+00
  0.00000000E+00  0.00000000E+00  0.00000000E+00
  0.00000000E+00  0.00000000E+00  0.00000000E+00
  0.00000000E+00  0.00000000E+00  0.00000000E+00
  0.00000000E+00  0.00000000E+00  0.00000000E+00
  0.00000000E+00  0.00000000E+00  0.00000000E+00
  0.00000000E+00  0.00000000E+00  0.00000000E+00
  0.00000000E+00  0.00000000E+00  0.00000000E+00
  0.00000000E+00  0.00000000E+00  0.00000000E+00
  0.00000000E+00  0.00000000E+00  0.00000000E+00
  0.00000000E+00  0.00000000E+00  0.00000000E+00
  0.00000000E+00  0.00000000E+00  0.00000000E+00
  0.00000000E+00  0.00000000E+00  0.00000000E+00
  0.00000000E+00  0.00000000E+00  0.00000000E+00
  0.00000000E+00  0.00000000E+00  0.00000000E+00
  0.00000000E+00  0.00000000E+00  0.00000000E+00
  0.00000000E+00  0.00000000E+00  0.00000000E+00
  0.00000000E+00  0.00000000E+00  0.00000000E+00
  0.00000000E+00  0.00000000E+00  0.00000000E+00
  0.00000000E+00  0.00000000E+00  0.00000000E+00
  0.00000000E+00  0.00000000E+00  0.00000000E+00
  0.00000000E+00  0.00000000E+00  0.00000000E+00
  0.00000000E+00  0.00000000E+00  0.00000000E+00
  0.00000000E+00  0.00000000E+00  0.00000000E+00
  0.00000000E+00  0.00000000E+00  0.00000000E+00
  0.00000000E+00  0.00000000E+00  0.00000000E+00
  0.00000000E+00  0.00000000E+00  0.00000000E+00
  0.00000000E+00  0.00000000E+00  0.00000000E+00
  0.00000000E+00  0.00000000E+00  0.00000000E+00
  0.00000000E+00  0.00000000E+00  0.00000000E+00
  0.00000000E+00  0.00000000E+00  0.00000000E+00
  0.00000000E+00  0.00000000E+00  0.00000000E+00
  0.00000000E+00  0.00000000E+00  0.00000000E+00
  0.00000000E+00  0.00000000E+00  0.00000000E+00
  0.00000000E+00  0.00000000E+00  0.00000000E+00
  0.00000000E+00  0.00000000E+00  0.00000000E+00
  0.00000000E+00  0.00000000E+00  0.00000000E+00
  0.00000000E+00  0.00000000E+00  0.00000000E+00
  0.00000000E+00  0.00000000E+00  0.00000000E+00
  0.00000000E+00  0.00000000E+00  0.00000000E+00
  0.00000000E+00  0.00000000E+00  0.00000000E+00
