# Supplementary material for: Bringing Molecules Together: Synergistic Coadsorption at Dopant Sites of Single Atom Alloys
Source: J Am Chem Soc. 2024 Oct 2;146(41):28119–30. doi: 10.1021/jacs.4c07621 (PMC11487606; doi:10.1021/jacs.4c07621)
Supplement: Supplementary file 2 — ja4c07621_si_002.zip [file ja4c07621_si_002.zip › structures/1_Cu/Cu111/13_PtCu/07_CO-CO/2_KPOINTS-13-13-1_dipol/CONTCAR]

Cu Pt  O  C                             
   1.0000000000000000     
     7.8064588642994845    0.0000000000000000    0.0000000000000000
     3.9032294321497423    6.7605916900815703    0.0000000000000000
     0.0000000000000000    0.0000000000000000   23.4985959624712919
   Cu   Pt   O    C 
    44     1     2     2
Selective dynamics
Direct
  0.8888888888888857  0.2222222222222214  0.3191680052705266   F   F   F
  0.2222222222222214  0.2222222222222214  0.3191680052705266   F   F   F
  0.5555555555555571  0.2222222222222214  0.3191680052705266   F   F   F
  0.8888888888888857  0.5555555555555571  0.3191680052705266   F   F   F
  0.2222222222222214  0.5555555555555571  0.3191680052705266   F   F   F
  0.5555555555555571  0.5555555555555571  0.3191680052705266   F   F   F
  0.8888888888888857  0.8888888888888857  0.3191680052705266   F   F   F
  0.2222222222222214  0.8888888888888857  0.3191680052705266   F   F   F
  0.5555555555555571  0.8888888888888857  0.3191680052705266   F   F   F
  0.0000000000000000  0.0000000000000000  0.4095840026352633   F   F   F
  0.3333333333333357  0.0000000000000000  0.4095840026352633   F   F   F
  0.6666666666666643  0.0000000000000000  0.4095840026352633   F   F   F
  0.0000000000000000  0.3333333333333357  0.4095840026352633   F   F   F
  0.3333333333333357  0.3333333333333357  0.4095840026352633   F   F   F
  0.6666666666666643  0.3333333333333357  0.4095840026352633   F   F   F
  0.0000000000000000  0.6666666666666643  0.4095840026352633   F   F   F
  0.3333333333333357  0.6666666666666643  0.4095840026352633   F   F   F
  0.6666666666666643  0.6666666666666643  0.4095840026352633   F   F   F
  0.1100028428676706  0.1125425452498251  0.4999548883498159   T   T   T
  0.4439213871285738  0.1111012407954513  0.4991376124055691   T   T   T
  0.7763649954422398  0.1125518864260076  0.4999516418071410   T   T   T
  0.1107640861228980  0.4448584190544962  0.4992809799554914   T   T   T
  0.4433184143319436  0.4448668118416507  0.4992924369287102   T   T   T
  0.7772213529071255  0.4444835498601588  0.4990979430186355   T   T   T
  0.1109183049163987  0.7770383408401310  0.4996442422725976   T   T   T
  0.4437988124715713  0.7781531306686664  0.4990088254364581   T   T   T
  0.7769886514535127  0.7781525736483959  0.4990033438596826   T   T   T
  0.8861445150583112  0.2256154915507434  0.5903455404984355   T   T   T
  0.2228189861835623  0.2250678471751657  0.5900899306072982   T   T   T
  0.5501047516138458  0.2250727619149310  0.5900939594124790   T   T   T
  0.8888003941001973  0.5547099975099717  0.5886633723334396   T   T   T
  0.2229308904018000  0.5521312281803290  0.5901608840682518   T   T   T
  0.5545349321685699  0.5546946885576287  0.5886849069839564   T   T   T
  0.8869140975664125  0.8897175775227243  0.5884858917260942   T   T   T
  0.2213905033024714  0.8896833950191229  0.5884909311090778   T   T   T
  0.5540471403868338  0.8899358760282282  0.5884018748383021   T   T   T
  0.9995368435982871  0.9983959031513324  0.6771167687708227   T   T   T
  0.3362798663206954  0.9905302270328551  0.6775357697909240   T   T   T
  0.6706129090571099  0.9905820312421711  0.6775417196320339   T   T   T
  0.9969216497307669  0.3318879345935107  0.6811692770361428   T   T   T
  0.6685133333037924  0.3318748157535700  0.6812349004879749   T   T   T
  0.9948894125877666  0.6725714376984863  0.6775837512218484   T   T   T
  0.3300390943515534  0.6725174476614156  0.6776142258465057   T   T   T
  0.6662179163273042  0.6650745728449450  0.6767373552757342   T   T   T
  0.3331351724340809  0.3309227827898983  0.6982270716028308   T   T   T
  0.5603203287606722  0.3368533079247051  0.8032755915415193   T   T   T
  0.0996854287293301  0.3366529078667179  0.8032002253343286   T   T   T
  0.5237571303319970  0.3354244238905235  0.7546490698891948   T   T   T
  0.1378335507860736  0.3352695859099046  0.7545766177779062   T   T   T

  0.00000000E+00  0.00000000E+00  0.00000000E+00
  0.00000000E+00  0.00000000E+00  0.00000000E+00
  0.00000000E+00  0.00000000E+00  0.00000000E+00
  0.00000000E+00  0.00000000E+00  0.00000000E+00
  0.00000000E+00  0.00000000E+00  0.00000000E+00
  0.00000000E+00  0.00000000E+00  0.00000000E+00
  0.00000000E+00  0.00000000E+00  0.00000000E+00
  0.00000000E+00  0.00000000E+00  0.00000000E+00
  0.00000000E+00  0.00000000E+00  0.00000000E+00
  0.00000000E+00  0.00000000E+00  0.00000000E+00
  0.00000000E+00  0.00000000E+00  0.00000000E+00
  0.00000000E+00  0.00000000E+00  0.00000000E+00
  0.00000000E+00  0.00000000E+00  0.00000000E+00
  0.00000000E+00  0.00000000E+00  0.00000000E+00
  0.00000000E+00  0.00000000E+00  0.00000000E+00
  0.00000000E+00  0.00000000E+00  0.00000000E+00
  0.00000000E+00  0.00000000E+00  0.00000000E+00
  0.00000000E+00  0.00000000E+00  0.00000000E+00
  0.00000000E+00  0.00000000E+00  0.00000000E+00
  0.00000000E+00  0.00000000E+00  0.00000000E+00
  0.00000000E+00  0.00000000E+00  0.00000000E+00
  0.00000000E+00  0.00000000E+00  0.00000000E+00
  0.00000000E+00  0.00000000E+00  0.00000000E+00
  0.00000000E+00  0.00000000E+00  0.00000000E+00
  0.00000000E+00  0.00000000E+00  0.00000000E+00
  0.00000000E+00  0.00000000E+00  0.00000000E+00
  0.00000000E+00  0.00000000E+00  0.00000000E+00
  0.00000000E+00  0.00000000E+00  0.00000000E+00
  0.00000000E+00  0.00000000E+00  0.00000000E+00
  0.00000000E+00  0.00000000E+00  0.00000000E+00
  0.00000000E+00  0.00000000E+00  0.00000000E+00
  0.00000000E+00  0.00000000E+00  0.00000000E+00
  0.00000000E+00  0.00000000E+00  0.00000000E+00
  0.00000000E+00  0.00000000E+00  0.00000000E+00
  0.00000000E+00  0.00000000E+00  0.00000000E+00
  0.00000000E+00  0.00000000E+00  0.00000000E+00
  0.00000000E+00  0.00000000E+00  0.00000000E+00
  0.00000000E+00  0.00000000E+00  0.00000000E+00
  0.00000000E+00  0.00000000E+00  0.00000000E+00
  0.00000000E+00  0.00000000E+00  0.00000000E+00
  0.00000000E+00  0.00000000E+00  0.00000000E+00
  0.00000000E+00  0.00000000E+00  0.00000000E+00
  0.00000000E+00  0.00000000E+00  0.00000000E+00
  0.00000000E+00  0.00000000E+00  0.00000000E+00
  0.00000000E+00  0.00000000E+00  0.00000000E+00
  0.00000000E+00  0.00000000E+00  0.00000000E+00
  0.00000000E+00  0.00000000E+00  0.00000000E+00
  0.00000000E+00  0.00000000E+00  0.00000000E+00
  0.00000000E+00  0.00000000E+00  0.00000000E+00
