# Supplementary material for: Bringing Molecules Together: Synergistic Coadsorption at Dopant Sites of Single Atom Alloys
Source: J Am Chem Soc. 2024 Oct 2;146(41):28119–30. doi: 10.1021/jacs.4c07621 (PMC11487606; doi:10.1021/jacs.4c07621)
Supplement: Supplementary file 2 — ja4c07621_si_002.zip [file ja4c07621_si_002.zip › structures/1_Cu/Cu111/13_PtCu/08_CO-H/2_KPOINTS-13-13-1_dipol/CONTCAR]

Cu Pt  O  H  C                          
   1.00000000000000     
     7.8064588642994845    0.0000000000000000    0.0000000000000000
     3.9032294321497423    6.7605916900815703    0.0000000000000000
     0.0000000000000000    0.0000000000000000   23.4985959624712919
   Cu   Pt   O    H    C 
    44     1     1     1     1
Selective dynamics
Direct
  0.8888888888888857  0.2222222222222214  0.3191680052705266   F   F   F
  0.2222222222222214  0.2222222222222214  0.3191680052705266   F   F   F
  0.5555555555555571  0.2222222222222214  0.3191680052705266   F   F   F
  0.8888888888888857  0.5555555555555571  0.3191680052705266   F   F   F
  0.2222222222222214  0.5555555555555571  0.3191680052705266   F   F   F
  0.5555555555555571  0.5555555555555571  0.3191680052705266   F   F   F
  0.8888888888888857  0.8888888888888857  0.3191680052705266   F   F   F
  0.2222222222222214  0.8888888888888857  0.3191680052705266   F   F   F
  0.5555555555555571  0.8888888888888857  0.3191680052705266   F   F   F
  0.0000000000000000  0.0000000000000000  0.4095840026352633   F   F   F
  0.3333333333333357  0.0000000000000000  0.4095840026352633   F   F   F
  0.6666666666666643  0.0000000000000000  0.4095840026352633   F   F   F
  0.0000000000000000  0.3333333333333357  0.4095840026352633   F   F   F
  0.3333333333333357  0.3333333333333357  0.4095840026352633   F   F   F
  0.6666666666666643  0.3333333333333357  0.4095840026352633   F   F   F
  0.0000000000000000  0.6666666666666643  0.4095840026352633   F   F   F
  0.3333333333333357  0.6666666666666643  0.4095840026352633   F   F   F
  0.6666666666666643  0.6666666666666643  0.4095840026352633   F   F   F
  0.1121129454066824  0.1107982808829632  0.4995970774896241   T   T   T
  0.4451520405266917  0.1100560126686411  0.4992475828132807   T   T   T
  0.7761914416467428  0.1112919185469044  0.5002331594738449   T   T   T
  0.1116266931130462  0.4435922850980235  0.4993407475890248   T   T   T
  0.4451152142244036  0.4436258822554416  0.4992664622907019   T   T   T
  0.7783222475413057  0.4434380772023619  0.4991143893501396   T   T   T
  0.1121494892468226  0.7757863074723603  0.4996300302056313   T   T   T
  0.4451567197125799  0.7768417028535117  0.4993799352616824   T   T   T
  0.7783140814288250  0.7770515293247294  0.4991110384250399   T   T   T
  0.8893789491254115  0.2210696928537640  0.5889066039756672   T   T   T
  0.2253348538137390  0.2214195690706265  0.5900341636001266   T   T   T
  0.5494570775547788  0.2241314947367539  0.5910703644758803   T   T   T
  0.8904762515056761  0.5536594389121611  0.5885638410601379   T   T   T
  0.2253993498500449  0.5507266312754714  0.5901458014363211   T   T   T
  0.5572465365456256  0.5523937517015933  0.5890024759033619   T   T   T
  0.8893789746739279  0.8873086621708757  0.5889103125810131   T   T   T
  0.2243007129187461  0.8866639074436184  0.5887326667881654   T   T   T
  0.5572943213118031  0.8881941716080018  0.5890060589022350   T   T   T
  0.0056769280798771  0.9955748845905203  0.6772108196145434   T   T   T
  0.3374838326504543  0.9907955730511111  0.6783279834005841   T   T   T
  0.6754724387631550  0.9911999851605764  0.6794409140588757   T   T   T
  0.9981743109856325  0.3306070363892918  0.6777944425207898   T   T   T
  0.6751009045088862  0.3305107065663700  0.6794059221719205   T   T   T
  0.9984100114643598  0.6680046483922359  0.6778478346980107   T   T   T
  0.3373398739189431  0.6680859400413380  0.6784681600582277   T   T   T
  0.6690357955266114  0.6639896136914204  0.6771311188261356   T   T   T
  0.3332979003820579  0.3313752181314383  0.6959112415754578   T   T   T
  0.1467768622603621  0.4142560019887913  0.8144287481337996   T   T   T
  0.5767958691492767  0.2105902564350935  0.7229779367902066   T   T   T
  0.2047942569817948  0.3894250232850079  0.7676143712394182   T   T   T
 
  0.00000000E+00  0.00000000E+00  0.00000000E+00
  0.00000000E+00  0.00000000E+00  0.00000000E+00
  0.00000000E+00  0.00000000E+00  0.00000000E+00
  0.00000000E+00  0.00000000E+00  0.00000000E+00
  0.00000000E+00  0.00000000E+00  0.00000000E+00
  0.00000000E+00  0.00000000E+00  0.00000000E+00
  0.00000000E+00  0.00000000E+00  0.00000000E+00
  0.00000000E+00  0.00000000E+00  0.00000000E+00
  0.00000000E+00  0.00000000E+00  0.00000000E+00
  0.00000000E+00  0.00000000E+00  0.00000000E+00
  0.00000000E+00  0.00000000E+00  0.00000000E+00
  0.00000000E+00  0.00000000E+00  0.00000000E+00
  0.00000000E+00  0.00000000E+00  0.00000000E+00
  0.00000000E+00  0.00000000E+00  0.00000000E+00
  0.00000000E+00  0.00000000E+00  0.00000000E+00
  0.00000000E+00  0.00000000E+00  0.00000000E+00
  0.00000000E+00  0.00000000E+00  0.00000000E+00
  0.00000000E+00  0.00000000E+00  0.00000000E+00
  0.00000000E+00  0.00000000E+00  0.00000000E+00
  0.00000000E+00  0.00000000E+00  0.00000000E+00
  0.00000000E+00  0.00000000E+00  0.00000000E+00
  0.00000000E+00  0.00000000E+00  0.00000000E+00
  0.00000000E+00  0.00000000E+00  0.00000000E+00
  0.00000000E+00  0.00000000E+00  0.00000000E+00
  0.00000000E+00  0.00000000E+00  0.00000000E+00
  0.00000000E+00  0.00000000E+00  0.00000000E+00
  0.00000000E+00  0.00000000E+00  0.00000000E+00
  0.00000000E+00  0.00000000E+00  0.00000000E+00
  0.00000000E+00  0.00000000E+00  0.00000000E+00
  0.00000000E+00  0.00000000E+00  0.00000000E+00
  0.00000000E+00  0.00000000E+00  0.00000000E+00
  0.00000000E+00  0.00000000E+00  0.00000000E+00
  0.00000000E+00  0.00000000E+00  0.00000000E+00
  0.00000000E+00  0.00000000E+00  0.00000000E+00
  0.00000000E+00  0.00000000E+00  0.00000000E+00
  0.00000000E+00  0.00000000E+00  0.00000000E+00
  0.00000000E+00  0.00000000E+00  0.00000000E+00
  0.00000000E+00  0.00000000E+00  0.00000000E+00
  0.00000000E+00  0.00000000E+00  0.00000000E+00
  0.00000000E+00  0.00000000E+00  0.00000000E+00
  0.00000000E+00  0.00000000E+00  0.00000000E+00
  0.00000000E+00  0.00000000E+00  0.00000000E+00
  0.00000000E+00  0.00000000E+00  0.00000000E+00
  0.00000000E+00  0.00000000E+00  0.00000000E+00
  0.00000000E+00  0.00000000E+00  0.00000000E+00
  0.00000000E+00  0.00000000E+00  0.00000000E+00
  0.00000000E+00  0.00000000E+00  0.00000000E+00
  0.00000000E+00  0.00000000E+00  0.00000000E+00
