# Supplementary material for: Bringing Molecules Together: Synergistic Coadsorption at Dopant Sites of Single Atom Alloys
Source: J Am Chem Soc. 2024 Oct 2;146(41):28119–30. doi: 10.1021/jacs.4c07621 (PMC11487606; doi:10.1021/jacs.4c07621)
Supplement: Supplementary file 2 — ja4c07621_si_002.zip [file ja4c07621_si_002.zip › structures/1_Cu/Cu111/13_PtCu/09_CO-NO/2_KPOINTS-13-13-1_dipol/CONTCAR]

Cu Pt  O  N  C                          
   1.00000000000000     
     7.8064588642994845    0.0000000000000000    0.0000000000000000
     3.9032294321497423    6.7605916900815703    0.0000000000000000
     0.0000000000000000    0.0000000000000000   23.4985959624712919
   Cu   Pt   O    N    C 
    44     1     2     1     1
Selective dynamics
Direct
  0.8888888888888857  0.2222222222222214  0.3191680052705266   F   F   F
  0.2222222222222214  0.2222222222222214  0.3191680052705266   F   F   F
  0.5555555555555571  0.2222222222222214  0.3191680052705266   F   F   F
  0.8888888888888857  0.5555555555555571  0.3191680052705266   F   F   F
  0.2222222222222214  0.5555555555555571  0.3191680052705266   F   F   F
  0.5555555555555571  0.5555555555555571  0.3191680052705266   F   F   F
  0.8888888888888857  0.8888888888888857  0.3191680052705266   F   F   F
  0.2222222222222214  0.8888888888888857  0.3191680052705266   F   F   F
  0.5555555555555571  0.8888888888888857  0.3191680052705266   F   F   F
  0.0000000000000000  0.0000000000000000  0.4095840026352633   F   F   F
  0.3333333333333357  0.0000000000000000  0.4095840026352633   F   F   F
  0.6666666666666643  0.0000000000000000  0.4095840026352633   F   F   F
  0.0000000000000000  0.3333333333333357  0.4095840026352633   F   F   F
  0.3333333333333357  0.3333333333333357  0.4095840026352633   F   F   F
  0.6666666666666643  0.3333333333333357  0.4095840026352633   F   F   F
  0.0000000000000000  0.6666666666666643  0.4095840026352633   F   F   F
  0.3333333333333357  0.6666666666666643  0.4095840026352633   F   F   F
  0.6666666666666643  0.6666666666666643  0.4095840026352633   F   F   F
  0.1104384953923182  0.1121401669195804  0.4997449933598899   T   T   T
  0.4451981162410143  0.1112080235639925  0.4995289591929692   T   T   T
  0.7768137202674961  0.1118785213644980  0.5000636439355971   T   T   T
  0.1115229772738452  0.4445943088960818  0.4992960487083902   T   T   T
  0.4440690745401311  0.4444683519403512  0.4993965321581240   T   T   T
  0.7780967529935603  0.4444069289017805  0.4991195927369236   T   T   T
  0.1122384653314472  0.7766156388666959  0.4997642100510178   T   T   T
  0.4448086262338627  0.7773407932861091  0.4991144050869208   T   T   T
  0.7778728313885934  0.7778518543860179  0.4990912527263976   T   T   T
  0.8875339155621212  0.2254032687430891  0.5902220626864614   T   T   T
  0.2228109380776147  0.2249645733619418  0.5898705209386116   T   T   T
  0.5521144796432015  0.2254750690458333  0.5911313389797480   T   T   T
  0.8905084757297027  0.5543991407206751  0.5888410665138073   T   T   T
  0.2249194603688050  0.5515205035176596  0.5903811596670142   T   T   T
  0.5566788140968851  0.5537745338760868  0.5890585908935618   T   T   T
  0.8887544431883239  0.8889087381121148  0.5886728087067273   T   T   T
  0.2226721545999981  0.8896996891639466  0.5884546039970054   T   T   T
  0.5554442619015147  0.8894853458392363  0.5883264428654252   T   T   T
  0.0027511922906383  0.9970755287033874  0.6770761107119121   T   T   T
  0.3378631176729009  0.9917600581425823  0.6777471070115245   T   T   T
  0.6726732232017065  0.9904833816134773  0.6776322788614352   T   T   T
  0.9957315390553370  0.3322188342297711  0.6814760243661319   T   T   T
  0.6761832452553240  0.3317703024982311  0.6810727841671633   T   T   T
  0.9971902056890858  0.6723130838903961  0.6780065200603637   T   T   T
  0.3317774087480412  0.6733642540108081  0.6775346458156690   T   T   T
  0.6679849394982209  0.6672946640722058  0.6768568472195777   T   T   T
  0.3298238602380855  0.3313174138402858  0.6958433581961465   T   T   T
  0.5343459229227110  0.3488039060993806  0.8017169094325260   T   T   T
  0.1096373619549876  0.3390378033696115  0.8032725546925185   T   T   T
  0.5341201190084645  0.3445493724262941  0.7503726936029593   T   T   T
  0.1384572547825772  0.3363917406337899  0.7538678440860739   T   T   T
 
  0.00000000E+00  0.00000000E+00  0.00000000E+00
  0.00000000E+00  0.00000000E+00  0.00000000E+00
  0.00000000E+00  0.00000000E+00  0.00000000E+00
  0.00000000E+00  0.00000000E+00  0.00000000E+00
  0.00000000E+00  0.00000000E+00  0.00000000E+00
  0.00000000E+00  0.00000000E+00  0.00000000E+00
  0.00000000E+00  0.00000000E+00  0.00000000E+00
  0.00000000E+00  0.00000000E+00  0.00000000E+00
  0.00000000E+00  0.00000000E+00  0.00000000E+00
  0.00000000E+00  0.00000000E+00  0.00000000E+00
  0.00000000E+00  0.00000000E+00  0.00000000E+00
  0.00000000E+00  0.00000000E+00  0.00000000E+00
  0.00000000E+00  0.00000000E+00  0.00000000E+00
  0.00000000E+00  0.00000000E+00  0.00000000E+00
  0.00000000E+00  0.00000000E+00  0.00000000E+00
  0.00000000E+00  0.00000000E+00  0.00000000E+00
  0.00000000E+00  0.00000000E+00  0.00000000E+00
  0.00000000E+00  0.00000000E+00  0.00000000E+00
  0.00000000E+00  0.00000000E+00  0.00000000E+00
  0.00000000E+00  0.00000000E+00  0.00000000E+00
  0.00000000E+00  0.00000000E+00  0.00000000E+00
  0.00000000E+00  0.00000000E+00  0.00000000E+00
  0.00000000E+00  0.00000000E+00  0.00000000E+00
  0.00000000E+00  0.00000000E+00  0.00000000E+00
  0.00000000E+00  0.00000000E+00  0.00000000E+00
  0.00000000E+00  0.00000000E+00  0.00000000E+00
  0.00000000E+00  0.00000000E+00  0.00000000E+00
  0.00000000E+00  0.00000000E+00  0.00000000E+00
  0.00000000E+00  0.00000000E+00  0.00000000E+00
  0.00000000E+00  0.00000000E+00  0.00000000E+00
  0.00000000E+00  0.00000000E+00  0.00000000E+00
  0.00000000E+00  0.00000000E+00  0.00000000E+00
  0.00000000E+00  0.00000000E+00  0.00000000E+00
  0.00000000E+00  0.00000000E+00  0.00000000E+00
  0.00000000E+00  0.00000000E+00  0.00000000E+00
  0.00000000E+00  0.00000000E+00  0.00000000E+00
  0.00000000E+00  0.00000000E+00  0.00000000E+00
  0.00000000E+00  0.00000000E+00  0.00000000E+00
  0.00000000E+00  0.00000000E+00  0.00000000E+00
  0.00000000E+00  0.00000000E+00  0.00000000E+00
  0.00000000E+00  0.00000000E+00  0.00000000E+00
  0.00000000E+00  0.00000000E+00  0.00000000E+00
  0.00000000E+00  0.00000000E+00  0.00000000E+00
  0.00000000E+00  0.00000000E+00  0.00000000E+00
  0.00000000E+00  0.00000000E+00  0.00000000E+00
  0.00000000E+00  0.00000000E+00  0.00000000E+00
  0.00000000E+00  0.00000000E+00  0.00000000E+00
  0.00000000E+00  0.00000000E+00  0.00000000E+00
  0.00000000E+00  0.00000000E+00  0.00000000E+00
