# Supplementary material for: Bringing Molecules Together: Synergistic Coadsorption at Dopant Sites of Single Atom Alloys
Source: J Am Chem Soc. 2024 Oct 2;146(41):28119–30. doi: 10.1021/jacs.4c07621 (PMC11487606; doi:10.1021/jacs.4c07621)
Supplement: Supplementary file 2 — ja4c07621_si_002.zip [file ja4c07621_si_002.zip › structures/1_Cu/Cu111/13_PtCu/10_NO-H/2_KPOINTS-13-13-1_dipol/CONTCAR]

Cu Pt  O  N  H                          
   1.00000000000000     
     7.8064588642994845    0.0000000000000000    0.0000000000000000
     3.9032294321497423    6.7605916900815703    0.0000000000000000
     0.0000000000000000    0.0000000000000000   23.4985959624712919
   Cu   Pt   O    N    H 
    44     1     1     1     1
Selective dynamics
Direct
  0.8888888888888857  0.2222222222222214  0.3191680052705266   F   F   F
  0.2222222222222214  0.2222222222222214  0.3191680052705266   F   F   F
  0.5555555555555571  0.2222222222222214  0.3191680052705266   F   F   F
  0.8888888888888857  0.5555555555555571  0.3191680052705266   F   F   F
  0.2222222222222214  0.5555555555555571  0.3191680052705266   F   F   F
  0.5555555555555571  0.5555555555555571  0.3191680052705266   F   F   F
  0.8888888888888857  0.8888888888888857  0.3191680052705266   F   F   F
  0.2222222222222214  0.8888888888888857  0.3191680052705266   F   F   F
  0.5555555555555571  0.8888888888888857  0.3191680052705266   F   F   F
  0.0000000000000000  0.0000000000000000  0.4095840026352633   F   F   F
  0.3333333333333357  0.0000000000000000  0.4095840026352633   F   F   F
  0.6666666666666643  0.0000000000000000  0.4095840026352633   F   F   F
  0.0000000000000000  0.3333333333333357  0.4095840026352633   F   F   F
  0.3333333333333357  0.3333333333333357  0.4095840026352633   F   F   F
  0.6666666666666643  0.3333333333333357  0.4095840026352633   F   F   F
  0.0000000000000000  0.6666666666666643  0.4095840026352633   F   F   F
  0.3333333333333357  0.6666666666666643  0.4095840026352633   F   F   F
  0.6666666666666643  0.6666666666666643  0.4095840026352633   F   F   F
  0.1113869475353502  0.1090674310872220  0.5001327146803987   T   T   T
  0.4455137630430923  0.1092606128739947  0.4992503467538494   T   T   T
  0.7778649744502254  0.1106061076817251  0.4998436111952059   T   T   T
  0.1115971755574270  0.4432048588283857  0.4992661760889925   T   T   T
  0.4451743045672827  0.4428889848434643  0.4990139275089763   T   T   T
  0.7784767102885508  0.4426184220337366  0.4993490835536402   T   T   T
  0.1130364743237894  0.7754419607140907  0.4998627662251304   T   T   T
  0.4449123010391388  0.7761995185425229  0.4993456590408041   T   T   T
  0.7782037989049625  0.7760175768087227  0.4992524676029371   T   T   T
  0.8889840282849720  0.2213315090458444  0.5906550576428041   T   T   T
  0.2242869197665990  0.2199012741180598  0.5892788717361060   T   T   T
  0.5557182006884849  0.2214267443028878  0.5896098196005944   T   T   T
  0.8909914220061085  0.5511858184086423  0.5889288083722599   T   T   T
  0.2258700480387426  0.5512472906638668  0.5896947329312010   T   T   T
  0.5561071802641111  0.5516673457294278  0.5893736117631118   T   T   T
  0.8905164329453542  0.8861368950111388  0.5886428463491269   T   T   T
  0.2259426282401340  0.8843537840869330  0.5906432134810307   T   T   T
  0.5555251023066006  0.8866150360063224  0.5889211582548506   T   T   T
  0.0014653107824236  0.9954479839981420  0.6784900343571079   T   T   T
  0.3358524783865000  0.9931711982169170  0.6810937500355870   T   T   T
  0.6744275670072425  0.9901422298675245  0.6776900560260738   T   T   T
  0.9991234640010607  0.3299213865852123  0.6810842978513025   T   T   T
  0.6775900881374962  0.3287647102484529  0.6818615318925291   T   T   T
  0.9960451695138486  0.6684717078152960  0.6777453186769697   T   T   T
  0.3347129188449839  0.6715794107007125  0.6819531418602850   T   T   T
  0.6710100156031079  0.6651777382028164  0.6772039798344704   T   T   T
  0.3338745002792228  0.3279486901515229  0.6873319342244822   T   T   T
  0.4561402553101613  0.4475999566094369  0.7947636230588563   T   T   T
  0.4530521301147972  0.4455029779758288  0.7429162293211263   T   T   T
  0.2346184528159237  0.2266493281703342  0.7305269728912113   T   T   T
 
  0.00000000E+00  0.00000000E+00  0.00000000E+00
  0.00000000E+00  0.00000000E+00  0.00000000E+00
  0.00000000E+00  0.00000000E+00  0.00000000E+00
  0.00000000E+00  0.00000000E+00  0.00000000E+00
  0.00000000E+00  0.00000000E+00  0.00000000E+00
  0.00000000E+00  0.00000000E+00  0.00000000E+00
  0.00000000E+00  0.00000000E+00  0.00000000E+00
  0.00000000E+00  0.00000000E+00  0.00000000E+00
  0.00000000E+00  0.00000000E+00  0.00000000E+00
  0.00000000E+00  0.00000000E+00  0.00000000E+00
  0.00000000E+00  0.00000000E+00  0.00000000E+00
  0.00000000E+00  0.00000000E+00  0.00000000E+00
  0.00000000E+00  0.00000000E+00  0.00000000E+00
  0.00000000E+00  0.00000000E+00  0.00000000E+00
  0.00000000E+00  0.00000000E+00  0.00000000E+00
  0.00000000E+00  0.00000000E+00  0.00000000E+00
  0.00000000E+00  0.00000000E+00  0.00000000E+00
  0.00000000E+00  0.00000000E+00  0.00000000E+00
  0.00000000E+00  0.00000000E+00  0.00000000E+00
  0.00000000E+00  0.00000000E+00  0.00000000E+00
  0.00000000E+00  0.00000000E+00  0.00000000E+00
  0.00000000E+00  0.00000000E+00  0.00000000E+00
  0.00000000E+00  0.00000000E+00  0.00000000E+00
  0.00000000E+00  0.00000000E+00  0.00000000E+00
  0.00000000E+00  0.00000000E+00  0.00000000E+00
  0.00000000E+00  0.00000000E+00  0.00000000E+00
  0.00000000E+00  0.00000000E+00  0.00000000E+00
  0.00000000E+00  0.00000000E+00  0.00000000E+00
  0.00000000E+00  0.00000000E+00  0.00000000E+00
  0.00000000E+00  0.00000000E+00  0.00000000E+00
  0.00000000E+00  0.00000000E+00  0.00000000E+00
  0.00000000E+00  0.00000000E+00  0.00000000E+00
  0.00000000E+00  0.00000000E+00  0.00000000E+00
  0.00000000E+00  0.00000000E+00  0.00000000E+00
  0.00000000E+00  0.00000000E+00  0.00000000E+00
  0.00000000E+00  0.00000000E+00  0.00000000E+00
  0.00000000E+00  0.00000000E+00  0.00000000E+00
  0.00000000E+00  0.00000000E+00  0.00000000E+00
  0.00000000E+00  0.00000000E+00  0.00000000E+00
  0.00000000E+00  0.00000000E+00  0.00000000E+00
  0.00000000E+00  0.00000000E+00  0.00000000E+00
  0.00000000E+00  0.00000000E+00  0.00000000E+00
  0.00000000E+00  0.00000000E+00  0.00000000E+00
  0.00000000E+00  0.00000000E+00  0.00000000E+00
  0.00000000E+00  0.00000000E+00  0.00000000E+00
  0.00000000E+00  0.00000000E+00  0.00000000E+00
  0.00000000E+00  0.00000000E+00  0.00000000E+00
  0.00000000E+00  0.00000000E+00  0.00000000E+00
