# Supplementary material for: Bringing Molecules Together: Synergistic Coadsorption at Dopant Sites of Single Atom Alloys
Source: J Am Chem Soc. 2024 Oct 2;146(41):28119–30. doi: 10.1021/jacs.4c07621 (PMC11487606; doi:10.1021/jacs.4c07621)
Supplement: Supplementary file 2 — ja4c07621_si_002.zip [file ja4c07621_si_002.zip › structures/1_Cu/Cu111/13_PtCu/11_NO-NO/2_KPOINTS-13-13-1_dipol/CONTCAR]

Cu Pt  O  N                             
   1.0000000000000000     
     7.8064588642994845    0.0000000000000000    0.0000000000000000
     3.9032294321497423    6.7605916900815703    0.0000000000000000
     0.0000000000000000    0.0000000000000000   23.4985959624712919
   Cu   Pt   O    N 
    44     1     2     2
Selective dynamics
Direct
  0.8888888888888857  0.2222222222222214  0.3191680052705266   F   F   F
  0.2222222222222214  0.2222222222222214  0.3191680052705266   F   F   F
  0.5555555555555571  0.2222222222222214  0.3191680052705266   F   F   F
  0.8888888888888857  0.5555555555555571  0.3191680052705266   F   F   F
  0.2222222222222214  0.5555555555555571  0.3191680052705266   F   F   F
  0.5555555555555571  0.5555555555555571  0.3191680052705266   F   F   F
  0.8888888888888857  0.8888888888888857  0.3191680052705266   F   F   F
  0.2222222222222214  0.8888888888888857  0.3191680052705266   F   F   F
  0.5555555555555571  0.8888888888888857  0.3191680052705266   F   F   F
  0.0000000000000000  0.0000000000000000  0.4095840026352633   F   F   F
  0.3333333333333357  0.0000000000000000  0.4095840026352633   F   F   F
  0.6666666666666643  0.0000000000000000  0.4095840026352633   F   F   F
  0.0000000000000000  0.3333333333333357  0.4095840026352633   F   F   F
  0.3333333333333357  0.3333333333333357  0.4095840026352633   F   F   F
  0.6666666666666643  0.3333333333333357  0.4095840026352633   F   F   F
  0.0000000000000000  0.6666666666666643  0.4095840026352633   F   F   F
  0.3333333333333357  0.6666666666666643  0.4095840026352633   F   F   F
  0.6666666666666643  0.6666666666666643  0.4095840026352633   F   F   F
  0.1102475995241820  0.1121747120260559  0.4999125243971269   T   T   T
  0.4437151932314254  0.1117030281916930  0.4994921309840161   T   T   T
  0.7767122251826246  0.1121887624306781  0.4999027610251631   T   T   T
  0.1109127998435404  0.4446710806336532  0.4992922091831331   T   T   T
  0.4436147422870761  0.4446706233795194  0.4992889353512646   T   T   T
  0.7771422765112324  0.4448861308046249  0.4991274013493699   T   T   T
  0.1112193619849059  0.7766808981742471  0.4996897923835928   T   T   T
  0.4439847147467937  0.7774801475297353  0.4989736763972404   T   T   T
  0.7776829657591940  0.7775014284978797  0.4989720682069367   T   T   T
  0.8862679639623552  0.2258044590883475  0.5903675757787940   T   T   T
  0.2217797725369131  0.2252863747457287  0.5908021238351540   T   T   T
  0.5513374126419237  0.2252648716819640  0.5907841002337640   T   T   T
  0.8896480273971231  0.5536326088865064  0.5890527514671342   T   T   T
  0.2242653162275081  0.5499106688858295  0.5904409161693959   T   T   T
  0.5551809782273494  0.5535908598260659  0.5890733719293089   T   T   T
  0.8875424416424329  0.8892088488409318  0.5882584868475531   T   T   T
  0.2216337297116023  0.8891773109752352  0.5882717955178396   T   T   T
  0.5547734496853866  0.8887774895935644  0.5876732717526578   T   T   T
  0.0005030992937092  0.9968480427507894  0.6767910798083500   T   T   T
  0.3368136751951987  0.9911560563214034  0.6772187197091551   T   T   T
  0.6698559405898250  0.9912045969056292  0.6772060052689862   T   T   T
  0.9903361598084176  0.3325785106120195  0.6812875074295676   T   T   T
  0.6747865965684787  0.3325519298736789  0.6813170452974127   T   T   T
  0.9948625023941422  0.6737012738577175  0.6772248323294147   T   T   T
  0.3293949175690672  0.6736400034524282  0.6772504753292027   T   T   T
  0.6645890752852825  0.6687741920653092  0.6765724026733335   T   T   T
  0.3326970909323606  0.3321600430489565  0.6964195494310795   T   T   T
  0.5286884349889081  0.3394953652539170  0.8027928071749335   T   T   T
  0.1293344887894257  0.3394009287480135  0.8027629876995682   T   T   T
  0.5319018671791694  0.3378084446856306  0.7513785088733876   T   T   T
  0.1279020190103899  0.3377070681578173  0.7513466508374352   T   T   T

  0.00000000E+00  0.00000000E+00  0.00000000E+00
  0.00000000E+00  0.00000000E+00  0.00000000E+00
  0.00000000E+00  0.00000000E+00  0.00000000E+00
  0.00000000E+00  0.00000000E+00  0.00000000E+00
  0.00000000E+00  0.00000000E+00  0.00000000E+00
  0.00000000E+00  0.00000000E+00  0.00000000E+00
  0.00000000E+00  0.00000000E+00  0.00000000E+00
  0.00000000E+00  0.00000000E+00  0.00000000E+00
  0.00000000E+00  0.00000000E+00  0.00000000E+00
  0.00000000E+00  0.00000000E+00  0.00000000E+00
  0.00000000E+00  0.00000000E+00  0.00000000E+00
  0.00000000E+00  0.00000000E+00  0.00000000E+00
  0.00000000E+00  0.00000000E+00  0.00000000E+00
  0.00000000E+00  0.00000000E+00  0.00000000E+00
  0.00000000E+00  0.00000000E+00  0.00000000E+00
  0.00000000E+00  0.00000000E+00  0.00000000E+00
  0.00000000E+00  0.00000000E+00  0.00000000E+00
  0.00000000E+00  0.00000000E+00  0.00000000E+00
  0.00000000E+00  0.00000000E+00  0.00000000E+00
  0.00000000E+00  0.00000000E+00  0.00000000E+00
  0.00000000E+00  0.00000000E+00  0.00000000E+00
  0.00000000E+00  0.00000000E+00  0.00000000E+00
  0.00000000E+00  0.00000000E+00  0.00000000E+00
  0.00000000E+00  0.00000000E+00  0.00000000E+00
  0.00000000E+00  0.00000000E+00  0.00000000E+00
  0.00000000E+00  0.00000000E+00  0.00000000E+00
  0.00000000E+00  0.00000000E+00  0.00000000E+00
  0.00000000E+00  0.00000000E+00  0.00000000E+00
  0.00000000E+00  0.00000000E+00  0.00000000E+00
  0.00000000E+00  0.00000000E+00  0.00000000E+00
  0.00000000E+00  0.00000000E+00  0.00000000E+00
  0.00000000E+00  0.00000000E+00  0.00000000E+00
  0.00000000E+00  0.00000000E+00  0.00000000E+00
  0.00000000E+00  0.00000000E+00  0.00000000E+00
  0.00000000E+00  0.00000000E+00  0.00000000E+00
  0.00000000E+00  0.00000000E+00  0.00000000E+00
  0.00000000E+00  0.00000000E+00  0.00000000E+00
  0.00000000E+00  0.00000000E+00  0.00000000E+00
  0.00000000E+00  0.00000000E+00  0.00000000E+00
  0.00000000E+00  0.00000000E+00  0.00000000E+00
  0.00000000E+00  0.00000000E+00  0.00000000E+00
  0.00000000E+00  0.00000000E+00  0.00000000E+00
  0.00000000E+00  0.00000000E+00  0.00000000E+00
  0.00000000E+00  0.00000000E+00  0.00000000E+00
  0.00000000E+00  0.00000000E+00  0.00000000E+00
  0.00000000E+00  0.00000000E+00  0.00000000E+00
  0.00000000E+00  0.00000000E+00  0.00000000E+00
  0.00000000E+00  0.00000000E+00  0.00000000E+00
  0.00000000E+00  0.00000000E+00  0.00000000E+00
