# Supplementary material for: Bringing Molecules Together: Synergistic Coadsorption at Dopant Sites of Single Atom Alloys
Source: J Am Chem Soc. 2024 Oct 2;146(41):28119–30. doi: 10.1021/jacs.4c07621 (PMC11487606; doi:10.1021/jacs.4c07621)
Supplement: Supplementary file 2 — ja4c07621_si_002.zip [file ja4c07621_si_002.zip › structures/1_Cu/Cu211/00_gas_molecules/1_H/2_KPOINTS-13-13-1_dipol/CONTCAR]

H                                       
   1.00000000000000     
     6.3741235024717753    0.0000000000000000    0.0000000000000000
     0.0000000000000000    7.8066750692688993    0.0000000000000000
     0.0000000000000000    0.0000000000000000   25.5167672230094595
   H 
     1
Selective dynamics
Direct
  0.2578456678056824  0.4997149845395299  0.7217860408649486   T   T   T
 
  0.00000000E+00  0.00000000E+00  0.00000000E+00
