# Supplementary material for: Bringing Molecules Together: Synergistic Coadsorption at Dopant Sites of Single Atom Alloys
Source: J Am Chem Soc. 2024 Oct 2;146(41):28119–30. doi: 10.1021/jacs.4c07621 (PMC11487606; doi:10.1021/jacs.4c07621)
Supplement: Supplementary file 2 — ja4c07621_si_002.zip [file ja4c07621_si_002.zip › structures/1_Cu/Cu211/01_YCu/03_H/4_hollow-3/2_KPOINTS-13-13-1_dipol/CONTCAR]

Cu Y H                                  
   1.00000000000000     
     6.3741235024717753    0.0000000000000000    0.0000000000000000
     0.0000000000000000    7.8066750692688993    0.0000000000000000
     0.0000000000000000    0.0000000000000000   25.5167672230094595
   Cu   Y    H 
    44     1     1
Selective dynamics
Direct
  0.8337026260020011  0.1663816512061942  0.2939243805632614   F   F   F
  0.8337026260020011  0.8330483178728585  0.2939243805632614   F   F   F
  0.8337026260020011  0.4997149845395299  0.2939243805632614   F   F   F
  0.1670359593353297  0.9997149845395299  0.3233637547685078   F   F   F
  0.1670359593353297  0.6663816512061942  0.3233637547685078   F   F   F
  0.1670359593353297  0.3330483178728585  0.3233637547685078   F   F   F
  0.5003692926686654  0.1663816512061942  0.3528031289737612   F   F   F
  0.5003692926686654  0.8330483178728585  0.3528031289737612   F   F   F
  0.5003692926686654  0.4997149845395299  0.3528031289737612   F   F   F
  0.8337026260020011  0.9997149845395299  0.3822425031790075   F   F   F
  0.8337026260020011  0.6663816512061942  0.3822425031790075   F   F   F
  0.8337026260020011  0.3330483178728585  0.3822425031790075   F   F   F
  0.1670359593353297  0.1663816512061942  0.4116818773842539   F   F   F
  0.1670359593353297  0.8330483178728585  0.4116818773842539   F   F   F
  0.1670359593353297  0.4997149845395299  0.4116818773842539   F   F   F
  0.5003692926686654  0.9997149845395299  0.4411212515895002   F   F   F
  0.5003692926686654  0.6663816512061942  0.4411212515895002   F   F   F
  0.5003692926686654  0.3330483178728585  0.4411212515895002   F   F   F
  0.8339259452747009  0.1657171276872960  0.4700220267656120   T   T   T
  0.8338835246153653  0.8342144442593972  0.4699435338942010   T   T   T
  0.8360843696017571  0.4996766344133073  0.4695581218024912   T   T   T
  0.1663972432266138  0.9997517702112594  0.5001893731404200   T   T   T
  0.1689929928966430  0.6672635052823260  0.4996018047386549   T   T   T
  0.1691982763391226  0.3326610905063222  0.4994188853492768   T   T   T
  0.4996092867008359  0.1652662169053414  0.5298596521837592   T   T   T
  0.5000960146489629  0.8333474558669735  0.5289466679392235   T   T   T
  0.5055036000400659  0.5006119068326348  0.5287054736153538   T   T   T
  0.8326013209371044  0.0007999397515095  0.5599399359689480   T   T   T
  0.8358141540469977  0.6692088591524159  0.5569080493097679   T   T   T
  0.8358612506039796  0.3313476856471129  0.5570439901307821   T   T   T
  0.1644160342617323  0.1683763119729375  0.5882300310051300   T   T   T
  0.1649130616684650  0.8331724653925575  0.5880762223251141   T   T   T
  0.1791490312386390  0.4997779585001589  0.5859253201267024   T   T   T
  0.4990893135084886  0.9948497183713333  0.6174855778549275   T   T   T
  0.5064904868576421  0.6660330281448353  0.6189247041995687   T   T   T
  0.5069943876004013  0.3366449963860130  0.6175331564176629   T   T   T
  0.8258755226110016  0.1711089281848227  0.6510498909878560   T   T   T
  0.8276403223810147  0.8306842314762856  0.6497432032853179   T   T   T
  0.8535426600973454  0.5005366407152920  0.6413369470733435   T   T   T
  0.1510788306587900 -0.0000715271953102  0.6744796300050292   T   T   T
  0.1665335744908971  0.6652425534365732  0.6743012365094718   T   T   T
  0.1652977975310837  0.3383763614715610  0.6766475436101417   T   T   T
  0.4745126629248385  0.1593842988466382  0.7000524219566776   T   T   T
  0.4808467208554307  0.8461224068755310  0.7068714900757392   T   T   T
  0.5705160866709011  0.5048917419186871  0.7213660655283262   T   T   T
  0.5233763027673448  0.7478510891446293  0.7625237927344068   T   T   T
 
  0.00000000E+00  0.00000000E+00  0.00000000E+00
  0.00000000E+00  0.00000000E+00  0.00000000E+00
  0.00000000E+00  0.00000000E+00  0.00000000E+00
  0.00000000E+00  0.00000000E+00  0.00000000E+00
  0.00000000E+00  0.00000000E+00  0.00000000E+00
  0.00000000E+00  0.00000000E+00  0.00000000E+00
  0.00000000E+00  0.00000000E+00  0.00000000E+00
  0.00000000E+00  0.00000000E+00  0.00000000E+00
  0.00000000E+00  0.00000000E+00  0.00000000E+00
  0.00000000E+00  0.00000000E+00  0.00000000E+00
  0.00000000E+00  0.00000000E+00  0.00000000E+00
  0.00000000E+00  0.00000000E+00  0.00000000E+00
  0.00000000E+00  0.00000000E+00  0.00000000E+00
  0.00000000E+00  0.00000000E+00  0.00000000E+00
  0.00000000E+00  0.00000000E+00  0.00000000E+00
  0.00000000E+00  0.00000000E+00  0.00000000E+00
  0.00000000E+00  0.00000000E+00  0.00000000E+00
  0.00000000E+00  0.00000000E+00  0.00000000E+00
  0.00000000E+00  0.00000000E+00  0.00000000E+00
  0.00000000E+00  0.00000000E+00  0.00000000E+00
  0.00000000E+00  0.00000000E+00  0.00000000E+00
  0.00000000E+00  0.00000000E+00  0.00000000E+00
  0.00000000E+00  0.00000000E+00  0.00000000E+00
  0.00000000E+00  0.00000000E+00  0.00000000E+00
  0.00000000E+00  0.00000000E+00  0.00000000E+00
  0.00000000E+00  0.00000000E+00  0.00000000E+00
  0.00000000E+00  0.00000000E+00  0.00000000E+00
  0.00000000E+00  0.00000000E+00  0.00000000E+00
  0.00000000E+00  0.00000000E+00  0.00000000E+00
  0.00000000E+00  0.00000000E+00  0.00000000E+00
  0.00000000E+00  0.00000000E+00  0.00000000E+00
  0.00000000E+00  0.00000000E+00  0.00000000E+00
  0.00000000E+00  0.00000000E+00  0.00000000E+00
  0.00000000E+00  0.00000000E+00  0.00000000E+00
  0.00000000E+00  0.00000000E+00  0.00000000E+00
  0.00000000E+00  0.00000000E+00  0.00000000E+00
  0.00000000E+00  0.00000000E+00  0.00000000E+00
  0.00000000E+00  0.00000000E+00  0.00000000E+00
  0.00000000E+00  0.00000000E+00  0.00000000E+00
  0.00000000E+00  0.00000000E+00  0.00000000E+00
  0.00000000E+00  0.00000000E+00  0.00000000E+00
  0.00000000E+00  0.00000000E+00  0.00000000E+00
  0.00000000E+00  0.00000000E+00  0.00000000E+00
  0.00000000E+00  0.00000000E+00  0.00000000E+00
  0.00000000E+00  0.00000000E+00  0.00000000E+00
  0.00000000E+00  0.00000000E+00  0.00000000E+00
