# Supplementary material for: Bringing Molecules Together: Synergistic Coadsorption at Dopant Sites of Single Atom Alloys
Source: J Am Chem Soc. 2024 Oct 2;146(41):28119–30. doi: 10.1021/jacs.4c07621 (PMC11487606; doi:10.1021/jacs.4c07621)
Supplement: Supplementary file 2 — ja4c07621_si_002.zip [file ja4c07621_si_002.zip › structures/1_Cu/Cu211/01_YCu/08_CO-H/2_KPOINTS-13-13-1_dipol/CONTCAR]

Cu  Y  C  O  H                          
   1.00000000000000     
     6.3741235024717753    0.0000000000000000    0.0000000000000000
     0.0000000000000000    7.8066750692688993    0.0000000000000000
     0.0000000000000000    0.0000000000000000   25.5167672230094595
   Cu   Y    C    O    H 
    44     1     1     1     1
Selective dynamics
Direct
  0.8337026260020011  0.1663816512061942  0.2939243805632614   F   F   F
  0.8337026260020011  0.8330483178728585  0.2939243805632614   F   F   F
  0.8337026260020011  0.4997149845395299  0.2939243805632614   F   F   F
  0.1670359593353297  0.9997149845395299  0.3233637547685078   F   F   F
  0.1670359593353297  0.6663816512061942  0.3233637547685078   F   F   F
  0.1670359593353297  0.3330483178728585  0.3233637547685078   F   F   F
  0.5003692926686654  0.1663816512061942  0.3528031289737612   F   F   F
  0.5003692926686654  0.8330483178728585  0.3528031289737612   F   F   F
  0.5003692926686654  0.4997149845395299  0.3528031289737612   F   F   F
  0.8337026260020011  0.9997149845395299  0.3822425031790075   F   F   F
  0.8337026260020011  0.6663816512061942  0.3822425031790075   F   F   F
  0.8337026260020011  0.3330483178728585  0.3822425031790075   F   F   F
  0.1670359593353297  0.1663816512061942  0.4116818773842539   F   F   F
  0.1670359593353297  0.8330483178728585  0.4116818773842539   F   F   F
  0.1670359593353297  0.4997149845395299  0.4116818773842539   F   F   F
  0.5003692926686654  0.9997149845395299  0.4411212515895002   F   F   F
  0.5003692926686654  0.6663816512061942  0.4411212515895002   F   F   F
  0.5003692926686654  0.3330483178728585  0.4411212515895002   F   F   F
  0.8337470428091495  0.1657129077058358  0.4700577703386884   T   T   T
  0.8336768852426849  0.8340564126283382  0.4699999258029968   T   T   T
  0.8354181163081580  0.4994689442242644  0.4696718502341946   T   T   T
  0.1664726906154356  0.9993998942437317  0.5000012115714315   T   T   T
  0.1687172233089962  0.6671276481103966  0.4997707508538698   T   T   T
  0.1684805968231837  0.3328314359427230  0.4994427262600301   T   T   T
  0.4991141135273399  0.1652783089706704  0.5298824429718519   T   T   T
  0.4997669386154963  0.8331841360726578  0.5295750424093298   T   T   T
  0.5038387932328736  0.5001355471395458  0.5288816980222667   T   T   T
  0.8317927526410251  0.0000007053834439  0.5596933947088663   T   T   T
  0.8344857856598777  0.6682286431073838  0.5570614915750562   T   T   T
  0.8338256137611136  0.3311920769178522  0.5573066478334829   T   T   T
  0.1630453582380543  0.1678475479885631  0.5876917164205178   T   T   T
  0.1650165965643918  0.8328707159123885  0.5880364891153815   T   T   T
  0.1762368472810071  0.4992911575740447  0.5862905102581585   T   T   T
  0.4978062474291345  0.9979138278042927  0.6183236480606062   T   T   T
  0.5046198000553268  0.6640743249130271  0.6190628366468179   T   T   T
  0.5039067818889589  0.3350412187988648  0.6183937993113807   T   T   T
  0.8237075649452984  0.1693566411322689  0.6502406970438075   T   T   T
  0.8278293485028867  0.8309091414116745  0.6491121130973547   T   T   T
  0.8483719372043949  0.5001799105941835  0.6419485963093978   T   T   T
  0.1514057124740945  0.0006902804331860  0.6738934591249375   T   T   T
  0.1634520323920222  0.6646207346215340  0.6742956356777413   T   T   T
  0.1621144191274095  0.3370458543862783  0.6755076925152589   T   T   T
  0.4736384558188740  0.1587590735927247  0.7041594428206075   T   T   T
  0.4802727784583452  0.8435465111712417  0.7047341827459758   T   T   T
  0.5706833600570278  0.5013076538113241  0.7256699602842309   T   T   T
  0.5252270176398082  0.2367837274939103  0.7790216939132438   T   T   T
  0.5095364138017401  0.1588737034415489  0.8185367413021405   T   T   T
  0.5317092212227732  0.7529263213054245  0.7603902518595209   T   T   T
 
  0.00000000E+00  0.00000000E+00  0.00000000E+00
  0.00000000E+00  0.00000000E+00  0.00000000E+00
  0.00000000E+00  0.00000000E+00  0.00000000E+00
  0.00000000E+00  0.00000000E+00  0.00000000E+00
  0.00000000E+00  0.00000000E+00  0.00000000E+00
  0.00000000E+00  0.00000000E+00  0.00000000E+00
  0.00000000E+00  0.00000000E+00  0.00000000E+00
  0.00000000E+00  0.00000000E+00  0.00000000E+00
  0.00000000E+00  0.00000000E+00  0.00000000E+00
  0.00000000E+00  0.00000000E+00  0.00000000E+00
  0.00000000E+00  0.00000000E+00  0.00000000E+00
  0.00000000E+00  0.00000000E+00  0.00000000E+00
  0.00000000E+00  0.00000000E+00  0.00000000E+00
  0.00000000E+00  0.00000000E+00  0.00000000E+00
  0.00000000E+00  0.00000000E+00  0.00000000E+00
  0.00000000E+00  0.00000000E+00  0.00000000E+00
  0.00000000E+00  0.00000000E+00  0.00000000E+00
  0.00000000E+00  0.00000000E+00  0.00000000E+00
  0.00000000E+00  0.00000000E+00  0.00000000E+00
  0.00000000E+00  0.00000000E+00  0.00000000E+00
  0.00000000E+00  0.00000000E+00  0.00000000E+00
  0.00000000E+00  0.00000000E+00  0.00000000E+00
  0.00000000E+00  0.00000000E+00  0.00000000E+00
  0.00000000E+00  0.00000000E+00  0.00000000E+00
  0.00000000E+00  0.00000000E+00  0.00000000E+00
  0.00000000E+00  0.00000000E+00  0.00000000E+00
  0.00000000E+00  0.00000000E+00  0.00000000E+00
  0.00000000E+00  0.00000000E+00  0.00000000E+00
  0.00000000E+00  0.00000000E+00  0.00000000E+00
  0.00000000E+00  0.00000000E+00  0.00000000E+00
  0.00000000E+00  0.00000000E+00  0.00000000E+00
  0.00000000E+00  0.00000000E+00  0.00000000E+00
  0.00000000E+00  0.00000000E+00  0.00000000E+00
  0.00000000E+00  0.00000000E+00  0.00000000E+00
  0.00000000E+00  0.00000000E+00  0.00000000E+00
  0.00000000E+00  0.00000000E+00  0.00000000E+00
  0.00000000E+00  0.00000000E+00  0.00000000E+00
  0.00000000E+00  0.00000000E+00  0.00000000E+00
  0.00000000E+00  0.00000000E+00  0.00000000E+00
  0.00000000E+00  0.00000000E+00  0.00000000E+00
  0.00000000E+00  0.00000000E+00  0.00000000E+00
  0.00000000E+00  0.00000000E+00  0.00000000E+00
  0.00000000E+00  0.00000000E+00  0.00000000E+00
  0.00000000E+00  0.00000000E+00  0.00000000E+00
  0.00000000E+00  0.00000000E+00  0.00000000E+00
  0.00000000E+00  0.00000000E+00  0.00000000E+00
  0.00000000E+00  0.00000000E+00  0.00000000E+00
  0.00000000E+00  0.00000000E+00  0.00000000E+00
