# Supplementary material for: Bringing Molecules Together: Synergistic Coadsorption at Dopant Sites of Single Atom Alloys
Source: J Am Chem Soc. 2024 Oct 2;146(41):28119–30. doi: 10.1021/jacs.4c07621 (PMC11487606; doi:10.1021/jacs.4c07621)
Supplement: Supplementary file 2 — ja4c07621_si_002.zip [file ja4c07621_si_002.zip › structures/1_Cu/Cu211/01_YCu/01_clean/2_KPOINTS-13-13-1_dipol/CONTCAR]

Cu Y                                    
   1.00000000000000     
     6.3741235024717753    0.0000000000000000    0.0000000000000000
     0.0000000000000000    7.8066750692688993    0.0000000000000000
     0.0000000000000000    0.0000000000000000   25.5167672230094595
   Cu   Y 
    44     1
Selective dynamics
Direct
  0.8337026260020011  0.1663816512061942  0.2939243805632614   F   F   F
  0.8337026260020011  0.8330483178728585  0.2939243805632614   F   F   F
  0.8337026260020011  0.4997149845395299  0.2939243805632614   F   F   F
  0.1670359593353297  0.9997149845395299  0.3233637547685078   F   F   F
  0.1670359593353297  0.6663816512061942  0.3233637547685078   F   F   F
  0.1670359593353297  0.3330483178728585  0.3233637547685078   F   F   F
  0.5003692926686654  0.1663816512061942  0.3528031289737612   F   F   F
  0.5003692926686654  0.8330483178728585  0.3528031289737612   F   F   F
  0.5003692926686654  0.4997149845395299  0.3528031289737612   F   F   F
  0.8337026260020011  0.9997149845395299  0.3822425031790075   F   F   F
  0.8337026260020011  0.6663816512061942  0.3822425031790075   F   F   F
  0.8337026260020011  0.3330483178728585  0.3822425031790075   F   F   F
  0.1670359593353297  0.1663816512061942  0.4116818773842539   F   F   F
  0.1670359593353297  0.8330483178728585  0.4116818773842539   F   F   F
  0.1670359593353297  0.4997149845395299  0.4116818773842539   F   F   F
  0.5003692926686654  0.9997149845395299  0.4411212515895002   F   F   F
  0.5003692926686654  0.6663816512061942  0.4411212515895002   F   F   F
  0.5003692926686654  0.3330483178728585  0.4411212515895002   F   F   F
  0.8337232932114718  0.1654967941992138  0.4700374677427191   T   T   T
  0.8337232932114718  0.8339331748798391  0.4700374677427191   T   T   T
  0.8357489721024756  0.4997149845395299  0.4696196804662161   T   T   T
  0.1657828917048625  0.9997149845395299  0.5002580212401420   T   T   T
  0.1681560626143248  0.6670298176770029  0.4996610769103720   T   T   T
  0.1681560626143248  0.3324001514020498  0.4996610769103720   T   T   T
  0.4991821326037556  0.1665144100403140  0.5289080442313513   T   T   T
  0.4991821326037556  0.8329155590387386  0.5289080442313513   T   T   T
  0.5045350021428018  0.4997149845395299  0.5285913542632925   T   T   T
  0.8335938860297823  0.9997149845395299  0.5598718449907885   T   T   T
  0.8355551625840202  0.6686984500062063  0.5571541457365665   T   T   T
  0.8355551625840202  0.3307315190728464  0.5571541457365665   T   T   T
  0.1635795502856754  0.1675347849377508  0.5889505395765895   T   T   T
  0.1635795502856754  0.8318951841413019  0.5889505395765895   T   T   T
  0.1776166286359316  0.4997149845395299  0.5864380018636635   T   T   T
  0.4992385328132594  0.9997149845395299  0.6150213353895760   T   T   T
  0.5056470188109723  0.6638687003494539  0.6176210396315319   T   T   T
  0.5056470188109723  0.3355612687295986  0.6176210396315319   T   T   T
  0.8242351063916049  0.1705816950077291  0.6511392285024998   T   T   T
  0.8242351063916049  0.8288482740713234  0.6511392285024998   T   T   T
  0.8531003351692984  0.4997149845395299  0.6417513829799748   T   T   T
  0.1460755331897590  0.9997149845395299  0.6758911873400012   T   T   T
  0.1651618711381777  0.6629801889920260  0.6773372762455812   T   T   T
  0.1651618711381777  0.3364497800870266  0.6773372762455812   T   T   T
  0.4747502398326463  0.1556689504054575  0.7007393150889828   T   T   T
  0.4747502398326463  0.8437610186735951  0.7007393150889828   T   T   T
  0.5639841346945003  0.4997149845395299  0.7199595334400510   T   T   T
 
  0.00000000E+00  0.00000000E+00  0.00000000E+00
  0.00000000E+00  0.00000000E+00  0.00000000E+00
  0.00000000E+00  0.00000000E+00  0.00000000E+00
  0.00000000E+00  0.00000000E+00  0.00000000E+00
  0.00000000E+00  0.00000000E+00  0.00000000E+00
  0.00000000E+00  0.00000000E+00  0.00000000E+00
  0.00000000E+00  0.00000000E+00  0.00000000E+00
  0.00000000E+00  0.00000000E+00  0.00000000E+00
  0.00000000E+00  0.00000000E+00  0.00000000E+00
  0.00000000E+00  0.00000000E+00  0.00000000E+00
  0.00000000E+00  0.00000000E+00  0.00000000E+00
  0.00000000E+00  0.00000000E+00  0.00000000E+00
  0.00000000E+00  0.00000000E+00  0.00000000E+00
  0.00000000E+00  0.00000000E+00  0.00000000E+00
  0.00000000E+00  0.00000000E+00  0.00000000E+00
  0.00000000E+00  0.00000000E+00  0.00000000E+00
  0.00000000E+00  0.00000000E+00  0.00000000E+00
  0.00000000E+00  0.00000000E+00  0.00000000E+00
  0.00000000E+00  0.00000000E+00  0.00000000E+00
  0.00000000E+00  0.00000000E+00  0.00000000E+00
  0.00000000E+00  0.00000000E+00  0.00000000E+00
  0.00000000E+00  0.00000000E+00  0.00000000E+00
  0.00000000E+00  0.00000000E+00  0.00000000E+00
  0.00000000E+00  0.00000000E+00  0.00000000E+00
  0.00000000E+00  0.00000000E+00  0.00000000E+00
  0.00000000E+00  0.00000000E+00  0.00000000E+00
  0.00000000E+00  0.00000000E+00  0.00000000E+00
  0.00000000E+00  0.00000000E+00  0.00000000E+00
  0.00000000E+00  0.00000000E+00  0.00000000E+00
  0.00000000E+00  0.00000000E+00  0.00000000E+00
  0.00000000E+00  0.00000000E+00  0.00000000E+00
  0.00000000E+00  0.00000000E+00  0.00000000E+00
  0.00000000E+00  0.00000000E+00  0.00000000E+00
  0.00000000E+00  0.00000000E+00  0.00000000E+00
  0.00000000E+00  0.00000000E+00  0.00000000E+00
  0.00000000E+00  0.00000000E+00  0.00000000E+00
  0.00000000E+00  0.00000000E+00  0.00000000E+00
  0.00000000E+00  0.00000000E+00  0.00000000E+00
  0.00000000E+00  0.00000000E+00  0.00000000E+00
  0.00000000E+00  0.00000000E+00  0.00000000E+00
  0.00000000E+00  0.00000000E+00  0.00000000E+00
  0.00000000E+00  0.00000000E+00  0.00000000E+00
  0.00000000E+00  0.00000000E+00  0.00000000E+00
  0.00000000E+00  0.00000000E+00  0.00000000E+00
  0.00000000E+00  0.00000000E+00  0.00000000E+00
