# Supplementary material for: Bringing Molecules Together: Synergistic Coadsorption at Dopant Sites of Single Atom Alloys
Source: J Am Chem Soc. 2024 Oct 2;146(41):28119–30. doi: 10.1021/jacs.4c07621 (PMC11487606; doi:10.1021/jacs.4c07621)
Supplement: Supplementary file 2 — ja4c07621_si_002.zip [file ja4c07621_si_002.zip › structures/1_Cu/Cu211/01_YCu/04_CO-CO/2_KPOINTS-13-13-1_dipol/CONTCAR]

Cu  Y  C  O                             
   1.00000000000000     
     6.3741235024717753    0.0000000000000000    0.0000000000000000
     0.0000000000000000    7.8066750692688993    0.0000000000000000
     0.0000000000000000    0.0000000000000000   25.5167672230094595
   Cu   Y    C    O 
    44     1     2     2
Selective dynamics
Direct
  0.8337026260020011  0.1663816512061942  0.2939243805632614   F   F   F
  0.8337026260020011  0.8330483178728585  0.2939243805632614   F   F   F
  0.8337026260020011  0.4997149845395299  0.2939243805632614   F   F   F
  0.1670359593353297  0.9997149845395299  0.3233637547685078   F   F   F
  0.1670359593353297  0.6663816512061942  0.3233637547685078   F   F   F
  0.1670359593353297  0.3330483178728585  0.3233637547685078   F   F   F
  0.5003692926686654  0.1663816512061942  0.3528031289737612   F   F   F
  0.5003692926686654  0.8330483178728585  0.3528031289737612   F   F   F
  0.5003692926686654  0.4997149845395299  0.3528031289737612   F   F   F
  0.8337026260020011  0.9997149845395299  0.3822425031790075   F   F   F
  0.8337026260020011  0.6663816512061942  0.3822425031790075   F   F   F
  0.8337026260020011  0.3330483178728585  0.3822425031790075   F   F   F
  0.1670359593353297  0.1663816512061942  0.4116818773842539   F   F   F
  0.1670359593353297  0.8330483178728585  0.4116818773842539   F   F   F
  0.1670359593353297  0.4997149845395299  0.4116818773842539   F   F   F
  0.5003692926686654  0.9997149845395299  0.4411212515895002   F   F   F
  0.5003692926686654  0.6663816512061942  0.4411212515895002   F   F   F
  0.5003692926686654  0.3330483178728585  0.4411212515895002   F   F   F
  0.8336747716203852  0.1654340899084660  0.4699926239971490   T   T   T
  0.8334644878816945  0.8338316624400544  0.4700472544863270   T   T   T
  0.8357205448386468  0.4999917432473124  0.4694862422328869   T   T   T
  0.1660241015914758  0.9996457073653596  0.4999620873335052   T   T   T
  0.1687363678476619  0.6672751506352514  0.4997001322290896   T   T   T
  0.1691092293051579  0.3324654248762214  0.4994363412632900   T   T   T
  0.4993678887075648  0.1658086669149377  0.5296773976219058   T   T   T
  0.4986419632349574  0.8336838222557478  0.5298444179009534   T   T   T
  0.5046674217601324  0.4998197679276993  0.5289223479898714   T   T   T
  0.8318740653466469  0.9994887083540503  0.5597793577649416   T   T   T
  0.8342599874904167  0.6689012931234186  0.5570951774326006   T   T   T
  0.8349142101543342  0.3310709115212144  0.5566785183391472   T   T   T
  0.1639944477016104  0.1671595366158015  0.5879472650866222   T   T   T
  0.1628112770955090  0.8329518628492900  0.5885351353955205   T   T   T
  0.1778628313702166  0.4996016801609042  0.5860078815281747   T   T   T
  0.4985776335814209  0.9997951742276342  0.6178914697014483   T   T   T
  0.5037435035425131  0.6644348668346137  0.6187536783005743   T   T   T
  0.5050310992038879  0.3346910596607469  0.6186927973994166   T   T   T
  0.8266743593328882  0.1695874921558199  0.6493543219271080   T   T   T
  0.8226685305562965  0.8298261399047733  0.6510209173718829   T   T   T
  0.8518886389987489  0.4988545816744879  0.6406478556993022   T   T   T
  0.1491575587365308  0.0019683813343953  0.6747999498211638   T   T   T
  0.1605226546549168  0.6624008468295883  0.6751985090184394   T   T   T
  0.1664110206150001  0.3356461111275401  0.6754371960881296   T   T   T
  0.4801976403049676  0.1552366892829126  0.7050029940441280   T   T   T
  0.4683352899752143  0.8430489731346330  0.7046705721885882   T   T   T
  0.5799185367389665  0.5015193126394574  0.7236565326803185   T   T   T
  0.4587396854201460  0.7500649257055099  0.7781136285643822   T   T   T
  0.5646816236356401  0.2268596599579016  0.7766442298790234   T   T   T
  0.4000453028031030  0.8067957071577629  0.8184098547579129   T   T   T
  0.5806114158123757  0.1637723855910124  0.8184542016208215   T   T   T
 
  0.00000000E+00  0.00000000E+00  0.00000000E+00
  0.00000000E+00  0.00000000E+00  0.00000000E+00
  0.00000000E+00  0.00000000E+00  0.00000000E+00
  0.00000000E+00  0.00000000E+00  0.00000000E+00
  0.00000000E+00  0.00000000E+00  0.00000000E+00
  0.00000000E+00  0.00000000E+00  0.00000000E+00
  0.00000000E+00  0.00000000E+00  0.00000000E+00
  0.00000000E+00  0.00000000E+00  0.00000000E+00
  0.00000000E+00  0.00000000E+00  0.00000000E+00
  0.00000000E+00  0.00000000E+00  0.00000000E+00
  0.00000000E+00  0.00000000E+00  0.00000000E+00
  0.00000000E+00  0.00000000E+00  0.00000000E+00
  0.00000000E+00  0.00000000E+00  0.00000000E+00
  0.00000000E+00  0.00000000E+00  0.00000000E+00
  0.00000000E+00  0.00000000E+00  0.00000000E+00
  0.00000000E+00  0.00000000E+00  0.00000000E+00
  0.00000000E+00  0.00000000E+00  0.00000000E+00
  0.00000000E+00  0.00000000E+00  0.00000000E+00
  0.00000000E+00  0.00000000E+00  0.00000000E+00
  0.00000000E+00  0.00000000E+00  0.00000000E+00
  0.00000000E+00  0.00000000E+00  0.00000000E+00
  0.00000000E+00  0.00000000E+00  0.00000000E+00
  0.00000000E+00  0.00000000E+00  0.00000000E+00
  0.00000000E+00  0.00000000E+00  0.00000000E+00
  0.00000000E+00  0.00000000E+00  0.00000000E+00
  0.00000000E+00  0.00000000E+00  0.00000000E+00
  0.00000000E+00  0.00000000E+00  0.00000000E+00
  0.00000000E+00  0.00000000E+00  0.00000000E+00
  0.00000000E+00  0.00000000E+00  0.00000000E+00
  0.00000000E+00  0.00000000E+00  0.00000000E+00
  0.00000000E+00  0.00000000E+00  0.00000000E+00
  0.00000000E+00  0.00000000E+00  0.00000000E+00
  0.00000000E+00  0.00000000E+00  0.00000000E+00
  0.00000000E+00  0.00000000E+00  0.00000000E+00
  0.00000000E+00  0.00000000E+00  0.00000000E+00
  0.00000000E+00  0.00000000E+00  0.00000000E+00
  0.00000000E+00  0.00000000E+00  0.00000000E+00
  0.00000000E+00  0.00000000E+00  0.00000000E+00
  0.00000000E+00  0.00000000E+00  0.00000000E+00
  0.00000000E+00  0.00000000E+00  0.00000000E+00
  0.00000000E+00  0.00000000E+00  0.00000000E+00
  0.00000000E+00  0.00000000E+00  0.00000000E+00
  0.00000000E+00  0.00000000E+00  0.00000000E+00
  0.00000000E+00  0.00000000E+00  0.00000000E+00
  0.00000000E+00  0.00000000E+00  0.00000000E+00
  0.00000000E+00  0.00000000E+00  0.00000000E+00
  0.00000000E+00  0.00000000E+00  0.00000000E+00
  0.00000000E+00  0.00000000E+00  0.00000000E+00
  0.00000000E+00  0.00000000E+00  0.00000000E+00
