# Supplementary material for: Bringing Molecules Together: Synergistic Coadsorption at Dopant Sites of Single Atom Alloys
Source: J Am Chem Soc. 2024 Oct 2;146(41):28119–30. doi: 10.1021/jacs.4c07621 (PMC11487606; doi:10.1021/jacs.4c07621)
Supplement: Supplementary file 2 — ja4c07621_si_002.zip [file ja4c07621_si_002.zip › structures/1_Cu/Cu211/01_YCu/02_CO/1_atop/2_KPOINTS-13-13-1_dipol/CONTCAR]

Cu  Y  C  O                             
   1.00000000000000     
     6.3741235024717753    0.0000000000000000    0.0000000000000000
     0.0000000000000000    7.8066750692688993    0.0000000000000000
     0.0000000000000000    0.0000000000000000   25.5167672230094595
   Cu   Y    C    O 
    44     1     1     1
Selective dynamics
Direct
  0.8337026260020011  0.1663816512061942  0.2939243805632614   F   F   F
  0.8337026260020011  0.8330483178728585  0.2939243805632614   F   F   F
  0.8337026260020011  0.4997149845395299  0.2939243805632614   F   F   F
  0.1670359593353297  0.9997149845395299  0.3233637547685078   F   F   F
  0.1670359593353297  0.6663816512061942  0.3233637547685078   F   F   F
  0.1670359593353297  0.3330483178728585  0.3233637547685078   F   F   F
  0.5003692926686654  0.1663816512061942  0.3528031289737612   F   F   F
  0.5003692926686654  0.8330483178728585  0.3528031289737612   F   F   F
  0.5003692926686654  0.4997149845395299  0.3528031289737612   F   F   F
  0.8337026260020011  0.9997149845395299  0.3822425031790075   F   F   F
  0.8337026260020011  0.6663816512061942  0.3822425031790075   F   F   F
  0.8337026260020011  0.3330483178728585  0.3822425031790075   F   F   F
  0.1670359593353297  0.1663816512061942  0.4116818773842539   F   F   F
  0.1670359593353297  0.8330483178728585  0.4116818773842539   F   F   F
  0.1670359593353297  0.4997149845395299  0.4116818773842539   F   F   F
  0.5003692926686654  0.9997149845395299  0.4411212515895002   F   F   F
  0.5003692926686654  0.6663816512061942  0.4411212515895002   F   F   F
  0.5003692926686654  0.3330483178728585  0.4411212515895002   F   F   F
  0.8338095227625150  0.1657056699677880  0.4700603590062167   T   T   T
  0.8338095227625150  0.8337242991112649  0.4700603590062167   T   T   T
  0.8365591861769224  0.4997149845395299  0.4689901492163602   T   T   T
  0.1649604733147176  0.9997149845395299  0.5010895025924700   T   T   T
  0.1721738179791969  0.6676372124611599  0.4996389786078789   T   T   T
  0.1721738179791969  0.3317927566178933  0.4996389786078789   T   T   T
  0.5013248868986909  0.1674573745964653  0.5299787423576000   T   T   T
  0.5013248868986909  0.8319725944825871  0.5299787423576000   T   T   T
  0.5062541697319316  0.4997149845395299  0.5293244177045238   T   T   T
  0.8335005376445905  0.9997149845395299  0.5594945172826535   T   T   T
  0.8404910848841268  0.6660895248827170  0.5568646933278719   T   T   T
  0.8404910848841268  0.3333404441963355  0.5568646933278719   T   T   T
  0.1643376282793164  0.1681038675399231  0.5899302417420156   T   T   T
  0.1643376282793164  0.8313261015391291  0.5899302417420156   T   T   T
  0.1754731603978120  0.4997149845395299  0.5866011932192696   T   T   T
  0.4999761455441635  0.9997149845395299  0.6144453426856573   T   T   T
  0.5112422974290681  0.6600058007721282  0.6190159584390885   T   T   T
  0.5112422974290681  0.3394241683069246  0.6190159584390885   T   T   T
  0.8325637956306773  0.1700066410731821  0.6495558455084708   T   T   T
  0.8325637956306773  0.8294233280058704  0.6495558455084708   T   T   T
  0.8525675757477269  0.4997149845395299  0.6423104094174886   T   T   T
  0.1513890270883168  0.9997149845395299  0.6770923855518544   T   T   T
  0.1779826335644265  0.6610934837464664  0.6780314285111144   T   T   T
  0.1779826335644265  0.3383364853325861  0.6780314285111144   T   T   T
  0.4861405918344943  0.1556526257213203  0.6992819237366185   T   T   T
  0.4861405918344943  0.8437773433577327  0.6992819237366185   T   T   T
  0.5756096708947659  0.4997149845395299  0.7267355987476848   T   T   T
  0.1607333273203250  0.4997149845395299  0.7474721164454711   T   T   T
 -0.0059222666995164  0.4997149845395299  0.7712695337729684   T   T   T
 
  0.00000000E+00  0.00000000E+00  0.00000000E+00
  0.00000000E+00  0.00000000E+00  0.00000000E+00
  0.00000000E+00  0.00000000E+00  0.00000000E+00
  0.00000000E+00  0.00000000E+00  0.00000000E+00
  0.00000000E+00  0.00000000E+00  0.00000000E+00
  0.00000000E+00  0.00000000E+00  0.00000000E+00
  0.00000000E+00  0.00000000E+00  0.00000000E+00
  0.00000000E+00  0.00000000E+00  0.00000000E+00
  0.00000000E+00  0.00000000E+00  0.00000000E+00
  0.00000000E+00  0.00000000E+00  0.00000000E+00
  0.00000000E+00  0.00000000E+00  0.00000000E+00
  0.00000000E+00  0.00000000E+00  0.00000000E+00
  0.00000000E+00  0.00000000E+00  0.00000000E+00
  0.00000000E+00  0.00000000E+00  0.00000000E+00
  0.00000000E+00  0.00000000E+00  0.00000000E+00
  0.00000000E+00  0.00000000E+00  0.00000000E+00
  0.00000000E+00  0.00000000E+00  0.00000000E+00
  0.00000000E+00  0.00000000E+00  0.00000000E+00
  0.00000000E+00  0.00000000E+00  0.00000000E+00
  0.00000000E+00  0.00000000E+00  0.00000000E+00
  0.00000000E+00  0.00000000E+00  0.00000000E+00
  0.00000000E+00  0.00000000E+00  0.00000000E+00
  0.00000000E+00  0.00000000E+00  0.00000000E+00
  0.00000000E+00  0.00000000E+00  0.00000000E+00
  0.00000000E+00  0.00000000E+00  0.00000000E+00
  0.00000000E+00  0.00000000E+00  0.00000000E+00
  0.00000000E+00  0.00000000E+00  0.00000000E+00
  0.00000000E+00  0.00000000E+00  0.00000000E+00
  0.00000000E+00  0.00000000E+00  0.00000000E+00
  0.00000000E+00  0.00000000E+00  0.00000000E+00
  0.00000000E+00  0.00000000E+00  0.00000000E+00
  0.00000000E+00  0.00000000E+00  0.00000000E+00
  0.00000000E+00  0.00000000E+00  0.00000000E+00
  0.00000000E+00  0.00000000E+00  0.00000000E+00
  0.00000000E+00  0.00000000E+00  0.00000000E+00
  0.00000000E+00  0.00000000E+00  0.00000000E+00
  0.00000000E+00  0.00000000E+00  0.00000000E+00
  0.00000000E+00  0.00000000E+00  0.00000000E+00
  0.00000000E+00  0.00000000E+00  0.00000000E+00
  0.00000000E+00  0.00000000E+00  0.00000000E+00
  0.00000000E+00  0.00000000E+00  0.00000000E+00
  0.00000000E+00  0.00000000E+00  0.00000000E+00
  0.00000000E+00  0.00000000E+00  0.00000000E+00
  0.00000000E+00  0.00000000E+00  0.00000000E+00
  0.00000000E+00  0.00000000E+00  0.00000000E+00
  0.00000000E+00  0.00000000E+00  0.00000000E+00
  0.00000000E+00  0.00000000E+00  0.00000000E+00
