# Supplementary material for: Bringing Molecules Together: Synergistic Coadsorption at Dopant Sites of Single Atom Alloys
Source: J Am Chem Soc. 2024 Oct 2;146(41):28119–30. doi: 10.1021/jacs.4c07621 (PMC11487606; doi:10.1021/jacs.4c07621)
Supplement: Supplementary file 2 — ja4c07621_si_002.zip [file ja4c07621_si_002.zip › structures/1_Cu/Cu211/02_ZrCu/02_CO/1_atop/2_KPOINTS-13-13-1_dipol/CONTCAR]

Cu Zr  C  O                             
   1.00000000000000     
     6.3741235024717753    0.0000000000000000    0.0000000000000000
     0.0000000000000000    7.8066750692688993    0.0000000000000000
     0.0000000000000000    0.0000000000000000   25.5167672230094595
   Cu   Zr   C    O 
    44     1     1     1
Selective dynamics
Direct
  0.8337026260020011  0.1663816512061942  0.2939243805632614   F   F   F
  0.8337026260020011  0.8330483178728585  0.2939243805632614   F   F   F
  0.8337026260020011  0.4997149845395299  0.2939243805632614   F   F   F
  0.1670359593353297  0.9997149845395299  0.3233637547685078   F   F   F
  0.1670359593353297  0.6663816512061942  0.3233637547685078   F   F   F
  0.1670359593353297  0.3330483178728585  0.3233637547685078   F   F   F
  0.5003692926686654  0.1663816512061942  0.3528031289737612   F   F   F
  0.5003692926686654  0.8330483178728585  0.3528031289737612   F   F   F
  0.5003692926686654  0.4997149845395299  0.3528031289737612   F   F   F
  0.8337026260020011  0.9997149845395299  0.3822425031790075   F   F   F
  0.8337026260020011  0.6663816512061942  0.3822425031790075   F   F   F
  0.8337026260020011  0.3330483178728585  0.3822425031790075   F   F   F
  0.1670359593353297  0.1663816512061942  0.4116818773842539   F   F   F
  0.1670359593353297  0.8330483178728585  0.4116818773842539   F   F   F
  0.1670359593353297  0.4997149845395299  0.4116818773842539   F   F   F
  0.5003692926686654  0.9997149845395299  0.4411212515895002   F   F   F
  0.5003692926686654  0.6663816512061942  0.4411212515895002   F   F   F
  0.5003692926686654  0.3330483178728585  0.4411212515895002   F   F   F
  0.8348173196803529  0.1654839966099061  0.4698218726854820   T   T   T
  0.8348173196803529  0.8339459724691466  0.4698218726854820   T   T   T
  0.8358958390208074  0.4997149845395299  0.4697044922054046   T   T   T
  0.1679196140525610  0.9997149845395299  0.5004170229779474   T   T   T
  0.1699247074743096  0.6665211103193350  0.5000207366755866   T   T   T
  0.1699247074743096  0.3329088587597177  0.5000207366755866   T   T   T
  0.5012020394532503  0.1668179480776996  0.5290505641143894   T   T   T
  0.5012020394532503  0.8326120210013530  0.5290505641143894   T   T   T
  0.5047035371445903  0.4997149845395299  0.5289160217538811   T   T   T
  0.8360695273274731  0.9997149845395299  0.5589741377549153   T   T   T
  0.8383202492270995  0.6687121139560422  0.5569051068109762   T   T   T
  0.8383202492270995  0.3307178551230104  0.5569051068109762   T   T   T
  0.1663386679526479  0.1683320598133633  0.5892738182072661   T   T   T
  0.1663386679526479  0.8310979092656894  0.5892738182072661   T   T   T
  0.1764282247390582  0.4997149845395299  0.5881450715263945   T   T   T
  0.5033956462733818  0.9997149845395299  0.6149665044920951   T   T   T
  0.5094066967426508  0.6636484054457132  0.6174477434001808   T   T   T
  0.5094066967426508  0.3357815636333395  0.6174477434001808   T   T   T
  0.8324287007905167  0.1696321630243463  0.6497670762937113   T   T   T
  0.8324287007905167  0.8297978060547063  0.6497670762937113   T   T   T
  0.8473175546722455  0.4997149845395299  0.6420147368768310   T   T   T
  0.1571716290970042  0.9997149845395299  0.6754988109337794   T   T   T
  0.1704113731833044  0.6649909610352566  0.6791277559828203   T   T   T
  0.1704113731833044  0.3344390080437961  0.6791277559828203   T   T   T
  0.4896702612856681  0.1581541781738382  0.7004162657883902   T   T   T
  0.4896702612856681  0.8412757909052144  0.7004162657883902   T   T   T
  0.5320790935343425  0.4997149845395299  0.7174266585563284   T   T   T
  0.2162563169953874  0.4997149845395299  0.7510374728587846   T   T   T
  0.0711637895872956  0.4997149845395299  0.7815379195982635   T   T   T
 
  0.00000000E+00  0.00000000E+00  0.00000000E+00
  0.00000000E+00  0.00000000E+00  0.00000000E+00
  0.00000000E+00  0.00000000E+00  0.00000000E+00
  0.00000000E+00  0.00000000E+00  0.00000000E+00
  0.00000000E+00  0.00000000E+00  0.00000000E+00
  0.00000000E+00  0.00000000E+00  0.00000000E+00
  0.00000000E+00  0.00000000E+00  0.00000000E+00
  0.00000000E+00  0.00000000E+00  0.00000000E+00
  0.00000000E+00  0.00000000E+00  0.00000000E+00
  0.00000000E+00  0.00000000E+00  0.00000000E+00
  0.00000000E+00  0.00000000E+00  0.00000000E+00
  0.00000000E+00  0.00000000E+00  0.00000000E+00
  0.00000000E+00  0.00000000E+00  0.00000000E+00
  0.00000000E+00  0.00000000E+00  0.00000000E+00
  0.00000000E+00  0.00000000E+00  0.00000000E+00
  0.00000000E+00  0.00000000E+00  0.00000000E+00
  0.00000000E+00  0.00000000E+00  0.00000000E+00
  0.00000000E+00  0.00000000E+00  0.00000000E+00
  0.00000000E+00  0.00000000E+00  0.00000000E+00
  0.00000000E+00  0.00000000E+00  0.00000000E+00
  0.00000000E+00  0.00000000E+00  0.00000000E+00
  0.00000000E+00  0.00000000E+00  0.00000000E+00
  0.00000000E+00  0.00000000E+00  0.00000000E+00
  0.00000000E+00  0.00000000E+00  0.00000000E+00
  0.00000000E+00  0.00000000E+00  0.00000000E+00
  0.00000000E+00  0.00000000E+00  0.00000000E+00
  0.00000000E+00  0.00000000E+00  0.00000000E+00
  0.00000000E+00  0.00000000E+00  0.00000000E+00
  0.00000000E+00  0.00000000E+00  0.00000000E+00
  0.00000000E+00  0.00000000E+00  0.00000000E+00
  0.00000000E+00  0.00000000E+00  0.00000000E+00
  0.00000000E+00  0.00000000E+00  0.00000000E+00
  0.00000000E+00  0.00000000E+00  0.00000000E+00
  0.00000000E+00  0.00000000E+00  0.00000000E+00
  0.00000000E+00  0.00000000E+00  0.00000000E+00
  0.00000000E+00  0.00000000E+00  0.00000000E+00
  0.00000000E+00  0.00000000E+00  0.00000000E+00
  0.00000000E+00  0.00000000E+00  0.00000000E+00
  0.00000000E+00  0.00000000E+00  0.00000000E+00
  0.00000000E+00  0.00000000E+00  0.00000000E+00
  0.00000000E+00  0.00000000E+00  0.00000000E+00
  0.00000000E+00  0.00000000E+00  0.00000000E+00
  0.00000000E+00  0.00000000E+00  0.00000000E+00
  0.00000000E+00  0.00000000E+00  0.00000000E+00
  0.00000000E+00  0.00000000E+00  0.00000000E+00
  0.00000000E+00  0.00000000E+00  0.00000000E+00
  0.00000000E+00  0.00000000E+00  0.00000000E+00
