# Supplementary material for: Bringing Molecules Together: Synergistic Coadsorption at Dopant Sites of Single Atom Alloys
Source: J Am Chem Soc. 2024 Oct 2;146(41):28119–30. doi: 10.1021/jacs.4c07621 (PMC11487606; doi:10.1021/jacs.4c07621)
Supplement: Supplementary file 2 — ja4c07621_si_002.zip [file ja4c07621_si_002.zip › structures/1_Cu/Cu211/02_ZrCu/03_H/4_hollow-3/2_KPOINTS-13-13-1_dipol/CONTCAR]

Cu Zr H                                 
   1.00000000000000     
     6.3741235024717753    0.0000000000000000    0.0000000000000000
     0.0000000000000000    7.8066750692688993    0.0000000000000000
     0.0000000000000000    0.0000000000000000   25.5167672230094595
   Cu   Zr   H 
    44     1     1
Selective dynamics
Direct
  0.8337026260020011  0.1663816512061942  0.2939243805632614   F   F   F
  0.8337026260020011  0.8330483178728585  0.2939243805632614   F   F   F
  0.8337026260020011  0.4997149845395299  0.2939243805632614   F   F   F
  0.1670359593353297  0.9997149845395299  0.3233637547685078   F   F   F
  0.1670359593353297  0.6663816512061942  0.3233637547685078   F   F   F
  0.1670359593353297  0.3330483178728585  0.3233637547685078   F   F   F
  0.5003692926686654  0.1663816512061942  0.3528031289737612   F   F   F
  0.5003692926686654  0.8330483178728585  0.3528031289737612   F   F   F
  0.5003692926686654  0.4997149845395299  0.3528031289737612   F   F   F
  0.8337026260020011  0.9997149845395299  0.3822425031790075   F   F   F
  0.8337026260020011  0.6663816512061942  0.3822425031790075   F   F   F
  0.8337026260020011  0.3330483178728585  0.3822425031790075   F   F   F
  0.1670359593353297  0.1663816512061942  0.4116818773842539   F   F   F
  0.1670359593353297  0.8330483178728585  0.4116818773842539   F   F   F
  0.1670359593353297  0.4997149845395299  0.4116818773842539   F   F   F
  0.5003692926686654  0.9997149845395299  0.4411212515895002   F   F   F
  0.5003692926686654  0.6663816512061942  0.4411212515895002   F   F   F
  0.5003692926686654  0.3330483178728585  0.4411212515895002   F   F   F
  0.8338871978511581  0.1656961740457821  0.4701424390563746   T   T   T
  0.8339641664002106  0.8338231896771834  0.4701027718049716   T   T   T
  0.8363356515193107  0.4995121980134090  0.4696765187673309   T   T   T
  0.1662343088697376  0.9994747974181329  0.5000530760975457   T   T   T
  0.1686129291276011  0.6669485173202097  0.4996845853700350   T   T   T
  0.1688026725905679  0.3320031539863484  0.4995894262237471   T   T   T
  0.4997244613679337  0.1641659860789629  0.5293941042842631   T   T   T
  0.5003998760778227  0.8338232088228236  0.5288042145838369   T   T   T
  0.5049963719882974  0.5003847563977715  0.5282048044660991   T   T   T
  0.8329132598162277  0.0004157764764250  0.5600398101378646   T   T   T
  0.8364233149922667  0.6677716360963539  0.5574308393375773   T   T   T
  0.8362344634438540  0.3316576592414357  0.5575219007938192   T   T   T
  0.1636010517177074  0.1672962971298113  0.5884863956235127   T   T   T
  0.1644437552239332  0.8330267368123133  0.5879379690639693   T   T   T
  0.1764375374337641  0.4992661412608766  0.5862931053849134   T   T   T
  0.4991748005194274  0.9960798891190024  0.6176069156620578   T   T   T
  0.5065561740400732  0.6671157527168668  0.6175295124628245   T   T   T
  0.5057398325429524  0.3342404167191009  0.6159229434199353   T   T   T
  0.8255336810941225  0.1697947161682156  0.6515866755969791   T   T   T
  0.8293164466478257  0.8306968137191238  0.6498077523074437   T   T   T
  0.8483700834091672  0.4995976769611155  0.6439954394239068   T   T   T
  0.1540998868108811  0.9982499802775526  0.6749888268489417   T   T   T
  0.1683446199451396  0.6641072818757908  0.6746829170362413   T   T   T
  0.1654202011588141  0.3369455058054573  0.6769732741184731   T   T   T
  0.4765566191741167  0.1594793476448214  0.7011652549776197   T   T   T
  0.4874701768721791  0.8418561907547859  0.7065184557143480   T   T   T
  0.5339711593697601  0.5021729198864053  0.7108963329713237   T   T   T
  0.5397715774584989  0.7126703190140219  0.7573320757035187   T   T   T
 
  0.00000000E+00  0.00000000E+00  0.00000000E+00
  0.00000000E+00  0.00000000E+00  0.00000000E+00
  0.00000000E+00  0.00000000E+00  0.00000000E+00
  0.00000000E+00  0.00000000E+00  0.00000000E+00
  0.00000000E+00  0.00000000E+00  0.00000000E+00
  0.00000000E+00  0.00000000E+00  0.00000000E+00
  0.00000000E+00  0.00000000E+00  0.00000000E+00
  0.00000000E+00  0.00000000E+00  0.00000000E+00
  0.00000000E+00  0.00000000E+00  0.00000000E+00
  0.00000000E+00  0.00000000E+00  0.00000000E+00
  0.00000000E+00  0.00000000E+00  0.00000000E+00
  0.00000000E+00  0.00000000E+00  0.00000000E+00
  0.00000000E+00  0.00000000E+00  0.00000000E+00
  0.00000000E+00  0.00000000E+00  0.00000000E+00
  0.00000000E+00  0.00000000E+00  0.00000000E+00
  0.00000000E+00  0.00000000E+00  0.00000000E+00
  0.00000000E+00  0.00000000E+00  0.00000000E+00
  0.00000000E+00  0.00000000E+00  0.00000000E+00
  0.00000000E+00  0.00000000E+00  0.00000000E+00
  0.00000000E+00  0.00000000E+00  0.00000000E+00
  0.00000000E+00  0.00000000E+00  0.00000000E+00
  0.00000000E+00  0.00000000E+00  0.00000000E+00
  0.00000000E+00  0.00000000E+00  0.00000000E+00
  0.00000000E+00  0.00000000E+00  0.00000000E+00
  0.00000000E+00  0.00000000E+00  0.00000000E+00
  0.00000000E+00  0.00000000E+00  0.00000000E+00
  0.00000000E+00  0.00000000E+00  0.00000000E+00
  0.00000000E+00  0.00000000E+00  0.00000000E+00
  0.00000000E+00  0.00000000E+00  0.00000000E+00
  0.00000000E+00  0.00000000E+00  0.00000000E+00
  0.00000000E+00  0.00000000E+00  0.00000000E+00
  0.00000000E+00  0.00000000E+00  0.00000000E+00
  0.00000000E+00  0.00000000E+00  0.00000000E+00
  0.00000000E+00  0.00000000E+00  0.00000000E+00
  0.00000000E+00  0.00000000E+00  0.00000000E+00
  0.00000000E+00  0.00000000E+00  0.00000000E+00
  0.00000000E+00  0.00000000E+00  0.00000000E+00
  0.00000000E+00  0.00000000E+00  0.00000000E+00
  0.00000000E+00  0.00000000E+00  0.00000000E+00
  0.00000000E+00  0.00000000E+00  0.00000000E+00
  0.00000000E+00  0.00000000E+00  0.00000000E+00
  0.00000000E+00  0.00000000E+00  0.00000000E+00
  0.00000000E+00  0.00000000E+00  0.00000000E+00
  0.00000000E+00  0.00000000E+00  0.00000000E+00
  0.00000000E+00  0.00000000E+00  0.00000000E+00
  0.00000000E+00  0.00000000E+00  0.00000000E+00
