# Supplementary material for: Bringing Molecules Together: Synergistic Coadsorption at Dopant Sites of Single Atom Alloys
Source: J Am Chem Soc. 2024 Oct 2;146(41):28119–30. doi: 10.1021/jacs.4c07621 (PMC11487606; doi:10.1021/jacs.4c07621)
Supplement: Supplementary file 2 — ja4c07621_si_002.zip [file ja4c07621_si_002.zip › structures/1_Cu/Cu211/02_ZrCu/01_clean/2_KPOINTS-13-13-1_dipol/CONTCAR]

Cu Zr                                   
   1.00000000000000     
     6.3741235024717753    0.0000000000000000    0.0000000000000000
     0.0000000000000000    7.8066750692688993    0.0000000000000000
     0.0000000000000000    0.0000000000000000   25.5167672230094595
   Cu   Zr
    44     1
Selective dynamics
Direct
  0.8337026260020011  0.1663816512061942  0.2939243805632614   F   F   F
  0.8337026260020011  0.8330483178728585  0.2939243805632614   F   F   F
  0.8337026260020011  0.4997149845395299  0.2939243805632614   F   F   F
  0.1670359593353297  0.9997149845395299  0.3233637547685078   F   F   F
  0.1670359593353297  0.6663816512061942  0.3233637547685078   F   F   F
  0.1670359593353297  0.3330483178728585  0.3233637547685078   F   F   F
  0.5003692926686654  0.1663816512061942  0.3528031289737612   F   F   F
  0.5003692926686654  0.8330483178728585  0.3528031289737612   F   F   F
  0.5003692926686654  0.4997149845395299  0.3528031289737612   F   F   F
  0.8337026260020011  0.9997149845395299  0.3822425031790075   F   F   F
  0.8337026260020011  0.6663816512061942  0.3822425031790075   F   F   F
  0.8337026260020011  0.3330483178728585  0.3822425031790075   F   F   F
  0.1670359593353297  0.1663816512061942  0.4116818773842539   F   F   F
  0.1670359593353297  0.8330483178728585  0.4116818773842539   F   F   F
  0.1670359593353297  0.4997149845395299  0.4116818773842539   F   F   F
  0.5003692926686654  0.9997149845395299  0.4411212515895002   F   F   F
  0.5003692926686654  0.6663816512061942  0.4411212515895002   F   F   F
  0.5003692926686654  0.3330483178728585  0.4411212515895002   F   F   F
  0.8347869164362199  0.1656941983211178  0.4702052659989227   T   T   T
  0.8347869164362199  0.8337357707579349  0.4702052659989227   T   T   T
  0.8367348848112381  0.4997149845395299  0.4698469621562251   T   T   T
  0.1670655249443850  0.9997149845395299  0.5002402617025261   T   T   T
  0.1690509059220135  0.6670641163395542  0.4998983631421337   T   T   T
  0.1690509059220135  0.3323658527394985  0.4998983631421337   T   T   T
  0.5013426621760249  0.1658685279973613  0.5286652287952466   T   T   T
  0.5013426621760249  0.8335614410816915  0.5286652287952466   T   T   T
  0.5053470065721410  0.4997149845395299  0.5282254075754705   T   T   T
  0.8355555227741552  0.9997149845395299  0.5601521929613014   T   T   T
  0.8373211176314787  0.6680113678307299  0.5577761698137731   T   T   T
  0.8373211176314787  0.3314186012483228  0.5577761698137731   T   T   T
  0.1652240090678369  0.1670336731297651  0.5888866857458305   T   T   T
  0.1652240090678369  0.8323962959492875  0.5888866857458305   T   T   T
  0.1760398613364233  0.4997149845395299  0.5868430342250368   T   T   T
  0.5007254359357967  0.9997149845395299  0.6152239576086483   T   T   T
  0.5064166120294417  0.6649218668150764  0.6165339207993193   T   T   T
  0.5064166120294417  0.3345081022639764  0.6165339207993193   T   T   T
  0.8263339465943513  0.1696607320952406  0.6513047475539134   T   T   T
  0.8263339465943513  0.8297692369838121  0.6513047475539134   T   T   T
  0.8489364111478621  0.4997149845395299  0.6442878905491518   T   T   T
  0.1504255216549139  0.9997149845395299  0.6758043831447411   T   T   T
  0.1669640296917212  0.6629515736112559  0.6772050328940695   T   T   T
  0.1669640296917212  0.3364783954677968  0.6772050328940695   T   T   T
  0.4788563868521526  0.1581542164631873  0.7012208920775644   T   T   T
  0.4788563868521526  0.8412757526158653  0.7012208920775644   T   T   T
  0.5328088245623112  0.4997149845395299  0.7103184555535189   T   T   T
 
  0.00000000E+00  0.00000000E+00  0.00000000E+00
  0.00000000E+00  0.00000000E+00  0.00000000E+00
  0.00000000E+00  0.00000000E+00  0.00000000E+00
  0.00000000E+00  0.00000000E+00  0.00000000E+00
  0.00000000E+00  0.00000000E+00  0.00000000E+00
  0.00000000E+00  0.00000000E+00  0.00000000E+00
  0.00000000E+00  0.00000000E+00  0.00000000E+00
  0.00000000E+00  0.00000000E+00  0.00000000E+00
  0.00000000E+00  0.00000000E+00  0.00000000E+00
  0.00000000E+00  0.00000000E+00  0.00000000E+00
  0.00000000E+00  0.00000000E+00  0.00000000E+00
  0.00000000E+00  0.00000000E+00  0.00000000E+00
  0.00000000E+00  0.00000000E+00  0.00000000E+00
  0.00000000E+00  0.00000000E+00  0.00000000E+00
  0.00000000E+00  0.00000000E+00  0.00000000E+00
  0.00000000E+00  0.00000000E+00  0.00000000E+00
  0.00000000E+00  0.00000000E+00  0.00000000E+00
  0.00000000E+00  0.00000000E+00  0.00000000E+00
  0.00000000E+00  0.00000000E+00  0.00000000E+00
  0.00000000E+00  0.00000000E+00  0.00000000E+00
  0.00000000E+00  0.00000000E+00  0.00000000E+00
  0.00000000E+00  0.00000000E+00  0.00000000E+00
  0.00000000E+00  0.00000000E+00  0.00000000E+00
  0.00000000E+00  0.00000000E+00  0.00000000E+00
  0.00000000E+00  0.00000000E+00  0.00000000E+00
  0.00000000E+00  0.00000000E+00  0.00000000E+00
  0.00000000E+00  0.00000000E+00  0.00000000E+00
  0.00000000E+00  0.00000000E+00  0.00000000E+00
  0.00000000E+00  0.00000000E+00  0.00000000E+00
  0.00000000E+00  0.00000000E+00  0.00000000E+00
  0.00000000E+00  0.00000000E+00  0.00000000E+00
  0.00000000E+00  0.00000000E+00  0.00000000E+00
  0.00000000E+00  0.00000000E+00  0.00000000E+00
  0.00000000E+00  0.00000000E+00  0.00000000E+00
  0.00000000E+00  0.00000000E+00  0.00000000E+00
  0.00000000E+00  0.00000000E+00  0.00000000E+00
  0.00000000E+00  0.00000000E+00  0.00000000E+00
  0.00000000E+00  0.00000000E+00  0.00000000E+00
  0.00000000E+00  0.00000000E+00  0.00000000E+00
  0.00000000E+00  0.00000000E+00  0.00000000E+00
  0.00000000E+00  0.00000000E+00  0.00000000E+00
  0.00000000E+00  0.00000000E+00  0.00000000E+00
  0.00000000E+00  0.00000000E+00  0.00000000E+00
  0.00000000E+00  0.00000000E+00  0.00000000E+00
  0.00000000E+00  0.00000000E+00  0.00000000E+00
