# Supplementary material for: Bringing Molecules Together: Synergistic Coadsorption at Dopant Sites of Single Atom Alloys
Source: J Am Chem Soc. 2024 Oct 2;146(41):28119–30. doi: 10.1021/jacs.4c07621 (PMC11487606; doi:10.1021/jacs.4c07621)
Supplement: Supplementary file 2 — ja4c07621_si_002.zip [file ja4c07621_si_002.zip › structures/1_Cu/Cu211/02_ZrCu/04_CO-CO/2_KPOINTS-13-13-1_dipol/CONTCAR]

Cu Zr  C  O                             
   1.00000000000000     
     6.3741235024717753    0.0000000000000000    0.0000000000000000
     0.0000000000000000    7.8066750692688993    0.0000000000000000
     0.0000000000000000    0.0000000000000000   25.5167672230094595
   Cu   Zr   C    O 
    44     1     2     2
Selective dynamics
Direct
  0.8337026260020011  0.1663816512061942  0.2939243805632614   F   F   F
  0.8337026260020011  0.8330483178728585  0.2939243805632614   F   F   F
  0.8337026260020011  0.4997149845395299  0.2939243805632614   F   F   F
  0.1670359593353297  0.9997149845395299  0.3233637547685078   F   F   F
  0.1670359593353297  0.6663816512061942  0.3233637547685078   F   F   F
  0.1670359593353297  0.3330483178728585  0.3233637547685078   F   F   F
  0.5003692926686654  0.1663816512061942  0.3528031289737612   F   F   F
  0.5003692926686654  0.8330483178728585  0.3528031289737612   F   F   F
  0.5003692926686654  0.4997149845395299  0.3528031289737612   F   F   F
  0.8337026260020011  0.9997149845395299  0.3822425031790075   F   F   F
  0.8337026260020011  0.6663816512061942  0.3822425031790075   F   F   F
  0.8337026260020011  0.3330483178728585  0.3822425031790075   F   F   F
  0.1670359593353297  0.1663816512061942  0.4116818773842539   F   F   F
  0.1670359593353297  0.8330483178728585  0.4116818773842539   F   F   F
  0.1670359593353297  0.4997149845395299  0.4116818773842539   F   F   F
  0.5003692926686654  0.9997149845395299  0.4411212515895002   F   F   F
  0.5003692926686654  0.6663816512061942  0.4411212515895002   F   F   F
  0.5003692926686654  0.3330483178728585  0.4411212515895002   F   F   F
  0.8336860547571247  0.1653748284123500  0.4701341575095246   T   T   T
  0.8336645704395662  0.8339699736991815  0.4701360157747324   T   T   T
  0.8368037425806079  0.4996873407787525  0.4697497958412669   T   T   T
  0.1653408318777859  0.9996372747276473  0.5002024741110319   T   T   T
  0.1687629347327499  0.6671631697671890  0.4997454910962538   T   T   T
  0.1687714661524167  0.3321394794405700  0.4997241832751542   T   T   T
  0.4991679821782883  0.1645269226777042  0.5294756101609959   T   T   T
  0.4991066145952485  0.8347246636576526  0.5294848781488811   T   T   T
  0.5054075614799569  0.4996443163738159  0.5279293777022532   T   T   T
  0.8312551293411417  0.9996191561463481  0.5604829377869862   T   T   T
  0.8356562299028941  0.6684355037209884  0.5573633295460360   T   T   T
  0.8357005535815754  0.3308427837423802  0.5573503430430937   T   T   T
  0.1629800084535586  0.1664919993667414  0.5885288128167948   T   T   T
  0.1628749210618325  0.8327217656599712  0.5885708142653148   T   T   T
  0.1780676983913953  0.4995796338183055  0.5862198935862640   T   T   T
  0.4984537663087449  0.9995152833889551  0.6190661057393601   T   T   T
  0.5050016919455738  0.6654548794361747  0.6163758162722343   T   T   T
  0.5050568584874812  0.3336889439194016  0.6163689326465924   T   T   T
  0.8250756499841797  0.1704890048570046  0.6512110262904146   T   T   T
  0.8248600307407320  0.8286993426543403  0.6513044216685644   T   T   T
  0.8529914611440491  0.4996114469762952  0.6423698502553989   T   T   T
  0.1527320188207364  0.9996773947692340  0.6747774601158021   T   T   T
  0.1679078964642396  0.6621330943704878  0.6758639684986019   T   T   T
  0.1681747874759706  0.3368713432691481  0.6758810406342320   T   T   T
  0.4782754222090778  0.1607957650433863  0.7050978204363051   T   T   T
  0.4777776773353957  0.8381809079303074  0.7051130037861729   T   T   T
  0.5494919912902473  0.4994470886116777  0.7149797874275460   T   T   T
  0.4838769654491544  0.6881950832013417  0.7798220838637826   T   T   T
  0.4928162165632742  0.3086780365714169  0.7798236322218497   T   T   T
  0.4567926886562056  0.7640273868373171  0.8191581303093350   T   T   T
  0.4719907646749610  0.2319030862921503  0.8192333327871735   T   T   T
 
  0.00000000E+00  0.00000000E+00  0.00000000E+00
  0.00000000E+00  0.00000000E+00  0.00000000E+00
  0.00000000E+00  0.00000000E+00  0.00000000E+00
  0.00000000E+00  0.00000000E+00  0.00000000E+00
  0.00000000E+00  0.00000000E+00  0.00000000E+00
  0.00000000E+00  0.00000000E+00  0.00000000E+00
  0.00000000E+00  0.00000000E+00  0.00000000E+00
  0.00000000E+00  0.00000000E+00  0.00000000E+00
  0.00000000E+00  0.00000000E+00  0.00000000E+00
  0.00000000E+00  0.00000000E+00  0.00000000E+00
  0.00000000E+00  0.00000000E+00  0.00000000E+00
  0.00000000E+00  0.00000000E+00  0.00000000E+00
  0.00000000E+00  0.00000000E+00  0.00000000E+00
  0.00000000E+00  0.00000000E+00  0.00000000E+00
  0.00000000E+00  0.00000000E+00  0.00000000E+00
  0.00000000E+00  0.00000000E+00  0.00000000E+00
  0.00000000E+00  0.00000000E+00  0.00000000E+00
  0.00000000E+00  0.00000000E+00  0.00000000E+00
  0.00000000E+00  0.00000000E+00  0.00000000E+00
  0.00000000E+00  0.00000000E+00  0.00000000E+00
  0.00000000E+00  0.00000000E+00  0.00000000E+00
  0.00000000E+00  0.00000000E+00  0.00000000E+00
  0.00000000E+00  0.00000000E+00  0.00000000E+00
  0.00000000E+00  0.00000000E+00  0.00000000E+00
  0.00000000E+00  0.00000000E+00  0.00000000E+00
  0.00000000E+00  0.00000000E+00  0.00000000E+00
  0.00000000E+00  0.00000000E+00  0.00000000E+00
  0.00000000E+00  0.00000000E+00  0.00000000E+00
  0.00000000E+00  0.00000000E+00  0.00000000E+00
  0.00000000E+00  0.00000000E+00  0.00000000E+00
  0.00000000E+00  0.00000000E+00  0.00000000E+00
  0.00000000E+00  0.00000000E+00  0.00000000E+00
  0.00000000E+00  0.00000000E+00  0.00000000E+00
  0.00000000E+00  0.00000000E+00  0.00000000E+00
  0.00000000E+00  0.00000000E+00  0.00000000E+00
  0.00000000E+00  0.00000000E+00  0.00000000E+00
  0.00000000E+00  0.00000000E+00  0.00000000E+00
  0.00000000E+00  0.00000000E+00  0.00000000E+00
  0.00000000E+00  0.00000000E+00  0.00000000E+00
  0.00000000E+00  0.00000000E+00  0.00000000E+00
  0.00000000E+00  0.00000000E+00  0.00000000E+00
  0.00000000E+00  0.00000000E+00  0.00000000E+00
  0.00000000E+00  0.00000000E+00  0.00000000E+00
  0.00000000E+00  0.00000000E+00  0.00000000E+00
  0.00000000E+00  0.00000000E+00  0.00000000E+00
  0.00000000E+00  0.00000000E+00  0.00000000E+00
  0.00000000E+00  0.00000000E+00  0.00000000E+00
  0.00000000E+00  0.00000000E+00  0.00000000E+00
  0.00000000E+00  0.00000000E+00  0.00000000E+00
