# Supplementary material for: Bringing Molecules Together: Synergistic Coadsorption at Dopant Sites of Single Atom Alloys
Source: J Am Chem Soc. 2024 Oct 2;146(41):28119–30. doi: 10.1021/jacs.4c07621 (PMC11487606; doi:10.1021/jacs.4c07621)
Supplement: Supplementary file 2 — ja4c07621_si_002.zip [file ja4c07621_si_002.zip › structures/1_Cu/Cu211/02_ZrCu/08_CO-H/2_KPOINTS-13-13-1_dipol/CONTCAR]

Cu Zr  C  O   H                         
   1.00000000000000     
     6.3741235024717753    0.0000000000000000    0.0000000000000000
     0.0000000000000000    7.8066750692688993    0.0000000000000000
     0.0000000000000000    0.0000000000000000   25.5167672230094595
   Cu   Zr   C    O    H 
    44     1     1     1     1
Selective dynamics
Direct
  0.8337026260020011  0.1663816512061942  0.2939243805632614   F   F   F
  0.8337026260020011  0.8330483178728585  0.2939243805632614   F   F   F
  0.8337026260020011  0.4997149845395299  0.2939243805632614   F   F   F
  0.1670359593353297  0.9997149845395299  0.3233637547685078   F   F   F
  0.1670359593353297  0.6663816512061942  0.3233637547685078   F   F   F
  0.1670359593353297  0.3330483178728585  0.3233637547685078   F   F   F
  0.5003692926686654  0.1663816512061942  0.3528031289737612   F   F   F
  0.5003692926686654  0.8330483178728585  0.3528031289737612   F   F   F
  0.5003692926686654  0.4997149845395299  0.3528031289737612   F   F   F
  0.8337026260020011  0.9997149845395299  0.3822425031790075   F   F   F
  0.8337026260020011  0.6663816512061942  0.3822425031790075   F   F   F
  0.8337026260020011  0.3330483178728585  0.3822425031790075   F   F   F
  0.1670359593353297  0.1663816512061942  0.4116818773842539   F   F   F
  0.1670359593353297  0.8330483178728585  0.4116818773842539   F   F   F
  0.1670359593353297  0.4997149845395299  0.4116818773842539   F   F   F
  0.5003692926686654  0.9997149845395299  0.4411212515895002   F   F   F
  0.5003692926686654  0.6663816512061942  0.4411212515895002   F   F   F
  0.5003692926686654  0.3330483178728585  0.4411212515895002   F   F   F
  0.8338082332101361  0.1656772987251101  0.4702405832819071   T   T   T
  0.8338549306693920  0.8340179361996772  0.4700962937128612   T   T   T
  0.8364475262191058  0.4994482585973020  0.4697713668650909   T   T   T
  0.1664601931515797  0.9996910681749159  0.5000145860899760   T   T   T
  0.1688885477216566  0.6669464584347798  0.4998428757305592   T   T   T
  0.1689702262766140  0.3322935299196149  0.4996596656148019   T   T   T
  0.4997413098364709  0.1640377465351593  0.5296826054109133   T   T   T
  0.5002842372615224  0.8337240019714605  0.5293209824901154   T   T   T
  0.5045712792614380  0.4998704896965351  0.5281933688693177   T   T   T
  0.8323815700828051  0.0002292730289925  0.5601156019783690   T   T   T
  0.8358035161594032  0.6676372496230539  0.5573820099797164   T   T   T
  0.8356100640864951  0.3315667108548816  0.5576678177128186   T   T   T
  0.1635960799745368  0.1672393451789622  0.5882578154214507   T   T   T
  0.1646525344744079  0.8330042400665651  0.5879075101778316   T   T   T
  0.1757065313291865  0.4989627249084282  0.5865477560521706   T   T   T
  0.4986365256661011  0.9966447338387120  0.6188926173941328   T   T   T
  0.5050640947601943  0.6647052842294259  0.6173113920236496   T   T   T
  0.5054700516116699  0.3332554152932622  0.6165981745769328   T   T   T
  0.8251836794359227  0.1701563477645016  0.6511934899142332   T   T   T
  0.8284810002342566  0.8305859348965863  0.6495362263910912   T   T   T
  0.8474043802349048  0.5008139734771369  0.6439428474667334   T   T   T
  0.1544475238733975  0.9992377390604652  0.6742966909814742   T   T   T
  0.1676041146062862  0.6647313613265246  0.6744365739085243   T   T   T
  0.1657588653826594  0.3379985281185980  0.6762277866168346   T   T   T
  0.4758192017641613  0.1603239450003613  0.7041365854416202   T   T   T
  0.4857673382770099  0.8411369816750689  0.7058817874583516   T   T   T
  0.5407204926776467  0.4983780948348874  0.7150058969265418   T   T   T
  0.5397145939561818  0.2862956202050636  0.7758529728486651   T   T   T
  0.5463029378659672  0.2098974433497592  0.8158885994939101   T   T   T
  0.5305474698303475  0.7205709254797784  0.7574849243885856   T   T   T
 
  0.00000000E+00  0.00000000E+00  0.00000000E+00
  0.00000000E+00  0.00000000E+00  0.00000000E+00
  0.00000000E+00  0.00000000E+00  0.00000000E+00
  0.00000000E+00  0.00000000E+00  0.00000000E+00
  0.00000000E+00  0.00000000E+00  0.00000000E+00
  0.00000000E+00  0.00000000E+00  0.00000000E+00
  0.00000000E+00  0.00000000E+00  0.00000000E+00
  0.00000000E+00  0.00000000E+00  0.00000000E+00
  0.00000000E+00  0.00000000E+00  0.00000000E+00
  0.00000000E+00  0.00000000E+00  0.00000000E+00
  0.00000000E+00  0.00000000E+00  0.00000000E+00
  0.00000000E+00  0.00000000E+00  0.00000000E+00
  0.00000000E+00  0.00000000E+00  0.00000000E+00
  0.00000000E+00  0.00000000E+00  0.00000000E+00
  0.00000000E+00  0.00000000E+00  0.00000000E+00
  0.00000000E+00  0.00000000E+00  0.00000000E+00
  0.00000000E+00  0.00000000E+00  0.00000000E+00
  0.00000000E+00  0.00000000E+00  0.00000000E+00
  0.00000000E+00  0.00000000E+00  0.00000000E+00
  0.00000000E+00  0.00000000E+00  0.00000000E+00
  0.00000000E+00  0.00000000E+00  0.00000000E+00
  0.00000000E+00  0.00000000E+00  0.00000000E+00
  0.00000000E+00  0.00000000E+00  0.00000000E+00
  0.00000000E+00  0.00000000E+00  0.00000000E+00
  0.00000000E+00  0.00000000E+00  0.00000000E+00
  0.00000000E+00  0.00000000E+00  0.00000000E+00
  0.00000000E+00  0.00000000E+00  0.00000000E+00
  0.00000000E+00  0.00000000E+00  0.00000000E+00
  0.00000000E+00  0.00000000E+00  0.00000000E+00
  0.00000000E+00  0.00000000E+00  0.00000000E+00
  0.00000000E+00  0.00000000E+00  0.00000000E+00
  0.00000000E+00  0.00000000E+00  0.00000000E+00
  0.00000000E+00  0.00000000E+00  0.00000000E+00
  0.00000000E+00  0.00000000E+00  0.00000000E+00
  0.00000000E+00  0.00000000E+00  0.00000000E+00
  0.00000000E+00  0.00000000E+00  0.00000000E+00
  0.00000000E+00  0.00000000E+00  0.00000000E+00
  0.00000000E+00  0.00000000E+00  0.00000000E+00
  0.00000000E+00  0.00000000E+00  0.00000000E+00
  0.00000000E+00  0.00000000E+00  0.00000000E+00
  0.00000000E+00  0.00000000E+00  0.00000000E+00
  0.00000000E+00  0.00000000E+00  0.00000000E+00
  0.00000000E+00  0.00000000E+00  0.00000000E+00
  0.00000000E+00  0.00000000E+00  0.00000000E+00
  0.00000000E+00  0.00000000E+00  0.00000000E+00
  0.00000000E+00  0.00000000E+00  0.00000000E+00
  0.00000000E+00  0.00000000E+00  0.00000000E+00
  0.00000000E+00  0.00000000E+00  0.00000000E+00
