# Supplementary material for: Bringing Molecules Together: Synergistic Coadsorption at Dopant Sites of Single Atom Alloys
Source: J Am Chem Soc. 2024 Oct 2;146(41):28119–30. doi: 10.1021/jacs.4c07621 (PMC11487606; doi:10.1021/jacs.4c07621)
Supplement: Supplementary file 2 — ja4c07621_si_002.zip [file ja4c07621_si_002.zip › structures/1_Cu/Cu211/03_NbCu/01_clean/2_KPOINTS-13-13-1_dipol/CONTCAR]

Cu Nb                                   
   1.00000000000000     
     6.3741235024717753    0.0000000000000000    0.0000000000000000
     0.0000000000000000    7.8066750692688993    0.0000000000000000
     0.0000000000000000    0.0000000000000000   25.5167672230094595
   Cu   Nb
    44     1
Selective dynamics
Direct
  0.8337026260020011  0.1663816512061942  0.2939243805632614   F   F   F
  0.8337026260020011  0.8330483178728585  0.2939243805632614   F   F   F
  0.8337026260020011  0.4997149845395299  0.2939243805632614   F   F   F
  0.1670359593353297  0.9997149845395299  0.3233637547685078   F   F   F
  0.1670359593353297  0.6663816512061942  0.3233637547685078   F   F   F
  0.1670359593353297  0.3330483178728585  0.3233637547685078   F   F   F
  0.5003692926686654  0.1663816512061942  0.3528031289737612   F   F   F
  0.5003692926686654  0.8330483178728585  0.3528031289737612   F   F   F
  0.5003692926686654  0.4997149845395299  0.3528031289737612   F   F   F
  0.8337026260020011  0.9997149845395299  0.3822425031790075   F   F   F
  0.8337026260020011  0.6663816512061942  0.3822425031790075   F   F   F
  0.8337026260020011  0.3330483178728585  0.3822425031790075   F   F   F
  0.1670359593353297  0.1663816512061942  0.4116818773842539   F   F   F
  0.1670359593353297  0.8330483178728585  0.4116818773842539   F   F   F
  0.1670359593353297  0.4997149845395299  0.4116818773842539   F   F   F
  0.5003692926686654  0.9997149845395299  0.4411212515895002   F   F   F
  0.5003692926686654  0.6663816512061942  0.4411212515895002   F   F   F
  0.5003692926686654  0.3330483178728585  0.4411212515895002   F   F   F
  0.8343287616535082  0.1658662158947151  0.4701682523677589   T   T   T
  0.8343287616535082  0.8335637531843375  0.4701682523677589   T   T   T
  0.8361904458185593  0.4997149845395299  0.4698433274968984   T   T   T
  0.1665160843031222  0.9997149845395299  0.5000763994110056   T   T   T
  0.1684918022520520  0.6668501127386428  0.4999540592791912   T   T   T
  0.1684918022520520  0.3325798563404100  0.4999540592791912   T   T   T
  0.5005196755012417  0.1657127880703958  0.5288652578530701   T   T   T
  0.5005196755012417  0.8337171810086569  0.5288652578530701   T   T   T
  0.5039817909449213  0.4997149845395299  0.5282781766701502   T   T   T
  0.8341981039139065  0.9997149845395299  0.5597549724408134   T   T   T
  0.8366647423945666  0.6674589025941744  0.5578926986181852   T   T   T
  0.8366647423945666  0.3319710664848782  0.5578926986181852   T   T   T
  0.1646435134868421  0.1667751539482437  0.5885472635399465   T   T   T
  0.1646435134868421  0.8326548151308089  0.5885472635399465   T   T   T
  0.1737826322582197  0.4997149845395299  0.5872675321940446   T   T   T
  0.5007802382742144  0.9997149845395299  0.6161653487725336   T   T   T
  0.5065549473769084  0.6661237352244458  0.6161509385621140   T   T   T
  0.5065549473769084  0.3333062338546071  0.6161509385621140   T   T   T
  0.8292709385304368  0.1684226410385017  0.6505197839024092   T   T   T
  0.8292709385304368  0.8310073280405509  0.6505197839024092   T   T   T
  0.8462421701354327  0.4997149845395299  0.6454256009184471   T   T   T
  0.1558648998470650  0.9997149845395299  0.6756780654784674   T   T   T
  0.1669751704116134  0.6642654326866577  0.6766805760932741   T   T   T
  0.1669751704116134  0.3351645363923949  0.6766805760932741   T   T   T
  0.4840782051179176  0.1600064143181039  0.7019526709941343   T   T   T
  0.4840782051179176  0.8394235547609488  0.7019526709941343   T   T   T
  0.5211835607313634  0.4997149845395299  0.7070850531181635   T   T   T
 
  0.00000000E+00  0.00000000E+00  0.00000000E+00
  0.00000000E+00  0.00000000E+00  0.00000000E+00
  0.00000000E+00  0.00000000E+00  0.00000000E+00
  0.00000000E+00  0.00000000E+00  0.00000000E+00
  0.00000000E+00  0.00000000E+00  0.00000000E+00
  0.00000000E+00  0.00000000E+00  0.00000000E+00
  0.00000000E+00  0.00000000E+00  0.00000000E+00
  0.00000000E+00  0.00000000E+00  0.00000000E+00
  0.00000000E+00  0.00000000E+00  0.00000000E+00
  0.00000000E+00  0.00000000E+00  0.00000000E+00
  0.00000000E+00  0.00000000E+00  0.00000000E+00
  0.00000000E+00  0.00000000E+00  0.00000000E+00
  0.00000000E+00  0.00000000E+00  0.00000000E+00
  0.00000000E+00  0.00000000E+00  0.00000000E+00
  0.00000000E+00  0.00000000E+00  0.00000000E+00
  0.00000000E+00  0.00000000E+00  0.00000000E+00
  0.00000000E+00  0.00000000E+00  0.00000000E+00
  0.00000000E+00  0.00000000E+00  0.00000000E+00
  0.00000000E+00  0.00000000E+00  0.00000000E+00
  0.00000000E+00  0.00000000E+00  0.00000000E+00
  0.00000000E+00  0.00000000E+00  0.00000000E+00
  0.00000000E+00  0.00000000E+00  0.00000000E+00
  0.00000000E+00  0.00000000E+00  0.00000000E+00
  0.00000000E+00  0.00000000E+00  0.00000000E+00
  0.00000000E+00  0.00000000E+00  0.00000000E+00
  0.00000000E+00  0.00000000E+00  0.00000000E+00
  0.00000000E+00  0.00000000E+00  0.00000000E+00
  0.00000000E+00  0.00000000E+00  0.00000000E+00
  0.00000000E+00  0.00000000E+00  0.00000000E+00
  0.00000000E+00  0.00000000E+00  0.00000000E+00
  0.00000000E+00  0.00000000E+00  0.00000000E+00
  0.00000000E+00  0.00000000E+00  0.00000000E+00
  0.00000000E+00  0.00000000E+00  0.00000000E+00
  0.00000000E+00  0.00000000E+00  0.00000000E+00
  0.00000000E+00  0.00000000E+00  0.00000000E+00
  0.00000000E+00  0.00000000E+00  0.00000000E+00
  0.00000000E+00  0.00000000E+00  0.00000000E+00
  0.00000000E+00  0.00000000E+00  0.00000000E+00
  0.00000000E+00  0.00000000E+00  0.00000000E+00
  0.00000000E+00  0.00000000E+00  0.00000000E+00
  0.00000000E+00  0.00000000E+00  0.00000000E+00
  0.00000000E+00  0.00000000E+00  0.00000000E+00
  0.00000000E+00  0.00000000E+00  0.00000000E+00
  0.00000000E+00  0.00000000E+00  0.00000000E+00
  0.00000000E+00  0.00000000E+00  0.00000000E+00
