# Supplementary material for: Bringing Molecules Together: Synergistic Coadsorption at Dopant Sites of Single Atom Alloys
Source: J Am Chem Soc. 2024 Oct 2;146(41):28119–30. doi: 10.1021/jacs.4c07621 (PMC11487606; doi:10.1021/jacs.4c07621)
Supplement: Supplementary file 2 — ja4c07621_si_002.zip [file ja4c07621_si_002.zip › structures/1_Cu/Cu211/03_NbCu/08_CO-H/2_KPOINTS-13-13-1_dipol/CONTCAR]

Cu Nb  C  O  H                          
   1.00000000000000     
     6.3741235024717753    0.0000000000000000    0.0000000000000000
     0.0000000000000000    7.8066750692688993    0.0000000000000000
     0.0000000000000000    0.0000000000000000   25.5167672230094595
   Cu   Nb   C    O    H 
    44     1     1     1     1
Selective dynamics
Direct
  0.8337026260020011  0.1663816512061942  0.2939243805632614   F   F   F
  0.8337026260020011  0.8330483178728585  0.2939243805632614   F   F   F
  0.8337026260020011  0.4997149845395299  0.2939243805632614   F   F   F
  0.1670359593353297  0.9997149845395299  0.3233637547685078   F   F   F
  0.1670359593353297  0.6663816512061942  0.3233637547685078   F   F   F
  0.1670359593353297  0.3330483178728585  0.3233637547685078   F   F   F
  0.5003692926686654  0.1663816512061942  0.3528031289737612   F   F   F
  0.5003692926686654  0.8330483178728585  0.3528031289737612   F   F   F
  0.5003692926686654  0.4997149845395299  0.3528031289737612   F   F   F
  0.8337026260020011  0.9997149845395299  0.3822425031790075   F   F   F
  0.8337026260020011  0.6663816512061942  0.3822425031790075   F   F   F
  0.8337026260020011  0.3330483178728585  0.3822425031790075   F   F   F
  0.1670359593353297  0.1663816512061942  0.4116818773842539   F   F   F
  0.1670359593353297  0.8330483178728585  0.4116818773842539   F   F   F
  0.1670359593353297  0.4997149845395299  0.4116818773842539   F   F   F
  0.5003692926686654  0.9997149845395299  0.4411212515895002   F   F   F
  0.5003692926686654  0.6663816512061942  0.4411212515895002   F   F   F
  0.5003692926686654  0.3330483178728585  0.4411212515895002   F   F   F
  0.8342832354934130  0.1656754951313013  0.4701395123438345   T   T   T
  0.8346800611730522  0.8336020824912571  0.4702215767093700   T   T   T
  0.8376087437251504  0.4995458868043902  0.4698509073673731   T   T   T
  0.1670767225870829  0.9998465429504033  0.5004386959874974   T   T   T
  0.1700061707112585  0.6670827576259386  0.4999190414899934   T   T   T
  0.1699664498335921  0.3319687512019637  0.4998526082716430   T   T   T
  0.5010739352172159  0.1636406185119582  0.5295522543396262   T   T   T
  0.5018370401781701  0.8348536819285609  0.5292805176536215   T   T   T
  0.5067311933216243  0.4997301202101389  0.5279827979437127   T   T   T
  0.8340673250126350  0.0002670986129140  0.5601239349960545   T   T   T
  0.8383065529676769  0.6671518771565536  0.5579380528370271   T   T   T
  0.8388110668037820  0.3311184230746730  0.5576565588812284   T   T   T
  0.1661093788453770  0.1675196377317380  0.5893614314967024   T   T   T
  0.1664158719368434  0.8334673091220078  0.5883258573786091   T   T   T
  0.1791535108089114  0.4989092609394495  0.5867632115513818   T   T   T
  0.5029419158367496  0.9982735216244757  0.6196066096153029   T   T   T
  0.5072994866408875  0.6667156816603047  0.6161490095860801   T   T   T
  0.5092009238625302  0.3322931208321349  0.6156154309697349   T   T   T
  0.8316167922482577  0.1694383543564326  0.6514502554498348   T   T   T
  0.8331822921490802  0.8294142490116053  0.6498387735199609   T   T   T
  0.8534924714820187  0.4973999866327324  0.6442937980622647   T   T   T
  0.1615216877307080  0.9982035572896413  0.6750407623718807   T   T   T
  0.1726375678061347  0.6637677624889174  0.6750382755512865   T   T   T
  0.1724957984313642  0.3381454518597814  0.6777981376220521   T   T   T
  0.4880674055673939  0.1609138077090958  0.7048310855863059   T   T   T
  0.4926023886255920  0.8359127172823071  0.7056883286164933   T   T   T
  0.5306323789169813  0.4977141754898021  0.7088674591755481   T   T   T
  0.3955840143604932  0.3692984575866611  0.7722455768198693   T   T   T
  0.3271431190893178  0.3123116796070772  0.8116617197536210   T   T   T
  0.5044479587259629  0.6901369363493668  0.7550711853634268   T   T   T
 
  0.00000000E+00  0.00000000E+00  0.00000000E+00
  0.00000000E+00  0.00000000E+00  0.00000000E+00
  0.00000000E+00  0.00000000E+00  0.00000000E+00
  0.00000000E+00  0.00000000E+00  0.00000000E+00
  0.00000000E+00  0.00000000E+00  0.00000000E+00
  0.00000000E+00  0.00000000E+00  0.00000000E+00
  0.00000000E+00  0.00000000E+00  0.00000000E+00
  0.00000000E+00  0.00000000E+00  0.00000000E+00
  0.00000000E+00  0.00000000E+00  0.00000000E+00
  0.00000000E+00  0.00000000E+00  0.00000000E+00
  0.00000000E+00  0.00000000E+00  0.00000000E+00
  0.00000000E+00  0.00000000E+00  0.00000000E+00
  0.00000000E+00  0.00000000E+00  0.00000000E+00
  0.00000000E+00  0.00000000E+00  0.00000000E+00
  0.00000000E+00  0.00000000E+00  0.00000000E+00
  0.00000000E+00  0.00000000E+00  0.00000000E+00
  0.00000000E+00  0.00000000E+00  0.00000000E+00
  0.00000000E+00  0.00000000E+00  0.00000000E+00
  0.00000000E+00  0.00000000E+00  0.00000000E+00
  0.00000000E+00  0.00000000E+00  0.00000000E+00
  0.00000000E+00  0.00000000E+00  0.00000000E+00
  0.00000000E+00  0.00000000E+00  0.00000000E+00
  0.00000000E+00  0.00000000E+00  0.00000000E+00
  0.00000000E+00  0.00000000E+00  0.00000000E+00
  0.00000000E+00  0.00000000E+00  0.00000000E+00
  0.00000000E+00  0.00000000E+00  0.00000000E+00
  0.00000000E+00  0.00000000E+00  0.00000000E+00
  0.00000000E+00  0.00000000E+00  0.00000000E+00
  0.00000000E+00  0.00000000E+00  0.00000000E+00
  0.00000000E+00  0.00000000E+00  0.00000000E+00
  0.00000000E+00  0.00000000E+00  0.00000000E+00
  0.00000000E+00  0.00000000E+00  0.00000000E+00
  0.00000000E+00  0.00000000E+00  0.00000000E+00
  0.00000000E+00  0.00000000E+00  0.00000000E+00
  0.00000000E+00  0.00000000E+00  0.00000000E+00
  0.00000000E+00  0.00000000E+00  0.00000000E+00
  0.00000000E+00  0.00000000E+00  0.00000000E+00
  0.00000000E+00  0.00000000E+00  0.00000000E+00
  0.00000000E+00  0.00000000E+00  0.00000000E+00
  0.00000000E+00  0.00000000E+00  0.00000000E+00
  0.00000000E+00  0.00000000E+00  0.00000000E+00
  0.00000000E+00  0.00000000E+00  0.00000000E+00
  0.00000000E+00  0.00000000E+00  0.00000000E+00
  0.00000000E+00  0.00000000E+00  0.00000000E+00
  0.00000000E+00  0.00000000E+00  0.00000000E+00
  0.00000000E+00  0.00000000E+00  0.00000000E+00
  0.00000000E+00  0.00000000E+00  0.00000000E+00
  0.00000000E+00  0.00000000E+00  0.00000000E+00
