# Supplementary material for: Bringing Molecules Together: Synergistic Coadsorption at Dopant Sites of Single Atom Alloys
Source: J Am Chem Soc. 2024 Oct 2;146(41):28119–30. doi: 10.1021/jacs.4c07621 (PMC11487606; doi:10.1021/jacs.4c07621)
Supplement: Supplementary file 2 — ja4c07621_si_002.zip [file ja4c07621_si_002.zip › structures/1_Cu/Cu211/03_NbCu/04_CO-CO/2_KPOINTS-13-13-1_dipol/CONTCAR]

Cu Nb  C  O                             
   1.00000000000000     
     6.3741235024717753    0.0000000000000000    0.0000000000000000
     0.0000000000000000    7.8066750692688993    0.0000000000000000
     0.0000000000000000    0.0000000000000000   25.5167672230094595
   Cu   Nb   C    O 
    44     1     2     2
Selective dynamics
Direct
  0.8337026260020011  0.1663816512061942  0.2939243805632614   F   F   F
  0.8337026260020011  0.8330483178728585  0.2939243805632614   F   F   F
  0.8337026260020011  0.4997149845395299  0.2939243805632614   F   F   F
  0.1670359593353297  0.9997149845395299  0.3233637547685078   F   F   F
  0.1670359593353297  0.6663816512061942  0.3233637547685078   F   F   F
  0.1670359593353297  0.3330483178728585  0.3233637547685078   F   F   F
  0.5003692926686654  0.1663816512061942  0.3528031289737612   F   F   F
  0.5003692926686654  0.8330483178728585  0.3528031289737612   F   F   F
  0.5003692926686654  0.4997149845395299  0.3528031289737612   F   F   F
  0.8337026260020011  0.9997149845395299  0.3822425031790075   F   F   F
  0.8337026260020011  0.6663816512061942  0.3822425031790075   F   F   F
  0.8337026260020011  0.3330483178728585  0.3822425031790075   F   F   F
  0.1670359593353297  0.1663816512061942  0.4116818773842539   F   F   F
  0.1670359593353297  0.8330483178728585  0.4116818773842539   F   F   F
  0.1670359593353297  0.4997149845395299  0.4116818773842539   F   F   F
  0.5003692926686654  0.9997149845395299  0.4411212515895002   F   F   F
  0.5003692926686654  0.6663816512061942  0.4411212515895002   F   F   F
  0.5003692926686654  0.3330483178728585  0.4411212515895002   F   F   F
  0.8343928975708860  0.1655808002263604  0.4701539403599713   T   T   T
  0.8343520309568717  0.8337245726343168  0.4701183997295016   T   T   T
  0.8371707092723610  0.4996417725457912  0.4698650484949445   T   T   T
  0.1669974922281217  0.9996448948818577  0.5003556428918554   T   T   T
  0.1691629268732668  0.6670877923471323  0.4999216006961505   T   T   T
  0.1690565901747796  0.3320651548020082  0.4998977558295042   T   T   T
  0.5008328720128674  0.1647640239961471  0.5293929533129123   T   T   T
  0.5007303319186182  0.8343796001053650  0.5293857608933834   T   T   T
  0.5052631536405272  0.4996277480921019  0.5278967157345130   T   T   T
  0.8337968346934971  0.9996131906098241  0.5598540399152006   T   T   T
  0.8367709126045698  0.6675652915072791  0.5577072590560962   T   T   T
  0.8365915682741050  0.3316647842541765  0.5578322340039596   T   T   T
  0.1649809494536284  0.1671128956264117  0.5886908344505180   T   T   T
  0.1650157875776109  0.8317253405276708  0.5887711810523645   T   T   T
  0.1773623607817048  0.4994308868895098  0.5868331022070458   T   T   T
  0.5019031757036386  0.9991993693519162  0.6182062856377387   T   T   T
  0.5073783767098581  0.6647512484173032  0.6160023926577954   T   T   T
  0.5066981916189377  0.3340443560640067  0.6160908131939713   T   T   T
  0.8306084206938903  0.1701734367641229  0.6503659456200770   T   T   T
  0.8311114868924151  0.8290606305398681  0.6503540595169659   T   T   T
  0.8538004638025214  0.5000387464753923  0.6441080668459682   T   T   T
  0.1586534735199498  0.9994792431616368  0.6742680386715914   T   T   T
  0.1733027974954852  0.6608945466583654  0.6767341085940037   T   T   T
  0.1724148685581729  0.3369968648640926  0.6767783680543656   T   T   T
  0.4866886240431174  0.1599019178481713  0.7033498953940553   T   T   T
  0.4881085411520130  0.8375722816325198  0.7032013302561856   T   T   T
  0.5370084608661897  0.4976117375530619  0.7117971853550911   T   T   T
  0.4216262755494665  0.6595781329018029  0.7708299299537300   T   T   T
  0.4538568889915767  0.3302010490579654  0.7730216867256132   T   T   T
  0.3624911548553247  0.7281217585402215  0.8095012064601477   T   T   T
  0.4138735092791632  0.2600172298417359  0.8128791660086403   T   T   T
 
  0.00000000E+00  0.00000000E+00  0.00000000E+00
  0.00000000E+00  0.00000000E+00  0.00000000E+00
  0.00000000E+00  0.00000000E+00  0.00000000E+00
  0.00000000E+00  0.00000000E+00  0.00000000E+00
  0.00000000E+00  0.00000000E+00  0.00000000E+00
  0.00000000E+00  0.00000000E+00  0.00000000E+00
  0.00000000E+00  0.00000000E+00  0.00000000E+00
  0.00000000E+00  0.00000000E+00  0.00000000E+00
  0.00000000E+00  0.00000000E+00  0.00000000E+00
  0.00000000E+00  0.00000000E+00  0.00000000E+00
  0.00000000E+00  0.00000000E+00  0.00000000E+00
  0.00000000E+00  0.00000000E+00  0.00000000E+00
  0.00000000E+00  0.00000000E+00  0.00000000E+00
  0.00000000E+00  0.00000000E+00  0.00000000E+00
  0.00000000E+00  0.00000000E+00  0.00000000E+00
  0.00000000E+00  0.00000000E+00  0.00000000E+00
  0.00000000E+00  0.00000000E+00  0.00000000E+00
  0.00000000E+00  0.00000000E+00  0.00000000E+00
  0.00000000E+00  0.00000000E+00  0.00000000E+00
  0.00000000E+00  0.00000000E+00  0.00000000E+00
  0.00000000E+00  0.00000000E+00  0.00000000E+00
  0.00000000E+00  0.00000000E+00  0.00000000E+00
  0.00000000E+00  0.00000000E+00  0.00000000E+00
  0.00000000E+00  0.00000000E+00  0.00000000E+00
  0.00000000E+00  0.00000000E+00  0.00000000E+00
  0.00000000E+00  0.00000000E+00  0.00000000E+00
  0.00000000E+00  0.00000000E+00  0.00000000E+00
  0.00000000E+00  0.00000000E+00  0.00000000E+00
  0.00000000E+00  0.00000000E+00  0.00000000E+00
  0.00000000E+00  0.00000000E+00  0.00000000E+00
  0.00000000E+00  0.00000000E+00  0.00000000E+00
  0.00000000E+00  0.00000000E+00  0.00000000E+00
  0.00000000E+00  0.00000000E+00  0.00000000E+00
  0.00000000E+00  0.00000000E+00  0.00000000E+00
  0.00000000E+00  0.00000000E+00  0.00000000E+00
  0.00000000E+00  0.00000000E+00  0.00000000E+00
  0.00000000E+00  0.00000000E+00  0.00000000E+00
  0.00000000E+00  0.00000000E+00  0.00000000E+00
  0.00000000E+00  0.00000000E+00  0.00000000E+00
  0.00000000E+00  0.00000000E+00  0.00000000E+00
  0.00000000E+00  0.00000000E+00  0.00000000E+00
  0.00000000E+00  0.00000000E+00  0.00000000E+00
  0.00000000E+00  0.00000000E+00  0.00000000E+00
  0.00000000E+00  0.00000000E+00  0.00000000E+00
  0.00000000E+00  0.00000000E+00  0.00000000E+00
  0.00000000E+00  0.00000000E+00  0.00000000E+00
  0.00000000E+00  0.00000000E+00  0.00000000E+00
  0.00000000E+00  0.00000000E+00  0.00000000E+00
  0.00000000E+00  0.00000000E+00  0.00000000E+00
