# Supplementary material for: Bringing Molecules Together: Synergistic Coadsorption at Dopant Sites of Single Atom Alloys
Source: J Am Chem Soc. 2024 Oct 2;146(41):28119–30. doi: 10.1021/jacs.4c07621 (PMC11487606; doi:10.1021/jacs.4c07621)
Supplement: Supplementary file 2 — ja4c07621_si_002.zip [file ja4c07621_si_002.zip › structures/1_Cu/Cu211/03_NbCu/02_CO/1_atop/2_KPOINTS-13-13-1_dipol/CONTCAR]

Cu Nb  C  O                             
   1.00000000000000     
     6.3741235024717753    0.0000000000000000    0.0000000000000000
     0.0000000000000000    7.8066750692688993    0.0000000000000000
     0.0000000000000000    0.0000000000000000   25.5167672230094595
   Cu   Nb   C    O 
    44     1     1     1
Selective dynamics
Direct
  0.8337026260020011  0.1663816512061942  0.2939243805632614   F   F   F
  0.8337026260020011  0.8330483178728585  0.2939243805632614   F   F   F
  0.8337026260020011  0.4997149845395299  0.2939243805632614   F   F   F
  0.1670359593353297  0.9997149845395299  0.3233637547685078   F   F   F
  0.1670359593353297  0.6663816512061942  0.3233637547685078   F   F   F
  0.1670359593353297  0.3330483178728585  0.3233637547685078   F   F   F
  0.5003692926686654  0.1663816512061942  0.3528031289737612   F   F   F
  0.5003692926686654  0.8330483178728585  0.3528031289737612   F   F   F
  0.5003692926686654  0.4997149845395299  0.3528031289737612   F   F   F
  0.8337026260020011  0.9997149845395299  0.3822425031790075   F   F   F
  0.8337026260020011  0.6663816512061942  0.3822425031790075   F   F   F
  0.8337026260020011  0.3330483178728585  0.3822425031790075   F   F   F
  0.1670359593353297  0.1663816512061942  0.4116818773842539   F   F   F
  0.1670359593353297  0.8330483178728585  0.4116818773842539   F   F   F
  0.1670359593353297  0.4997149845395299  0.4116818773842539   F   F   F
  0.5003692926686654  0.9997149845395299  0.4411212515895002   F   F   F
  0.5003692926686654  0.6663816512061942  0.4411212515895002   F   F   F
  0.5003692926686654  0.3330483178728585  0.4411212515895002   F   F   F
  0.8349400280599421  0.1656665076499393  0.4701153449089058   T   T   T
  0.8349400280599421  0.8337634614291132  0.4701153449089058   T   T   T
  0.8373006790959368  0.4997149845395299  0.4697903006471610   T   T   T
  0.1679162339789434  0.9997149845395299  0.5004952751436977   T   T   T
  0.1697737863465976  0.6669367879325458  0.5000802430819530   T   T   T
  0.1697737863465976  0.3324931811465066  0.5000802430819530   T   T   T
  0.5018444784707778  0.1654059879605218  0.5289513771061057   T   T   T
  0.5018444784707778  0.8340239811185317  0.5289513771061057   T   T   T
  0.5061802949185080  0.4997149845395299  0.5282361000414788   T   T   T
  0.8361422407990303  0.9997149845395299  0.5595359410906727   T   T   T
  0.8385954176794250  0.6674668683356715  0.5577241236462895   T   T   T
  0.8385954176794250  0.3319631007433810  0.5577241236462895   T   T   T
  0.1662126161228407  0.1675624514659676  0.5893163460415336   T   T   T
  0.1662126161228407  0.8318675176130775  0.5893163460415336   T   T   T
  0.1790226962751654  0.4997149845395299  0.5875807247430358   T   T   T
  0.5029906276077925  0.9997149845395299  0.6162605202200824   T   T   T
  0.5091323663947370  0.6659737733491946  0.6161989926713286   T   T   T
  0.5091323663947370  0.3334561957298589  0.6161989926713286   T   T   T
  0.8309287303955182  0.1693630191237857  0.6503654327880152   T   T   T
  0.8309287303955182  0.8300669499552673  0.6503654327880152   T   T   T
  0.8539603268968533  0.4997149845395299  0.6440848445917334   T   T   T
  0.1569554048348625  0.9997149845395299  0.6758250454417536   T   T   T
  0.1685131038973007  0.6650513465557544  0.6783550293858363   T   T   T
  0.1685131038973007  0.3343786225232984  0.6783550293858363   T   T   T
  0.4877812103947118  0.1601420245869087  0.7018843574974479   T   T   T
  0.4877812103947118  0.8392879444921439  0.7018843574974479   T   T   T
  0.5160544561051857  0.4997149845395299  0.7084824455596550   T   T   T
  0.3104167704863894  0.4997149845395299  0.7724433586989812   T   T   T
  0.2053362782020567  0.4997149845395299  0.8104652559574218   T   T   T
 
  0.00000000E+00  0.00000000E+00  0.00000000E+00
  0.00000000E+00  0.00000000E+00  0.00000000E+00
  0.00000000E+00  0.00000000E+00  0.00000000E+00
  0.00000000E+00  0.00000000E+00  0.00000000E+00
  0.00000000E+00  0.00000000E+00  0.00000000E+00
  0.00000000E+00  0.00000000E+00  0.00000000E+00
  0.00000000E+00  0.00000000E+00  0.00000000E+00
  0.00000000E+00  0.00000000E+00  0.00000000E+00
  0.00000000E+00  0.00000000E+00  0.00000000E+00
  0.00000000E+00  0.00000000E+00  0.00000000E+00
  0.00000000E+00  0.00000000E+00  0.00000000E+00
  0.00000000E+00  0.00000000E+00  0.00000000E+00
  0.00000000E+00  0.00000000E+00  0.00000000E+00
  0.00000000E+00  0.00000000E+00  0.00000000E+00
  0.00000000E+00  0.00000000E+00  0.00000000E+00
  0.00000000E+00  0.00000000E+00  0.00000000E+00
  0.00000000E+00  0.00000000E+00  0.00000000E+00
  0.00000000E+00  0.00000000E+00  0.00000000E+00
  0.00000000E+00  0.00000000E+00  0.00000000E+00
  0.00000000E+00  0.00000000E+00  0.00000000E+00
  0.00000000E+00  0.00000000E+00  0.00000000E+00
  0.00000000E+00  0.00000000E+00  0.00000000E+00
  0.00000000E+00  0.00000000E+00  0.00000000E+00
  0.00000000E+00  0.00000000E+00  0.00000000E+00
  0.00000000E+00  0.00000000E+00  0.00000000E+00
  0.00000000E+00  0.00000000E+00  0.00000000E+00
  0.00000000E+00  0.00000000E+00  0.00000000E+00
  0.00000000E+00  0.00000000E+00  0.00000000E+00
  0.00000000E+00  0.00000000E+00  0.00000000E+00
  0.00000000E+00  0.00000000E+00  0.00000000E+00
  0.00000000E+00  0.00000000E+00  0.00000000E+00
  0.00000000E+00  0.00000000E+00  0.00000000E+00
  0.00000000E+00  0.00000000E+00  0.00000000E+00
  0.00000000E+00  0.00000000E+00  0.00000000E+00
  0.00000000E+00  0.00000000E+00  0.00000000E+00
  0.00000000E+00  0.00000000E+00  0.00000000E+00
  0.00000000E+00  0.00000000E+00  0.00000000E+00
  0.00000000E+00  0.00000000E+00  0.00000000E+00
  0.00000000E+00  0.00000000E+00  0.00000000E+00
  0.00000000E+00  0.00000000E+00  0.00000000E+00
  0.00000000E+00  0.00000000E+00  0.00000000E+00
  0.00000000E+00  0.00000000E+00  0.00000000E+00
  0.00000000E+00  0.00000000E+00  0.00000000E+00
  0.00000000E+00  0.00000000E+00  0.00000000E+00
  0.00000000E+00  0.00000000E+00  0.00000000E+00
  0.00000000E+00  0.00000000E+00  0.00000000E+00
  0.00000000E+00  0.00000000E+00  0.00000000E+00
