# Supplementary material for: Bringing Molecules Together: Synergistic Coadsorption at Dopant Sites of Single Atom Alloys
Source: J Am Chem Soc. 2024 Oct 2;146(41):28119–30. doi: 10.1021/jacs.4c07621 (PMC11487606; doi:10.1021/jacs.4c07621)
Supplement: Supplementary file 2 — ja4c07621_si_002.zip [file ja4c07621_si_002.zip › structures/1_Cu/Cu211/04_MoCu/04_CO-CO/2_KPOINTS-13-13-1_dipol/CONTCAR]

Cu Mo  C  O                             
   1.00000000000000     
     6.3741235024717753    0.0000000000000000    0.0000000000000000
     0.0000000000000000    7.8066750692688993    0.0000000000000000
     0.0000000000000000    0.0000000000000000   25.5167672230094595
   Cu   Mo   C    O 
    44     1     2     2
Selective dynamics
Direct
  0.8337026260020011  0.1663816512061942  0.2939243805632614   F   F   F
  0.8337026260020011  0.8330483178728585  0.2939243805632614   F   F   F
  0.8337026260020011  0.4997149845395299  0.2939243805632614   F   F   F
  0.1670359593353297  0.9997149845395299  0.3233637547685078   F   F   F
  0.1670359593353297  0.6663816512061942  0.3233637547685078   F   F   F
  0.1670359593353297  0.3330483178728585  0.3233637547685078   F   F   F
  0.5003692926686654  0.1663816512061942  0.3528031289737612   F   F   F
  0.5003692926686654  0.8330483178728585  0.3528031289737612   F   F   F
  0.5003692926686654  0.4997149845395299  0.3528031289737612   F   F   F
  0.8337026260020011  0.9997149845395299  0.3822425031790075   F   F   F
  0.8337026260020011  0.6663816512061942  0.3822425031790075   F   F   F
  0.8337026260020011  0.3330483178728585  0.3822425031790075   F   F   F
  0.1670359593353297  0.1663816512061942  0.4116818773842539   F   F   F
  0.1670359593353297  0.8330483178728585  0.4116818773842539   F   F   F
  0.1670359593353297  0.4997149845395299  0.4116818773842539   F   F   F
  0.5003692926686654  0.9997149845395299  0.4411212515895002   F   F   F
  0.5003692926686654  0.6663816512061942  0.4411212515895002   F   F   F
  0.5003692926686654  0.3330483178728585  0.4411212515895002   F   F   F
  0.8344999412949891  0.1659044540645203  0.4702297891993114   T   T   T
  0.8344564929891325  0.8333572594147954  0.4700713196718972   T   T   T
  0.8362816196313384  0.4995165333447472  0.4698396795035152   T   T   T
  0.1672102688190939  0.9992668324201770  0.5001792678017328   T   T   T
  0.1692027268454806  0.6664632628141440  0.4999502176992173   T   T   T
  0.1682120437034241  0.3322945864466701  0.5000406805692291   T   T   T
  0.5004788885124927  0.1646926420627813  0.5292689029701690   T   T   T
  0.5010292572952004  0.8342963690449015  0.5291157909527409   T   T   T
  0.5033462587603277  0.4995505678247051  0.5281673576474554   T   T   T
  0.8338363605497299  0.9995189802519456  0.5592759100221207   T   T   T
  0.8377319274846731  0.6668266069481756  0.5574782289632392   T   T   T
  0.8353157887362037  0.3322830157939298  0.5582851406559052   T   T   T
  0.1648283209138389  0.1661739055803614  0.5882743309050589   T   T   T
  0.1660918230591551  0.8310051735079954  0.5886219625563542   T   T   T
  0.1733229229178398  0.4992362758122318  0.5875590751080629   T   T   T
  0.5026325331225078  0.9981542063331367  0.6179766928442890   T   T   T
  0.5101441712376004  0.6660676532585421  0.6154292585411271   T   T   T
  0.5043944573674004  0.3329780643630757  0.6160440153807273   T   T   T
  0.8309795184165981  0.1688080529317060  0.6494285734514731   T   T   T
  0.8353192320750463  0.8302221799129004  0.6491945382267554   T   T   T
  0.8449710451892749  0.5010164799662223  0.6457427693909434   T   T   T
  0.1627309657298190  0.9982855848214796  0.6742732000626654   T   T   T
  0.1724818805068755  0.6598995260558659  0.6762842694676988   T   T   T
  0.1696103669481102  0.3343330803719967  0.6765069808698148   T   T   T
  0.4871511854769584  0.1595032725308950  0.7032334483828508   T   T   T
  0.4972637390112606  0.8333003836906295  0.7024121947818434   T   T   T
  0.5199769120826818  0.4920335218283082  0.7099573306141446   T   T   T
  0.3786471728944789  0.6328758654027838  0.7648004937335318   T   T   T
  0.5408814973118286  0.3340170194798137  0.7717778987357182   T   T   T
  0.3016026555196868  0.6975377405321757  0.8021777468654429   T   T   T
  0.5588021113901117  0.2649420290706097  0.8127909378873108   T   T   T
 
  0.00000000E+00  0.00000000E+00  0.00000000E+00
  0.00000000E+00  0.00000000E+00  0.00000000E+00
  0.00000000E+00  0.00000000E+00  0.00000000E+00
  0.00000000E+00  0.00000000E+00  0.00000000E+00
  0.00000000E+00  0.00000000E+00  0.00000000E+00
  0.00000000E+00  0.00000000E+00  0.00000000E+00
  0.00000000E+00  0.00000000E+00  0.00000000E+00
  0.00000000E+00  0.00000000E+00  0.00000000E+00
  0.00000000E+00  0.00000000E+00  0.00000000E+00
  0.00000000E+00  0.00000000E+00  0.00000000E+00
  0.00000000E+00  0.00000000E+00  0.00000000E+00
  0.00000000E+00  0.00000000E+00  0.00000000E+00
  0.00000000E+00  0.00000000E+00  0.00000000E+00
  0.00000000E+00  0.00000000E+00  0.00000000E+00
  0.00000000E+00  0.00000000E+00  0.00000000E+00
  0.00000000E+00  0.00000000E+00  0.00000000E+00
  0.00000000E+00  0.00000000E+00  0.00000000E+00
  0.00000000E+00  0.00000000E+00  0.00000000E+00
  0.00000000E+00  0.00000000E+00  0.00000000E+00
  0.00000000E+00  0.00000000E+00  0.00000000E+00
  0.00000000E+00  0.00000000E+00  0.00000000E+00
  0.00000000E+00  0.00000000E+00  0.00000000E+00
  0.00000000E+00  0.00000000E+00  0.00000000E+00
  0.00000000E+00  0.00000000E+00  0.00000000E+00
  0.00000000E+00  0.00000000E+00  0.00000000E+00
  0.00000000E+00  0.00000000E+00  0.00000000E+00
  0.00000000E+00  0.00000000E+00  0.00000000E+00
  0.00000000E+00  0.00000000E+00  0.00000000E+00
  0.00000000E+00  0.00000000E+00  0.00000000E+00
  0.00000000E+00  0.00000000E+00  0.00000000E+00
  0.00000000E+00  0.00000000E+00  0.00000000E+00
  0.00000000E+00  0.00000000E+00  0.00000000E+00
  0.00000000E+00  0.00000000E+00  0.00000000E+00
  0.00000000E+00  0.00000000E+00  0.00000000E+00
  0.00000000E+00  0.00000000E+00  0.00000000E+00
  0.00000000E+00  0.00000000E+00  0.00000000E+00
  0.00000000E+00  0.00000000E+00  0.00000000E+00
  0.00000000E+00  0.00000000E+00  0.00000000E+00
  0.00000000E+00  0.00000000E+00  0.00000000E+00
  0.00000000E+00  0.00000000E+00  0.00000000E+00
  0.00000000E+00  0.00000000E+00  0.00000000E+00
  0.00000000E+00  0.00000000E+00  0.00000000E+00
  0.00000000E+00  0.00000000E+00  0.00000000E+00
  0.00000000E+00  0.00000000E+00  0.00000000E+00
  0.00000000E+00  0.00000000E+00  0.00000000E+00
  0.00000000E+00  0.00000000E+00  0.00000000E+00
  0.00000000E+00  0.00000000E+00  0.00000000E+00
  0.00000000E+00  0.00000000E+00  0.00000000E+00
  0.00000000E+00  0.00000000E+00  0.00000000E+00
