# Supplementary material for: Bringing Molecules Together: Synergistic Coadsorption at Dopant Sites of Single Atom Alloys
Source: J Am Chem Soc. 2024 Oct 2;146(41):28119–30. doi: 10.1021/jacs.4c07621 (PMC11487606; doi:10.1021/jacs.4c07621)
Supplement: Supplementary file 2 — ja4c07621_si_002.zip [file ja4c07621_si_002.zip › structures/1_Cu/Cu211/04_MoCu/01_clean/2_KPOINTS-13-13-1_dipol/CONTCAR]

Cu Mo                                   
   1.00000000000000     
     6.3741235024717753    0.0000000000000000    0.0000000000000000
     0.0000000000000000    7.8066750692688993    0.0000000000000000
     0.0000000000000000    0.0000000000000000   25.5167672230094595
   Cu   Mo
    44     1
Selective dynamics
Direct
  0.8337026260020011  0.1663816512061942  0.2939243805632614   F   F   F
  0.8337026260020011  0.8330483178728585  0.2939243805632614   F   F   F
  0.8337026260020011  0.4997149845395299  0.2939243805632614   F   F   F
  0.1670359593353297  0.9997149845395299  0.3233637547685078   F   F   F
  0.1670359593353297  0.6663816512061942  0.3233637547685078   F   F   F
  0.1670359593353297  0.3330483178728585  0.3233637547685078   F   F   F
  0.5003692926686654  0.1663816512061942  0.3528031289737612   F   F   F
  0.5003692926686654  0.8330483178728585  0.3528031289737612   F   F   F
  0.5003692926686654  0.4997149845395299  0.3528031289737612   F   F   F
  0.8337026260020011  0.9997149845395299  0.3822425031790075   F   F   F
  0.8337026260020011  0.6663816512061942  0.3822425031790075   F   F   F
  0.8337026260020011  0.3330483178728585  0.3822425031790075   F   F   F
  0.1670359593353297  0.1663816512061942  0.4116818773842539   F   F   F
  0.1670359593353297  0.8330483178728585  0.4116818773842539   F   F   F
  0.1670359593353297  0.4997149845395299  0.4116818773842539   F   F   F
  0.5003692926686654  0.9997149845395299  0.4411212515895002   F   F   F
  0.5003692926686654  0.6663816512061942  0.4411212515895002   F   F   F
  0.5003692926686654  0.3330483178728585  0.4411212515895002   F   F   F
  0.8344577519338340  0.1659605529423480  0.4700500334333388   T   T   T
  0.8344577519338340  0.8334694161367047  0.4700500334333388   T   T   T
  0.8355558122054647  0.4997149845395299  0.4697734140251200   T   T   T
  0.1667048098891353  0.9997149845395299  0.4999235482764062   T   T   T
  0.1681540652181200  0.6666409212266718  0.4997755799637772   T   T   T
  0.1681540652181200  0.3327890478523808  0.4997755799637772   T   T   T
  0.5003151445351215  0.1660418465113233  0.5289061398228921   T   T   T
  0.5003151445351215  0.8333881225677295  0.5289061398228921   T   T   T
  0.5027951159133551  0.4997149845395299  0.5284682187328853   T   T   T
  0.8341603375242260  0.9997149845395299  0.5592400769769289   T   T   T
  0.8359799533600965  0.6672625539507125  0.5578179706783903   T   T   T
  0.8359799533600965  0.3321674151283404  0.5578179706783903   T   T   T
  0.1647667634993779  0.1667978594905926  0.5881983152700823   T   T   T
  0.1647667634993779  0.8326321095884603  0.5881983152700823   T   T   T
  0.1716548757830708  0.4997149845395299  0.5872285838532676   T   T   T
  0.5021682733706408  0.9997149845395299  0.6159896292717438   T   T   T
  0.5064620979703895  0.6660291014305607  0.6162506397398769   T   T   T
  0.5064620979703895  0.3334008676484921  0.6162506397398769   T   T   T
  0.8311009410493420  0.1680424877154917  0.6496994196892604   T   T   T
  0.8311009410493420  0.8313874813635610  0.6496994196892604   T   T   T
  0.8441747978180619  0.4997149845395299  0.6457778834878972   T   T   T
  0.1578065707842435  0.9997149845395299  0.6752438102364114   T   T   T
  0.1665573448044516  0.6648729482394036  0.6761741851918502   T   T   T
  0.1665573448044516  0.3345570208396492  0.6761741851918502   T   T   T
  0.4862395275246703  0.1606613821358821  0.7011883072113029   T   T   T
  0.4862395275246703  0.8387685869431707  0.7011883072113029   T   T   T
  0.5161306532931426  0.4997149845395299  0.7074342178605499   T   T   T
 
  0.00000000E+00  0.00000000E+00  0.00000000E+00
  0.00000000E+00  0.00000000E+00  0.00000000E+00
  0.00000000E+00  0.00000000E+00  0.00000000E+00
  0.00000000E+00  0.00000000E+00  0.00000000E+00
  0.00000000E+00  0.00000000E+00  0.00000000E+00
  0.00000000E+00  0.00000000E+00  0.00000000E+00
  0.00000000E+00  0.00000000E+00  0.00000000E+00
  0.00000000E+00  0.00000000E+00  0.00000000E+00
  0.00000000E+00  0.00000000E+00  0.00000000E+00
  0.00000000E+00  0.00000000E+00  0.00000000E+00
  0.00000000E+00  0.00000000E+00  0.00000000E+00
  0.00000000E+00  0.00000000E+00  0.00000000E+00
  0.00000000E+00  0.00000000E+00  0.00000000E+00
  0.00000000E+00  0.00000000E+00  0.00000000E+00
  0.00000000E+00  0.00000000E+00  0.00000000E+00
  0.00000000E+00  0.00000000E+00  0.00000000E+00
  0.00000000E+00  0.00000000E+00  0.00000000E+00
  0.00000000E+00  0.00000000E+00  0.00000000E+00
  0.00000000E+00  0.00000000E+00  0.00000000E+00
  0.00000000E+00  0.00000000E+00  0.00000000E+00
  0.00000000E+00  0.00000000E+00  0.00000000E+00
  0.00000000E+00  0.00000000E+00  0.00000000E+00
  0.00000000E+00  0.00000000E+00  0.00000000E+00
  0.00000000E+00  0.00000000E+00  0.00000000E+00
  0.00000000E+00  0.00000000E+00  0.00000000E+00
  0.00000000E+00  0.00000000E+00  0.00000000E+00
  0.00000000E+00  0.00000000E+00  0.00000000E+00
  0.00000000E+00  0.00000000E+00  0.00000000E+00
  0.00000000E+00  0.00000000E+00  0.00000000E+00
  0.00000000E+00  0.00000000E+00  0.00000000E+00
  0.00000000E+00  0.00000000E+00  0.00000000E+00
  0.00000000E+00  0.00000000E+00  0.00000000E+00
  0.00000000E+00  0.00000000E+00  0.00000000E+00
  0.00000000E+00  0.00000000E+00  0.00000000E+00
  0.00000000E+00  0.00000000E+00  0.00000000E+00
  0.00000000E+00  0.00000000E+00  0.00000000E+00
  0.00000000E+00  0.00000000E+00  0.00000000E+00
  0.00000000E+00  0.00000000E+00  0.00000000E+00
  0.00000000E+00  0.00000000E+00  0.00000000E+00
  0.00000000E+00  0.00000000E+00  0.00000000E+00
  0.00000000E+00  0.00000000E+00  0.00000000E+00
  0.00000000E+00  0.00000000E+00  0.00000000E+00
  0.00000000E+00  0.00000000E+00  0.00000000E+00
  0.00000000E+00  0.00000000E+00  0.00000000E+00
  0.00000000E+00  0.00000000E+00  0.00000000E+00
