# Supplementary material for: Bringing Molecules Together: Synergistic Coadsorption at Dopant Sites of Single Atom Alloys
Source: J Am Chem Soc. 2024 Oct 2;146(41):28119–30. doi: 10.1021/jacs.4c07621 (PMC11487606; doi:10.1021/jacs.4c07621)
Supplement: Supplementary file 2 — ja4c07621_si_002.zip [file ja4c07621_si_002.zip › structures/1_Cu/Cu211/04_MoCu/03_H/4_hollow-3/2_KPOINTS-13-13-1_dipol/CONTCAR]

Cu Mo H                                 
   1.00000000000000     
     6.3741235024717753    0.0000000000000000    0.0000000000000000
     0.0000000000000000    7.8066750692688993    0.0000000000000000
     0.0000000000000000    0.0000000000000000   25.5167672230094595
   Cu   Mo   H 
    44     1     1
Selective dynamics
Direct
  0.8337026260020011  0.1663816512061942  0.2939243805632614   F   F   F
  0.8337026260020011  0.8330483178728585  0.2939243805632614   F   F   F
  0.8337026260020011  0.4997149845395299  0.2939243805632614   F   F   F
  0.1670359593353297  0.9997149845395299  0.3233637547685078   F   F   F
  0.1670359593353297  0.6663816512061942  0.3233637547685078   F   F   F
  0.1670359593353297  0.3330483178728585  0.3233637547685078   F   F   F
  0.5003692926686654  0.1663816512061942  0.3528031289737612   F   F   F
  0.5003692926686654  0.8330483178728585  0.3528031289737612   F   F   F
  0.5003692926686654  0.4997149845395299  0.3528031289737612   F   F   F
  0.8337026260020011  0.9997149845395299  0.3822425031790075   F   F   F
  0.8337026260020011  0.6663816512061942  0.3822425031790075   F   F   F
  0.8337026260020011  0.3330483178728585  0.3822425031790075   F   F   F
  0.1670359593353297  0.1663816512061942  0.4116818773842539   F   F   F
  0.1670359593353297  0.8330483178728585  0.4116818773842539   F   F   F
  0.1670359593353297  0.4997149845395299  0.4116818773842539   F   F   F
  0.5003692926686654  0.9997149845395299  0.4411212515895002   F   F   F
  0.5003692926686654  0.6663816512061942  0.4411212515895002   F   F   F
  0.5003692926686654  0.3330483178728585  0.4411212515895002   F   F   F
  0.8342335765837081  0.1660596568809451  0.4700302017282804   T   T   T
  0.8341313927788533  0.8334895305617408  0.4700600316894464   T   T   T
  0.8354246604153143  0.4996182373026513  0.4697605816482424   T   T   T
  0.1668266449523124  0.9995834655276703  0.4997940682692111   T   T   T
  0.1680139052664942  0.6667966164221630  0.4996789766403743   T   T   T
  0.1683895958653226  0.3328006879975254  0.4995941459160538   T   T   T
  0.5002176323998705  0.1649602849565570  0.5290362901306666   T   T   T
  0.5004286717199802  0.8335506248911291  0.5289766542758422   T   T   T
  0.5025990538041442  0.5001934301155242  0.5283677941627817   T   T   T
  0.8333934476842674  0.0000587413308888  0.5590979550407937   T   T   T
  0.8357003395073166  0.6670469311837662  0.5578173359170074   T   T   T
  0.8357738672324129  0.3325522916532472  0.5576772357323239   T   T   T
  0.1643524407517000  0.1674561356121674  0.5877368658329488   T   T   T
  0.1652663002638431  0.8334232648472436  0.5877016129311601   T   T   T
  0.1711096125222488  0.4998687610327153  0.5869802351823077   T   T   T
  0.5016654437477552  0.9980735281321096  0.6172995440739906   T   T   T
  0.5066414659885178  0.6672585751657777  0.6167727378880059   T   T   T
  0.5060505279988347  0.3335402078354305  0.6155328494993186   T   T   T
  0.8311161218780870  0.1686199933608029  0.6495380415402368   T   T   T
  0.8332145060960704  0.8328058876348771  0.6487788994057438   T   T   T
  0.8414986379156337  0.4995373836891001  0.6462619279309442   T   T   T
  0.1609865583734038  0.0009236865105442  0.6745304867676125   T   T   T
  0.1668426154663328  0.6656981217798623  0.6745231023387416   T   T   T
  0.1673710474423479  0.3360660039493088  0.6757720427845455   T   T   T
  0.4873421408593095  0.1647567384892680  0.7007180960122315   T   T   T
  0.4900949821337003  0.8407781839985274  0.7043334647339692   T   T   T
  0.5135036504033761  0.5047203606629094  0.7071869103484126   T   T   T
  0.5316894095292346  0.6912424648927853  0.7514852218262643   T   T   T
 
  0.00000000E+00  0.00000000E+00  0.00000000E+00
  0.00000000E+00  0.00000000E+00  0.00000000E+00
  0.00000000E+00  0.00000000E+00  0.00000000E+00
  0.00000000E+00  0.00000000E+00  0.00000000E+00
  0.00000000E+00  0.00000000E+00  0.00000000E+00
  0.00000000E+00  0.00000000E+00  0.00000000E+00
  0.00000000E+00  0.00000000E+00  0.00000000E+00
  0.00000000E+00  0.00000000E+00  0.00000000E+00
  0.00000000E+00  0.00000000E+00  0.00000000E+00
  0.00000000E+00  0.00000000E+00  0.00000000E+00
  0.00000000E+00  0.00000000E+00  0.00000000E+00
  0.00000000E+00  0.00000000E+00  0.00000000E+00
  0.00000000E+00  0.00000000E+00  0.00000000E+00
  0.00000000E+00  0.00000000E+00  0.00000000E+00
  0.00000000E+00  0.00000000E+00  0.00000000E+00
  0.00000000E+00  0.00000000E+00  0.00000000E+00
  0.00000000E+00  0.00000000E+00  0.00000000E+00
  0.00000000E+00  0.00000000E+00  0.00000000E+00
  0.00000000E+00  0.00000000E+00  0.00000000E+00
  0.00000000E+00  0.00000000E+00  0.00000000E+00
  0.00000000E+00  0.00000000E+00  0.00000000E+00
  0.00000000E+00  0.00000000E+00  0.00000000E+00
  0.00000000E+00  0.00000000E+00  0.00000000E+00
  0.00000000E+00  0.00000000E+00  0.00000000E+00
  0.00000000E+00  0.00000000E+00  0.00000000E+00
  0.00000000E+00  0.00000000E+00  0.00000000E+00
  0.00000000E+00  0.00000000E+00  0.00000000E+00
  0.00000000E+00  0.00000000E+00  0.00000000E+00
  0.00000000E+00  0.00000000E+00  0.00000000E+00
  0.00000000E+00  0.00000000E+00  0.00000000E+00
  0.00000000E+00  0.00000000E+00  0.00000000E+00
  0.00000000E+00  0.00000000E+00  0.00000000E+00
  0.00000000E+00  0.00000000E+00  0.00000000E+00
  0.00000000E+00  0.00000000E+00  0.00000000E+00
  0.00000000E+00  0.00000000E+00  0.00000000E+00
  0.00000000E+00  0.00000000E+00  0.00000000E+00
  0.00000000E+00  0.00000000E+00  0.00000000E+00
  0.00000000E+00  0.00000000E+00  0.00000000E+00
  0.00000000E+00  0.00000000E+00  0.00000000E+00
  0.00000000E+00  0.00000000E+00  0.00000000E+00
  0.00000000E+00  0.00000000E+00  0.00000000E+00
  0.00000000E+00  0.00000000E+00  0.00000000E+00
  0.00000000E+00  0.00000000E+00  0.00000000E+00
  0.00000000E+00  0.00000000E+00  0.00000000E+00
  0.00000000E+00  0.00000000E+00  0.00000000E+00
  0.00000000E+00  0.00000000E+00  0.00000000E+00
