# Supplementary material for: Bringing Molecules Together: Synergistic Coadsorption at Dopant Sites of Single Atom Alloys
Source: J Am Chem Soc. 2024 Oct 2;146(41):28119–30. doi: 10.1021/jacs.4c07621 (PMC11487606; doi:10.1021/jacs.4c07621)
Supplement: Supplementary file 2 — ja4c07621_si_002.zip [file ja4c07621_si_002.zip › structures/1_Cu/Cu211/04_MoCu/02_CO/1_atop/2_KPOINTS-13-13-1_dipol/CONTCAR]

Cu Mo  C  O                             
   1.00000000000000     
     6.3741235024717753    0.0000000000000000    0.0000000000000000
     0.0000000000000000    7.8066750692688993    0.0000000000000000
     0.0000000000000000    0.0000000000000000   25.5167672230094595
   Cu   Mo   C    O 
    44     1     1     1
Selective dynamics
Direct
  0.8337026260020011  0.1663816512061942  0.2939243805632614   F   F   F
  0.8337026260020011  0.8330483178728585  0.2939243805632614   F   F   F
  0.8337026260020011  0.4997149845395299  0.2939243805632614   F   F   F
  0.1670359593353297  0.9997149845395299  0.3233637547685078   F   F   F
  0.1670359593353297  0.6663816512061942  0.3233637547685078   F   F   F
  0.1670359593353297  0.3330483178728585  0.3233637547685078   F   F   F
  0.5003692926686654  0.1663816512061942  0.3528031289737612   F   F   F
  0.5003692926686654  0.8330483178728585  0.3528031289737612   F   F   F
  0.5003692926686654  0.4997149845395299  0.3528031289737612   F   F   F
  0.8337026260020011  0.9997149845395299  0.3822425031790075   F   F   F
  0.8337026260020011  0.6663816512061942  0.3822425031790075   F   F   F
  0.8337026260020011  0.3330483178728585  0.3822425031790075   F   F   F
  0.1670359593353297  0.1663816512061942  0.4116818773842539   F   F   F
  0.1670359593353297  0.8330483178728585  0.4116818773842539   F   F   F
  0.1670359593353297  0.4997149845395299  0.4116818773842539   F   F   F
  0.5003692926686654  0.9997149845395299  0.4411212515895002   F   F   F
  0.5003692926686654  0.6663816512061942  0.4411212515895002   F   F   F
  0.5003692926686654  0.3330483178728585  0.4411212515895002   F   F   F
  0.8342099757374966  0.1659094702312038  0.4701677895528532   T   T   T
  0.8342099757374966  0.8335204988478490  0.4701677895528532   T   T   T
  0.8365149156688008  0.4997149845395299  0.4697844185340389   T   T   T
  0.1664244585086629  0.9997149845395299  0.5003283082130194   T   T   T
  0.1681943314191673  0.6667355436658615  0.5001005500973948   T   T   T
  0.1681943314191673  0.3326944254131911  0.5001005500973948   T   T   T
  0.4998226196951105  0.1647828789731256  0.5288235242713859   T   T   T
  0.4998226196951105  0.8346470901059269  0.5288235242713859   T   T   T
  0.5038996263132832  0.4997149845395299  0.5281712526298808   T   T   T
  0.8331808765390019  0.9997149845395299  0.5594390459695785   T   T   T
  0.8360976737566439  0.6670593950515100  0.5578772168831301   T   T   T
  0.8360976737566439  0.3323705740275428  0.5578772168831301   T   T   T
  0.1636631229979885  0.1670647520357907  0.5889137616745930   T   T   T
  0.1636631229979885  0.8323652170432693  0.5889137616745930   T   T   T
  0.1750979289481203  0.4997149845395299  0.5877194735987677   T   T   T
  0.5004685805388615  0.9997149845395299  0.6171539582206110   T   T   T
  0.5063169941818862  0.6682147118429362  0.6153593336657988   T   T   T
  0.5063169941818862  0.3312152572361163  0.6153593336657988   T   T   T
  0.8296765474049476  0.1688720840371353  0.6499758967443011   T   T   T
  0.8296765474049476  0.8305578850419172  0.6499758967443011   T   T   T
  0.8483113632091824  0.4997149845395299  0.6449948996754536   T   T   T
  0.1572922640411865  0.9997149845395299  0.6755862153523126   T   T   T
  0.1669563035163903  0.6653046228754044  0.6773761585957169   T   T   T
  0.1669563035163903  0.3341253462036489  0.6773761585957169   T   T   T
  0.4873904764284057  0.1628495213910026  0.7026356275947290   T   T   T
  0.4873904764284057  0.8365804476880503  0.7026356275947290   T   T   T
  0.5080189085260788  0.4997149845395299  0.7043255387455476   T   T   T
  0.3513701857685866  0.4997149845395299  0.7719796807348926   T   T   T
  0.2682834957618050  0.4997149845395299  0.8132458252561036   T   T   T
 
  0.00000000E+00  0.00000000E+00  0.00000000E+00
  0.00000000E+00  0.00000000E+00  0.00000000E+00
  0.00000000E+00  0.00000000E+00  0.00000000E+00
  0.00000000E+00  0.00000000E+00  0.00000000E+00
  0.00000000E+00  0.00000000E+00  0.00000000E+00
  0.00000000E+00  0.00000000E+00  0.00000000E+00
  0.00000000E+00  0.00000000E+00  0.00000000E+00
  0.00000000E+00  0.00000000E+00  0.00000000E+00
  0.00000000E+00  0.00000000E+00  0.00000000E+00
  0.00000000E+00  0.00000000E+00  0.00000000E+00
  0.00000000E+00  0.00000000E+00  0.00000000E+00
  0.00000000E+00  0.00000000E+00  0.00000000E+00
  0.00000000E+00  0.00000000E+00  0.00000000E+00
  0.00000000E+00  0.00000000E+00  0.00000000E+00
  0.00000000E+00  0.00000000E+00  0.00000000E+00
  0.00000000E+00  0.00000000E+00  0.00000000E+00
  0.00000000E+00  0.00000000E+00  0.00000000E+00
  0.00000000E+00  0.00000000E+00  0.00000000E+00
  0.00000000E+00  0.00000000E+00  0.00000000E+00
  0.00000000E+00  0.00000000E+00  0.00000000E+00
  0.00000000E+00  0.00000000E+00  0.00000000E+00
  0.00000000E+00  0.00000000E+00  0.00000000E+00
  0.00000000E+00  0.00000000E+00  0.00000000E+00
  0.00000000E+00  0.00000000E+00  0.00000000E+00
  0.00000000E+00  0.00000000E+00  0.00000000E+00
  0.00000000E+00  0.00000000E+00  0.00000000E+00
  0.00000000E+00  0.00000000E+00  0.00000000E+00
  0.00000000E+00  0.00000000E+00  0.00000000E+00
  0.00000000E+00  0.00000000E+00  0.00000000E+00
  0.00000000E+00  0.00000000E+00  0.00000000E+00
  0.00000000E+00  0.00000000E+00  0.00000000E+00
  0.00000000E+00  0.00000000E+00  0.00000000E+00
  0.00000000E+00  0.00000000E+00  0.00000000E+00
  0.00000000E+00  0.00000000E+00  0.00000000E+00
  0.00000000E+00  0.00000000E+00  0.00000000E+00
  0.00000000E+00  0.00000000E+00  0.00000000E+00
  0.00000000E+00  0.00000000E+00  0.00000000E+00
  0.00000000E+00  0.00000000E+00  0.00000000E+00
  0.00000000E+00  0.00000000E+00  0.00000000E+00
  0.00000000E+00  0.00000000E+00  0.00000000E+00
  0.00000000E+00  0.00000000E+00  0.00000000E+00
  0.00000000E+00  0.00000000E+00  0.00000000E+00
  0.00000000E+00  0.00000000E+00  0.00000000E+00
  0.00000000E+00  0.00000000E+00  0.00000000E+00
  0.00000000E+00  0.00000000E+00  0.00000000E+00
  0.00000000E+00  0.00000000E+00  0.00000000E+00
  0.00000000E+00  0.00000000E+00  0.00000000E+00
