# Supplementary material for: Bringing Molecules Together: Synergistic Coadsorption at Dopant Sites of Single Atom Alloys
Source: J Am Chem Soc. 2024 Oct 2;146(41):28119–30. doi: 10.1021/jacs.4c07621 (PMC11487606; doi:10.1021/jacs.4c07621)
Supplement: Supplementary file 2 — ja4c07621_si_002.zip [file ja4c07621_si_002.zip › structures/1_Cu/Cu211/04_MoCu/08_CO-H/2_KPOINTS-13-13-1_dipol/CONTCAR]

Cu Mo  C  O  H                          
   1.00000000000000     
     6.3741235024717753    0.0000000000000000    0.0000000000000000
     0.0000000000000000    7.8066750692688993    0.0000000000000000
     0.0000000000000000    0.0000000000000000   25.5167672230094595
   Cu   Mo   C    O    H 
    44     1     1     1     1
Selective dynamics
Direct
  0.8337026260020011  0.1663816512061942  0.2939243805632614   F   F   F
  0.8337026260020011  0.8330483178728585  0.2939243805632614   F   F   F
  0.8337026260020011  0.4997149845395299  0.2939243805632614   F   F   F
  0.1670359593353297  0.9997149845395299  0.3233637547685078   F   F   F
  0.1670359593353297  0.6663816512061942  0.3233637547685078   F   F   F
  0.1670359593353297  0.3330483178728585  0.3233637547685078   F   F   F
  0.5003692926686654  0.1663816512061942  0.3528031289737612   F   F   F
  0.5003692926686654  0.8330483178728585  0.3528031289737612   F   F   F
  0.5003692926686654  0.4997149845395299  0.3528031289737612   F   F   F
  0.8337026260020011  0.9997149845395299  0.3822425031790075   F   F   F
  0.8337026260020011  0.6663816512061942  0.3822425031790075   F   F   F
  0.8337026260020011  0.3330483178728585  0.3822425031790075   F   F   F
  0.1670359593353297  0.1663816512061942  0.4116818773842539   F   F   F
  0.1670359593353297  0.8330483178728585  0.4116818773842539   F   F   F
  0.1670359593353297  0.4997149845395299  0.4116818773842539   F   F   F
  0.5003692926686654  0.9997149845395299  0.4411212515895002   F   F   F
  0.5003692926686654  0.6663816512061942  0.4411212515895002   F   F   F
  0.5003692926686654  0.3330483178728585  0.4411212515895002   F   F   F
  0.8343493365444480  0.1658166351996023  0.4700721154322096   T   T   T
  0.8345816806027386  0.8332678697619845  0.4702715173287664   T   T   T
  0.8370282729421453  0.4994927901260525  0.4699089461626373   T   T   T
  0.1676170884165180  0.9998229625114315  0.5001709347791083   T   T   T
  0.1691690266613930  0.6668543009631631  0.5000529340513216   T   T   T
  0.1692635386729230  0.3320585490562319  0.4999569174073131   T   T   T
  0.5013380691466907  0.1642812684295600  0.5293788971754864   T   T   T
  0.5013975664246083  0.8351108485409232  0.5291927566223225   T   T   T
  0.5047144792105893  0.4996896072814137  0.5279973227272918   T   T   T
  0.8347502456204827  0.9997360043545159  0.5594656095120732   T   T   T
  0.8371440194200903  0.6663930471652680  0.5582631347449227   T   T   T
  0.8376500236397455  0.3315923977859948  0.5578651616868485   T   T   T
  0.1665097741614532  0.1670276892166604  0.5888508897770102   T   T   T
  0.1663778512053899  0.8332498353057763  0.5882376210406551   T   T   T
  0.1750034301763988  0.4992148275438405  0.5872939244829590   T   T   T
  0.5043307608857255  0.9995394227780918  0.6190921467619392   T   T   T
  0.5067170622130189  0.6676399260739100  0.6155102409512576   T   T   T
  0.5085056330035387  0.3332885881524014  0.6154494512349183   T   T   T
  0.8346754679008959  0.1680917689755587  0.6501358190202998   T   T   T
  0.8347769041014832  0.8292116413905249  0.6494780460531138   T   T   T
  0.8479386759305807  0.4966834739323586  0.6459573605663540   T   T   T
  0.1652614342252072  0.9984950173817957  0.6748392426474814   T   T   T
  0.1732757007313762  0.6629107552549481  0.6756758192662903   T   T   T
  0.1748830933534970  0.3370413394798555  0.6765305222571709   T   T   T
  0.4950108344517838  0.1640501496376569  0.7039083443259923   T   T   T
  0.4945934873957247  0.8347210828395704  0.7044618777346874   T   T   T
  0.5189621906456150  0.4994174085957022  0.7069899937871457   T   T   T
  0.3994213418613667  0.3898775164566056  0.7705395125424043   T   T   T
  0.3351289215875528  0.3382992934977556  0.8110516156932840   T   T   T
  0.5021822085843891  0.6782189302605608  0.7521711515775389   T   T   T
 
  0.00000000E+00  0.00000000E+00  0.00000000E+00
  0.00000000E+00  0.00000000E+00  0.00000000E+00
  0.00000000E+00  0.00000000E+00  0.00000000E+00
  0.00000000E+00  0.00000000E+00  0.00000000E+00
  0.00000000E+00  0.00000000E+00  0.00000000E+00
  0.00000000E+00  0.00000000E+00  0.00000000E+00
  0.00000000E+00  0.00000000E+00  0.00000000E+00
  0.00000000E+00  0.00000000E+00  0.00000000E+00
  0.00000000E+00  0.00000000E+00  0.00000000E+00
  0.00000000E+00  0.00000000E+00  0.00000000E+00
  0.00000000E+00  0.00000000E+00  0.00000000E+00
  0.00000000E+00  0.00000000E+00  0.00000000E+00
  0.00000000E+00  0.00000000E+00  0.00000000E+00
  0.00000000E+00  0.00000000E+00  0.00000000E+00
  0.00000000E+00  0.00000000E+00  0.00000000E+00
  0.00000000E+00  0.00000000E+00  0.00000000E+00
  0.00000000E+00  0.00000000E+00  0.00000000E+00
  0.00000000E+00  0.00000000E+00  0.00000000E+00
  0.00000000E+00  0.00000000E+00  0.00000000E+00
  0.00000000E+00  0.00000000E+00  0.00000000E+00
  0.00000000E+00  0.00000000E+00  0.00000000E+00
  0.00000000E+00  0.00000000E+00  0.00000000E+00
  0.00000000E+00  0.00000000E+00  0.00000000E+00
  0.00000000E+00  0.00000000E+00  0.00000000E+00
  0.00000000E+00  0.00000000E+00  0.00000000E+00
  0.00000000E+00  0.00000000E+00  0.00000000E+00
  0.00000000E+00  0.00000000E+00  0.00000000E+00
  0.00000000E+00  0.00000000E+00  0.00000000E+00
  0.00000000E+00  0.00000000E+00  0.00000000E+00
  0.00000000E+00  0.00000000E+00  0.00000000E+00
  0.00000000E+00  0.00000000E+00  0.00000000E+00
  0.00000000E+00  0.00000000E+00  0.00000000E+00
  0.00000000E+00  0.00000000E+00  0.00000000E+00
  0.00000000E+00  0.00000000E+00  0.00000000E+00
  0.00000000E+00  0.00000000E+00  0.00000000E+00
  0.00000000E+00  0.00000000E+00  0.00000000E+00
  0.00000000E+00  0.00000000E+00  0.00000000E+00
  0.00000000E+00  0.00000000E+00  0.00000000E+00
  0.00000000E+00  0.00000000E+00  0.00000000E+00
  0.00000000E+00  0.00000000E+00  0.00000000E+00
  0.00000000E+00  0.00000000E+00  0.00000000E+00
  0.00000000E+00  0.00000000E+00  0.00000000E+00
  0.00000000E+00  0.00000000E+00  0.00000000E+00
  0.00000000E+00  0.00000000E+00  0.00000000E+00
  0.00000000E+00  0.00000000E+00  0.00000000E+00
  0.00000000E+00  0.00000000E+00  0.00000000E+00
  0.00000000E+00  0.00000000E+00  0.00000000E+00
  0.00000000E+00  0.00000000E+00  0.00000000E+00
