# Supplementary material for: Bringing Molecules Together: Synergistic Coadsorption at Dopant Sites of Single Atom Alloys
Source: J Am Chem Soc. 2024 Oct 2;146(41):28119–30. doi: 10.1021/jacs.4c07621 (PMC11487606; doi:10.1021/jacs.4c07621)
Supplement: Supplementary file 2 — ja4c07621_si_002.zip [file ja4c07621_si_002.zip › structures/1_Cu/Cu211/05_TcCu/03_H/4_hollow-3/2_KPOINTS-13-13-1_dipol/CONTCAR]

Cu Tc H                                 
   1.00000000000000     
     6.3741235024717753    0.0000000000000000    0.0000000000000000
     0.0000000000000000    7.8066750692688993    0.0000000000000000
     0.0000000000000000    0.0000000000000000   25.5167672230094595
   Cu   Tc   H 
    44     1     1
Selective dynamics
Direct
  0.8337026260020011  0.1663816512061942  0.2939243805632614   F   F   F
  0.8337026260020011  0.8330483178728585  0.2939243805632614   F   F   F
  0.8337026260020011  0.4997149845395299  0.2939243805632614   F   F   F
  0.1670359593353297  0.9997149845395299  0.3233637547685078   F   F   F
  0.1670359593353297  0.6663816512061942  0.3233637547685078   F   F   F
  0.1670359593353297  0.3330483178728585  0.3233637547685078   F   F   F
  0.5003692926686654  0.1663816512061942  0.3528031289737612   F   F   F
  0.5003692926686654  0.8330483178728585  0.3528031289737612   F   F   F
  0.5003692926686654  0.4997149845395299  0.3528031289737612   F   F   F
  0.8337026260020011  0.9997149845395299  0.3822425031790075   F   F   F
  0.8337026260020011  0.6663816512061942  0.3822425031790075   F   F   F
  0.8337026260020011  0.3330483178728585  0.3822425031790075   F   F   F
  0.1670359593353297  0.1663816512061942  0.4116818773842539   F   F   F
  0.1670359593353297  0.8330483178728585  0.4116818773842539   F   F   F
  0.1670359593353297  0.4997149845395299  0.4116818773842539   F   F   F
  0.5003692926686654  0.9997149845395299  0.4411212515895002   F   F   F
  0.5003692926686654  0.6663816512061942  0.4411212515895002   F   F   F
  0.5003692926686654  0.3330483178728585  0.4411212515895002   F   F   F
  0.8344773656777353  0.1661891908214677  0.4700636286174760   T   T   T
  0.8344421959302930  0.8332866378243438  0.4701407596427542   T   T   T
  0.8356018830347987  0.4995868587590953  0.4699235449575320   T   T   T
  0.1676677369039773  0.9995193079258460  0.4998788257977478   T   T   T
  0.1682151889712532  0.6667233969694776  0.4998392314406916   T   T   T
  0.1685142237722696  0.3328149376205501  0.4997696779118878   T   T   T
  0.5010225879675178  0.1650437360609890  0.5289562737577522   T   T   T
  0.5013639825157135  0.8337553078415868  0.5291104385668859   T   T   T
  0.5026028607921107  0.5002509909439614  0.5284342429247709   T   T   T
  0.8348976389578572 -0.0000861656640275  0.5588718610266248   T   T   T
  0.8365301345914804  0.6665470511612770  0.5582258995371352   T   T   T
  0.8364353437194304  0.3328142824728587  0.5580784120054900   T   T   T
  0.1658478941289614  0.1673765248263985  0.5879455795848790   T   T   T
  0.1671339571030310  0.8331352553100937  0.5879510423813407   T   T   T
  0.1701432041923934  0.4999222447553366  0.5875384969391322   T   T   T
  0.5041341461227288  0.9991730113269384  0.6173498379744476   T   T   T
  0.5078362344597299  0.6673962236994134  0.6165968618300072   T   T   T
  0.5065046378193575  0.3336764783274019  0.6152779910985826   T   T   T
  0.8334867125218084  0.1672533924020162  0.6491815218472214   T   T   T
  0.8365613111848732  0.8333507217404882  0.6485339655747621   T   T   T
  0.8396764732267561  0.4990401219593981  0.6479682958903105   T   T   T
  0.1647588725701608  0.0009203591604381  0.6747411949433135   T   T   T
  0.1676548130464797  0.6656917905609278  0.6752330990239750   T   T   T
  0.1675960237739271  0.3349255647419686  0.6760909882476394   T   T   T
  0.4909260640384253  0.1668582558853884  0.7010019624403891   T   T   T
  0.4944402971383444  0.8383632684511914  0.7035273853867648   T   T   T
  0.5044135673290525  0.5030931001148048  0.7048733183126340   T   T   T
  0.5258464647293583  0.6788849823165560  0.7488533991116677   T   T   T
 
  0.00000000E+00  0.00000000E+00  0.00000000E+00
  0.00000000E+00  0.00000000E+00  0.00000000E+00
  0.00000000E+00  0.00000000E+00  0.00000000E+00
  0.00000000E+00  0.00000000E+00  0.00000000E+00
  0.00000000E+00  0.00000000E+00  0.00000000E+00
  0.00000000E+00  0.00000000E+00  0.00000000E+00
  0.00000000E+00  0.00000000E+00  0.00000000E+00
  0.00000000E+00  0.00000000E+00  0.00000000E+00
  0.00000000E+00  0.00000000E+00  0.00000000E+00
  0.00000000E+00  0.00000000E+00  0.00000000E+00
  0.00000000E+00  0.00000000E+00  0.00000000E+00
  0.00000000E+00  0.00000000E+00  0.00000000E+00
  0.00000000E+00  0.00000000E+00  0.00000000E+00
  0.00000000E+00  0.00000000E+00  0.00000000E+00
  0.00000000E+00  0.00000000E+00  0.00000000E+00
  0.00000000E+00  0.00000000E+00  0.00000000E+00
  0.00000000E+00  0.00000000E+00  0.00000000E+00
  0.00000000E+00  0.00000000E+00  0.00000000E+00
  0.00000000E+00  0.00000000E+00  0.00000000E+00
  0.00000000E+00  0.00000000E+00  0.00000000E+00
  0.00000000E+00  0.00000000E+00  0.00000000E+00
  0.00000000E+00  0.00000000E+00  0.00000000E+00
  0.00000000E+00  0.00000000E+00  0.00000000E+00
  0.00000000E+00  0.00000000E+00  0.00000000E+00
  0.00000000E+00  0.00000000E+00  0.00000000E+00
  0.00000000E+00  0.00000000E+00  0.00000000E+00
  0.00000000E+00  0.00000000E+00  0.00000000E+00
  0.00000000E+00  0.00000000E+00  0.00000000E+00
  0.00000000E+00  0.00000000E+00  0.00000000E+00
  0.00000000E+00  0.00000000E+00  0.00000000E+00
  0.00000000E+00  0.00000000E+00  0.00000000E+00
  0.00000000E+00  0.00000000E+00  0.00000000E+00
  0.00000000E+00  0.00000000E+00  0.00000000E+00
  0.00000000E+00  0.00000000E+00  0.00000000E+00
  0.00000000E+00  0.00000000E+00  0.00000000E+00
  0.00000000E+00  0.00000000E+00  0.00000000E+00
  0.00000000E+00  0.00000000E+00  0.00000000E+00
  0.00000000E+00  0.00000000E+00  0.00000000E+00
  0.00000000E+00  0.00000000E+00  0.00000000E+00
  0.00000000E+00  0.00000000E+00  0.00000000E+00
  0.00000000E+00  0.00000000E+00  0.00000000E+00
  0.00000000E+00  0.00000000E+00  0.00000000E+00
  0.00000000E+00  0.00000000E+00  0.00000000E+00
  0.00000000E+00  0.00000000E+00  0.00000000E+00
  0.00000000E+00  0.00000000E+00  0.00000000E+00
  0.00000000E+00  0.00000000E+00  0.00000000E+00
