# Supplementary material for: Bringing Molecules Together: Synergistic Coadsorption at Dopant Sites of Single Atom Alloys
Source: J Am Chem Soc. 2024 Oct 2;146(41):28119–30. doi: 10.1021/jacs.4c07621 (PMC11487606; doi:10.1021/jacs.4c07621)
Supplement: Supplementary file 2 — ja4c07621_si_002.zip [file ja4c07621_si_002.zip › structures/1_Cu/Cu211/05_TcCu/02_CO/1_atop/2_KPOINTS-13-13-1_dipol/CONTCAR]

Cu Tc  C  O                             
   1.00000000000000     
     6.3741235024717753    0.0000000000000000    0.0000000000000000
     0.0000000000000000    7.8066750692688993    0.0000000000000000
     0.0000000000000000    0.0000000000000000   25.5167672230094595
   Cu   Tc   C    O 
    44     1     1     1
Selective dynamics
Direct
  0.8337026260020011  0.1663816512061942  0.2939243805632614   F   F   F
  0.8337026260020011  0.8330483178728585  0.2939243805632614   F   F   F
  0.8337026260020011  0.4997149845395299  0.2939243805632614   F   F   F
  0.1670359593353297  0.9997149845395299  0.3233637547685078   F   F   F
  0.1670359593353297  0.6663816512061942  0.3233637547685078   F   F   F
  0.1670359593353297  0.3330483178728585  0.3233637547685078   F   F   F
  0.5003692926686654  0.1663816512061942  0.3528031289737612   F   F   F
  0.5003692926686654  0.8330483178728585  0.3528031289737612   F   F   F
  0.5003692926686654  0.4997149845395299  0.3528031289737612   F   F   F
  0.8337026260020011  0.9997149845395299  0.3822425031790075   F   F   F
  0.8337026260020011  0.6663816512061942  0.3822425031790075   F   F   F
  0.8337026260020011  0.3330483178728585  0.3822425031790075   F   F   F
  0.1670359593353297  0.1663816512061942  0.4116818773842539   F   F   F
  0.1670359593353297  0.8330483178728585  0.4116818773842539   F   F   F
  0.1670359593353297  0.4997149845395299  0.4116818773842539   F   F   F
  0.5003692926686654  0.9997149845395299  0.4411212515895002   F   F   F
  0.5003692926686654  0.6663816512061942  0.4411212515895002   F   F   F
  0.5003692926686654  0.3330483178728585  0.4411212515895002   F   F   F
  0.8346868659279800  0.1661338415396582  0.4701798315707335   T   T   T
  0.8346868659279800  0.8332961275393872  0.4701798315707335   T   T   T
  0.8367270779799343  0.4997149845395299  0.4699169937530615   T   T   T
  0.1674412969313758  0.9997149845395299  0.5001960467904220   T   T   T
  0.1693124641405880  0.6666491160216140  0.5001046210714576   T   T   T
  0.1693124641405880  0.3327808530574387  0.5001046210714576   T   T   T
  0.5014502044146302  0.1644912509009336  0.5289670016109796   T   T   T
  0.5014502044146302  0.8349387181781193  0.5289670016109796   T   T   T
  0.5046878038431374  0.4997149845395299  0.5285538825498964   T   T   T
  0.8350477690659678  0.9997149845395299  0.5593500604883291   T   T   T
  0.8383271674625697  0.6669485073160701  0.5581734790968333   T   T   T
  0.8383271674625697  0.3324814617629822  0.5581734790968333   T   T   T
  0.1669534669164757  0.1665378363518463  0.5886770597722386   T   T   T
  0.1669534669164757  0.8328921327272062  0.5886770597722386   T   T   T
  0.1754573914839173  0.4997149845395299  0.5878488778697197   T   T   T
  0.5049073083411451  0.9997149845395299  0.6180251206305603   T   T   T
  0.5096855827831971  0.6692471756390252  0.6153119166356262   T   T   T
  0.5096855827831971  0.3301827934400275  0.6153119166356262   T   T   T
  0.8361798794596637  0.1677831216805569  0.6497288793328023   T   T   T
  0.8361798794596637  0.8316468473984958  0.6497288793328023   T   T   T
  0.8468987284356503  0.4997149845395299  0.6461564943043467   T   T   T
  0.1659976726625252  0.9997149845395299  0.6755905788997081   T   T   T
  0.1721931814015654  0.6650786274547558  0.6766514829528258   T   T   T
  0.1721931814015654  0.3343513416242964  0.6766514829528258   T   T   T
  0.4954800957590094  0.1657369009536871  0.7031822515528524   T   T   T
  0.4954800957590094  0.8336930681253660  0.7031822515528524   T   T   T
  0.5064542932065142  0.4997149845395299  0.7037821929474918   T   T   T
  0.3988708435340188  0.4997149845395299  0.7735325117825821   T   T   T
  0.3393522186679200  0.4997149845395299  0.8172846331617136   T   T   T
 
  0.00000000E+00  0.00000000E+00  0.00000000E+00
  0.00000000E+00  0.00000000E+00  0.00000000E+00
  0.00000000E+00  0.00000000E+00  0.00000000E+00
  0.00000000E+00  0.00000000E+00  0.00000000E+00
  0.00000000E+00  0.00000000E+00  0.00000000E+00
  0.00000000E+00  0.00000000E+00  0.00000000E+00
  0.00000000E+00  0.00000000E+00  0.00000000E+00
  0.00000000E+00  0.00000000E+00  0.00000000E+00
  0.00000000E+00  0.00000000E+00  0.00000000E+00
  0.00000000E+00  0.00000000E+00  0.00000000E+00
  0.00000000E+00  0.00000000E+00  0.00000000E+00
  0.00000000E+00  0.00000000E+00  0.00000000E+00
  0.00000000E+00  0.00000000E+00  0.00000000E+00
  0.00000000E+00  0.00000000E+00  0.00000000E+00
  0.00000000E+00  0.00000000E+00  0.00000000E+00
  0.00000000E+00  0.00000000E+00  0.00000000E+00
  0.00000000E+00  0.00000000E+00  0.00000000E+00
  0.00000000E+00  0.00000000E+00  0.00000000E+00
  0.00000000E+00  0.00000000E+00  0.00000000E+00
  0.00000000E+00  0.00000000E+00  0.00000000E+00
  0.00000000E+00  0.00000000E+00  0.00000000E+00
  0.00000000E+00  0.00000000E+00  0.00000000E+00
  0.00000000E+00  0.00000000E+00  0.00000000E+00
  0.00000000E+00  0.00000000E+00  0.00000000E+00
  0.00000000E+00  0.00000000E+00  0.00000000E+00
  0.00000000E+00  0.00000000E+00  0.00000000E+00
  0.00000000E+00  0.00000000E+00  0.00000000E+00
  0.00000000E+00  0.00000000E+00  0.00000000E+00
  0.00000000E+00  0.00000000E+00  0.00000000E+00
  0.00000000E+00  0.00000000E+00  0.00000000E+00
  0.00000000E+00  0.00000000E+00  0.00000000E+00
  0.00000000E+00  0.00000000E+00  0.00000000E+00
  0.00000000E+00  0.00000000E+00  0.00000000E+00
  0.00000000E+00  0.00000000E+00  0.00000000E+00
  0.00000000E+00  0.00000000E+00  0.00000000E+00
  0.00000000E+00  0.00000000E+00  0.00000000E+00
  0.00000000E+00  0.00000000E+00  0.00000000E+00
  0.00000000E+00  0.00000000E+00  0.00000000E+00
  0.00000000E+00  0.00000000E+00  0.00000000E+00
  0.00000000E+00  0.00000000E+00  0.00000000E+00
  0.00000000E+00  0.00000000E+00  0.00000000E+00
  0.00000000E+00  0.00000000E+00  0.00000000E+00
  0.00000000E+00  0.00000000E+00  0.00000000E+00
  0.00000000E+00  0.00000000E+00  0.00000000E+00
  0.00000000E+00  0.00000000E+00  0.00000000E+00
  0.00000000E+00  0.00000000E+00  0.00000000E+00
  0.00000000E+00  0.00000000E+00  0.00000000E+00
