# Supplementary material for: Bringing Molecules Together: Synergistic Coadsorption at Dopant Sites of Single Atom Alloys
Source: J Am Chem Soc. 2024 Oct 2;146(41):28119–30. doi: 10.1021/jacs.4c07621 (PMC11487606; doi:10.1021/jacs.4c07621)
Supplement: Supplementary file 2 — ja4c07621_si_002.zip [file ja4c07621_si_002.zip › structures/1_Cu/Cu211/05_TcCu/01_clean/2_KPOINTS-13-13-1_dipol/CONTCAR]

Cu Tc                                   
   1.00000000000000     
     6.3741235024717753    0.0000000000000000    0.0000000000000000
     0.0000000000000000    7.8066750692688993    0.0000000000000000
     0.0000000000000000    0.0000000000000000   25.5167672230094595
   Cu   Tc
    44     1
Selective dynamics
Direct
  0.8337026260020011  0.1663816512061942  0.2939243805632614   F   F   F
  0.8337026260020011  0.8330483178728585  0.2939243805632614   F   F   F
  0.8337026260020011  0.4997149845395299  0.2939243805632614   F   F   F
  0.1670359593353297  0.9997149845395299  0.3233637547685078   F   F   F
  0.1670359593353297  0.6663816512061942  0.3233637547685078   F   F   F
  0.1670359593353297  0.3330483178728585  0.3233637547685078   F   F   F
  0.5003692926686654  0.1663816512061942  0.3528031289737612   F   F   F
  0.5003692926686654  0.8330483178728585  0.3528031289737612   F   F   F
  0.5003692926686654  0.4997149845395299  0.3528031289737612   F   F   F
  0.8337026260020011  0.9997149845395299  0.3822425031790075   F   F   F
  0.8337026260020011  0.6663816512061942  0.3822425031790075   F   F   F
  0.8337026260020011  0.3330483178728585  0.3822425031790075   F   F   F
  0.1670359593353297  0.1663816512061942  0.4116818773842539   F   F   F
  0.1670359593353297  0.8330483178728585  0.4116818773842539   F   F   F
  0.1670359593353297  0.4997149845395299  0.4116818773842539   F   F   F
  0.5003692926686654  0.9997149845395299  0.4411212515895002   F   F   F
  0.5003692926686654  0.6663816512061942  0.4411212515895002   F   F   F
  0.5003692926686654  0.3330483178728585  0.4411212515895002   F   F   F
  0.8347022448272967  0.1661275928315733  0.4701267129496418   T   T   T
  0.8347022448272967  0.8333023762474723  0.4701267129496418   T   T   T
  0.8356098431677589  0.4997149845395299  0.4699431874048265   T   T   T
  0.1675687274822576  0.9997149845395299  0.4999263656435803   T   T   T
  0.1681440431420967  0.6666717925503035  0.4998548527678033   T   T   T
  0.1681440431420967  0.3327581765287493  0.4998548527678033   T   T   T
  0.5011056394797796  0.1661050341751202  0.5288753243764760   T   T   T
  0.5011056394797796  0.8333249349039324  0.5288753243764760   T   T   T
  0.5022511460227681  0.4997149845395299  0.5285004735255724   T   T   T
  0.8353221656909269  0.9997149845395299  0.5589724647751813   T   T   T
  0.8359819804895305  0.6667283674315484  0.5582172104048743   T   T   T
  0.8359819804895305  0.3327016016475044  0.5582172104048743   T   T   T
  0.1659913001862235  0.1668433968015801  0.5881357445152042   T   T   T
  0.1659913001862235  0.8325865722774726  0.5881357445152042   T   T   T
  0.1693713228720289  0.4997149845395299  0.5875148767285254   T   T   T
  0.5037431640692442  0.9997149845395299  0.6159020087626462   T   T   T
  0.5063083734881505  0.6659150041655675  0.6160722526174256   T   T   T
  0.5063083734881505  0.3335149649134851  0.6160722526174256   T   T   T
  0.8332650888129249  0.1670030304573092  0.6491731141410112   T   T   T
  0.8332650888129249  0.8324269386217436  0.6491731141410112   T   T   T
  0.8404768408076027  0.4997149845395299  0.6475982723836754   T   T   T
  0.1606565854763662  0.9997149845395299  0.6751681931505323   T   T   T
  0.1661910422679918  0.6650757513382446  0.6761567382851071   T   T   T
  0.1661910422679918  0.3343542177408080  0.6761567382851071   T   T   T
  0.4889174444539033  0.1625249270991609  0.7008414409179639   T   T   T
  0.4889174444539033  0.8369050419798916  0.7008414409179639   T   T   T
  0.5052803148897679  0.4997149845395299  0.7049186576457984   T   T   T
 
  0.00000000E+00  0.00000000E+00  0.00000000E+00
  0.00000000E+00  0.00000000E+00  0.00000000E+00
  0.00000000E+00  0.00000000E+00  0.00000000E+00
  0.00000000E+00  0.00000000E+00  0.00000000E+00
  0.00000000E+00  0.00000000E+00  0.00000000E+00
  0.00000000E+00  0.00000000E+00  0.00000000E+00
  0.00000000E+00  0.00000000E+00  0.00000000E+00
  0.00000000E+00  0.00000000E+00  0.00000000E+00
  0.00000000E+00  0.00000000E+00  0.00000000E+00
  0.00000000E+00  0.00000000E+00  0.00000000E+00
  0.00000000E+00  0.00000000E+00  0.00000000E+00
  0.00000000E+00  0.00000000E+00  0.00000000E+00
  0.00000000E+00  0.00000000E+00  0.00000000E+00
  0.00000000E+00  0.00000000E+00  0.00000000E+00
  0.00000000E+00  0.00000000E+00  0.00000000E+00
  0.00000000E+00  0.00000000E+00  0.00000000E+00
  0.00000000E+00  0.00000000E+00  0.00000000E+00
  0.00000000E+00  0.00000000E+00  0.00000000E+00
  0.00000000E+00  0.00000000E+00  0.00000000E+00
  0.00000000E+00  0.00000000E+00  0.00000000E+00
  0.00000000E+00  0.00000000E+00  0.00000000E+00
  0.00000000E+00  0.00000000E+00  0.00000000E+00
  0.00000000E+00  0.00000000E+00  0.00000000E+00
  0.00000000E+00  0.00000000E+00  0.00000000E+00
  0.00000000E+00  0.00000000E+00  0.00000000E+00
  0.00000000E+00  0.00000000E+00  0.00000000E+00
  0.00000000E+00  0.00000000E+00  0.00000000E+00
  0.00000000E+00  0.00000000E+00  0.00000000E+00
  0.00000000E+00  0.00000000E+00  0.00000000E+00
  0.00000000E+00  0.00000000E+00  0.00000000E+00
  0.00000000E+00  0.00000000E+00  0.00000000E+00
  0.00000000E+00  0.00000000E+00  0.00000000E+00
  0.00000000E+00  0.00000000E+00  0.00000000E+00
  0.00000000E+00  0.00000000E+00  0.00000000E+00
  0.00000000E+00  0.00000000E+00  0.00000000E+00
  0.00000000E+00  0.00000000E+00  0.00000000E+00
  0.00000000E+00  0.00000000E+00  0.00000000E+00
  0.00000000E+00  0.00000000E+00  0.00000000E+00
  0.00000000E+00  0.00000000E+00  0.00000000E+00
  0.00000000E+00  0.00000000E+00  0.00000000E+00
  0.00000000E+00  0.00000000E+00  0.00000000E+00
  0.00000000E+00  0.00000000E+00  0.00000000E+00
  0.00000000E+00  0.00000000E+00  0.00000000E+00
  0.00000000E+00  0.00000000E+00  0.00000000E+00
  0.00000000E+00  0.00000000E+00  0.00000000E+00
