# Supplementary material for: Bringing Molecules Together: Synergistic Coadsorption at Dopant Sites of Single Atom Alloys
Source: J Am Chem Soc. 2024 Oct 2;146(41):28119–30. doi: 10.1021/jacs.4c07621 (PMC11487606; doi:10.1021/jacs.4c07621)
Supplement: Supplementary file 2 — ja4c07621_si_002.zip [file ja4c07621_si_002.zip › structures/1_Cu/Cu211/05_TcCu/04_CO-CO/2_KPOINTS-13-13-1_dipol/CONTCAR]

Cu Tc  C  O                             
   1.00000000000000     
     6.3741235024717753    0.0000000000000000    0.0000000000000000
     0.0000000000000000    7.8066750692688993    0.0000000000000000
     0.0000000000000000    0.0000000000000000   25.5167672230094595
   Cu   Tc   C    O 
    44     1     2     2
Selective dynamics
Direct
  0.8337026260020011  0.1663816512061942  0.2939243805632614   F   F   F
  0.8337026260020011  0.8330483178728585  0.2939243805632614   F   F   F
  0.8337026260020011  0.4997149845395299  0.2939243805632614   F   F   F
  0.1670359593353297  0.9997149845395299  0.3233637547685078   F   F   F
  0.1670359593353297  0.6663816512061942  0.3233637547685078   F   F   F
  0.1670359593353297  0.3330483178728585  0.3233637547685078   F   F   F
  0.5003692926686654  0.1663816512061942  0.3528031289737612   F   F   F
  0.5003692926686654  0.8330483178728585  0.3528031289737612   F   F   F
  0.5003692926686654  0.4997149845395299  0.3528031289737612   F   F   F
  0.8337026260020011  0.9997149845395299  0.3822425031790075   F   F   F
  0.8337026260020011  0.6663816512061942  0.3822425031790075   F   F   F
  0.8337026260020011  0.3330483178728585  0.3822425031790075   F   F   F
  0.1670359593353297  0.1663816512061942  0.4116818773842539   F   F   F
  0.1670359593353297  0.8330483178728585  0.4116818773842539   F   F   F
  0.1670359593353297  0.4997149845395299  0.4116818773842539   F   F   F
  0.5003692926686654  0.9997149845395299  0.4411212515895002   F   F   F
  0.5003692926686654  0.6663816512061942  0.4411212515895002   F   F   F
  0.5003692926686654  0.3330483178728585  0.4411212515895002   F   F   F
  0.8342231187459624  0.1662481901778017  0.4702143187112802   T   T   T
  0.8344186423726860  0.8332721879409485  0.4699642015490684   T   T   T
  0.8356987557212983  0.4998562499587081  0.4699183123486637   T   T   T
  0.1674850057503683  0.9993204121763092  0.4999524031078109   T   T   T
  0.1682579498351746  0.6667023028890822  0.4999465429414969   T   T   T
  0.1679677125978644  0.3330937683335747  0.4999651086831674   T   T   T
  0.5001086394044009  0.1647470509240054  0.5290552220356463   T   T   T
  0.5006439081597825  0.8339354897953847  0.5291704283796405   T   T   T
  0.5021986031237640  0.4997275185426875  0.5285493855688722   T   T   T
  0.8335032005383869  0.9997732635821875  0.5586321280782117   T   T   T
  0.8360301879703869  0.6670068652503657  0.5579888009660400   T   T   T
  0.8353627357576603  0.3338469002917520  0.5583166472946131   T   T   T
  0.1648978704983068  0.1667732430944494  0.5878877174000384   T   T   T
  0.1654446623581491  0.8328048641765089  0.5883131533341703   T   T   T
  0.1711928898104247  0.5000293961690454  0.5880943966996047   T   T   T
  0.5023537414050419  0.9987596798863934  0.6176193951203194   T   T   T
  0.5069425800298651  0.6652203370695802  0.6162680197197152   T   T   T
  0.5046614075782579  0.3316448725114081  0.6158049430007799   T   T   T
  0.8327982077574627  0.1678840381399606  0.6478526592602383   T   T   T
  0.8327275654624603  0.8347967170571866  0.6485815664184683   T   T   T
  0.8406817273025579  0.5013977203400958  0.6470050893769258   T   T   T
  0.1648605366671131  0.0012079758470474  0.6749177555540811   T   T   T
  0.1619492180755113  0.6681455491748025  0.6750089467416538   T   T   T
  0.1657958824277457  0.3315230148779710  0.6762427146485185   T   T   T
  0.4922472462176348  0.1621872970734087  0.7029801003080589   T   T   T
  0.4945514882621304  0.8312878812555958  0.7022610751437059   T   T   T
  0.5011291332812030  0.4933427123614131  0.7078975012820780   T   T   T
  0.3364885739965253  0.5758509149641882  0.7656296324186478   T   T   T
  0.6770593393792623  0.4009826388959915  0.7618700359393464   T   T   T
  0.2454061829756695  0.6172734077424598  0.8037572220557420   T   T   T
  0.7790437939683673  0.3535063640786749  0.7974815049234619   T   T   T
 
  0.00000000E+00  0.00000000E+00  0.00000000E+00
  0.00000000E+00  0.00000000E+00  0.00000000E+00
  0.00000000E+00  0.00000000E+00  0.00000000E+00
  0.00000000E+00  0.00000000E+00  0.00000000E+00
  0.00000000E+00  0.00000000E+00  0.00000000E+00
  0.00000000E+00  0.00000000E+00  0.00000000E+00
  0.00000000E+00  0.00000000E+00  0.00000000E+00
  0.00000000E+00  0.00000000E+00  0.00000000E+00
  0.00000000E+00  0.00000000E+00  0.00000000E+00
  0.00000000E+00  0.00000000E+00  0.00000000E+00
  0.00000000E+00  0.00000000E+00  0.00000000E+00
  0.00000000E+00  0.00000000E+00  0.00000000E+00
  0.00000000E+00  0.00000000E+00  0.00000000E+00
  0.00000000E+00  0.00000000E+00  0.00000000E+00
  0.00000000E+00  0.00000000E+00  0.00000000E+00
  0.00000000E+00  0.00000000E+00  0.00000000E+00
  0.00000000E+00  0.00000000E+00  0.00000000E+00
  0.00000000E+00  0.00000000E+00  0.00000000E+00
  0.00000000E+00  0.00000000E+00  0.00000000E+00
  0.00000000E+00  0.00000000E+00  0.00000000E+00
  0.00000000E+00  0.00000000E+00  0.00000000E+00
  0.00000000E+00  0.00000000E+00  0.00000000E+00
  0.00000000E+00  0.00000000E+00  0.00000000E+00
  0.00000000E+00  0.00000000E+00  0.00000000E+00
  0.00000000E+00  0.00000000E+00  0.00000000E+00
  0.00000000E+00  0.00000000E+00  0.00000000E+00
  0.00000000E+00  0.00000000E+00  0.00000000E+00
  0.00000000E+00  0.00000000E+00  0.00000000E+00
  0.00000000E+00  0.00000000E+00  0.00000000E+00
  0.00000000E+00  0.00000000E+00  0.00000000E+00
  0.00000000E+00  0.00000000E+00  0.00000000E+00
  0.00000000E+00  0.00000000E+00  0.00000000E+00
  0.00000000E+00  0.00000000E+00  0.00000000E+00
  0.00000000E+00  0.00000000E+00  0.00000000E+00
  0.00000000E+00  0.00000000E+00  0.00000000E+00
  0.00000000E+00  0.00000000E+00  0.00000000E+00
  0.00000000E+00  0.00000000E+00  0.00000000E+00
  0.00000000E+00  0.00000000E+00  0.00000000E+00
  0.00000000E+00  0.00000000E+00  0.00000000E+00
  0.00000000E+00  0.00000000E+00  0.00000000E+00
  0.00000000E+00  0.00000000E+00  0.00000000E+00
  0.00000000E+00  0.00000000E+00  0.00000000E+00
  0.00000000E+00  0.00000000E+00  0.00000000E+00
  0.00000000E+00  0.00000000E+00  0.00000000E+00
  0.00000000E+00  0.00000000E+00  0.00000000E+00
  0.00000000E+00  0.00000000E+00  0.00000000E+00
  0.00000000E+00  0.00000000E+00  0.00000000E+00
  0.00000000E+00  0.00000000E+00  0.00000000E+00
  0.00000000E+00  0.00000000E+00  0.00000000E+00
