# Supplementary material for: Bringing Molecules Together: Synergistic Coadsorption at Dopant Sites of Single Atom Alloys
Source: J Am Chem Soc. 2024 Oct 2;146(41):28119–30. doi: 10.1021/jacs.4c07621 (PMC11487606; doi:10.1021/jacs.4c07621)
Supplement: Supplementary file 2 — ja4c07621_si_002.zip [file ja4c07621_si_002.zip › structures/1_Cu/Cu211/05_TcCu/08_CO-H/2_KPOINTS-13-13-1_dipol/CONTCAR]

Cu Tc  C  O   H                         
   1.00000000000000     
     6.3741235024717753    0.0000000000000000    0.0000000000000000
     0.0000000000000000    7.8066750692688993    0.0000000000000000
     0.0000000000000000    0.0000000000000000   25.5167672230094595
   Cu   Tc   C    O    H 
    44     1     1     1     1
Selective dynamics
Direct
  0.8337026260020011  0.1663816512061942  0.2939243805632614   F   F   F
  0.8337026260020011  0.8330483178728585  0.2939243805632614   F   F   F
  0.8337026260020011  0.4997149845395299  0.2939243805632614   F   F   F
  0.1670359593353297  0.9997149845395299  0.3233637547685078   F   F   F
  0.1670359593353297  0.6663816512061942  0.3233637547685078   F   F   F
  0.1670359593353297  0.3330483178728585  0.3233637547685078   F   F   F
  0.5003692926686654  0.1663816512061942  0.3528031289737612   F   F   F
  0.5003692926686654  0.8330483178728585  0.3528031289737612   F   F   F
  0.5003692926686654  0.4997149845395299  0.3528031289737612   F   F   F
  0.8337026260020011  0.9997149845395299  0.3822425031790075   F   F   F
  0.8337026260020011  0.6663816512061942  0.3822425031790075   F   F   F
  0.8337026260020011  0.3330483178728585  0.3822425031790075   F   F   F
  0.1670359593353297  0.1663816512061942  0.4116818773842539   F   F   F
  0.1670359593353297  0.8330483178728585  0.4116818773842539   F   F   F
  0.1670359593353297  0.4997149845395299  0.4116818773842539   F   F   F
  0.5003692926686654  0.9997149845395299  0.4411212515895002   F   F   F
  0.5003692926686654  0.6663816512061942  0.4411212515895002   F   F   F
  0.5003692926686654  0.3330483178728585  0.4411212515895002   F   F   F
  0.8343743076772135  0.1660799651516758  0.4700208798545001   T   T   T
  0.8346374779505247  0.8329786769762012  0.4702128577064331   T   T   T
  0.8361517807668406  0.4994740378152284  0.4698666939227442   T   T   T
  0.1675093167645132  0.9997574092236875  0.5000044910418722   T   T   T
  0.1689381066748700  0.6664874415110295  0.4999420347274890   T   T   T
  0.1686874684468983  0.3323932294898430  0.4998920411719731   T   T   T
  0.5010715709034870  0.1645295795560805  0.5291638388622918   T   T   T
  0.5011781124725390  0.8352950203267343  0.5289163269278049   T   T   T
  0.5029868839863385  0.4995402661015819  0.5281778686222037   T   T   T
  0.8346825131668637  0.9995748130650048  0.5589696303939897   T   T   T
  0.8373091932384604  0.6660205677142311  0.5581740549310674   T   T   T
  0.8370622331450447  0.3321122265268439  0.5579880764964760   T   T   T
  0.1665453020758504  0.1667422983257134  0.5883991187676174   T   T   T
  0.1667263923345611  0.8325934094348797  0.5880713481700097   T   T   T
  0.1716328037854735  0.4993259780768763  0.5876674670738915   T   T   T
  0.5048465162216919  0.9994936483716023  0.6184523641525185   T   T   T
  0.5078483406613187  0.6684320169955837  0.6148883244639232   T   T   T
  0.5078718030247361  0.3326636082262829  0.6152944021322335   T   T   T
  0.8359546811976228  0.1668037114179752  0.6491736730197479   T   T   T
  0.8361108566187012  0.8302671561105225  0.6488016090537547   T   T   T
  0.8405780373729587  0.4971096948040631  0.6471195620660312   T   T   T
  0.1670280344314584  0.9984132585467905  0.6745009242846246   T   T   T
  0.1709151397634329  0.6622104337553106  0.6757808207591666   T   T   T
  0.1721880268979030  0.3356149743242526  0.6758721873984302   T   T   T
  0.4971951769482094  0.1636267777807757  0.7029002837163179   T   T   T
  0.4954547207835457  0.8325960116502079  0.7033263615290747   T   T   T
  0.5082794855223945  0.4978088045850832  0.7065956225492857   T   T   T
  0.4338260131093923  0.3900905754571914  0.7709900821212603   T   T   T
  0.3918923703259448  0.3354045057365413  0.8129198953012381   T   T   T
  0.4998571332785970  0.6700580383229513  0.7498603496045038   T   T   T
 
  0.00000000E+00  0.00000000E+00  0.00000000E+00
  0.00000000E+00  0.00000000E+00  0.00000000E+00
  0.00000000E+00  0.00000000E+00  0.00000000E+00
  0.00000000E+00  0.00000000E+00  0.00000000E+00
  0.00000000E+00  0.00000000E+00  0.00000000E+00
  0.00000000E+00  0.00000000E+00  0.00000000E+00
  0.00000000E+00  0.00000000E+00  0.00000000E+00
  0.00000000E+00  0.00000000E+00  0.00000000E+00
  0.00000000E+00  0.00000000E+00  0.00000000E+00
  0.00000000E+00  0.00000000E+00  0.00000000E+00
  0.00000000E+00  0.00000000E+00  0.00000000E+00
  0.00000000E+00  0.00000000E+00  0.00000000E+00
  0.00000000E+00  0.00000000E+00  0.00000000E+00
  0.00000000E+00  0.00000000E+00  0.00000000E+00
  0.00000000E+00  0.00000000E+00  0.00000000E+00
  0.00000000E+00  0.00000000E+00  0.00000000E+00
  0.00000000E+00  0.00000000E+00  0.00000000E+00
  0.00000000E+00  0.00000000E+00  0.00000000E+00
  0.00000000E+00  0.00000000E+00  0.00000000E+00
  0.00000000E+00  0.00000000E+00  0.00000000E+00
  0.00000000E+00  0.00000000E+00  0.00000000E+00
  0.00000000E+00  0.00000000E+00  0.00000000E+00
  0.00000000E+00  0.00000000E+00  0.00000000E+00
  0.00000000E+00  0.00000000E+00  0.00000000E+00
  0.00000000E+00  0.00000000E+00  0.00000000E+00
  0.00000000E+00  0.00000000E+00  0.00000000E+00
  0.00000000E+00  0.00000000E+00  0.00000000E+00
  0.00000000E+00  0.00000000E+00  0.00000000E+00
  0.00000000E+00  0.00000000E+00  0.00000000E+00
  0.00000000E+00  0.00000000E+00  0.00000000E+00
  0.00000000E+00  0.00000000E+00  0.00000000E+00
  0.00000000E+00  0.00000000E+00  0.00000000E+00
  0.00000000E+00  0.00000000E+00  0.00000000E+00
  0.00000000E+00  0.00000000E+00  0.00000000E+00
  0.00000000E+00  0.00000000E+00  0.00000000E+00
  0.00000000E+00  0.00000000E+00  0.00000000E+00
  0.00000000E+00  0.00000000E+00  0.00000000E+00
  0.00000000E+00  0.00000000E+00  0.00000000E+00
  0.00000000E+00  0.00000000E+00  0.00000000E+00
  0.00000000E+00  0.00000000E+00  0.00000000E+00
  0.00000000E+00  0.00000000E+00  0.00000000E+00
  0.00000000E+00  0.00000000E+00  0.00000000E+00
  0.00000000E+00  0.00000000E+00  0.00000000E+00
  0.00000000E+00  0.00000000E+00  0.00000000E+00
  0.00000000E+00  0.00000000E+00  0.00000000E+00
  0.00000000E+00  0.00000000E+00  0.00000000E+00
  0.00000000E+00  0.00000000E+00  0.00000000E+00
  0.00000000E+00  0.00000000E+00  0.00000000E+00
