# Supplementary material for: Bringing Molecules Together: Synergistic Coadsorption at Dopant Sites of Single Atom Alloys
Source: J Am Chem Soc. 2024 Oct 2;146(41):28119–30. doi: 10.1021/jacs.4c07621 (PMC11487606; doi:10.1021/jacs.4c07621)
Supplement: Supplementary file 2 — ja4c07621_si_002.zip [file ja4c07621_si_002.zip › structures/1_Cu/Cu211/06_RuCu/03_H/4_hollow-3/2_KPOINTS-13-13-1_dipol/CONTCAR]

Cu Ru H                                 
   1.00000000000000     
     6.3741235024717753    0.0000000000000000    0.0000000000000000
     0.0000000000000000    7.8066750692688993    0.0000000000000000
     0.0000000000000000    0.0000000000000000   25.5167672230094595
   Cu   Ru   H 
    44     1     1
Selective dynamics
Direct
  0.8337026260020011  0.1663816512061942  0.2939243805632614   F   F   F
  0.8337026260020011  0.8330483178728585  0.2939243805632614   F   F   F
  0.8337026260020011  0.4997149845395299  0.2939243805632614   F   F   F
  0.1670359593353297  0.9997149845395299  0.3233637547685078   F   F   F
  0.1670359593353297  0.6663816512061942  0.3233637547685078   F   F   F
  0.1670359593353297  0.3330483178728585  0.3233637547685078   F   F   F
  0.5003692926686654  0.1663816512061942  0.3528031289737612   F   F   F
  0.5003692926686654  0.8330483178728585  0.3528031289737612   F   F   F
  0.5003692926686654  0.4997149845395299  0.3528031289737612   F   F   F
  0.8337026260020011  0.9997149845395299  0.3822425031790075   F   F   F
  0.8337026260020011  0.6663816512061942  0.3822425031790075   F   F   F
  0.8337026260020011  0.3330483178728585  0.3822425031790075   F   F   F
  0.1670359593353297  0.1663816512061942  0.4116818773842539   F   F   F
  0.1670359593353297  0.8330483178728585  0.4116818773842539   F   F   F
  0.1670359593353297  0.4997149845395299  0.4116818773842539   F   F   F
  0.5003692926686654  0.9997149845395299  0.4411212515895002   F   F   F
  0.5003692926686654  0.6663816512061942  0.4411212515895002   F   F   F
  0.5003692926686654  0.3330483178728585  0.4411212515895002   F   F   F
  0.8347533738133939  0.1662283309258807  0.4700817973332221   T   T   T
  0.8344489991742293  0.8331959928570861  0.4701289038472681   T   T   T
  0.8353328353110195  0.4997604901082787  0.4699866586098123   T   T   T
  0.1679377326960943  0.9996156756898287  0.4998374033048564   T   T   T
  0.1677192577989716  0.6667408407680936  0.4999192964786968   T   T   T
  0.1685435742053514  0.3332421906471355  0.4998236034356839   T   T   T
  0.5013473417882343  0.1654420034880130  0.5287821660891955   T   T   T
  0.5012800879527214  0.8333714252829445  0.5294252180568986   T   T   T
  0.5018013559408433  0.5004523835476774  0.5283781408323623   T   T   T
  0.8351816194038103  0.9997602057976288  0.5586403246328298   T   T   T
  0.8354298142169739  0.6666783321385458  0.5585530535953708   T   T   T
  0.8364949036383426  0.3331850077819422  0.5581016597292858   T   T   T
  0.1664146396634862  0.1678218288824808  0.5877736510913297   T   T   T
  0.1672815631772075  0.8335588723448182  0.5879298930319153   T   T   T
  0.1677743314782808  0.5006118227516327  0.5878379811238379   T   T   T
  0.5052442812981655  0.0001631262608226  0.6172402807669323   T   T   T
  0.5063520139354125  0.6662954150869699  0.6167486793128021   T   T   T
  0.5066130512031336  0.3334634231737685  0.6147804723572140   T   T   T
  0.8357457168615857  0.1674649305987910  0.6486314530461053   T   T   T
  0.8378898655431701  0.8339589947169568  0.6483458197500731   T   T   T
  0.8366547983126780  0.4996727355840143  0.6485834101840933   T   T   T
  0.1672257698602461  0.0023989104390634  0.6746977671708859   T   T   T
  0.1686134223031203  0.6665655322449742  0.6751254201642984   T   T   T
  0.1684446193467117  0.3360658804205492  0.6753389791174393   T   T   T
  0.4942144950663146  0.1696069709160517  0.7005693426968144   T   T   T
  0.4954082310444087  0.8388347310177126  0.7029340137766830   T   T   T
  0.5003600998205534  0.5037714446399392  0.7035112142509414   T   T   T
  0.5295320367705755  0.6724824531795172  0.7458661575282363   T   T   T
 
  0.00000000E+00  0.00000000E+00  0.00000000E+00
  0.00000000E+00  0.00000000E+00  0.00000000E+00
  0.00000000E+00  0.00000000E+00  0.00000000E+00
  0.00000000E+00  0.00000000E+00  0.00000000E+00
  0.00000000E+00  0.00000000E+00  0.00000000E+00
  0.00000000E+00  0.00000000E+00  0.00000000E+00
  0.00000000E+00  0.00000000E+00  0.00000000E+00
  0.00000000E+00  0.00000000E+00  0.00000000E+00
  0.00000000E+00  0.00000000E+00  0.00000000E+00
  0.00000000E+00  0.00000000E+00  0.00000000E+00
  0.00000000E+00  0.00000000E+00  0.00000000E+00
  0.00000000E+00  0.00000000E+00  0.00000000E+00
  0.00000000E+00  0.00000000E+00  0.00000000E+00
  0.00000000E+00  0.00000000E+00  0.00000000E+00
  0.00000000E+00  0.00000000E+00  0.00000000E+00
  0.00000000E+00  0.00000000E+00  0.00000000E+00
  0.00000000E+00  0.00000000E+00  0.00000000E+00
  0.00000000E+00  0.00000000E+00  0.00000000E+00
  0.00000000E+00  0.00000000E+00  0.00000000E+00
  0.00000000E+00  0.00000000E+00  0.00000000E+00
  0.00000000E+00  0.00000000E+00  0.00000000E+00
  0.00000000E+00  0.00000000E+00  0.00000000E+00
  0.00000000E+00  0.00000000E+00  0.00000000E+00
  0.00000000E+00  0.00000000E+00  0.00000000E+00
  0.00000000E+00  0.00000000E+00  0.00000000E+00
  0.00000000E+00  0.00000000E+00  0.00000000E+00
  0.00000000E+00  0.00000000E+00  0.00000000E+00
  0.00000000E+00  0.00000000E+00  0.00000000E+00
  0.00000000E+00  0.00000000E+00  0.00000000E+00
  0.00000000E+00  0.00000000E+00  0.00000000E+00
  0.00000000E+00  0.00000000E+00  0.00000000E+00
  0.00000000E+00  0.00000000E+00  0.00000000E+00
  0.00000000E+00  0.00000000E+00  0.00000000E+00
  0.00000000E+00  0.00000000E+00  0.00000000E+00
  0.00000000E+00  0.00000000E+00  0.00000000E+00
  0.00000000E+00  0.00000000E+00  0.00000000E+00
  0.00000000E+00  0.00000000E+00  0.00000000E+00
  0.00000000E+00  0.00000000E+00  0.00000000E+00
  0.00000000E+00  0.00000000E+00  0.00000000E+00
  0.00000000E+00  0.00000000E+00  0.00000000E+00
  0.00000000E+00  0.00000000E+00  0.00000000E+00
  0.00000000E+00  0.00000000E+00  0.00000000E+00
  0.00000000E+00  0.00000000E+00  0.00000000E+00
  0.00000000E+00  0.00000000E+00  0.00000000E+00
  0.00000000E+00  0.00000000E+00  0.00000000E+00
  0.00000000E+00  0.00000000E+00  0.00000000E+00
