# Supplementary material for: Bringing Molecules Together: Synergistic Coadsorption at Dopant Sites of Single Atom Alloys
Source: J Am Chem Soc. 2024 Oct 2;146(41):28119–30. doi: 10.1021/jacs.4c07621 (PMC11487606; doi:10.1021/jacs.4c07621)
Supplement: Supplementary file 2 — ja4c07621_si_002.zip [file ja4c07621_si_002.zip › structures/1_Cu/Cu211/06_RuCu/02_CO/1_atop/2_KPOINTS-13-13-1_dipol/CONTCAR]

Cu Ru  C  O                             
   1.00000000000000     
     6.3741235024717753    0.0000000000000000    0.0000000000000000
     0.0000000000000000    7.8066750692688993    0.0000000000000000
     0.0000000000000000    0.0000000000000000   25.5167672230094595
   Cu   Ru   C    O 
    44     1     1     1
Selective dynamics
Direct
  0.8337026260020011  0.1663816512061942  0.2939243805632614   F   F   F
  0.8337026260020011  0.8330483178728585  0.2939243805632614   F   F   F
  0.8337026260020011  0.4997149845395299  0.2939243805632614   F   F   F
  0.1670359593353297  0.9997149845395299  0.3233637547685078   F   F   F
  0.1670359593353297  0.6663816512061942  0.3233637547685078   F   F   F
  0.1670359593353297  0.3330483178728585  0.3233637547685078   F   F   F
  0.5003692926686654  0.1663816512061942  0.3528031289737612   F   F   F
  0.5003692926686654  0.8330483178728585  0.3528031289737612   F   F   F
  0.5003692926686654  0.4997149845395299  0.3528031289737612   F   F   F
  0.8337026260020011  0.9997149845395299  0.3822425031790075   F   F   F
  0.8337026260020011  0.6663816512061942  0.3822425031790075   F   F   F
  0.8337026260020011  0.3330483178728585  0.3822425031790075   F   F   F
  0.1670359593353297  0.1663816512061942  0.4116818773842539   F   F   F
  0.1670359593353297  0.8330483178728585  0.4116818773842539   F   F   F
  0.1670359593353297  0.4997149845395299  0.4116818773842539   F   F   F
  0.5003692926686654  0.9997149845395299  0.4411212515895002   F   F   F
  0.5003692926686654  0.6663816512061942  0.4411212515895002   F   F   F
  0.5003692926686654  0.3330483178728585  0.4411212515895002   F   F   F
  0.8348827253467578  0.1664884059600512  0.4701445901158621   T   T   T
  0.8348827253467578  0.8329415631190084  0.4701445901158621   T   T   T
  0.8363702715639397  0.4997149845395299  0.4699875052987846   T   T   T
  0.1676284106491361  0.9997149845395299  0.5001274982078816   T   T   T
  0.1692546191400326  0.6665787359423661  0.5000411195073990   T   T   T
  0.1692546191400326  0.3328512331366866  0.5000411195073990   T   T   T
  0.5017685884475980  0.1640359328134750  0.5287845023579040   T   T   T
  0.5017685884475980  0.8353940362655778  0.5287845023579040   T   T   T
  0.5036935900578376  0.4997149845395299  0.5285868957453597   T   T   T
  0.8355136275532562  0.9997149845395299  0.5589630955912647   T   T   T
  0.8389572881966492  0.6665741403416756  0.5583033014621493   T   T   T
  0.8389572881966492  0.3328558287373775  0.5583033014621493   T   T   T
  0.1676717674093874  0.1665326630855067  0.5885515519759099   T   T   T
  0.1676717674093874  0.8328973059935456  0.5885515519759099   T   T   T
  0.1728940779107458  0.4997149845395299  0.5883251697041869   T   T   T
  0.5065846099573659  0.9997149845395299  0.6179802645183100   T   T   T
  0.5091365470177002  0.6692893744626676  0.6147197562569692   T   T   T
  0.5091365470177002  0.3301405946163849  0.6147197562569692   T   T   T
  0.8373529891186209  0.1666617925628138  0.6490273650247079   T   T   T
  0.8373529891186209  0.8327681765162394  0.6490273650247079   T   T   T
  0.8397466907015044  0.4997149845395299  0.6476711328391328   T   T   T
  0.1690049376025997  0.9997149845395299  0.6753785004534965   T   T   T
  0.1678501390856744  0.6653694969015281  0.6767559093690079   T   T   T
  0.1678501390856744  0.3340604721775242  0.6767559093690079   T   T   T
  0.4959719839148847  0.1678150744399085  0.7024942130704095   T   T   T
  0.4959719839148847  0.8316148946391442  0.7024942130704095   T   T   T
  0.4976429084058381  0.4997149845395299  0.7029566907831974   T   T   T
  0.4710431347886365  0.4997149845395299  0.7755524452763086   T   T   T
  0.4595418564952304  0.4997149845395299  0.8215843170370299   T   T   T
 
  0.00000000E+00  0.00000000E+00  0.00000000E+00
  0.00000000E+00  0.00000000E+00  0.00000000E+00
  0.00000000E+00  0.00000000E+00  0.00000000E+00
  0.00000000E+00  0.00000000E+00  0.00000000E+00
  0.00000000E+00  0.00000000E+00  0.00000000E+00
  0.00000000E+00  0.00000000E+00  0.00000000E+00
  0.00000000E+00  0.00000000E+00  0.00000000E+00
  0.00000000E+00  0.00000000E+00  0.00000000E+00
  0.00000000E+00  0.00000000E+00  0.00000000E+00
  0.00000000E+00  0.00000000E+00  0.00000000E+00
  0.00000000E+00  0.00000000E+00  0.00000000E+00
  0.00000000E+00  0.00000000E+00  0.00000000E+00
  0.00000000E+00  0.00000000E+00  0.00000000E+00
  0.00000000E+00  0.00000000E+00  0.00000000E+00
  0.00000000E+00  0.00000000E+00  0.00000000E+00
  0.00000000E+00  0.00000000E+00  0.00000000E+00
  0.00000000E+00  0.00000000E+00  0.00000000E+00
  0.00000000E+00  0.00000000E+00  0.00000000E+00
  0.00000000E+00  0.00000000E+00  0.00000000E+00
  0.00000000E+00  0.00000000E+00  0.00000000E+00
  0.00000000E+00  0.00000000E+00  0.00000000E+00
  0.00000000E+00  0.00000000E+00  0.00000000E+00
  0.00000000E+00  0.00000000E+00  0.00000000E+00
  0.00000000E+00  0.00000000E+00  0.00000000E+00
  0.00000000E+00  0.00000000E+00  0.00000000E+00
  0.00000000E+00  0.00000000E+00  0.00000000E+00
  0.00000000E+00  0.00000000E+00  0.00000000E+00
  0.00000000E+00  0.00000000E+00  0.00000000E+00
  0.00000000E+00  0.00000000E+00  0.00000000E+00
  0.00000000E+00  0.00000000E+00  0.00000000E+00
  0.00000000E+00  0.00000000E+00  0.00000000E+00
  0.00000000E+00  0.00000000E+00  0.00000000E+00
  0.00000000E+00  0.00000000E+00  0.00000000E+00
  0.00000000E+00  0.00000000E+00  0.00000000E+00
  0.00000000E+00  0.00000000E+00  0.00000000E+00
  0.00000000E+00  0.00000000E+00  0.00000000E+00
  0.00000000E+00  0.00000000E+00  0.00000000E+00
  0.00000000E+00  0.00000000E+00  0.00000000E+00
  0.00000000E+00  0.00000000E+00  0.00000000E+00
  0.00000000E+00  0.00000000E+00  0.00000000E+00
  0.00000000E+00  0.00000000E+00  0.00000000E+00
  0.00000000E+00  0.00000000E+00  0.00000000E+00
  0.00000000E+00  0.00000000E+00  0.00000000E+00
  0.00000000E+00  0.00000000E+00  0.00000000E+00
  0.00000000E+00  0.00000000E+00  0.00000000E+00
  0.00000000E+00  0.00000000E+00  0.00000000E+00
  0.00000000E+00  0.00000000E+00  0.00000000E+00
