# Supplementary material for: Bringing Molecules Together: Synergistic Coadsorption at Dopant Sites of Single Atom Alloys
Source: J Am Chem Soc. 2024 Oct 2;146(41):28119–30. doi: 10.1021/jacs.4c07621 (PMC11487606; doi:10.1021/jacs.4c07621)
Supplement: Supplementary file 2 — ja4c07621_si_002.zip [file ja4c07621_si_002.zip › structures/1_Cu/Cu211/06_RuCu/08_CO-H/2_KPOINTS-13-13-1_dipol/CONTCAR]

Cu Ru  C  O  H                          
   1.00000000000000     
     6.3741235024717753    0.0000000000000000    0.0000000000000000
     0.0000000000000000    7.8066750692688993    0.0000000000000000
     0.0000000000000000    0.0000000000000000   25.5167672230094595
   Cu   Ru   C    O    H 
    44     1     1     1     1
Selective dynamics
Direct
  0.8337026260020011  0.1663816512061942  0.2939243805632614   F   F   F
  0.8337026260020011  0.8330483178728585  0.2939243805632614   F   F   F
  0.8337026260020011  0.4997149845395299  0.2939243805632614   F   F   F
  0.1670359593353297  0.9997149845395299  0.3233637547685078   F   F   F
  0.1670359593353297  0.6663816512061942  0.3233637547685078   F   F   F
  0.1670359593353297  0.3330483178728585  0.3233637547685078   F   F   F
  0.5003692926686654  0.1663816512061942  0.3528031289737612   F   F   F
  0.5003692926686654  0.8330483178728585  0.3528031289737612   F   F   F
  0.5003692926686654  0.4997149845395299  0.3528031289737612   F   F   F
  0.8337026260020011  0.9997149845395299  0.3822425031790075   F   F   F
  0.8337026260020011  0.6663816512061942  0.3822425031790075   F   F   F
  0.8337026260020011  0.3330483178728585  0.3822425031790075   F   F   F
  0.1670359593353297  0.1663816512061942  0.4116818773842539   F   F   F
  0.1670359593353297  0.8330483178728585  0.4116818773842539   F   F   F
  0.1670359593353297  0.4997149845395299  0.4116818773842539   F   F   F
  0.5003692926686654  0.9997149845395299  0.4411212515895002   F   F   F
  0.5003692926686654  0.6663816512061942  0.4411212515895002   F   F   F
  0.5003692926686654  0.3330483178728585  0.4411212515895002   F   F   F
  0.8344639940527423  0.1660730832761529  0.4701817455183250   T   T   T
  0.8345699390175673  0.8328401860742239  0.4701389899349953   T   T   T
  0.8355631758261418  0.4994808495402831  0.4700155951188553   T   T   T
  0.1670050959192317  0.9988346281127350  0.5002332924855106   T   T   T
  0.1679494321095601  0.6662511734363380  0.4999660583616072   T   T   T
  0.1675550702367574  0.3327204016709182  0.5000095660626660   T   T   T
  0.5003079436353903  0.1642131189171473  0.5288687404504309   T   T   T
  0.5006757700852458  0.8344257714058343  0.5287985735780663   T   T   T
  0.5019025132012631  0.4991426562880240  0.5283817081246768   T   T   T
  0.8335283461581309  0.9993703541454112  0.5586839024110881   T   T   T
  0.8369067033471104  0.6661302302939996  0.5580786627078034   T   T   T
  0.8362100900059951  0.3328644459670268  0.5582633133695739   T   T   T
  0.1651407989163457  0.1661988520208892  0.5882495131063414   T   T   T
  0.1653030523950210  0.8313968859558998  0.5888785428932751   T   T   T
  0.1706053444468220  0.4996370120813744  0.5886005461794875   T   T   T
  0.5037270209176430  0.9979951951962095  0.6176963942514397   T   T   T
  0.5068946981623158  0.6665942934026237  0.6148880998323694   T   T   T
  0.5057826323216272  0.3302711196409017  0.6150830511475934   T   T   T
  0.8327969925218908  0.1673187513091705  0.6487550580073569   T   T   T
  0.8340731261633457  0.8323285203109232  0.6487398434300381   T   T   T
  0.8383676785047468  0.4993826493999990  0.6477080068834840   T   T   T
  0.1636084234018834  0.0001126271198262  0.6748060266298554   T   T   T
  0.1630155000310546  0.6645669580583249  0.6769455968374937   T   T   T
  0.1652572594546159  0.3309840317062729  0.6764035617150401   T   T   T
  0.4918739311314312  0.1606130223164989  0.7022251508166016   T   T   T
  0.4919279470043429  0.8303961365522299  0.7021496605258616   T   T   T
  0.5006595007721730  0.4916377185997451  0.7045124076664758   T   T   T
  0.5556081891040068  0.4174772800453374  0.7724653806789233   T   T   T
  0.5900149241844524  0.3786987483778433  0.8161961195472847   T   T   T
  0.3526250496823858  0.6442581135564519  0.7344908889242295   T   T   T
 
  0.00000000E+00  0.00000000E+00  0.00000000E+00
  0.00000000E+00  0.00000000E+00  0.00000000E+00
  0.00000000E+00  0.00000000E+00  0.00000000E+00
  0.00000000E+00  0.00000000E+00  0.00000000E+00
  0.00000000E+00  0.00000000E+00  0.00000000E+00
  0.00000000E+00  0.00000000E+00  0.00000000E+00
  0.00000000E+00  0.00000000E+00  0.00000000E+00
  0.00000000E+00  0.00000000E+00  0.00000000E+00
  0.00000000E+00  0.00000000E+00  0.00000000E+00
  0.00000000E+00  0.00000000E+00  0.00000000E+00
  0.00000000E+00  0.00000000E+00  0.00000000E+00
  0.00000000E+00  0.00000000E+00  0.00000000E+00
  0.00000000E+00  0.00000000E+00  0.00000000E+00
  0.00000000E+00  0.00000000E+00  0.00000000E+00
  0.00000000E+00  0.00000000E+00  0.00000000E+00
  0.00000000E+00  0.00000000E+00  0.00000000E+00
  0.00000000E+00  0.00000000E+00  0.00000000E+00
  0.00000000E+00  0.00000000E+00  0.00000000E+00
  0.00000000E+00  0.00000000E+00  0.00000000E+00
  0.00000000E+00  0.00000000E+00  0.00000000E+00
  0.00000000E+00  0.00000000E+00  0.00000000E+00
  0.00000000E+00  0.00000000E+00  0.00000000E+00
  0.00000000E+00  0.00000000E+00  0.00000000E+00
  0.00000000E+00  0.00000000E+00  0.00000000E+00
  0.00000000E+00  0.00000000E+00  0.00000000E+00
  0.00000000E+00  0.00000000E+00  0.00000000E+00
  0.00000000E+00  0.00000000E+00  0.00000000E+00
  0.00000000E+00  0.00000000E+00  0.00000000E+00
  0.00000000E+00  0.00000000E+00  0.00000000E+00
  0.00000000E+00  0.00000000E+00  0.00000000E+00
  0.00000000E+00  0.00000000E+00  0.00000000E+00
  0.00000000E+00  0.00000000E+00  0.00000000E+00
  0.00000000E+00  0.00000000E+00  0.00000000E+00
  0.00000000E+00  0.00000000E+00  0.00000000E+00
  0.00000000E+00  0.00000000E+00  0.00000000E+00
  0.00000000E+00  0.00000000E+00  0.00000000E+00
  0.00000000E+00  0.00000000E+00  0.00000000E+00
  0.00000000E+00  0.00000000E+00  0.00000000E+00
  0.00000000E+00  0.00000000E+00  0.00000000E+00
  0.00000000E+00  0.00000000E+00  0.00000000E+00
  0.00000000E+00  0.00000000E+00  0.00000000E+00
  0.00000000E+00  0.00000000E+00  0.00000000E+00
  0.00000000E+00  0.00000000E+00  0.00000000E+00
  0.00000000E+00  0.00000000E+00  0.00000000E+00
  0.00000000E+00  0.00000000E+00  0.00000000E+00
  0.00000000E+00  0.00000000E+00  0.00000000E+00
  0.00000000E+00  0.00000000E+00  0.00000000E+00
  0.00000000E+00  0.00000000E+00  0.00000000E+00
