# Supplementary material for: Bringing Molecules Together: Synergistic Coadsorption at Dopant Sites of Single Atom Alloys
Source: J Am Chem Soc. 2024 Oct 2;146(41):28119–30. doi: 10.1021/jacs.4c07621 (PMC11487606; doi:10.1021/jacs.4c07621)
Supplement: Supplementary file 2 — ja4c07621_si_002.zip [file ja4c07621_si_002.zip › structures/1_Cu/Cu211/06_RuCu/01_clean/2_KPOINTS-13-13-1_dipol/CONTCAR]

Cu Ru                                   
   1.00000000000000     
     6.3741235024717753    0.0000000000000000    0.0000000000000000
     0.0000000000000000    7.8066750692688993    0.0000000000000000
     0.0000000000000000    0.0000000000000000   25.5167672230094595
   Cu   Ru
    44     1
Selective dynamics
Direct
  0.8337026260020011  0.1663816512061942  0.2939243805632614   F   F   F
  0.8337026260020011  0.8330483178728585  0.2939243805632614   F   F   F
  0.8337026260020011  0.4997149845395299  0.2939243805632614   F   F   F
  0.1670359593353297  0.9997149845395299  0.3233637547685078   F   F   F
  0.1670359593353297  0.6663816512061942  0.3233637547685078   F   F   F
  0.1670359593353297  0.3330483178728585  0.3233637547685078   F   F   F
  0.5003692926686654  0.1663816512061942  0.3528031289737612   F   F   F
  0.5003692926686654  0.8330483178728585  0.3528031289737612   F   F   F
  0.5003692926686654  0.4997149845395299  0.3528031289737612   F   F   F
  0.8337026260020011  0.9997149845395299  0.3822425031790075   F   F   F
  0.8337026260020011  0.6663816512061942  0.3822425031790075   F   F   F
  0.8337026260020011  0.3330483178728585  0.3822425031790075   F   F   F
  0.1670359593353297  0.1663816512061942  0.4116818773842539   F   F   F
  0.1670359593353297  0.8330483178728585  0.4116818773842539   F   F   F
  0.1670359593353297  0.4997149845395299  0.4116818773842539   F   F   F
  0.5003692926686654  0.9997149845395299  0.4411212515895002   F   F   F
  0.5003692926686654  0.6663816512061942  0.4411212515895002   F   F   F
  0.5003692926686654  0.3330483178728585  0.4411212515895002   F   F   F
  0.8345447712905977  0.1661667721983469  0.4701687335424040   T   T   T
  0.8345447712905977  0.8332631968807056  0.4701687335424040   T   T   T
  0.8356588669774175  0.4997149845395299  0.4700297497329595   T   T   T
  0.1675178847690763  0.9997149845395299  0.4998963713861923   T   T   T
  0.1681850383372644  0.6665672996576555  0.5000326831876926   T   T   T
  0.1681850383372644  0.3328626694213972  0.5000326831876926   T   T   T
  0.5010476652656092  0.1658049199780642  0.5290941088582696   T   T   T
  0.5010476652656092  0.8336250491009887  0.5290941088582696   T   T   T
  0.5021119537703913  0.4997149845395299  0.5284821688238593   T   T   T
  0.8348055659609805  0.9997149845395299  0.5589159794280266   T   T   T
  0.8359661360555080  0.6666728883843402  0.5584229031114603   T   T   T
  0.8359661360555080  0.3327570806947127  0.5584229031114603   T   T   T
  0.1661011720231382  0.1662889643799498  0.5881572827027476   T   T   T
  0.1661011720231382  0.8331410046991029  0.5881572827027476   T   T   T
  0.1684463307146051  0.4997149845395299  0.5879663204223755   T   T   T
  0.5045082710287695  0.9997149845395299  0.6169644707408511   T   T   T
  0.5059686211594838  0.6667222644455407  0.6157533830932368   T   T   T
  0.5059686211594838  0.3327077046335118  0.6157533830932368   T   T   T
  0.8350928324198859  0.1664539381739046  0.6491078262887555   T   T   T
  0.8350928324198859  0.8329760309051482  0.6491078262887555   T   T   T
  0.8393157949806884  0.4997149845395299  0.6481979911372079   T   T   T
  0.1650501709005264  0.9997149845395299  0.6756144735112376   T   T   T
  0.1669098840099943  0.6662332770215497  0.6757639128523423   T   T   T
  0.1669098840099943  0.3331966920575032  0.6757639128523423   T   T   T
  0.4925320659700847  0.1652694919289802  0.7018903330429264   T   T   T
  0.4925320659700847  0.8341604771500724  0.7018903330429264   T   T   T
  0.4991010233135063  0.4997149845395299  0.7015082950966165   T   T   T
 
  0.00000000E+00  0.00000000E+00  0.00000000E+00
  0.00000000E+00  0.00000000E+00  0.00000000E+00
  0.00000000E+00  0.00000000E+00  0.00000000E+00
  0.00000000E+00  0.00000000E+00  0.00000000E+00
  0.00000000E+00  0.00000000E+00  0.00000000E+00
  0.00000000E+00  0.00000000E+00  0.00000000E+00
  0.00000000E+00  0.00000000E+00  0.00000000E+00
  0.00000000E+00  0.00000000E+00  0.00000000E+00
  0.00000000E+00  0.00000000E+00  0.00000000E+00
  0.00000000E+00  0.00000000E+00  0.00000000E+00
  0.00000000E+00  0.00000000E+00  0.00000000E+00
  0.00000000E+00  0.00000000E+00  0.00000000E+00
  0.00000000E+00  0.00000000E+00  0.00000000E+00
  0.00000000E+00  0.00000000E+00  0.00000000E+00
  0.00000000E+00  0.00000000E+00  0.00000000E+00
  0.00000000E+00  0.00000000E+00  0.00000000E+00
  0.00000000E+00  0.00000000E+00  0.00000000E+00
  0.00000000E+00  0.00000000E+00  0.00000000E+00
  0.00000000E+00  0.00000000E+00  0.00000000E+00
  0.00000000E+00  0.00000000E+00  0.00000000E+00
  0.00000000E+00  0.00000000E+00  0.00000000E+00
  0.00000000E+00  0.00000000E+00  0.00000000E+00
  0.00000000E+00  0.00000000E+00  0.00000000E+00
  0.00000000E+00  0.00000000E+00  0.00000000E+00
  0.00000000E+00  0.00000000E+00  0.00000000E+00
  0.00000000E+00  0.00000000E+00  0.00000000E+00
  0.00000000E+00  0.00000000E+00  0.00000000E+00
  0.00000000E+00  0.00000000E+00  0.00000000E+00
  0.00000000E+00  0.00000000E+00  0.00000000E+00
  0.00000000E+00  0.00000000E+00  0.00000000E+00
  0.00000000E+00  0.00000000E+00  0.00000000E+00
  0.00000000E+00  0.00000000E+00  0.00000000E+00
  0.00000000E+00  0.00000000E+00  0.00000000E+00
  0.00000000E+00  0.00000000E+00  0.00000000E+00
  0.00000000E+00  0.00000000E+00  0.00000000E+00
  0.00000000E+00  0.00000000E+00  0.00000000E+00
  0.00000000E+00  0.00000000E+00  0.00000000E+00
  0.00000000E+00  0.00000000E+00  0.00000000E+00
  0.00000000E+00  0.00000000E+00  0.00000000E+00
  0.00000000E+00  0.00000000E+00  0.00000000E+00
  0.00000000E+00  0.00000000E+00  0.00000000E+00
  0.00000000E+00  0.00000000E+00  0.00000000E+00
  0.00000000E+00  0.00000000E+00  0.00000000E+00
  0.00000000E+00  0.00000000E+00  0.00000000E+00
  0.00000000E+00  0.00000000E+00  0.00000000E+00
