# Supplementary material for: Bringing Molecules Together: Synergistic Coadsorption at Dopant Sites of Single Atom Alloys
Source: J Am Chem Soc. 2024 Oct 2;146(41):28119–30. doi: 10.1021/jacs.4c07621 (PMC11487606; doi:10.1021/jacs.4c07621)
Supplement: Supplementary file 2 — ja4c07621_si_002.zip [file ja4c07621_si_002.zip › structures/1_Cu/Cu211/06_RuCu/04_CO-CO/3_iso3/2_KPOINTS-13-13-1_dipol/CONTCAR]

Cu Ru  C  O                             
   1.00000000000000     
     6.3741235024717753    0.0000000000000000    0.0000000000000000
     0.0000000000000000    7.8066750692688993    0.0000000000000000
     0.0000000000000000    0.0000000000000000   25.5167672230094595
   Cu   Ru   C    O 
    44     1     2     2
Selective dynamics
Direct
  0.8337026260020011  0.1663816512061942  0.2939243805632614   F   F   F
  0.8337026260020011  0.8330483178728585  0.2939243805632614   F   F   F
  0.8337026260020011  0.4997149845395299  0.2939243805632614   F   F   F
  0.1670359593353297  0.9997149845395299  0.3233637547685078   F   F   F
  0.1670359593353297  0.6663816512061942  0.3233637547685078   F   F   F
  0.1670359593353297  0.3330483178728585  0.3233637547685078   F   F   F
  0.5003692926686654  0.1663816512061942  0.3528031289737612   F   F   F
  0.5003692926686654  0.8330483178728585  0.3528031289737612   F   F   F
  0.5003692926686654  0.4997149845395299  0.3528031289737612   F   F   F
  0.8337026260020011  0.9997149845395299  0.3822425031790075   F   F   F
  0.8337026260020011  0.6663816512061942  0.3822425031790075   F   F   F
  0.8337026260020011  0.3330483178728585  0.3822425031790075   F   F   F
  0.1670359593353297  0.1663816512061942  0.4116818773842539   F   F   F
  0.1670359593353297  0.8330483178728585  0.4116818773842539   F   F   F
  0.1670359593353297  0.4997149845395299  0.4116818773842539   F   F   F
  0.5003692926686654  0.9997149845395299  0.4411212515895002   F   F   F
  0.5003692926686654  0.6663816512061942  0.4411212515895002   F   F   F
  0.5003692926686654  0.3330483178728585  0.4411212515895002   F   F   F
  0.8347134088831942  0.1664457589995056  0.4701136940531604   T   T   T
  0.8348638743476245  0.8332784397787985  0.4700751615283864   T   T   T
  0.8352444118888244  0.5000727138260940  0.4700501510899043   T   T   T
  0.1685152315260692  0.9997294608907221  0.4999890144002162   T   T   T
  0.1680998656297065  0.6666036789050503  0.4999868453418268   T   T   T
  0.1683935918208572  0.3334926443831691  0.4998619850290035   T   T   T
  0.5011012750380454  0.1658801280231210  0.5291682685064493   T   T   T
  0.5014538473742547  0.8335557270462901  0.5292810153449835   T   T   T
  0.5018354042031182  0.5000269278854992  0.5287231293550341   T   T   T
  0.8346695148157484  0.0002604210509813  0.5582757984203613   T   T   T
  0.8356419827936499  0.6666521330941102  0.5585030979799016   T   T   T
  0.8358902513509779  0.3341331184614795  0.5582659214661619   T   T   T
  0.1673453388347437  0.1680803604259689  0.5878893227119065   T   T   T
  0.1667800418466649  0.8330636320460202  0.5879584523574050   T   T   T
  0.1695755965244437  0.4997417362673355  0.5882831466477095   T   T   T
  0.5051196211067865  0.9995996938577660  0.6172048445559606   T   T   T
  0.5055059194994996  0.6646863586264024  0.6166399110612213   T   T   T
  0.5064621835047425  0.3340503280546785  0.6163034691940561   T   T   T
  0.8373327596118761  0.1676182463188774  0.6471792245818349   T   T   T
  0.8349215619147451  0.8346017807372594  0.6480847020451436   T   T   T
  0.8377715026788287  0.5010801268039283  0.6483223059087583   T   T   T
  0.1675318202441260  0.0021628414138517  0.6742895477570571   T   T   T
  0.1632317249273114  0.6674083137679775  0.6747954989280339   T   T   T
  0.1677527733189741  0.3331866624344785  0.6762066612788700   T   T   T
  0.4990884292933583  0.1630022321023702  0.7019676183817642   T   T   T
  0.4949340276702519  0.8336764516435889  0.7016461032099337   T   T   T
  0.4997657656540350  0.4965508384292042  0.7101489877008801   T   T   T
  0.3876369566229562  0.6316326066893501  0.7649026190323563   T   T   T
  0.6267344626360869  0.3550296868739802  0.7613587387552189   T   T   T
  0.3230993755858542  0.6916317843202744  0.8041923067852290   T   T   T
  0.7067485692673411  0.2940938057857442  0.7986939166842361   T   T   T
 
  0.00000000E+00  0.00000000E+00  0.00000000E+00
  0.00000000E+00  0.00000000E+00  0.00000000E+00
  0.00000000E+00  0.00000000E+00  0.00000000E+00
  0.00000000E+00  0.00000000E+00  0.00000000E+00
  0.00000000E+00  0.00000000E+00  0.00000000E+00
  0.00000000E+00  0.00000000E+00  0.00000000E+00
  0.00000000E+00  0.00000000E+00  0.00000000E+00
  0.00000000E+00  0.00000000E+00  0.00000000E+00
  0.00000000E+00  0.00000000E+00  0.00000000E+00
  0.00000000E+00  0.00000000E+00  0.00000000E+00
  0.00000000E+00  0.00000000E+00  0.00000000E+00
  0.00000000E+00  0.00000000E+00  0.00000000E+00
  0.00000000E+00  0.00000000E+00  0.00000000E+00
  0.00000000E+00  0.00000000E+00  0.00000000E+00
  0.00000000E+00  0.00000000E+00  0.00000000E+00
  0.00000000E+00  0.00000000E+00  0.00000000E+00
  0.00000000E+00  0.00000000E+00  0.00000000E+00
  0.00000000E+00  0.00000000E+00  0.00000000E+00
  0.00000000E+00  0.00000000E+00  0.00000000E+00
  0.00000000E+00  0.00000000E+00  0.00000000E+00
  0.00000000E+00  0.00000000E+00  0.00000000E+00
  0.00000000E+00  0.00000000E+00  0.00000000E+00
  0.00000000E+00  0.00000000E+00  0.00000000E+00
  0.00000000E+00  0.00000000E+00  0.00000000E+00
  0.00000000E+00  0.00000000E+00  0.00000000E+00
  0.00000000E+00  0.00000000E+00  0.00000000E+00
  0.00000000E+00  0.00000000E+00  0.00000000E+00
  0.00000000E+00  0.00000000E+00  0.00000000E+00
  0.00000000E+00  0.00000000E+00  0.00000000E+00
  0.00000000E+00  0.00000000E+00  0.00000000E+00
  0.00000000E+00  0.00000000E+00  0.00000000E+00
  0.00000000E+00  0.00000000E+00  0.00000000E+00
  0.00000000E+00  0.00000000E+00  0.00000000E+00
  0.00000000E+00  0.00000000E+00  0.00000000E+00
  0.00000000E+00  0.00000000E+00  0.00000000E+00
  0.00000000E+00  0.00000000E+00  0.00000000E+00
  0.00000000E+00  0.00000000E+00  0.00000000E+00
  0.00000000E+00  0.00000000E+00  0.00000000E+00
  0.00000000E+00  0.00000000E+00  0.00000000E+00
  0.00000000E+00  0.00000000E+00  0.00000000E+00
  0.00000000E+00  0.00000000E+00  0.00000000E+00
  0.00000000E+00  0.00000000E+00  0.00000000E+00
  0.00000000E+00  0.00000000E+00  0.00000000E+00
  0.00000000E+00  0.00000000E+00  0.00000000E+00
  0.00000000E+00  0.00000000E+00  0.00000000E+00
  0.00000000E+00  0.00000000E+00  0.00000000E+00
  0.00000000E+00  0.00000000E+00  0.00000000E+00
  0.00000000E+00  0.00000000E+00  0.00000000E+00
  0.00000000E+00  0.00000000E+00  0.00000000E+00
