# Supplementary material for: Bringing Molecules Together: Synergistic Coadsorption at Dopant Sites of Single Atom Alloys
Source: J Am Chem Soc. 2024 Oct 2;146(41):28119–30. doi: 10.1021/jacs.4c07621 (PMC11487606; doi:10.1021/jacs.4c07621)
Supplement: Supplementary file 2 — ja4c07621_si_002.zip [file ja4c07621_si_002.zip › structures/1_Cu/Cu211/07_RhCu/01_clean/2_KPOINTS-13-13-1_dipol/CONTCAR]

Cu Rh                                   
   1.00000000000000     
     6.3741235024717753    0.0000000000000000    0.0000000000000000
     0.0000000000000000    7.8066750692688993    0.0000000000000000
     0.0000000000000000    0.0000000000000000   25.5167672230094595
   Cu   Rh
    44     1
Selective dynamics
Direct
  0.8337026260020011  0.1663816512061942  0.2939243805632614   F   F   F
  0.8337026260020011  0.8330483178728585  0.2939243805632614   F   F   F
  0.8337026260020011  0.4997149845395299  0.2939243805632614   F   F   F
  0.1670359593353297  0.9997149845395299  0.3233637547685078   F   F   F
  0.1670359593353297  0.6663816512061942  0.3233637547685078   F   F   F
  0.1670359593353297  0.3330483178728585  0.3233637547685078   F   F   F
  0.5003692926686654  0.1663816512061942  0.3528031289737612   F   F   F
  0.5003692926686654  0.8330483178728585  0.3528031289737612   F   F   F
  0.5003692926686654  0.4997149845395299  0.3528031289737612   F   F   F
  0.8337026260020011  0.9997149845395299  0.3822425031790075   F   F   F
  0.8337026260020011  0.6663816512061942  0.3822425031790075   F   F   F
  0.8337026260020011  0.3330483178728585  0.3822425031790075   F   F   F
  0.1670359593353297  0.1663816512061942  0.4116818773842539   F   F   F
  0.1670359593353297  0.8330483178728585  0.4116818773842539   F   F   F
  0.1670359593353297  0.4997149845395299  0.4116818773842539   F   F   F
  0.5003692926686654  0.9997149845395299  0.4411212515895002   F   F   F
  0.5003692926686654  0.6663816512061942  0.4411212515895002   F   F   F
  0.5003692926686654  0.3330483178728585  0.4411212515895002   F   F   F
  0.8347093970217266  0.1662439389822736  0.4701203818672784   T   T   T
  0.8347093970217266  0.8331860300967789  0.4701203818672784   T   T   T
  0.8353296350622610  0.4997149845395299  0.4700527530869360   T   T   T
  0.1678671699576096  0.9997149845395299  0.4999551549338435   T   T   T
  0.1682187175883110  0.6664321737227481  0.4999275779656585   T   T   T
  0.1682187175883110  0.3329977953563046  0.4999275779656585   T   T   T
  0.5009477337858343  0.1663810179646540  0.5291820044320333   T   T   T
  0.5009477337858343  0.8330489511143987  0.5291820044320333   T   T   T
  0.5012872322877558  0.4997149845395299  0.5286289978864668   T   T   T
  0.8346489611316799  0.9997149845395299  0.5586186404664329   T   T   T
  0.8354282531611751  0.6667634044787049  0.5583626328721808   T   T   T
  0.8354282531611751  0.3326665646003476  0.5583626328721808   T   T   T
  0.1664375923434938  0.1664599764731519  0.5879405179787378   T   T   T
  0.1664375923434938  0.8329699926059008  0.5879405179787378   T   T   T
  0.1669690666783508  0.4997149845395299  0.5879094959015795   T   T   T
  0.5057354065091658  0.9997149845395299  0.6167756101380693   T   T   T
  0.5056340892056381  0.6662801189233002  0.6159827044584526   T   T   T
  0.5056340892056381  0.3331498501557526  0.6159827044584526   T   T   T
  0.8363007626056576  0.1666240584860587  0.6486683057454727   T   T   T
  0.8363007626056576  0.8328059105929939  0.6486683057454727   T   T   T
  0.8381360434758925  0.4997149845395299  0.6478727322190658   T   T   T
  0.1659648507040218  0.9997149845395299  0.6751770835183258   T   T   T
  0.1670994741592599  0.6663717550324955  0.6753433342637903   T   T   T
  0.1670994741592599  0.3330582140465572  0.6753433342637903   T   T   T
  0.4934953444365527  0.1645371150788019  0.7014622718591454   T   T   T
  0.4934953444365527  0.8348928540002508  0.7014622718591454   T   T   T
  0.4983055351579840  0.4997149845395299  0.7023570997105077   T   T   T
 
  0.00000000E+00  0.00000000E+00  0.00000000E+00
  0.00000000E+00  0.00000000E+00  0.00000000E+00
  0.00000000E+00  0.00000000E+00  0.00000000E+00
  0.00000000E+00  0.00000000E+00  0.00000000E+00
  0.00000000E+00  0.00000000E+00  0.00000000E+00
  0.00000000E+00  0.00000000E+00  0.00000000E+00
  0.00000000E+00  0.00000000E+00  0.00000000E+00
  0.00000000E+00  0.00000000E+00  0.00000000E+00
  0.00000000E+00  0.00000000E+00  0.00000000E+00
  0.00000000E+00  0.00000000E+00  0.00000000E+00
  0.00000000E+00  0.00000000E+00  0.00000000E+00
  0.00000000E+00  0.00000000E+00  0.00000000E+00
  0.00000000E+00  0.00000000E+00  0.00000000E+00
  0.00000000E+00  0.00000000E+00  0.00000000E+00
  0.00000000E+00  0.00000000E+00  0.00000000E+00
  0.00000000E+00  0.00000000E+00  0.00000000E+00
  0.00000000E+00  0.00000000E+00  0.00000000E+00
  0.00000000E+00  0.00000000E+00  0.00000000E+00
  0.00000000E+00  0.00000000E+00  0.00000000E+00
  0.00000000E+00  0.00000000E+00  0.00000000E+00
  0.00000000E+00  0.00000000E+00  0.00000000E+00
  0.00000000E+00  0.00000000E+00  0.00000000E+00
  0.00000000E+00  0.00000000E+00  0.00000000E+00
  0.00000000E+00  0.00000000E+00  0.00000000E+00
  0.00000000E+00  0.00000000E+00  0.00000000E+00
  0.00000000E+00  0.00000000E+00  0.00000000E+00
  0.00000000E+00  0.00000000E+00  0.00000000E+00
  0.00000000E+00  0.00000000E+00  0.00000000E+00
  0.00000000E+00  0.00000000E+00  0.00000000E+00
  0.00000000E+00  0.00000000E+00  0.00000000E+00
  0.00000000E+00  0.00000000E+00  0.00000000E+00
  0.00000000E+00  0.00000000E+00  0.00000000E+00
  0.00000000E+00  0.00000000E+00  0.00000000E+00
  0.00000000E+00  0.00000000E+00  0.00000000E+00
  0.00000000E+00  0.00000000E+00  0.00000000E+00
  0.00000000E+00  0.00000000E+00  0.00000000E+00
  0.00000000E+00  0.00000000E+00  0.00000000E+00
  0.00000000E+00  0.00000000E+00  0.00000000E+00
  0.00000000E+00  0.00000000E+00  0.00000000E+00
  0.00000000E+00  0.00000000E+00  0.00000000E+00
  0.00000000E+00  0.00000000E+00  0.00000000E+00
  0.00000000E+00  0.00000000E+00  0.00000000E+00
  0.00000000E+00  0.00000000E+00  0.00000000E+00
  0.00000000E+00  0.00000000E+00  0.00000000E+00
  0.00000000E+00  0.00000000E+00  0.00000000E+00
