# Supplementary material for: Bringing Molecules Together: Synergistic Coadsorption at Dopant Sites of Single Atom Alloys
Source: J Am Chem Soc. 2024 Oct 2;146(41):28119–30. doi: 10.1021/jacs.4c07621 (PMC11487606; doi:10.1021/jacs.4c07621)
Supplement: Supplementary file 2 — ja4c07621_si_002.zip [file ja4c07621_si_002.zip › structures/1_Cu/Cu211/07_RhCu/04_CO-CO/2_KPOINTS-13-13-1_dipol/CONTCAR]

Cu Rh  C  O                             
   1.00000000000000     
     6.3741235024717753    0.0000000000000000    0.0000000000000000
     0.0000000000000000    7.8066750692688993    0.0000000000000000
     0.0000000000000000    0.0000000000000000   25.5167672230094595
   Cu   Rh   C    O 
    44     1     2     2
Selective dynamics
Direct
  0.8337026260020011  0.1663816512061942  0.2939243805632614   F   F   F
  0.8337026260020011  0.8330483178728585  0.2939243805632614   F   F   F
  0.8337026260020011  0.4997149845395299  0.2939243805632614   F   F   F
  0.1670359593353297  0.9997149845395299  0.3233637547685078   F   F   F
  0.1670359593353297  0.6663816512061942  0.3233637547685078   F   F   F
  0.1670359593353297  0.3330483178728585  0.3233637547685078   F   F   F
  0.5003692926686654  0.1663816512061942  0.3528031289737612   F   F   F
  0.5003692926686654  0.8330483178728585  0.3528031289737612   F   F   F
  0.5003692926686654  0.4997149845395299  0.3528031289737612   F   F   F
  0.8337026260020011  0.9997149845395299  0.3822425031790075   F   F   F
  0.8337026260020011  0.6663816512061942  0.3822425031790075   F   F   F
  0.8337026260020011  0.3330483178728585  0.3822425031790075   F   F   F
  0.1670359593353297  0.1663816512061942  0.4116818773842539   F   F   F
  0.1670359593353297  0.8330483178728585  0.4116818773842539   F   F   F
  0.1670359593353297  0.4997149845395299  0.4116818773842539   F   F   F
  0.5003692926686654  0.9997149845395299  0.4411212515895002   F   F   F
  0.5003692926686654  0.6663816512061942  0.4411212515895002   F   F   F
  0.5003692926686654  0.3330483178728585  0.4411212515895002   F   F   F
  0.8344627248628970  0.1662535672763680  0.4698990080953268   T   T   T
  0.8344711024996455  0.8331421107667063  0.4699152756279982   T   T   T
  0.8344625283964966  0.4997064405903883  0.4701051269485875   T   T   T
  0.1681185372855012  0.9996465046681549  0.4996794709165816   T   T   T
  0.1675014670175391  0.6659471188741469  0.4997480378410146   T   T   T
  0.1676104349895530  0.3334213128535671  0.4997215805010163   T   T   T
  0.5008504515163817  0.1665456507261135  0.5293306819482908   T   T   T
  0.5008481722459227  0.8325623688250470  0.5293399846142846   T   T   T
  0.5006126917476602  0.4996234850720226  0.5285305731071198   T   T   T
  0.8339646223654313  0.9997012179138506  0.5577968570207023   T   T   T
  0.8340873596235276  0.6662312833001300  0.5583388696001068   T   T   T
  0.8341572807882627  0.3332013457121727  0.5582968750183840   T   T   T
  0.1675759742960662  0.1670341295335189  0.5872577917005491   T   T   T
  0.1672333736150234  0.8324072722887144  0.5872717141089083   T   T   T
  0.1675154990074040  0.4995534859809812  0.5879149533883199   T   T   T
  0.5052724704096581  0.9991326154582170  0.6170980895021544   T   T   T
  0.5041736164135827  0.6623416602702511  0.6168924792950791   T   T   T
  0.5044452839828643  0.3362788851190148  0.6168824585173391   T   T   T
  0.8367235334652369  0.1658483743177969  0.6467023598157150   T   T   T
  0.8357334406861107  0.8337858912229922  0.6470615030017181   T   T   T
  0.8350080657407389  0.5000669073169649  0.6481408808770205   T   T   T
  0.1667078593245119  0.0002026625808269  0.6735674730456399   T   T   T
  0.1629330604839214  0.6662508135685205  0.6740976496242317   T   T   T
  0.1639557070112795  0.3327789624881792  0.6743993161116281   T   T   T
  0.4968209440658191  0.1646543226674952  0.7013106516151897   T   T   T
  0.4945046503170252  0.8323375127935648  0.7013776627150924   T   T   T
  0.4972314128919101  0.4978663993190806  0.7148590329127980   T   T   T
  0.4715265830029803  0.6713394322573137  0.7676697126161318   T   T   T
  0.5459812526648744  0.3250259248282565  0.7667876847371898   T   T   T
  0.4521614170671756  0.7281610604376374  0.8102291338202643   T   T   T
  0.5812793223555359  0.2670890118230583  0.8085425074622694   T   T   T
 
  0.00000000E+00  0.00000000E+00  0.00000000E+00
  0.00000000E+00  0.00000000E+00  0.00000000E+00
  0.00000000E+00  0.00000000E+00  0.00000000E+00
  0.00000000E+00  0.00000000E+00  0.00000000E+00
  0.00000000E+00  0.00000000E+00  0.00000000E+00
  0.00000000E+00  0.00000000E+00  0.00000000E+00
  0.00000000E+00  0.00000000E+00  0.00000000E+00
  0.00000000E+00  0.00000000E+00  0.00000000E+00
  0.00000000E+00  0.00000000E+00  0.00000000E+00
  0.00000000E+00  0.00000000E+00  0.00000000E+00
  0.00000000E+00  0.00000000E+00  0.00000000E+00
  0.00000000E+00  0.00000000E+00  0.00000000E+00
  0.00000000E+00  0.00000000E+00  0.00000000E+00
  0.00000000E+00  0.00000000E+00  0.00000000E+00
  0.00000000E+00  0.00000000E+00  0.00000000E+00
  0.00000000E+00  0.00000000E+00  0.00000000E+00
  0.00000000E+00  0.00000000E+00  0.00000000E+00
  0.00000000E+00  0.00000000E+00  0.00000000E+00
  0.00000000E+00  0.00000000E+00  0.00000000E+00
  0.00000000E+00  0.00000000E+00  0.00000000E+00
  0.00000000E+00  0.00000000E+00  0.00000000E+00
  0.00000000E+00  0.00000000E+00  0.00000000E+00
  0.00000000E+00  0.00000000E+00  0.00000000E+00
  0.00000000E+00  0.00000000E+00  0.00000000E+00
  0.00000000E+00  0.00000000E+00  0.00000000E+00
  0.00000000E+00  0.00000000E+00  0.00000000E+00
  0.00000000E+00  0.00000000E+00  0.00000000E+00
  0.00000000E+00  0.00000000E+00  0.00000000E+00
  0.00000000E+00  0.00000000E+00  0.00000000E+00
  0.00000000E+00  0.00000000E+00  0.00000000E+00
  0.00000000E+00  0.00000000E+00  0.00000000E+00
  0.00000000E+00  0.00000000E+00  0.00000000E+00
  0.00000000E+00  0.00000000E+00  0.00000000E+00
  0.00000000E+00  0.00000000E+00  0.00000000E+00
  0.00000000E+00  0.00000000E+00  0.00000000E+00
  0.00000000E+00  0.00000000E+00  0.00000000E+00
  0.00000000E+00  0.00000000E+00  0.00000000E+00
  0.00000000E+00  0.00000000E+00  0.00000000E+00
  0.00000000E+00  0.00000000E+00  0.00000000E+00
  0.00000000E+00  0.00000000E+00  0.00000000E+00
  0.00000000E+00  0.00000000E+00  0.00000000E+00
  0.00000000E+00  0.00000000E+00  0.00000000E+00
  0.00000000E+00  0.00000000E+00  0.00000000E+00
  0.00000000E+00  0.00000000E+00  0.00000000E+00
  0.00000000E+00  0.00000000E+00  0.00000000E+00
  0.00000000E+00  0.00000000E+00  0.00000000E+00
  0.00000000E+00  0.00000000E+00  0.00000000E+00
  0.00000000E+00  0.00000000E+00  0.00000000E+00
  0.00000000E+00  0.00000000E+00  0.00000000E+00
