# Supplementary material for: Bringing Molecules Together: Synergistic Coadsorption at Dopant Sites of Single Atom Alloys
Source: J Am Chem Soc. 2024 Oct 2;146(41):28119–30. doi: 10.1021/jacs.4c07621 (PMC11487606; doi:10.1021/jacs.4c07621)
Supplement: Supplementary file 2 — ja4c07621_si_002.zip [file ja4c07621_si_002.zip › structures/1_Cu/Cu211/07_RhCu/08_CO-H/2_KPOINTS-13-13-1_dipol/CONTCAR]

Cu Rh  C  O   H                         
   1.00000000000000     
     6.3741235024717753    0.0000000000000000    0.0000000000000000
     0.0000000000000000    7.8066750692688993    0.0000000000000000
     0.0000000000000000    0.0000000000000000   25.5167672230094595
   Cu   Rh   C    O    H 
    44     1     1     1     1
Selective dynamics
Direct
  0.8337026260020011  0.1663816512061942  0.2939243805632614   F   F   F
  0.8337026260020011  0.8330483178728585  0.2939243805632614   F   F   F
  0.8337026260020011  0.4997149845395299  0.2939243805632614   F   F   F
  0.1670359593353297  0.9997149845395299  0.3233637547685078   F   F   F
  0.1670359593353297  0.6663816512061942  0.3233637547685078   F   F   F
  0.1670359593353297  0.3330483178728585  0.3233637547685078   F   F   F
  0.5003692926686654  0.1663816512061942  0.3528031289737612   F   F   F
  0.5003692926686654  0.8330483178728585  0.3528031289737612   F   F   F
  0.5003692926686654  0.4997149845395299  0.3528031289737612   F   F   F
  0.8337026260020011  0.9997149845395299  0.3822425031790075   F   F   F
  0.8337026260020011  0.6663816512061942  0.3822425031790075   F   F   F
  0.8337026260020011  0.3330483178728585  0.3822425031790075   F   F   F
  0.1670359593353297  0.1663816512061942  0.4116818773842539   F   F   F
  0.1670359593353297  0.8330483178728585  0.4116818773842539   F   F   F
  0.1670359593353297  0.4997149845395299  0.4116818773842539   F   F   F
  0.5003692926686654  0.9997149845395299  0.4411212515895002   F   F   F
  0.5003692926686654  0.6663816512061942  0.4411212515895002   F   F   F
  0.5003692926686654  0.3330483178728585  0.4411212515895002   F   F   F
  0.8347952941667781  0.1661607020173966  0.4700555005762103   T   T   T
  0.8347921378238169  0.8329372824528739  0.4701031817043897   T   T   T
  0.8352508757314046  0.4996346962455064  0.4700877448433450   T   T   T
  0.1683272479832967  0.9994606638046546  0.5000728990433696   T   T   T
  0.1683807456344927  0.6661030064251677  0.4999573992473917   T   T   T
  0.1686809868070367  0.3330927416257006  0.4999396451441552   T   T   T
  0.5014169621426620  0.1656600952733984  0.5291975211600726   T   T   T
  0.5013527158806396  0.8334041274394693  0.5293437351097008   T   T   T
  0.5021957052974185  0.4996818013850854  0.5287664440330347   T   T   T
  0.8346204196473611  0.9993542572219346  0.5583433302041040   T   T   T
  0.8359902290686858  0.6660059505003664  0.5585138241715361   T   T   T
  0.8365045942801458  0.3329507584516371  0.5582986764226756   T   T   T
  0.1676768593256828  0.1666801404266565  0.5878917589208158   T   T   T
  0.1677710041067313  0.8323676087363245  0.5879832376624359   T   T   T
  0.1702358600374121  0.4996682612205223  0.5883002192760991   T   T   T
  0.5062772443134039  0.9996365622892168  0.6176691832822137   T   T   T
  0.5068135947964959  0.6649889640872386  0.6167468033508414   T   T   T
  0.5073391183788462  0.3332261355403071  0.6161739456550837   T   T   T
  0.8372090683223804  0.1657662503669143  0.6478415621763965   T   T   T
  0.8367977514869590  0.8327203876055029  0.6480342819445233   T   T   T
  0.8392089383269790  0.4989632036542598  0.6480677399426490   T   T   T
  0.1679029737542158  0.9998850787460613  0.6745591469557914   T   T   T
  0.1666136875981182  0.6666840529978696  0.6753310999817457   T   T   T
  0.1668980571913708  0.3313220702001841  0.6750960111616136   T   T   T
  0.4988063312807463  0.1626528181516101  0.7023863278006993   T   T   T
  0.4959846959606337  0.8341755012091769  0.7022612940062064   T   T   T
  0.4988298694870829  0.4954485085094151  0.7085291835979819   T   T   T
  0.5161220924898299  0.3707691449274635  0.7709818954764550   T   T   T
  0.5268041999274191  0.3174551587401077  0.8140101792699549   T   T   T
  0.4688246630084356  0.6691385445841899  0.7465017076831962   T   T   T
 
  0.00000000E+00  0.00000000E+00  0.00000000E+00
  0.00000000E+00  0.00000000E+00  0.00000000E+00
  0.00000000E+00  0.00000000E+00  0.00000000E+00
  0.00000000E+00  0.00000000E+00  0.00000000E+00
  0.00000000E+00  0.00000000E+00  0.00000000E+00
  0.00000000E+00  0.00000000E+00  0.00000000E+00
  0.00000000E+00  0.00000000E+00  0.00000000E+00
  0.00000000E+00  0.00000000E+00  0.00000000E+00
  0.00000000E+00  0.00000000E+00  0.00000000E+00
  0.00000000E+00  0.00000000E+00  0.00000000E+00
  0.00000000E+00  0.00000000E+00  0.00000000E+00
  0.00000000E+00  0.00000000E+00  0.00000000E+00
  0.00000000E+00  0.00000000E+00  0.00000000E+00
  0.00000000E+00  0.00000000E+00  0.00000000E+00
  0.00000000E+00  0.00000000E+00  0.00000000E+00
  0.00000000E+00  0.00000000E+00  0.00000000E+00
  0.00000000E+00  0.00000000E+00  0.00000000E+00
  0.00000000E+00  0.00000000E+00  0.00000000E+00
  0.00000000E+00  0.00000000E+00  0.00000000E+00
  0.00000000E+00  0.00000000E+00  0.00000000E+00
  0.00000000E+00  0.00000000E+00  0.00000000E+00
  0.00000000E+00  0.00000000E+00  0.00000000E+00
  0.00000000E+00  0.00000000E+00  0.00000000E+00
  0.00000000E+00  0.00000000E+00  0.00000000E+00
  0.00000000E+00  0.00000000E+00  0.00000000E+00
  0.00000000E+00  0.00000000E+00  0.00000000E+00
  0.00000000E+00  0.00000000E+00  0.00000000E+00
  0.00000000E+00  0.00000000E+00  0.00000000E+00
  0.00000000E+00  0.00000000E+00  0.00000000E+00
  0.00000000E+00  0.00000000E+00  0.00000000E+00
  0.00000000E+00  0.00000000E+00  0.00000000E+00
  0.00000000E+00  0.00000000E+00  0.00000000E+00
  0.00000000E+00  0.00000000E+00  0.00000000E+00
  0.00000000E+00  0.00000000E+00  0.00000000E+00
  0.00000000E+00  0.00000000E+00  0.00000000E+00
  0.00000000E+00  0.00000000E+00  0.00000000E+00
  0.00000000E+00  0.00000000E+00  0.00000000E+00
  0.00000000E+00  0.00000000E+00  0.00000000E+00
  0.00000000E+00  0.00000000E+00  0.00000000E+00
  0.00000000E+00  0.00000000E+00  0.00000000E+00
  0.00000000E+00  0.00000000E+00  0.00000000E+00
  0.00000000E+00  0.00000000E+00  0.00000000E+00
  0.00000000E+00  0.00000000E+00  0.00000000E+00
  0.00000000E+00  0.00000000E+00  0.00000000E+00
  0.00000000E+00  0.00000000E+00  0.00000000E+00
  0.00000000E+00  0.00000000E+00  0.00000000E+00
  0.00000000E+00  0.00000000E+00  0.00000000E+00
  0.00000000E+00  0.00000000E+00  0.00000000E+00
