# Supplementary material for: Bringing Molecules Together: Synergistic Coadsorption at Dopant Sites of Single Atom Alloys
Source: J Am Chem Soc. 2024 Oct 2;146(41):28119–30. doi: 10.1021/jacs.4c07621 (PMC11487606; doi:10.1021/jacs.4c07621)
Supplement: Supplementary file 2 — ja4c07621_si_002.zip [file ja4c07621_si_002.zip › structures/1_Cu/Cu211/07_RhCu/02_CO/1_atop/2_KPOINTS-13-13-1_dipol/CONTCAR]

Cu Rh  C  O                             
   1.00000000000000     
     6.3741235024717753    0.0000000000000000    0.0000000000000000
     0.0000000000000000    7.8066750692688993    0.0000000000000000
     0.0000000000000000    0.0000000000000000   25.5167672230094595
   Cu   Rh   C    O 
    44     1     1     1
Selective dynamics
Direct
  0.8337026260020011  0.1663816512061942  0.2939243805632614   F   F   F
  0.8337026260020011  0.8330483178728585  0.2939243805632614   F   F   F
  0.8337026260020011  0.4997149845395299  0.2939243805632614   F   F   F
  0.1670359593353297  0.9997149845395299  0.3233637547685078   F   F   F
  0.1670359593353297  0.6663816512061942  0.3233637547685078   F   F   F
  0.1670359593353297  0.3330483178728585  0.3233637547685078   F   F   F
  0.5003692926686654  0.1663816512061942  0.3528031289737612   F   F   F
  0.5003692926686654  0.8330483178728585  0.3528031289737612   F   F   F
  0.5003692926686654  0.4997149845395299  0.3528031289737612   F   F   F
  0.8337026260020011  0.9997149845395299  0.3822425031790075   F   F   F
  0.8337026260020011  0.6663816512061942  0.3822425031790075   F   F   F
  0.8337026260020011  0.3330483178728585  0.3822425031790075   F   F   F
  0.1670359593353297  0.1663816512061942  0.4116818773842539   F   F   F
  0.1670359593353297  0.8330483178728585  0.4116818773842539   F   F   F
  0.1670359593353297  0.4997149845395299  0.4116818773842539   F   F   F
  0.5003692926686654  0.9997149845395299  0.4411212515895002   F   F   F
  0.5003692926686654  0.6663816512061942  0.4411212515895002   F   F   F
  0.5003692926686654  0.3330483178728585  0.4411212515895002   F   F   F
  0.8346993973677762  0.1663563450311606  0.4700299247191755   T   T   T
  0.8346993973677762  0.8330736240478923  0.4700299247191755   T   T   T
  0.8357184499438859  0.4997149845395299  0.4699937205935780   T   T   T
  0.1676854492454805  0.9997149845395299  0.5002086025562752   T   T   T
  0.1686778905454190  0.6665079799715475  0.4999182755621713   T   T   T
  0.1686778905454190  0.3329219891075054  0.4999182755621713   T   T   T
  0.5012213480470704  0.1650091342021013  0.5290937369865528   T   T   T
  0.5012213480470704  0.8344208348769516  0.5290937369865528   T   T   T
  0.5024867442976284  0.4997149845395299  0.5284916613277635   T   T   T
  0.8349946331336484  0.9997149845395299  0.5584861178664333   T   T   T
  0.8372781431550990  0.6665630359056299  0.5581750627310986   T   T   T
  0.8372781431550990  0.3328669331734229  0.5581750627310986   T   T   T
  0.1677338106553485  0.1670530020707672  0.5883603703777897   T   T   T
  0.1677338106553485  0.8323769670082857  0.5883603703777897   T   T   T
  0.1708087885377268  0.4997149845395299  0.5882916785581378   T   T   T
  0.5065503740258513  0.9997149845395299  0.6175983259809475   T   T   T
  0.5077370858810072  0.6662645705832270  0.6155670104138606   T   T   T
  0.5077370858810072  0.3331653984958262  0.6155670104138606   T   T   T
  0.8371001901356387  0.1666074298219338  0.6482153275281978   T   T   T
  0.8371001901356387  0.8328225392571188  0.6482153275281978   T   T   T
  0.8381745409330664  0.4997149845395299  0.6476187847029250   T   T   T
  0.1679241103971672  0.9997149845395299  0.6751023733785465   T   T   T
  0.1653436117183013  0.6669140917200370  0.6761241653581376   T   T   T
  0.1653436117183013  0.3325158773590163  0.6761241653581376   T   T   T
  0.4959549411291805  0.1658316721602389  0.7020411773108243   T   T   T
  0.4959549411291805  0.8335982969188134  0.7020411773108243   T   T   T
  0.4944885045583181  0.4997149845395299  0.7056021719404600   T   T   T
  0.4678436507149086  0.4997149845395299  0.7779103776457572   T   T   T
  0.4551454968644523  0.4997149845395299  0.8237194236138048   T   T   T
 
  0.00000000E+00  0.00000000E+00  0.00000000E+00
  0.00000000E+00  0.00000000E+00  0.00000000E+00
  0.00000000E+00  0.00000000E+00  0.00000000E+00
  0.00000000E+00  0.00000000E+00  0.00000000E+00
  0.00000000E+00  0.00000000E+00  0.00000000E+00
  0.00000000E+00  0.00000000E+00  0.00000000E+00
  0.00000000E+00  0.00000000E+00  0.00000000E+00
  0.00000000E+00  0.00000000E+00  0.00000000E+00
  0.00000000E+00  0.00000000E+00  0.00000000E+00
  0.00000000E+00  0.00000000E+00  0.00000000E+00
  0.00000000E+00  0.00000000E+00  0.00000000E+00
  0.00000000E+00  0.00000000E+00  0.00000000E+00
  0.00000000E+00  0.00000000E+00  0.00000000E+00
  0.00000000E+00  0.00000000E+00  0.00000000E+00
  0.00000000E+00  0.00000000E+00  0.00000000E+00
  0.00000000E+00  0.00000000E+00  0.00000000E+00
  0.00000000E+00  0.00000000E+00  0.00000000E+00
  0.00000000E+00  0.00000000E+00  0.00000000E+00
  0.00000000E+00  0.00000000E+00  0.00000000E+00
  0.00000000E+00  0.00000000E+00  0.00000000E+00
  0.00000000E+00  0.00000000E+00  0.00000000E+00
  0.00000000E+00  0.00000000E+00  0.00000000E+00
  0.00000000E+00  0.00000000E+00  0.00000000E+00
  0.00000000E+00  0.00000000E+00  0.00000000E+00
  0.00000000E+00  0.00000000E+00  0.00000000E+00
  0.00000000E+00  0.00000000E+00  0.00000000E+00
  0.00000000E+00  0.00000000E+00  0.00000000E+00
  0.00000000E+00  0.00000000E+00  0.00000000E+00
  0.00000000E+00  0.00000000E+00  0.00000000E+00
  0.00000000E+00  0.00000000E+00  0.00000000E+00
  0.00000000E+00  0.00000000E+00  0.00000000E+00
  0.00000000E+00  0.00000000E+00  0.00000000E+00
  0.00000000E+00  0.00000000E+00  0.00000000E+00
  0.00000000E+00  0.00000000E+00  0.00000000E+00
  0.00000000E+00  0.00000000E+00  0.00000000E+00
  0.00000000E+00  0.00000000E+00  0.00000000E+00
  0.00000000E+00  0.00000000E+00  0.00000000E+00
  0.00000000E+00  0.00000000E+00  0.00000000E+00
  0.00000000E+00  0.00000000E+00  0.00000000E+00
  0.00000000E+00  0.00000000E+00  0.00000000E+00
  0.00000000E+00  0.00000000E+00  0.00000000E+00
  0.00000000E+00  0.00000000E+00  0.00000000E+00
  0.00000000E+00  0.00000000E+00  0.00000000E+00
  0.00000000E+00  0.00000000E+00  0.00000000E+00
  0.00000000E+00  0.00000000E+00  0.00000000E+00
  0.00000000E+00  0.00000000E+00  0.00000000E+00
  0.00000000E+00  0.00000000E+00  0.00000000E+00
