# Supplementary material for: Bringing Molecules Together: Synergistic Coadsorption at Dopant Sites of Single Atom Alloys
Source: J Am Chem Soc. 2024 Oct 2;146(41):28119–30. doi: 10.1021/jacs.4c07621 (PMC11487606; doi:10.1021/jacs.4c07621)
Supplement: Supplementary file 2 — ja4c07621_si_002.zip [file ja4c07621_si_002.zip › structures/1_Cu/Cu211/08_PdCu/01_clean/2_KPOINTS-13-13-1_dipol/CONTCAR]

Cu Pd                                   
   1.00000000000000     
     6.3741235024717753    0.0000000000000000    0.0000000000000000
     0.0000000000000000    7.8066750692688993    0.0000000000000000
     0.0000000000000000    0.0000000000000000   25.5167672230094595
   Cu   Pd
    44     1
Selective dynamics
Direct
  0.8337026260020011  0.1663816512061942  0.2939243805632614   F   F   F
  0.8337026260020011  0.8330483178728585  0.2939243805632614   F   F   F
  0.8337026260020011  0.4997149845395299  0.2939243805632614   F   F   F
  0.1670359593353297  0.9997149845395299  0.3233637547685078   F   F   F
  0.1670359593353297  0.6663816512061942  0.3233637547685078   F   F   F
  0.1670359593353297  0.3330483178728585  0.3233637547685078   F   F   F
  0.5003692926686654  0.1663816512061942  0.3528031289737612   F   F   F
  0.5003692926686654  0.8330483178728585  0.3528031289737612   F   F   F
  0.5003692926686654  0.4997149845395299  0.3528031289737612   F   F   F
  0.8337026260020011  0.9997149845395299  0.3822425031790075   F   F   F
  0.8337026260020011  0.6663816512061942  0.3822425031790075   F   F   F
  0.8337026260020011  0.3330483178728585  0.3822425031790075   F   F   F
  0.1670359593353297  0.1663816512061942  0.4116818773842539   F   F   F
  0.1670359593353297  0.8330483178728585  0.4116818773842539   F   F   F
  0.1670359593353297  0.4997149845395299  0.4116818773842539   F   F   F
  0.5003692926686654  0.9997149845395299  0.4411212515895002   F   F   F
  0.5003692926686654  0.6663816512061942  0.4411212515895002   F   F   F
  0.5003692926686654  0.3330483178728585  0.4411212515895002   F   F   F
  0.8345060688899842  0.1662428540554619  0.4699671940738471   T   T   T
  0.8345060688899842  0.8331871150235908  0.4699671940738471   T   T   T
  0.8344273767899147  0.4997149845395299  0.4699018053998185   T   T   T
  0.1676648835875322  0.9997149845395299  0.4996696048384062   T   T   T
  0.1674660782442279  0.6663260792656379  0.4996546310412963   T   T   T
  0.1674660782442279  0.3331038898134149  0.4996546310412963   T   T   T
  0.5005594358871314  0.1667902238958023  0.5291542839198868   T   T   T
  0.5005594358871314  0.8326397451832503  0.5291542839198868   T   T   T
  0.5006966697622522  0.4997149845395299  0.5288398148780881   T   T   T
  0.8345718892555654  0.9997149845395299  0.5582364606105157   T   T   T
  0.8344972498435033  0.6665452360751523  0.5581508742696017   T   T   T
  0.8344972498435033  0.3328847330039005  0.5581508742696017   T   T   T
  0.1663502563838577  0.1666075086506248  0.5874836496662681   T   T   T
  0.1663502563838577  0.8328224604284278  0.5874836496662681   T   T   T
  0.1672208192480449  0.4997149845395299  0.5874737748682269   T   T   T
  0.5059585609544591  0.9997149845395299  0.6162969568350649   T   T   T
  0.5055172892978871  0.6659763675083623  0.6165057692692706   T   T   T
  0.5055172892978871  0.3334536015706904  0.6165057692692706   T   T   T
  0.8364201864531400  0.1666682190678242  0.6481276263056619   T   T   T
  0.8364201864531400  0.8327617500112285  0.6481276263056619   T   T   T
  0.8403562253100851  0.4997149845395299  0.6472426461882547   T   T   T
  0.1650837925626863  0.9997149845395299  0.6746638721559407   T   T   T
  0.1663731248203923  0.6672358095646957  0.6749301990211136   T   T   T
  0.1663731248203923  0.3321941595143569  0.6749301990211136   T   T   T
  0.4936300751455907  0.1620959274562921  0.7009275096474773   T   T   T
  0.4936300751455907  0.8373340416227604  0.7009275096474773   T   T   T
  0.5019480286232040  0.4997149845395299  0.7056001577332656   T   T   T
 
  0.00000000E+00  0.00000000E+00  0.00000000E+00
  0.00000000E+00  0.00000000E+00  0.00000000E+00
  0.00000000E+00  0.00000000E+00  0.00000000E+00
  0.00000000E+00  0.00000000E+00  0.00000000E+00
  0.00000000E+00  0.00000000E+00  0.00000000E+00
  0.00000000E+00  0.00000000E+00  0.00000000E+00
  0.00000000E+00  0.00000000E+00  0.00000000E+00
  0.00000000E+00  0.00000000E+00  0.00000000E+00
  0.00000000E+00  0.00000000E+00  0.00000000E+00
  0.00000000E+00  0.00000000E+00  0.00000000E+00
  0.00000000E+00  0.00000000E+00  0.00000000E+00
  0.00000000E+00  0.00000000E+00  0.00000000E+00
  0.00000000E+00  0.00000000E+00  0.00000000E+00
  0.00000000E+00  0.00000000E+00  0.00000000E+00
  0.00000000E+00  0.00000000E+00  0.00000000E+00
  0.00000000E+00  0.00000000E+00  0.00000000E+00
  0.00000000E+00  0.00000000E+00  0.00000000E+00
  0.00000000E+00  0.00000000E+00  0.00000000E+00
  0.00000000E+00  0.00000000E+00  0.00000000E+00
  0.00000000E+00  0.00000000E+00  0.00000000E+00
  0.00000000E+00  0.00000000E+00  0.00000000E+00
  0.00000000E+00  0.00000000E+00  0.00000000E+00
  0.00000000E+00  0.00000000E+00  0.00000000E+00
  0.00000000E+00  0.00000000E+00  0.00000000E+00
  0.00000000E+00  0.00000000E+00  0.00000000E+00
  0.00000000E+00  0.00000000E+00  0.00000000E+00
  0.00000000E+00  0.00000000E+00  0.00000000E+00
  0.00000000E+00  0.00000000E+00  0.00000000E+00
  0.00000000E+00  0.00000000E+00  0.00000000E+00
  0.00000000E+00  0.00000000E+00  0.00000000E+00
  0.00000000E+00  0.00000000E+00  0.00000000E+00
  0.00000000E+00  0.00000000E+00  0.00000000E+00
  0.00000000E+00  0.00000000E+00  0.00000000E+00
  0.00000000E+00  0.00000000E+00  0.00000000E+00
  0.00000000E+00  0.00000000E+00  0.00000000E+00
  0.00000000E+00  0.00000000E+00  0.00000000E+00
  0.00000000E+00  0.00000000E+00  0.00000000E+00
  0.00000000E+00  0.00000000E+00  0.00000000E+00
  0.00000000E+00  0.00000000E+00  0.00000000E+00
  0.00000000E+00  0.00000000E+00  0.00000000E+00
  0.00000000E+00  0.00000000E+00  0.00000000E+00
  0.00000000E+00  0.00000000E+00  0.00000000E+00
  0.00000000E+00  0.00000000E+00  0.00000000E+00
  0.00000000E+00  0.00000000E+00  0.00000000E+00
  0.00000000E+00  0.00000000E+00  0.00000000E+00
