# Supplementary material for: Bringing Molecules Together: Synergistic Coadsorption at Dopant Sites of Single Atom Alloys
Source: J Am Chem Soc. 2024 Oct 2;146(41):28119–30. doi: 10.1021/jacs.4c07621 (PMC11487606; doi:10.1021/jacs.4c07621)
Supplement: Supplementary file 2 — ja4c07621_si_002.zip [file ja4c07621_si_002.zip › structures/1_Cu/Cu211/08_PdCu/08_CO-H/2_KPOINTS-13-13-1_dipol/CONTCAR]

Cu Pd  C  O  H                          
   1.00000000000000     
     6.3741235024717753    0.0000000000000000    0.0000000000000000
     0.0000000000000000    7.8066750692688993    0.0000000000000000
     0.0000000000000000    0.0000000000000000   25.5167672230094595
   Cu   Pd   C    O    H 
    44     1     1     1     1
Selective dynamics
Direct
  0.8337026260020011  0.1663816512061942  0.2939243805632614   F   F   F
  0.8337026260020011  0.8330483178728585  0.2939243805632614   F   F   F
  0.8337026260020011  0.4997149845395299  0.2939243805632614   F   F   F
  0.1670359593353297  0.9997149845395299  0.3233637547685078   F   F   F
  0.1670359593353297  0.6663816512061942  0.3233637547685078   F   F   F
  0.1670359593353297  0.3330483178728585  0.3233637547685078   F   F   F
  0.5003692926686654  0.1663816512061942  0.3528031289737612   F   F   F
  0.5003692926686654  0.8330483178728585  0.3528031289737612   F   F   F
  0.5003692926686654  0.4997149845395299  0.3528031289737612   F   F   F
  0.8337026260020011  0.9997149845395299  0.3822425031790075   F   F   F
  0.8337026260020011  0.6663816512061942  0.3822425031790075   F   F   F
  0.8337026260020011  0.3330483178728585  0.3822425031790075   F   F   F
  0.1670359593353297  0.1663816512061942  0.4116818773842539   F   F   F
  0.1670359593353297  0.8330483178728585  0.4116818773842539   F   F   F
  0.1670359593353297  0.4997149845395299  0.4116818773842539   F   F   F
  0.5003692926686654  0.9997149845395299  0.4411212515895002   F   F   F
  0.5003692926686654  0.6663816512061942  0.4411212515895002   F   F   F
  0.5003692926686654  0.3330483178728585  0.4411212515895002   F   F   F
  0.8345010291853767  0.1662483662501032  0.4696852139019966   T   T   T
  0.8340345362145984  0.8332952286494368  0.4699676587345678   T   T   T
  0.8346091606006205  0.4996376653154571  0.4700617036095222   T   T   T
  0.1675681827595556  0.9992688971247055  0.4999049839923039   T   T   T
  0.1675114483664760  0.6662265007634931  0.4997135175423617   T   T   T
  0.1681352149476860  0.3334394407286820  0.4997515380364898   T   T   T
  0.5006292434426650  0.1656118771245382  0.5290398734599662   T   T   T
  0.4997862301038159  0.8330404371287050  0.5297609339151587   T   T   T
  0.5008463016461207  0.5001386339615096  0.5285222328735160   T   T   T
  0.8333217576581484  0.9996610639887316  0.5579210843396371   T   T   T
  0.8344358471734724  0.6671509307303773  0.5579619855001177   T   T   T
  0.8351593679897039  0.3325981357695961  0.5577386594513972   T   T   T
  0.1673731429293323  0.1661093700727726  0.5872408974082887   T   T   T
  0.1661636695579077  0.8317616992806840  0.5882155931148693   T   T   T
  0.1688909677037325  0.5013857479114753  0.5881122365798835   T   T   T
  0.5044896413375692  0.0006828211687533  0.6179015311341109   T   T   T
  0.5055587120223206  0.6633851396894436  0.6167270880687908   T   T   T
  0.5051991397208899  0.3333438245328586  0.6156883121319308   T   T   T
  0.8340251134914036  0.1656747426869694  0.6467943903504163   T   T   T
  0.8342527776323531  0.8329569393997003  0.6480786397206508   T   T   T
  0.8376810710824688  0.5015465330974100  0.6464574520804064   T   T   T
  0.1638803278495319  0.0026086480771061  0.6742487721345526   T   T   T
  0.1628692714628564  0.6677344115147837  0.6773303062439487   T   T   T
  0.1591611222020702  0.3302169748810382  0.6730787393809811   T   T   T
  0.4988058552587659  0.1611164034631072  0.7041110337017737   T   T   T
  0.4891276106196491  0.8340059629906952  0.7019561642911060   T   T   T
  0.4966196811297229  0.4925180029017676  0.7106222566100139   T   T   T
  0.5193700910350803  0.3221220987142299  0.7685296700715412   T   T   T
  0.5371427694247144  0.2974027756021820  0.8137290795444186   T   T   T
  0.3498485750470581  0.6731019720525019  0.7340957835976317   T   T   T
 
  0.00000000E+00  0.00000000E+00  0.00000000E+00
  0.00000000E+00  0.00000000E+00  0.00000000E+00
  0.00000000E+00  0.00000000E+00  0.00000000E+00
  0.00000000E+00  0.00000000E+00  0.00000000E+00
  0.00000000E+00  0.00000000E+00  0.00000000E+00
  0.00000000E+00  0.00000000E+00  0.00000000E+00
  0.00000000E+00  0.00000000E+00  0.00000000E+00
  0.00000000E+00  0.00000000E+00  0.00000000E+00
  0.00000000E+00  0.00000000E+00  0.00000000E+00
  0.00000000E+00  0.00000000E+00  0.00000000E+00
  0.00000000E+00  0.00000000E+00  0.00000000E+00
  0.00000000E+00  0.00000000E+00  0.00000000E+00
  0.00000000E+00  0.00000000E+00  0.00000000E+00
  0.00000000E+00  0.00000000E+00  0.00000000E+00
  0.00000000E+00  0.00000000E+00  0.00000000E+00
  0.00000000E+00  0.00000000E+00  0.00000000E+00
  0.00000000E+00  0.00000000E+00  0.00000000E+00
  0.00000000E+00  0.00000000E+00  0.00000000E+00
  0.00000000E+00  0.00000000E+00  0.00000000E+00
  0.00000000E+00  0.00000000E+00  0.00000000E+00
  0.00000000E+00  0.00000000E+00  0.00000000E+00
  0.00000000E+00  0.00000000E+00  0.00000000E+00
  0.00000000E+00  0.00000000E+00  0.00000000E+00
  0.00000000E+00  0.00000000E+00  0.00000000E+00
  0.00000000E+00  0.00000000E+00  0.00000000E+00
  0.00000000E+00  0.00000000E+00  0.00000000E+00
  0.00000000E+00  0.00000000E+00  0.00000000E+00
  0.00000000E+00  0.00000000E+00  0.00000000E+00
  0.00000000E+00  0.00000000E+00  0.00000000E+00
  0.00000000E+00  0.00000000E+00  0.00000000E+00
  0.00000000E+00  0.00000000E+00  0.00000000E+00
  0.00000000E+00  0.00000000E+00  0.00000000E+00
  0.00000000E+00  0.00000000E+00  0.00000000E+00
  0.00000000E+00  0.00000000E+00  0.00000000E+00
  0.00000000E+00  0.00000000E+00  0.00000000E+00
  0.00000000E+00  0.00000000E+00  0.00000000E+00
  0.00000000E+00  0.00000000E+00  0.00000000E+00
  0.00000000E+00  0.00000000E+00  0.00000000E+00
  0.00000000E+00  0.00000000E+00  0.00000000E+00
  0.00000000E+00  0.00000000E+00  0.00000000E+00
  0.00000000E+00  0.00000000E+00  0.00000000E+00
  0.00000000E+00  0.00000000E+00  0.00000000E+00
  0.00000000E+00  0.00000000E+00  0.00000000E+00
  0.00000000E+00  0.00000000E+00  0.00000000E+00
  0.00000000E+00  0.00000000E+00  0.00000000E+00
  0.00000000E+00  0.00000000E+00  0.00000000E+00
  0.00000000E+00  0.00000000E+00  0.00000000E+00
  0.00000000E+00  0.00000000E+00  0.00000000E+00
