# Supplementary material for: Bringing Molecules Together: Synergistic Coadsorption at Dopant Sites of Single Atom Alloys
Source: J Am Chem Soc. 2024 Oct 2;146(41):28119–30. doi: 10.1021/jacs.4c07621 (PMC11487606; doi:10.1021/jacs.4c07621)
Supplement: Supplementary file 2 — ja4c07621_si_002.zip [file ja4c07621_si_002.zip › structures/1_Cu/Cu211/08_PdCu/04_CO-CO/2_KPOINTS-13-13-1_dipol/CONTCAR]

Cu Pd  C  O                             
   1.00000000000000     
     6.3741235024717753    0.0000000000000000    0.0000000000000000
     0.0000000000000000    7.8066750692688993    0.0000000000000000
     0.0000000000000000    0.0000000000000000   25.5167672230094595
   Cu   Pd   C    O 
    44     1     2     2
Selective dynamics
Direct
  0.8337026260020011  0.1663816512061942  0.2939243805632614   F   F   F
  0.8337026260020011  0.8330483178728585  0.2939243805632614   F   F   F
  0.8337026260020011  0.4997149845395299  0.2939243805632614   F   F   F
  0.1670359593353297  0.9997149845395299  0.3233637547685078   F   F   F
  0.1670359593353297  0.6663816512061942  0.3233637547685078   F   F   F
  0.1670359593353297  0.3330483178728585  0.3233637547685078   F   F   F
  0.5003692926686654  0.1663816512061942  0.3528031289737612   F   F   F
  0.5003692926686654  0.8330483178728585  0.3528031289737612   F   F   F
  0.5003692926686654  0.4997149845395299  0.3528031289737612   F   F   F
  0.8337026260020011  0.9997149845395299  0.3822425031790075   F   F   F
  0.8337026260020011  0.6663816512061942  0.3822425031790075   F   F   F
  0.8337026260020011  0.3330483178728585  0.3822425031790075   F   F   F
  0.1670359593353297  0.1663816512061942  0.4116818773842539   F   F   F
  0.1670359593353297  0.8330483178728585  0.4116818773842539   F   F   F
  0.1670359593353297  0.4997149845395299  0.4116818773842539   F   F   F
  0.5003692926686654  0.9997149845395299  0.4411212515895002   F   F   F
  0.5003692926686654  0.6663816512061942  0.4411212515895002   F   F   F
  0.5003692926686654  0.3330483178728585  0.4411212515895002   F   F   F
  0.8340919022261104  0.1662319324036628  0.4699369864531492   T   T   T
  0.8341095219936989  0.8331555829668620  0.4699181170286971   T   T   T
  0.8342034346943245  0.4997016675740411  0.4700081080511851   T   T   T
  0.1676239961404940  0.9996395623540197  0.4997252122155300   T   T   T
  0.1675293625628171  0.6661868082824419  0.4996350278650949   T   T   T
  0.1675483857469411  0.3331934548952133  0.4996330850317900   T   T   T
  0.5002437032216466  0.1662545859342065  0.5296931093412467   T   T   T
  0.5001920641495917  0.8330388054982588  0.5297027893377365   T   T   T
  0.5001461080628469  0.4996854617096104  0.5284691065298327   T   T   T
  0.8329593676315987  0.9996424097964212  0.5579284426779567   T   T   T
  0.8330081488812856  0.6666865858318525  0.5580704615780865   T   T   T
  0.8329863075305315  0.3328095648034932  0.5580850593658435   T   T   T
  0.1670700875911479  0.1663849760145573  0.5871813824299172   T   T   T
  0.1669415838602271  0.8329554365499363  0.5872493918032939   T   T   T
  0.1673110087826335  0.4997539747787226  0.5872984883639955   T   T   T
  0.5040956348703741  0.9995485809180497  0.6184163058611507   T   T   T
  0.5032988052127028  0.6629357915899903  0.6172878525328761   T   T   T
  0.5031854745801290  0.3363772625410655  0.6172735768757152   T   T   T
  0.8351664463968113  0.1653180056129574  0.6468051745286154   T   T   T
  0.8346690448906604  0.8341108728515175  0.6470454233441348   T   T   T
  0.8343780758461485  0.4998892973736194  0.6466526871575369   T   T   T
  0.1659787101763319  0.0000821439905139  0.6740498541311942   T   T   T
  0.1608438149530695  0.6659346081110681  0.6731113246142629   T   T   T
  0.1613622949392304  0.3332880487654754  0.6730965560592027   T   T   T
  0.4946834092675998  0.1654777685710540  0.7034111948023569   T   T   T
  0.4932837672857571  0.8336051628621852  0.7033880448969847   T   T   T
  0.5016892124265755  0.4993372396716946  0.7171271494212371   T   T   T
  0.4981880205383735  0.6951942988271225  0.7699943119127999   T   T   T
  0.5391966367403990  0.3038282462807829  0.7691732278283379   T   T   T
  0.4924631337194729  0.7271361182915725  0.8149349822560388   T   T   T
  0.5713672619749385  0.2710936904145044  0.8133441950903919   T   T   T
 
  0.00000000E+00  0.00000000E+00  0.00000000E+00
  0.00000000E+00  0.00000000E+00  0.00000000E+00
  0.00000000E+00  0.00000000E+00  0.00000000E+00
  0.00000000E+00  0.00000000E+00  0.00000000E+00
  0.00000000E+00  0.00000000E+00  0.00000000E+00
  0.00000000E+00  0.00000000E+00  0.00000000E+00
  0.00000000E+00  0.00000000E+00  0.00000000E+00
  0.00000000E+00  0.00000000E+00  0.00000000E+00
  0.00000000E+00  0.00000000E+00  0.00000000E+00
  0.00000000E+00  0.00000000E+00  0.00000000E+00
  0.00000000E+00  0.00000000E+00  0.00000000E+00
  0.00000000E+00  0.00000000E+00  0.00000000E+00
  0.00000000E+00  0.00000000E+00  0.00000000E+00
  0.00000000E+00  0.00000000E+00  0.00000000E+00
  0.00000000E+00  0.00000000E+00  0.00000000E+00
  0.00000000E+00  0.00000000E+00  0.00000000E+00
  0.00000000E+00  0.00000000E+00  0.00000000E+00
  0.00000000E+00  0.00000000E+00  0.00000000E+00
  0.00000000E+00  0.00000000E+00  0.00000000E+00
  0.00000000E+00  0.00000000E+00  0.00000000E+00
  0.00000000E+00  0.00000000E+00  0.00000000E+00
  0.00000000E+00  0.00000000E+00  0.00000000E+00
  0.00000000E+00  0.00000000E+00  0.00000000E+00
  0.00000000E+00  0.00000000E+00  0.00000000E+00
  0.00000000E+00  0.00000000E+00  0.00000000E+00
  0.00000000E+00  0.00000000E+00  0.00000000E+00
  0.00000000E+00  0.00000000E+00  0.00000000E+00
  0.00000000E+00  0.00000000E+00  0.00000000E+00
  0.00000000E+00  0.00000000E+00  0.00000000E+00
  0.00000000E+00  0.00000000E+00  0.00000000E+00
  0.00000000E+00  0.00000000E+00  0.00000000E+00
  0.00000000E+00  0.00000000E+00  0.00000000E+00
  0.00000000E+00  0.00000000E+00  0.00000000E+00
  0.00000000E+00  0.00000000E+00  0.00000000E+00
  0.00000000E+00  0.00000000E+00  0.00000000E+00
  0.00000000E+00  0.00000000E+00  0.00000000E+00
  0.00000000E+00  0.00000000E+00  0.00000000E+00
  0.00000000E+00  0.00000000E+00  0.00000000E+00
  0.00000000E+00  0.00000000E+00  0.00000000E+00
  0.00000000E+00  0.00000000E+00  0.00000000E+00
  0.00000000E+00  0.00000000E+00  0.00000000E+00
  0.00000000E+00  0.00000000E+00  0.00000000E+00
  0.00000000E+00  0.00000000E+00  0.00000000E+00
  0.00000000E+00  0.00000000E+00  0.00000000E+00
  0.00000000E+00  0.00000000E+00  0.00000000E+00
  0.00000000E+00  0.00000000E+00  0.00000000E+00
  0.00000000E+00  0.00000000E+00  0.00000000E+00
  0.00000000E+00  0.00000000E+00  0.00000000E+00
  0.00000000E+00  0.00000000E+00  0.00000000E+00
