# Supplementary material for: Bringing Molecules Together: Synergistic Coadsorption at Dopant Sites of Single Atom Alloys
Source: J Am Chem Soc. 2024 Oct 2;146(41):28119–30. doi: 10.1021/jacs.4c07621 (PMC11487606; doi:10.1021/jacs.4c07621)
Supplement: Supplementary file 2 — ja4c07621_si_002.zip [file ja4c07621_si_002.zip › structures/1_Cu/Cu211/08_PdCu/02_CO/1_atop/2_KPOINTS-13-13-1_dipol/CONTCAR]

Cu Pd  C  O                             
   1.00000000000000     
     6.3741235024717753    0.0000000000000000    0.0000000000000000
     0.0000000000000000    7.8066750692688993    0.0000000000000000
     0.0000000000000000    0.0000000000000000   25.5167672230094595
   Cu   Pd   C    O 
    44     1     1     1
Selective dynamics
Direct
  0.8337026260020011  0.1663816512061942  0.2939243805632614   F   F   F
  0.8337026260020011  0.8330483178728585  0.2939243805632614   F   F   F
  0.8337026260020011  0.4997149845395299  0.2939243805632614   F   F   F
  0.1670359593353297  0.9997149845395299  0.3233637547685078   F   F   F
  0.1670359593353297  0.6663816512061942  0.3233637547685078   F   F   F
  0.1670359593353297  0.3330483178728585  0.3233637547685078   F   F   F
  0.5003692926686654  0.1663816512061942  0.3528031289737612   F   F   F
  0.5003692926686654  0.8330483178728585  0.3528031289737612   F   F   F
  0.5003692926686654  0.4997149845395299  0.3528031289737612   F   F   F
  0.8337026260020011  0.9997149845395299  0.3822425031790075   F   F   F
  0.8337026260020011  0.6663816512061942  0.3822425031790075   F   F   F
  0.8337026260020011  0.3330483178728585  0.3822425031790075   F   F   F
  0.1670359593353297  0.1663816512061942  0.4116818773842539   F   F   F
  0.1670359593353297  0.8330483178728585  0.4116818773842539   F   F   F
  0.1670359593353297  0.4997149845395299  0.4116818773842539   F   F   F
  0.5003692926686654  0.9997149845395299  0.4411212515895002   F   F   F
  0.5003692926686654  0.6663816512061942  0.4411212515895002   F   F   F
  0.5003692926686654  0.3330483178728585  0.4411212515895002   F   F   F
  0.8343172360672518  0.1661952968884798  0.4699564113076579   T   T   T
  0.8343172360672518  0.8332346721905732  0.4699564113076579   T   T   T
  0.8344561813731127  0.4997149845395299  0.4699693625816268   T   T   T
  0.1677145850593365  0.9997149845395299  0.4997467931246428   T   T   T
  0.1675372319259505  0.6661738443387343  0.4998254736871875   T   T   T
  0.1675372319259505  0.3332561247403182  0.4998254736871875   T   T   T
  0.5004378866696628  0.1665903981603100  0.5293809082617273   T   T   T
  0.5004378866696628  0.8328395709187425  0.5293809082617273   T   T   T
  0.5008046457561891  0.4997149845395299  0.5286357283488311   T   T   T
  0.8339664879285643  0.9997149845395299  0.5581591733506712   T   T   T
  0.8341911907464148  0.6664588828459628  0.5581683389342478   T   T   T
  0.8341911907464148  0.3329710862330897  0.5581683389342478   T   T   T
  0.1664885108145038  0.1667285532190748  0.5875564718908007   T   T   T
  0.1664885108145038  0.8327014158599784  0.5875564718908007   T   T   T
  0.1681567327595266  0.4997149845395299  0.5878434722059749   T   T   T
  0.5049508498564339  0.9997149845395299  0.6167790844083859   T   T   T
  0.5051054926116210  0.6634152974091038  0.6172399264198738   T   T   T
  0.5051054926116210  0.3360146716699491  0.6172399264198738   T   T   T
  0.8352709412615906  0.1663260757272083  0.6477232037873262   T   T   T
  0.8352709412615906  0.8331038933518448  0.6477232037873262   T   T   T
  0.8385137908144294  0.4997149845395299  0.6472437912106572   T   T   T
  0.1648474911012636  0.9997149845395299  0.6745952131740850   T   T   T
  0.1644530103033481  0.6678150836034574  0.6746331012209554   T   T   T
  0.1644530103033481  0.3316148854755955  0.6746331012209554   T   T   T
  0.4941349949949716  0.1619650933957203  0.7012339585911408   T   T   T
  0.4941349949949716  0.8374648756833322  0.7012339585911408   T   T   T
  0.5010296923976369  0.4997149845395299  0.7107942372608235   T   T   T
  0.4980404060784538  0.4997149845395299  0.7860311755350970   T   T   T
  0.4960552182295952  0.4997149845395299  0.8316153046377641   T   T   T
 
  0.00000000E+00  0.00000000E+00  0.00000000E+00
  0.00000000E+00  0.00000000E+00  0.00000000E+00
  0.00000000E+00  0.00000000E+00  0.00000000E+00
  0.00000000E+00  0.00000000E+00  0.00000000E+00
  0.00000000E+00  0.00000000E+00  0.00000000E+00
  0.00000000E+00  0.00000000E+00  0.00000000E+00
  0.00000000E+00  0.00000000E+00  0.00000000E+00
  0.00000000E+00  0.00000000E+00  0.00000000E+00
  0.00000000E+00  0.00000000E+00  0.00000000E+00
  0.00000000E+00  0.00000000E+00  0.00000000E+00
  0.00000000E+00  0.00000000E+00  0.00000000E+00
  0.00000000E+00  0.00000000E+00  0.00000000E+00
  0.00000000E+00  0.00000000E+00  0.00000000E+00
  0.00000000E+00  0.00000000E+00  0.00000000E+00
  0.00000000E+00  0.00000000E+00  0.00000000E+00
  0.00000000E+00  0.00000000E+00  0.00000000E+00
  0.00000000E+00  0.00000000E+00  0.00000000E+00
  0.00000000E+00  0.00000000E+00  0.00000000E+00
  0.00000000E+00  0.00000000E+00  0.00000000E+00
  0.00000000E+00  0.00000000E+00  0.00000000E+00
  0.00000000E+00  0.00000000E+00  0.00000000E+00
  0.00000000E+00  0.00000000E+00  0.00000000E+00
  0.00000000E+00  0.00000000E+00  0.00000000E+00
  0.00000000E+00  0.00000000E+00  0.00000000E+00
  0.00000000E+00  0.00000000E+00  0.00000000E+00
  0.00000000E+00  0.00000000E+00  0.00000000E+00
  0.00000000E+00  0.00000000E+00  0.00000000E+00
  0.00000000E+00  0.00000000E+00  0.00000000E+00
  0.00000000E+00  0.00000000E+00  0.00000000E+00
  0.00000000E+00  0.00000000E+00  0.00000000E+00
  0.00000000E+00  0.00000000E+00  0.00000000E+00
  0.00000000E+00  0.00000000E+00  0.00000000E+00
  0.00000000E+00  0.00000000E+00  0.00000000E+00
  0.00000000E+00  0.00000000E+00  0.00000000E+00
  0.00000000E+00  0.00000000E+00  0.00000000E+00
  0.00000000E+00  0.00000000E+00  0.00000000E+00
  0.00000000E+00  0.00000000E+00  0.00000000E+00
  0.00000000E+00  0.00000000E+00  0.00000000E+00
  0.00000000E+00  0.00000000E+00  0.00000000E+00
  0.00000000E+00  0.00000000E+00  0.00000000E+00
  0.00000000E+00  0.00000000E+00  0.00000000E+00
  0.00000000E+00  0.00000000E+00  0.00000000E+00
  0.00000000E+00  0.00000000E+00  0.00000000E+00
  0.00000000E+00  0.00000000E+00  0.00000000E+00
  0.00000000E+00  0.00000000E+00  0.00000000E+00
  0.00000000E+00  0.00000000E+00  0.00000000E+00
  0.00000000E+00  0.00000000E+00  0.00000000E+00
