# Supplementary material for: Bringing Molecules Together: Synergistic Coadsorption at Dopant Sites of Single Atom Alloys
Source: J Am Chem Soc. 2024 Oct 2;146(41):28119–30. doi: 10.1021/jacs.4c07621 (PMC11487606; doi:10.1021/jacs.4c07621)
Supplement: Supplementary file 2 — ja4c07621_si_002.zip [file ja4c07621_si_002.zip › structures/1_Cu/Cu211/11_CuCu/03_H/3_hollow-2/2_KPOINTS-13-13-1_dipol/CONTCAR]

Cu H                                    
   1.00000000000000     
     6.3741235024717753    0.0000000000000000    0.0000000000000000
     0.0000000000000000    7.8066750692688993    0.0000000000000000
     0.0000000000000000    0.0000000000000000   25.5167672230094595
   Cu   H 
    45     1
Selective dynamics
Direct
  0.8337026260020011  0.1663816512061942  0.2939243805632614   F   F   F
  0.8337026260020011  0.8330483178728585  0.2939243805632614   F   F   F
  0.8337026260020011  0.4997149845395299  0.2939243805632614   F   F   F
  0.1670359593353297  0.9997149845395299  0.3233637547685078   F   F   F
  0.1670359593353297  0.6663816512061942  0.3233637547685078   F   F   F
  0.1670359593353297  0.3330483178728585  0.3233637547685078   F   F   F
  0.5003692926686654  0.1663816512061942  0.3528031289737612   F   F   F
  0.5003692926686654  0.8330483178728585  0.3528031289737612   F   F   F
  0.5003692926686654  0.4997149845395299  0.3528031289737612   F   F   F
  0.8337026260020011  0.9997149845395299  0.3822425031790075   F   F   F
  0.8337026260020011  0.6663816512061942  0.3822425031790075   F   F   F
  0.8337026260020011  0.3330483178728585  0.3822425031790075   F   F   F
  0.1670359593353297  0.1663816512061942  0.4116818773842539   F   F   F
  0.1670359593353297  0.8330483178728585  0.4116818773842539   F   F   F
  0.1670359593353297  0.4997149845395299  0.4116818773842539   F   F   F
  0.5003692926686654  0.9997149845395299  0.4411212515895002   F   F   F
  0.5003692926686654  0.6663816512061942  0.4411212515895002   F   F   F
  0.5003692926686654  0.3330483178728585  0.4411212515895002   F   F   F
  0.8344007368889610  0.1663923856679925  0.4696769331357276   T   T   T
  0.8347604525809599  0.8332419532287428  0.4700092104591427   T   T   T
  0.8347610778554801  0.4995431278051736  0.4700084731754752   T   T   T
  0.1675980993235090  0.9993505392113953  0.4998570932021876   T   T   T
  0.1680799389701770  0.6664084061907898  0.4996928662982789   T   T   T
  0.1675984132994818  0.3334692908904911  0.4998572258657595   T   T   T
  0.5006383990754363  0.1664165623739622  0.5294226033279820   T   T   T
  0.5007123931791386  0.8336043490578950  0.5286128777885396   T   T   T
  0.5007180711595910  0.4992340599897046  0.5286139525879543   T   T   T
  0.8348455311088879  0.0002396230561938  0.5580109066128739   T   T   T
  0.8364372768938693  0.6664370820799407  0.5577477277913820   T   T   T
  0.8348386656596783  0.3326334836933453  0.5580109248105150   T   T   T
  0.1668676679903734  0.1664457016502482  0.5873567545517736   T   T   T
  0.1676817066658815  0.8314781776903191  0.5885134894978314   T   T   T
  0.1676724931558396  0.5014071303406370  0.5885129193209894   T   T   T
  0.5061721468030933  0.9975091611687813  0.6166939340093346   T   T   T
  0.5087687211538264  0.6664571401438497  0.6148706072685132   T   T   T
  0.5061685167703974  0.3354050402920583  0.6166947393879857   T   T   T
  0.8350154091120470  0.1664552415865595  0.6476991608290700   T   T   T
  0.8361397411755767  0.8326572757534770  0.6480146886470255   T   T   T
  0.8361344425084501  0.5002612399028730  0.6480149519022625   T   T   T
  0.1641964025481642  0.0022095993407159  0.6745285381815833   T   T   T
  0.1633768522335074  0.6664728513270494  0.6781632462763324   T   T   T
  0.1641830868441434  0.3307151762718591  0.6745279088733273   T   T   T
  0.4942534012943846  0.1664739215810659  0.6998149583339776   T   T   T
  0.4904753220116073  0.8324263402684600  0.7012996342253567   T   T   T
  0.4904583565372315  0.5005154008597168  0.7013012255671044   T   T   T
  0.3550944248317022  0.6664740927826291  0.7314814175918343   T   T   T
 
  0.00000000E+00  0.00000000E+00  0.00000000E+00
  0.00000000E+00  0.00000000E+00  0.00000000E+00
  0.00000000E+00  0.00000000E+00  0.00000000E+00
  0.00000000E+00  0.00000000E+00  0.00000000E+00
  0.00000000E+00  0.00000000E+00  0.00000000E+00
  0.00000000E+00  0.00000000E+00  0.00000000E+00
  0.00000000E+00  0.00000000E+00  0.00000000E+00
  0.00000000E+00  0.00000000E+00  0.00000000E+00
  0.00000000E+00  0.00000000E+00  0.00000000E+00
  0.00000000E+00  0.00000000E+00  0.00000000E+00
  0.00000000E+00  0.00000000E+00  0.00000000E+00
  0.00000000E+00  0.00000000E+00  0.00000000E+00
  0.00000000E+00  0.00000000E+00  0.00000000E+00
  0.00000000E+00  0.00000000E+00  0.00000000E+00
  0.00000000E+00  0.00000000E+00  0.00000000E+00
  0.00000000E+00  0.00000000E+00  0.00000000E+00
  0.00000000E+00  0.00000000E+00  0.00000000E+00
  0.00000000E+00  0.00000000E+00  0.00000000E+00
  0.00000000E+00  0.00000000E+00  0.00000000E+00
  0.00000000E+00  0.00000000E+00  0.00000000E+00
  0.00000000E+00  0.00000000E+00  0.00000000E+00
  0.00000000E+00  0.00000000E+00  0.00000000E+00
  0.00000000E+00  0.00000000E+00  0.00000000E+00
  0.00000000E+00  0.00000000E+00  0.00000000E+00
  0.00000000E+00  0.00000000E+00  0.00000000E+00
  0.00000000E+00  0.00000000E+00  0.00000000E+00
  0.00000000E+00  0.00000000E+00  0.00000000E+00
  0.00000000E+00  0.00000000E+00  0.00000000E+00
  0.00000000E+00  0.00000000E+00  0.00000000E+00
  0.00000000E+00  0.00000000E+00  0.00000000E+00
  0.00000000E+00  0.00000000E+00  0.00000000E+00
  0.00000000E+00  0.00000000E+00  0.00000000E+00
  0.00000000E+00  0.00000000E+00  0.00000000E+00
  0.00000000E+00  0.00000000E+00  0.00000000E+00
  0.00000000E+00  0.00000000E+00  0.00000000E+00
  0.00000000E+00  0.00000000E+00  0.00000000E+00
  0.00000000E+00  0.00000000E+00  0.00000000E+00
  0.00000000E+00  0.00000000E+00  0.00000000E+00
  0.00000000E+00  0.00000000E+00  0.00000000E+00
  0.00000000E+00  0.00000000E+00  0.00000000E+00
  0.00000000E+00  0.00000000E+00  0.00000000E+00
  0.00000000E+00  0.00000000E+00  0.00000000E+00
  0.00000000E+00  0.00000000E+00  0.00000000E+00
  0.00000000E+00  0.00000000E+00  0.00000000E+00
  0.00000000E+00  0.00000000E+00  0.00000000E+00
  0.00000000E+00  0.00000000E+00  0.00000000E+00
