# Supplementary material for: Bringing Molecules Together: Synergistic Coadsorption at Dopant Sites of Single Atom Alloys
Source: J Am Chem Soc. 2024 Oct 2;146(41):28119–30. doi: 10.1021/jacs.4c07621 (PMC11487606; doi:10.1021/jacs.4c07621)
Supplement: Supplementary file 2 — ja4c07621_si_002.zip [file ja4c07621_si_002.zip › structures/1_Cu/Cu211/11_CuCu/02_CO/1_atop/2_KPOINTS-13-13-1_dipol/CONTCAR]

Cu C O                                  
   1.00000000000000     
     6.3741235024717753    0.0000000000000000    0.0000000000000000
     0.0000000000000000    7.8066750692688993    0.0000000000000000
     0.0000000000000000    0.0000000000000000   25.5167672230094595
   Cu   C    O 
    45     1     1
Selective dynamics
Direct
  0.8337026260020011  0.1663816512061942  0.2939243805632614   F   F   F
  0.8337026260020011  0.8330483178728585  0.2939243805632614   F   F   F
  0.8337026260020011  0.4997149845395299  0.2939243805632614   F   F   F
  0.1670359593353297  0.9997149845395299  0.3233637547685078   F   F   F
  0.1670359593353297  0.6663816512061942  0.3233637547685078   F   F   F
  0.1670359593353297  0.3330483178728585  0.3233637547685078   F   F   F
  0.5003692926686654  0.1663816512061942  0.3528031289737612   F   F   F
  0.5003692926686654  0.8330483178728585  0.3528031289737612   F   F   F
  0.5003692926686654  0.4997149845395299  0.3528031289737612   F   F   F
  0.8337026260020011  0.9997149845395299  0.3822425031790075   F   F   F
  0.8337026260020011  0.6663816512061942  0.3822425031790075   F   F   F
  0.8337026260020011  0.3330483178728585  0.3822425031790075   F   F   F
  0.1670359593353297  0.1663816512061942  0.4116818773842539   F   F   F
  0.1670359593353297  0.8330483178728585  0.4116818773842539   F   F   F
  0.1670359593353297  0.4997149845395299  0.4116818773842539   F   F   F
  0.5003692926686654  0.9997149845395299  0.4411212515895002   F   F   F
  0.5003692926686654  0.6663816512061942  0.4411212515895002   F   F   F
  0.5003692926686654  0.3330483178728585  0.4411212515895002   F   F   F
  0.8343116839278207  0.1662102109915110  0.4699943958230872   T   T   T
  0.8343116839278207  0.8332197580875412  0.4699943958230872   T   T   T
  0.8340497382187719  0.4997149845395299  0.4699328204984540   T   T   T
  0.1677259161304379  0.9997149845395299  0.4994722257679679   T   T   T
  0.1676177938014058  0.6662121842469415  0.4997072306849969   T   T   T
  0.1676177938014058  0.3332177848321110  0.4997072306849969   T   T   T
  0.5002874010069606  0.1673677827739459  0.5293186626518513   T   T   T
  0.5002874010069606  0.8320621863051069  0.5293186626518513   T   T   T
  0.5004302433929131  0.4997149845395299  0.5289562397244226   T   T   T
  0.8336134847761594  0.9997149845395299  0.5581627220903268   T   T   T
  0.8337347294775591  0.6663933477906534  0.5581607649974233   T   T   T
  0.8337347294775591  0.3330366212883995  0.5581607649974233   T   T   T
  0.1662472713486559  0.1662314012445432  0.5871863332356849   T   T   T
  0.1662472713486559  0.8331985678345095  0.5871863332356849   T   T   T
  0.1672439056285739  0.4997149845395299  0.5874044855145928   T   T   T
  0.5048230668280704  0.9997149845395299  0.6160703816907067   T   T   T
  0.5054229294189846  0.6631125617637387  0.6177500057924787   T   T   T
  0.5054229294189846  0.3363174073153143  0.6177500057924787   T   T   T
  0.8353551920083244  0.1663631660046054  0.6477752154529580   T   T   T
  0.8353551920083244  0.8330668030744469  0.6477752154529580   T   T   T
  0.8371876097277093  0.4997149845395299  0.6475788395722570   T   T   T
  0.1647379112678828  0.9997149845395299  0.6745686832931092   T   T   T
  0.1657014445576875  0.6666311384775356  0.6738854855049189   T   T   T
  0.1657014445576875  0.3327988306015171  0.6738854855049189   T   T   T
  0.4927828997917740  0.1637540204925224  0.7003106300334992   T   T   T
  0.4927828997917740  0.8356759485865305  0.7003106300334992   T   T   T
  0.4985265414324745  0.4997149845395299  0.7054116673606218   T   T   T
  0.5131140910518736  0.4997149845395299  0.7782588989491382   T   T   T
  0.5124470764484644  0.4997149845395299  0.8237404713129022   T   T   T
 
  0.00000000E+00  0.00000000E+00  0.00000000E+00
  0.00000000E+00  0.00000000E+00  0.00000000E+00
  0.00000000E+00  0.00000000E+00  0.00000000E+00
  0.00000000E+00  0.00000000E+00  0.00000000E+00
  0.00000000E+00  0.00000000E+00  0.00000000E+00
  0.00000000E+00  0.00000000E+00  0.00000000E+00
  0.00000000E+00  0.00000000E+00  0.00000000E+00
  0.00000000E+00  0.00000000E+00  0.00000000E+00
  0.00000000E+00  0.00000000E+00  0.00000000E+00
  0.00000000E+00  0.00000000E+00  0.00000000E+00
  0.00000000E+00  0.00000000E+00  0.00000000E+00
  0.00000000E+00  0.00000000E+00  0.00000000E+00
  0.00000000E+00  0.00000000E+00  0.00000000E+00
  0.00000000E+00  0.00000000E+00  0.00000000E+00
  0.00000000E+00  0.00000000E+00  0.00000000E+00
  0.00000000E+00  0.00000000E+00  0.00000000E+00
  0.00000000E+00  0.00000000E+00  0.00000000E+00
  0.00000000E+00  0.00000000E+00  0.00000000E+00
  0.00000000E+00  0.00000000E+00  0.00000000E+00
  0.00000000E+00  0.00000000E+00  0.00000000E+00
  0.00000000E+00  0.00000000E+00  0.00000000E+00
  0.00000000E+00  0.00000000E+00  0.00000000E+00
  0.00000000E+00  0.00000000E+00  0.00000000E+00
  0.00000000E+00  0.00000000E+00  0.00000000E+00
  0.00000000E+00  0.00000000E+00  0.00000000E+00
  0.00000000E+00  0.00000000E+00  0.00000000E+00
  0.00000000E+00  0.00000000E+00  0.00000000E+00
  0.00000000E+00  0.00000000E+00  0.00000000E+00
  0.00000000E+00  0.00000000E+00  0.00000000E+00
  0.00000000E+00  0.00000000E+00  0.00000000E+00
  0.00000000E+00  0.00000000E+00  0.00000000E+00
  0.00000000E+00  0.00000000E+00  0.00000000E+00
  0.00000000E+00  0.00000000E+00  0.00000000E+00
  0.00000000E+00  0.00000000E+00  0.00000000E+00
  0.00000000E+00  0.00000000E+00  0.00000000E+00
  0.00000000E+00  0.00000000E+00  0.00000000E+00
  0.00000000E+00  0.00000000E+00  0.00000000E+00
  0.00000000E+00  0.00000000E+00  0.00000000E+00
  0.00000000E+00  0.00000000E+00  0.00000000E+00
  0.00000000E+00  0.00000000E+00  0.00000000E+00
  0.00000000E+00  0.00000000E+00  0.00000000E+00
  0.00000000E+00  0.00000000E+00  0.00000000E+00
  0.00000000E+00  0.00000000E+00  0.00000000E+00
  0.00000000E+00  0.00000000E+00  0.00000000E+00
  0.00000000E+00  0.00000000E+00  0.00000000E+00
  0.00000000E+00  0.00000000E+00  0.00000000E+00
  0.00000000E+00  0.00000000E+00  0.00000000E+00
