# Supplementary material for: Bringing Molecules Together: Synergistic Coadsorption at Dopant Sites of Single Atom Alloys
Source: J Am Chem Soc. 2024 Oct 2;146(41):28119–30. doi: 10.1021/jacs.4c07621 (PMC11487606; doi:10.1021/jacs.4c07621)
Supplement: Supplementary file 2 — ja4c07621_si_002.zip [file ja4c07621_si_002.zip › structures/1_Cu/Cu211/11_CuCu/01_clean/2_KPOINTS-13-13-1_dipol/CONTCAR]

Cu                                      
   1.00000000000000     
     6.3741235024717753    0.0000000000000000    0.0000000000000000
     0.0000000000000000    7.8066750692688993    0.0000000000000000
     0.0000000000000000    0.0000000000000000   25.5167672230094595
   Cu
    45
Selective dynamics
Direct
  0.8337026260020011  0.1663816512061942  0.2939243805632614   F   F   F
  0.8337026260020011  0.8330483178728585  0.2939243805632614   F   F   F
  0.8337026260020011  0.4997149845395299  0.2939243805632614   F   F   F
  0.1670359593353297  0.9997149845395299  0.3233637547685078   F   F   F
  0.1670359593353297  0.6663816512061942  0.3233637547685078   F   F   F
  0.1670359593353297  0.3330483178728585  0.3233637547685078   F   F   F
  0.5003692926686654  0.1663816512061942  0.3528031289737612   F   F   F
  0.5003692926686654  0.8330483178728585  0.3528031289737612   F   F   F
  0.5003692926686654  0.4997149845395299  0.3528031289737612   F   F   F
  0.8337026260020011  0.9997149845395299  0.3822425031790075   F   F   F
  0.8337026260020011  0.6663816512061942  0.3822425031790075   F   F   F
  0.8337026260020011  0.3330483178728585  0.3822425031790075   F   F   F
  0.1670359593353297  0.1663816512061942  0.4116818773842539   F   F   F
  0.1670359593353297  0.8330483178728585  0.4116818773842539   F   F   F
  0.1670359593353297  0.4997149845395299  0.4116818773842539   F   F   F
  0.5003692926686654  0.9997149845395299  0.4411212515895002   F   F   F
  0.5003692926686654  0.6663816512061942  0.4411212515895002   F   F   F
  0.5003692926686654  0.3330483178728585  0.4411212515895002   F   F   F
  0.8344637685202373  0.1663816512061942  0.4699092467751209   T   T   T
  0.8344637685202373  0.8330483178728585  0.4699092467751209   T   T   T
  0.8344637685202373  0.4997149845395299  0.4699092467751209   T   T   T
  0.1673697585097703  0.9997149845395299  0.4995577661415972   T   T   T
  0.1673697585097703  0.6663816512061942  0.4995577661415972   T   T   T
  0.1673697585097703  0.3330483178728585  0.4995577661415972   T   T   T
  0.5007418378400856  0.1663816512061942  0.5289005910271579   T   T   T
  0.5007418378400856  0.8330483178728585  0.5289005910271579   T   T   T
  0.5007418378400856  0.4997149845395299  0.5289005910271579   T   T   T
  0.8348039741274300  0.9997149845395299  0.5581545007543636   T   T   T
  0.8348039741274300  0.6663816512061942  0.5581545007543636   T   T   T
  0.8348039741274300  0.3330483178728585  0.5581545007543636   T   T   T
  0.1671862969662073  0.1663816512061942  0.5873361356017707   T   T   T
  0.1671862969662073  0.8330483178728585  0.5873361356017707   T   T   T
  0.1671862969662073  0.4997149845395299  0.5873361356017707   T   T   T
  0.5066248869705249  0.9997149845395299  0.6161921097051417   T   T   T
  0.5066248869705249  0.6663816512061942  0.6161921097051417   T   T   T
  0.5066248869705249  0.3330483178728585  0.6161921097051417   T   T   T
  0.8378684737534196  0.1663816512061942  0.6479524119431460   T   T   T
  0.8378684737534196  0.8330483178728585  0.6479524119431460   T   T   T
  0.8378684737534196  0.4997149845395299  0.6479524119431460   T   T   T
  0.1671259348098937  0.9997149845395299  0.6746993329663998   T   T   T
  0.1671259348098937  0.6663816512061942  0.6746993329663998   T   T   T
  0.1671259348098937  0.3330483178728585  0.6746993329663998   T   T   T
  0.4946899484095712  0.1663816512061942  0.7001284006648593   T   T   T
  0.4946899484095712  0.8330483178728585  0.7001284006648593   T   T   T
  0.4946899484095712  0.4997149845395299  0.7001284006648593   T   T   T
 
  0.00000000E+00  0.00000000E+00  0.00000000E+00
  0.00000000E+00  0.00000000E+00  0.00000000E+00
  0.00000000E+00  0.00000000E+00  0.00000000E+00
  0.00000000E+00  0.00000000E+00  0.00000000E+00
  0.00000000E+00  0.00000000E+00  0.00000000E+00
  0.00000000E+00  0.00000000E+00  0.00000000E+00
  0.00000000E+00  0.00000000E+00  0.00000000E+00
  0.00000000E+00  0.00000000E+00  0.00000000E+00
  0.00000000E+00  0.00000000E+00  0.00000000E+00
  0.00000000E+00  0.00000000E+00  0.00000000E+00
  0.00000000E+00  0.00000000E+00  0.00000000E+00
  0.00000000E+00  0.00000000E+00  0.00000000E+00
  0.00000000E+00  0.00000000E+00  0.00000000E+00
  0.00000000E+00  0.00000000E+00  0.00000000E+00
  0.00000000E+00  0.00000000E+00  0.00000000E+00
  0.00000000E+00  0.00000000E+00  0.00000000E+00
  0.00000000E+00  0.00000000E+00  0.00000000E+00
  0.00000000E+00  0.00000000E+00  0.00000000E+00
  0.00000000E+00  0.00000000E+00  0.00000000E+00
  0.00000000E+00  0.00000000E+00  0.00000000E+00
  0.00000000E+00  0.00000000E+00  0.00000000E+00
  0.00000000E+00  0.00000000E+00  0.00000000E+00
  0.00000000E+00  0.00000000E+00  0.00000000E+00
  0.00000000E+00  0.00000000E+00  0.00000000E+00
  0.00000000E+00  0.00000000E+00  0.00000000E+00
  0.00000000E+00  0.00000000E+00  0.00000000E+00
  0.00000000E+00  0.00000000E+00  0.00000000E+00
  0.00000000E+00  0.00000000E+00  0.00000000E+00
  0.00000000E+00  0.00000000E+00  0.00000000E+00
  0.00000000E+00  0.00000000E+00  0.00000000E+00
  0.00000000E+00  0.00000000E+00  0.00000000E+00
  0.00000000E+00  0.00000000E+00  0.00000000E+00
  0.00000000E+00  0.00000000E+00  0.00000000E+00
  0.00000000E+00  0.00000000E+00  0.00000000E+00
  0.00000000E+00  0.00000000E+00  0.00000000E+00
  0.00000000E+00  0.00000000E+00  0.00000000E+00
  0.00000000E+00  0.00000000E+00  0.00000000E+00
  0.00000000E+00  0.00000000E+00  0.00000000E+00
  0.00000000E+00  0.00000000E+00  0.00000000E+00
  0.00000000E+00  0.00000000E+00  0.00000000E+00
  0.00000000E+00  0.00000000E+00  0.00000000E+00
  0.00000000E+00  0.00000000E+00  0.00000000E+00
  0.00000000E+00  0.00000000E+00  0.00000000E+00
  0.00000000E+00  0.00000000E+00  0.00000000E+00
  0.00000000E+00  0.00000000E+00  0.00000000E+00
