# Supplementary material for: Bringing Molecules Together: Synergistic Coadsorption at Dopant Sites of Single Atom Alloys
Source: J Am Chem Soc. 2024 Oct 2;146(41):28119–30. doi: 10.1021/jacs.4c07621 (PMC11487606; doi:10.1021/jacs.4c07621)
Supplement: Supplementary file 2 — ja4c07621_si_002.zip [file ja4c07621_si_002.zip › structures/2_Ag/Ag111/01_YAg/01_clean/2_KPOINTS-13-13-1_dipol/CONTCAR]

Ag  Y                                   
   1.00000000000000     
     8.9307586463860957    0.0000000000000000    0.0000000000000000
     4.4653793231930479    7.7342638628378841    0.0000000000000000
     0.0000000000000000    0.0000000000000000   24.7225785331532997
   Ag   Y 
    44     1
Selective dynamics
Direct
  0.8888888888888857  0.2222222222222214  0.3033664142250529   F   F   F
  0.2222222222222214  0.2222222222222214  0.3033664142250529   F   F   F
  0.5555555555555571  0.2222222222222214  0.3033664142250529   F   F   F
  0.8888888888888857  0.5555555555555571  0.3033664142250529   F   F   F
  0.2222222222222214  0.5555555555555571  0.3033664142250529   F   F   F
  0.5555555555555571  0.5555555555555571  0.3033664142250529   F   F   F
  0.8888888888888857  0.8888888888888857  0.3033664142250529   F   F   F
  0.2222222222222214  0.8888888888888857  0.3033664142250529   F   F   F
  0.5555555555555571  0.8888888888888857  0.3033664142250529   F   F   F
  0.0000000000000000  0.0000000000000000  0.4016832071125265   F   F   F
  0.3333333333333357  0.0000000000000000  0.4016832071125265   F   F   F
  0.6666666666666643  0.0000000000000000  0.4016832071125265   F   F   F
  0.0000000000000000  0.3333333333333357  0.4016832071125265   F   F   F
  0.3333333333333357  0.3333333333333357  0.4016832071125265   F   F   F
  0.6666666666666643  0.3333333333333357  0.4016832071125265   F   F   F
  0.0000000000000000  0.6666666666666643  0.4016832071125265   F   F   F
  0.3333333333333357  0.6666666666666643  0.4016832071125265   F   F   F
  0.6666666666666643  0.6666666666666643  0.4016832071125265   F   F   F
  0.1109868225319562  0.1109868225319562  0.4992252808791154   T   T   T
  0.4448875847132771  0.1102248305734461  0.4993996649476201   T   T   T
  0.7780263549360946  0.1109868225319562  0.4992252808791154   T   T   T
  0.1102248305734461  0.4448875847132771  0.4993996649476201   T   T   T
  0.4448875847132771  0.4448875847132771  0.4993996649476201   T   T   T
  0.7774556173625264  0.4450887652749543  0.5002463911626129   T   T   T
  0.1109868225319562  0.7780263549360946  0.4992252808791154   T   T   T
  0.4450887652749543  0.7774556173625264  0.5002463911626129   T   T   T
  0.7774556173625264  0.7774556173625264  0.5002463911626129   T   T   T
  0.8894189036066699  0.2211621927866531  0.5971446425722934   T   T   T
  0.2230195778202574  0.2230195778202574  0.5982185109592344   T   T   T
  0.5539608443594924  0.2230195778202574  0.5982185109592344   T   T   T
  0.8896317553324500  0.5551841223337713  0.5986249281220634   T   T   T
  0.2230195778202574  0.5539608443594924  0.5982185109592344   T   T   T
  0.5551841223337713  0.5551841223337713  0.5986249281220634   T   T   T
  0.8894189036066699  0.8894189036066699  0.5971446425722934   T   T   T
  0.2211621927866531  0.8894189036066699  0.5971446425722934   T   T   T
  0.5551841223337713  0.8896317553324500  0.5986249281220634   T   T   T
 -0.0000000000000000  0.0000000000000000  0.6967505702335510   T   T   T
  0.3332611579470617  0.9963510502590255  0.6974735676963356   T   T   T
  0.6703877917939127  0.9963510502590255  0.6974735676963356   T   T   T
  0.9963510502590255  0.3332611579470617  0.6974735676963356   T   T   T
  0.6703877917939127  0.3332611579470617  0.6974735676963356   T   T   T
  0.9963510502590255  0.6703877917939127  0.6974735676963356   T   T   T
  0.3332611579470617  0.6703877917939127  0.6974735676963356   T   T   T
  0.6666666666666643  0.6666666666666643  0.6980665118548021   T   T   T
  0.3333333333333357  0.3333333333333357  0.7060787719063254   T   T   T
 
  0.00000000E+00  0.00000000E+00  0.00000000E+00
  0.00000000E+00  0.00000000E+00  0.00000000E+00
  0.00000000E+00  0.00000000E+00  0.00000000E+00
  0.00000000E+00  0.00000000E+00  0.00000000E+00
  0.00000000E+00  0.00000000E+00  0.00000000E+00
  0.00000000E+00  0.00000000E+00  0.00000000E+00
  0.00000000E+00  0.00000000E+00  0.00000000E+00
  0.00000000E+00  0.00000000E+00  0.00000000E+00
  0.00000000E+00  0.00000000E+00  0.00000000E+00
  0.00000000E+00  0.00000000E+00  0.00000000E+00
  0.00000000E+00  0.00000000E+00  0.00000000E+00
  0.00000000E+00  0.00000000E+00  0.00000000E+00
  0.00000000E+00  0.00000000E+00  0.00000000E+00
  0.00000000E+00  0.00000000E+00  0.00000000E+00
  0.00000000E+00  0.00000000E+00  0.00000000E+00
  0.00000000E+00  0.00000000E+00  0.00000000E+00
  0.00000000E+00  0.00000000E+00  0.00000000E+00
  0.00000000E+00  0.00000000E+00  0.00000000E+00
  0.00000000E+00  0.00000000E+00  0.00000000E+00
  0.00000000E+00  0.00000000E+00  0.00000000E+00
  0.00000000E+00  0.00000000E+00  0.00000000E+00
  0.00000000E+00  0.00000000E+00  0.00000000E+00
  0.00000000E+00  0.00000000E+00  0.00000000E+00
  0.00000000E+00  0.00000000E+00  0.00000000E+00
  0.00000000E+00  0.00000000E+00  0.00000000E+00
  0.00000000E+00  0.00000000E+00  0.00000000E+00
  0.00000000E+00  0.00000000E+00  0.00000000E+00
  0.00000000E+00  0.00000000E+00  0.00000000E+00
  0.00000000E+00  0.00000000E+00  0.00000000E+00
  0.00000000E+00  0.00000000E+00  0.00000000E+00
  0.00000000E+00  0.00000000E+00  0.00000000E+00
  0.00000000E+00  0.00000000E+00  0.00000000E+00
  0.00000000E+00  0.00000000E+00  0.00000000E+00
  0.00000000E+00  0.00000000E+00  0.00000000E+00
  0.00000000E+00  0.00000000E+00  0.00000000E+00
  0.00000000E+00  0.00000000E+00  0.00000000E+00
  0.00000000E+00  0.00000000E+00  0.00000000E+00
  0.00000000E+00  0.00000000E+00  0.00000000E+00
  0.00000000E+00  0.00000000E+00  0.00000000E+00
  0.00000000E+00  0.00000000E+00  0.00000000E+00
  0.00000000E+00  0.00000000E+00  0.00000000E+00
  0.00000000E+00  0.00000000E+00  0.00000000E+00
  0.00000000E+00  0.00000000E+00  0.00000000E+00
  0.00000000E+00  0.00000000E+00  0.00000000E+00
  0.00000000E+00  0.00000000E+00  0.00000000E+00
