# Supplementary material for: Bringing Molecules Together: Synergistic Coadsorption at Dopant Sites of Single Atom Alloys
Source: J Am Chem Soc. 2024 Oct 2;146(41):28119–30. doi: 10.1021/jacs.4c07621 (PMC11487606; doi:10.1021/jacs.4c07621)
Supplement: Supplementary file 2 — ja4c07621_si_002.zip [file ja4c07621_si_002.zip › structures/2_Ag/Ag111/01_YAg/07_CO-CO/1_15A/2_KPOINTS-13-13-1_dipol/CONTCAR]

Ag Y  C  O                              
   1.0000000000000000     
     8.9307586463860957    0.0000000000000000    0.0000000000000000
     4.4653793231930479    7.7342638628378841    0.0000000000000000
     0.0000000000000000    0.0000000000000000   24.7225785331532997
   Ag   Y    C    O 
    44     1     2     2
Selective dynamics
Direct
  0.8888888888888857  0.2222222222222214  0.3033664142250529   F   F   F
  0.2222222222222214  0.2222222222222214  0.3033664142250529   F   F   F
  0.5555555555555571  0.2222222222222214  0.3033664142250529   F   F   F
  0.8888888888888857  0.5555555555555571  0.3033664142250529   F   F   F
  0.2222222222222214  0.5555555555555571  0.3033664142250529   F   F   F
  0.5555555555555571  0.5555555555555571  0.3033664142250529   F   F   F
  0.8888888888888857  0.8888888888888857  0.3033664142250529   F   F   F
  0.2222222222222214  0.8888888888888857  0.3033664142250529   F   F   F
  0.5555555555555571  0.8888888888888857  0.3033664142250529   F   F   F
  0.0000000000000000  0.0000000000000000  0.4016832071125265   F   F   F
  0.3333333333333357  0.0000000000000000  0.4016832071125265   F   F   F
  0.6666666666666643  0.0000000000000000  0.4016832071125265   F   F   F
  0.0000000000000000  0.3333333333333357  0.4016832071125265   F   F   F
  0.3333333333333357  0.3333333333333357  0.4016832071125265   F   F   F
  0.6666666666666643  0.3333333333333357  0.4016832071125265   F   F   F
  0.0000000000000000  0.6666666666666643  0.4016832071125265   F   F   F
  0.3333333333333357  0.6666666666666643  0.4016832071125265   F   F   F
  0.6666666666666643  0.6666666666666643  0.4016832071125265   F   F   F
  0.1116226277534150  0.1110720003685379  0.4993004050714220   T   T   T
  0.4448279780522710  0.1107895240821552  0.4994556056720885   T   T   T
  0.7771769506249133  0.1117425706803892  0.4992511175829442   T   T   T
  0.1113361035840301  0.4442665094526508  0.4994692633405970   T   T   T
  0.4446961270731005  0.4442079165275735  0.4997396024194415   T   T   T
  0.7779236932577388  0.4443473478543440  0.4997322632152468   T   T   T
  0.1121894106774383  0.7766989953758675  0.4992425034723117   T   T   T
  0.4448886887549312  0.7773990244002191  0.4997301436408975   T   T   T
  0.7778365344255753  0.7773082814105008  0.4995925906948640   T   T   T
  0.8898820353612895  0.2212808664477040  0.5966950915872142   T   T   T
  0.2242340876029330  0.2231643529901502  0.5985364858435879   T   T   T
  0.5531922405389340  0.2231500588474460  0.5990305001462622   T   T   T
  0.8902569139501502  0.5548846850119136  0.5974869014610985   T   T   T
  0.2241368777020785  0.5522401300274855  0.5990096474508751   T   T   T
  0.5561265173154112  0.5550288610329043  0.5978257095275006   T   T   T
  0.8898831555173544  0.8889481320861243  0.5959111468934820   T   T   T
  0.2222784297138987  0.8889263380737775  0.5966777193392071   T   T   T
  0.5558809739190427  0.8892938105502136  0.5974947443589006   T   T   T
  0.0004352156457961  0.9991421254625108  0.6952104118450748   T   T   T
  0.3361046689607761  0.9953773916557868  0.6957106192524859   T   T   T
  0.6715398400572703  0.9959489620531163  0.6957421480424242   T   T   T
  0.9965128861667791  0.3349092007441353  0.6956808065343633   T   T   T
  0.6724711010487063  0.3326952352771071  0.6959890944513086   T   T   T
  0.9972129849655538  0.6702888962274723  0.6957017755902705   T   T   T
  0.3339232227580765  0.6713326234074533  0.6959235853350865   T   T   T
  0.6684010882772424  0.6671897530286295  0.6963111082644483   T   T   T
  0.3346578519452334  0.3333468530387281  0.7169943858658957   T   T   T
  0.4320208070433840  0.4229978830242543  0.7975087683218915   T   T   T
  0.2389574854040288  0.2362137388306083  0.7958874154179669   T   T   T
  0.4727163624143862  0.4608536310455749  0.8376141533689200   T   T   T
  0.1992219229347084  0.1958480178718556  0.8357406727989324   T   T   T

  0.00000000E+00  0.00000000E+00  0.00000000E+00
  0.00000000E+00  0.00000000E+00  0.00000000E+00
  0.00000000E+00  0.00000000E+00  0.00000000E+00
  0.00000000E+00  0.00000000E+00  0.00000000E+00
  0.00000000E+00  0.00000000E+00  0.00000000E+00
  0.00000000E+00  0.00000000E+00  0.00000000E+00
  0.00000000E+00  0.00000000E+00  0.00000000E+00
  0.00000000E+00  0.00000000E+00  0.00000000E+00
  0.00000000E+00  0.00000000E+00  0.00000000E+00
  0.00000000E+00  0.00000000E+00  0.00000000E+00
  0.00000000E+00  0.00000000E+00  0.00000000E+00
  0.00000000E+00  0.00000000E+00  0.00000000E+00
  0.00000000E+00  0.00000000E+00  0.00000000E+00
  0.00000000E+00  0.00000000E+00  0.00000000E+00
  0.00000000E+00  0.00000000E+00  0.00000000E+00
  0.00000000E+00  0.00000000E+00  0.00000000E+00
  0.00000000E+00  0.00000000E+00  0.00000000E+00
  0.00000000E+00  0.00000000E+00  0.00000000E+00
  0.00000000E+00  0.00000000E+00  0.00000000E+00
  0.00000000E+00  0.00000000E+00  0.00000000E+00
  0.00000000E+00  0.00000000E+00  0.00000000E+00
  0.00000000E+00  0.00000000E+00  0.00000000E+00
  0.00000000E+00  0.00000000E+00  0.00000000E+00
  0.00000000E+00  0.00000000E+00  0.00000000E+00
  0.00000000E+00  0.00000000E+00  0.00000000E+00
  0.00000000E+00  0.00000000E+00  0.00000000E+00
  0.00000000E+00  0.00000000E+00  0.00000000E+00
  0.00000000E+00  0.00000000E+00  0.00000000E+00
  0.00000000E+00  0.00000000E+00  0.00000000E+00
  0.00000000E+00  0.00000000E+00  0.00000000E+00
  0.00000000E+00  0.00000000E+00  0.00000000E+00
  0.00000000E+00  0.00000000E+00  0.00000000E+00
  0.00000000E+00  0.00000000E+00  0.00000000E+00
  0.00000000E+00  0.00000000E+00  0.00000000E+00
  0.00000000E+00  0.00000000E+00  0.00000000E+00
  0.00000000E+00  0.00000000E+00  0.00000000E+00
  0.00000000E+00  0.00000000E+00  0.00000000E+00
  0.00000000E+00  0.00000000E+00  0.00000000E+00
  0.00000000E+00  0.00000000E+00  0.00000000E+00
  0.00000000E+00  0.00000000E+00  0.00000000E+00
  0.00000000E+00  0.00000000E+00  0.00000000E+00
  0.00000000E+00  0.00000000E+00  0.00000000E+00
  0.00000000E+00  0.00000000E+00  0.00000000E+00
  0.00000000E+00  0.00000000E+00  0.00000000E+00
  0.00000000E+00  0.00000000E+00  0.00000000E+00
  0.00000000E+00  0.00000000E+00  0.00000000E+00
  0.00000000E+00  0.00000000E+00  0.00000000E+00
  0.00000000E+00  0.00000000E+00  0.00000000E+00
  0.00000000E+00  0.00000000E+00  0.00000000E+00
